# Supplementary material for: Adapting genetic algorithms for artificial evolution of visual patterns under selection from wild predators
Source: PLoS One. 2024 May 16;19(5):e0295106. doi: 10.1371/journal.pone.0295106 (PMC11098352; doi:10.1371/journal.pone.0295106)
Supplement: S1 Data — (ZIP) [file pone.0295106.s001.zip]

Archive with 12 entries (12 files):
- CamoField_GabRat_Run1.csv
- CamoField_GabRat_Run2.csv
- CamoField_Run1.csv
- CamoField_Run2.csv
- CamoWild_Markdown.html
- CamoWild_Markdown.Rmd
- CamoWild_ScreenControl.csv
- CamoWild_ScreenControl_ColDist.csv
- CamoWild_ScreenData.csv
- CamoWild_ScreenData_ColDist.csv
- CamoWild_ScreenData_Pattern.csv
- KeytoDatafiles.xlsx
