# Supplementary material for: Adapting genetic algorithms for artificial evolution of visual patterns under selection from wild predators
Source: PLoS One. 2024 May 16;19(5):e0295106. doi: 10.1371/journal.pone.0295106 (PMC11098352; doi:10.1371/journal.pone.0295106)
Supplement: S1 Data — (ZIP) [file pone.0295106.s001.zip › CamoField_Run1.csv]

ID	Tray_position	Generation	UniqueID	Treatment	Repeat	Tray	MarbleColour	ROI_position	Unique_Gen_Position	lumMean	lumSD	area	maxPower	maxFreq	propPower	sumPower	meanPower	powerSD	lwMean	lwSD	mwMean	mwSD	swMean	swSD	vsMean	vsSD	dblMean	dblSD	Xmean	Xsd	Ymean	Ysd	Zmean	Zsd	Satmean	Satsd	dS	dS_damp	dS_dry	dL	dL_damp	dL_dry	pattern_energy_difference	NewMapComp_DeltaS
Gen0_Mut0_ID10	sep.1.1.B	0	0_Gen0_Mut0_ID10	Furrowed	1	1	b	b1	Gen0_b1	0.352809774	0.049730458	104489	0.009504814	11.31370848	0.139747714	0.06801409	0.003238766	0.002955195	0.311942065	0.028633554	0.389506042	0.05770566	0.27336169	0.069584451	0.165860529	0.042586825	0.352809774	0.049730458	-3.015858334	0.914206785	-4.13530873	1.978130324	-8.576737537	1.192062266	10.20773604	1.314714799	15.07542234	7.085178215	7.196637998	8.469655806	11.41434074	6.197721737	0.071717085	30.33150083
Gen0_Mut0_ID13	sep.1.2.B	0	0_Gen0_Mut0_ID13	Furrowed	1	2	b	b2	Gen0_b2	0.104800609	0.020302407	108465	0.003200196	31.99999993	0.106352976	0.03009033	0.001432873	0.001050851	0.104746853	0.020638565	0.107893669	0.019649663	0.105712687	0.018077229	0.096299135	0.011626211	0.104800609	0.020302407	-0.445719135	0.322249778	-0.041965503	0.39580348	-1.112158978	0.98998564	1.422942841	0.808164202	6.379362988	7.058307281	6.350502046	3.669038643	0.724353705	5.940972712	0.083847181	1.529325602
Gen0_Mut0_ID8	sep.1.3.B	0	0_Gen0_Mut0_ID8	Furrowed	1	3	b	b3	Gen0_b3	0.540109165	0.161319273	105680	0.026289255	11.31370848	0.106962319	0.245780523	0.011703834	0.007333524	0.628839944	0.187590158	0.50643714	0.153722667	0.447680905	0.130249504	0.372827208	0.099271428	0.540109165	0.161319273	2.937081069	1.436068822	-3.390257013	0.918708459	-4.049070658	0.835103899	6.159485508	1.476381808	9.690431034	1.617602777	0.934951302	12.72807829	15.67276323	10.45614422	0.125033346	0.443813856
Gen0_Mut0_ID5	sep.1.4.B	0	0_Gen0_Mut0_ID5	Furrowed	1	4	b	b4	Gen0_b4	0.407330158	0.093147553	105881	0.014340387	127.9999996	0.109486107	0.130979054	0.006237098	0.004752928	0.573172565	0.066859994	0.34730332	0.123767849	0.268749604	0.164749334	0.209624498	0.123426013	0.407330158	0.093147553	7.583842971	4.385416194	-9.216277781	4.910846867	-8.149191835	2.557020662	15.24390455	5.135521095	17.29830388	7.134181788	7.743340295	9.906606084	12.85129102	7.634672015	0.02852337	14.23648246
Gen0_Mut0_ID1	sep.1.5.B	0	0_Gen0_Mut0_ID1	Furrowed	1	5	b	b5	Gen0_b5	0.738978376	0.089352547	104814	0.012442192	90.50966773	0.095586799	0.130166421	0.006198401	0.004401176	0.757746787	0.121296845	0.745715633	0.077508645	0.631888565	0.061850041	0.465634947	0.057465125	0.738978376	0.089352547	0.031970639	1.60150659	-2.568140173	1.005815574	-5.310553735	0.179302429	6.167994594	0.602325878	10.63387306	3.670021301	3.416620679	15.86305212	18.80773706	13.59111805	0.017285634	7.023179983
Gen0_Mut0_ID11	sep.1.6.B	0	0_Gen0_Mut0_ID11	Furrowed	1	6	b	b6	Gen0_b6	0.32436073	0.115596635	109494	0.017709891	90.50966773	0.103264554	0.171500195	0.008166676	0.005749883	0.344784257	0.164789474	0.316427466	0.091776567	0.293252101	0.096301098	0.235074992	0.087893151	0.32436073	0.115596635	-0.239292158	4.135171974	-1.288621431	1.28311298	-3.748263629	0.44845868	5.800373367	1.034375693	8.831247866	4.884488143	4.37206852	7.628928134	10.57361307	5.356994065	0.054503049	13.92110784
Gen0_Mut0_ID0	sep.1.1.G	0	0_Gen0_Mut0_ID0	Furrowed	1	1	g	g1	Gen0_g1	0.220241968	0.047624546	104151	0.008017249	127.9999996	0.117772609	0.068073966	0.003241617	0.002492718	0.349084389	0.126950775	0.168046721	0.021848591	0.164990251	0.025835582	0.164106824	0.023272578	0.220241968	0.047624546	9.257294537	4.73411129	-5.348613477	4.293396485	-3.038863883	2.160419726	11.34910239	6.344301604	12.13967654	6.493673456	6.598197246	3.757633493	6.70231843	1.485699424	0.046305693	26.1932425
Gen0_Mut0_ID9	sep.1.2.G	0	0_Gen0_Mut0_ID9	Furrowed	1	2	g	g2	Gen0_g2	0.266211972	0.184726846	105045	0.022768578	127.9999996	0.081489199	0.279406081	0.013305051	0.00753292	0.263951421	0.163847294	0.273273918	0.195963957	0.25098454	0.175682214	0.200458915	0.106976961	0.266211972	0.184726846	0.382489168	1.745466952	-1.305165204	0.996774818	-2.369039847	1.861915469	3.525461893	1.593775163	7.568986464	5.115189436	4.417650112	5.653294314	8.597979252	3.381360245	0.149123746	5.950288913
Gen0_Mut0_ID16	sep.1.3.G	0	0_Gen0_Mut0_ID16	Furrowed	1	3	g	g3	Gen0_g3	0.354477243	0.211601505	109021	0.042578031	15.99999998	0.155299749	0.274166774	0.013055561	0.013649211	0.425757892	0.194675708	0.332915798	0.22593687	0.274584852	0.168273906	0.212423357	0.100541019	0.354477243	0.211601505	5.322649371	3.760014663	-5.075024528	1.19925583	-5.038540587	1.746388921	9.696567234	2.018814264	11.77564283	2.215994782	2.596482557	8.51680702	11.46149196	6.244872951	0.188971995	11.5279313
Gen0_Mut0_ID23	sep.1.4.G	0	0_Gen0_Mut0_ID23	Furrowed	1	4	g	g4	Gen0_g4	0.582285257	0.129711406	105661	0.021543029	45.25483389	0.120169279	0.17927235	0.008536779	0.007075239	0.620383829	0.131424691	0.586451668	0.159738086	0.44092164	0.112794644	0.298263359	0.080843242	0.582285257	0.129711406	1.060385455	4.1220958	-4.884665512	1.575255709	-7.62669056	2.279301553	10.20374462	1.92418832	13.56267308	3.243724301	3.68583079	13.47997013	16.42465507	11.20803606	0.059829492	16.74062699
Gen0_Mut0_ID15	sep.1.5.G	0	0_Gen0_Mut0_ID15	Furrowed	1	5	g	g5	Gen0_g5	0.169703706	0.115661755	108436	0.015977631	127.9999996	0.091457411	0.17470023	0.008319059	0.005201118	0.159740536	0.146100045	0.178921397	0.10270137	0.156392239	0.091912334	0.12882815	0.076769629	0.169703706	0.115661755	-2.928132745	2.373786044	-0.501631436	1.139391181	-2.712419735	1.032887423	4.734255204	1.330231323	9.155113028	7.738451017	7.16192565	1.150905633	4.095590571	1.121028436	0.057204735	13.79427246
Gen0_Mut0_ID20	sep.1.6.G	0	0_Gen0_Mut0_ID20	Furrowed	1	6	g	g6	Gen0_g6	0.61732304	0.123244809	104454	0.018330032	15.99999998	0.099549382	0.184130044	0.008768097	0.006253068	0.619475782	0.175191778	0.640362633	0.111757994	0.487828794	0.087537672	0.325360828	0.062791357	0.61732304	0.123244809	-0.884813454	2.827413737	-3.758276042	2.032457503	-7.204242903	0.534060936	8.873979423	0.68658387	13.04146822	4.594465211	4.683042318	14.06429005	17.00897499	11.79235598	0.073347506	15.93373307
Gen0_Mut0_ID17	sep.1.1.R	0	0_Gen0_Mut0_ID17	Furrowed	1	1	r	r1	Gen0_r1	0.199189135	0.058597615	106125	0.00843736	63.99999983	0.096024195	0.087867024	0.004184144	0.002625313	0.256793593	0.08047176	0.176298854	0.048216498	0.177758562	0.049384954	0.169232336	0.041694704	0.199189135	0.058597615	5.084156863	1.231700802	-2.631725006	1.378402628	-2.001569182	1.01163968	6.133917528	1.896430865	7.951719695	4.138239222	3.666927009	2.752913533	5.69759847	0.480979464	0.035512762	8.812481117
Gen0_Mut0_ID3	sep.1.2.R	0	0_Gen0_Mut0_ID3	Furrowed	1	2	r	r2	Gen0_r2	0.433790332	0.112463496	105957	0.016804481	31.99999993	0.101656621	0.165306308	0.007871729	0.005904834	0.588816267	0.153838308	0.378926725	0.109994465	0.285223819	0.082192401	0.230410804	0.062271176	0.433790332	0.112463496	6.15526511	3.319360256	-7.691830268	1.404372625	-6.92694706	1.157082894	12.37861941	2.47650903	15.0720901	4.748757168	5.326163328	10.53597864	13.48066358	8.264044572	0.052398673	8.783206444
Gen0_Mut0_ID6	sep.1.3.R	0	0_Gen0_Mut0_ID6	Furrowed	1	3	r	r3	Gen0_r3	0.378489763	0.131982135	103565	0.017850418	181.0193354	0.093787377	0.190328578	0.009063266	0.00588864	0.276142433	0.075528221	0.430807558	0.155426364	0.40177896	0.16925265	0.262955702	0.095117142	0.378489763	0.131982135	-5.667850412	1.912752872	1.386014187	2.588467164	-4.043568089	0.55690397	7.688689203	1.396033123	11.4746268	10.66751249	10.26426303	9.172255791	12.11694073	6.900321721	0.064668496	25.6471676
Gen0_Mut0_ID4	sep.1.4.R	0	0_Gen0_Mut0_ID4	Furrowed	1	4	r	r4	Gen0_r4	0.177061567	0.021397596	106781	0.002511982	15.99999998	0.077485524	0.032418722	0.001543749	0.000867038	0.152612385	0.018772195	0.193643321	0.035130102	0.171055796	0.027567763	0.14111378	0.010415644	0.177061567	0.021397596	-3.162364306	4.002028139	-0.142642919	1.808562959	-2.342726842	0.508795778	5.831189324	1.025828587	8.947284272	8.232367494	7.638931933	1.57534061	4.520025548	0.696593459	0.082559196	16.2190856
Gen0_Mut0_ID21	sep.1.5.R	0	0_Gen0_Mut0_ID21	Furrowed	1	5	r	r5	Gen0_r5	0.137705321	0.034678539	108610	0.005604888	31.99999993	0.108890296	0.051472793	0.002451085	0.001804649	0.119715452	0.027408363	0.150813627	0.040776393	0.131477267	0.019610517	0.108722127	0.007778755	0.137705321	0.034678539	-3.106605935	0.681633628	-0.109729827	1.435794046	-2.342430563	2.15146488	4.290957405	1.972968981	8.896005003	8.205104272	7.612191256	0.938474003	2.006210935	3.210408072	0.063239566	16.87400628
Gen0_Mut0_ID14	sep.1.6.R	0	0_Gen0_Mut0_ID14	Furrowed	1	6	r	r6	Gen0_r6	0.367957043	0.175115379	105026	0.03053608	45.25483389	0.126497613	0.241396494	0.011495071	0.009922146	0.318891463	0.122741663	0.40443762	0.204311565	0.323974798	0.170678745	0.209833257	0.089194562	0.367957043	0.175115379	-2.162274564	3.31198531	-2.274000302	1.866947277	-5.804727489	2.096972251	7.549772522	2.322543447	11.69523238	5.822149544	5.593212361	8.890027532	11.83471247	6.618093462	0.124176944	20.68321101
Gen0_Mut0_ID18	sep.1.1.Y	0	0_Gen0_Mut0_ID18	Furrowed	1	1	y	y1	Gen0_y1	0.12632549	0.042647514	106184	0.0067527	31.99999993	0.107208883	0.062986385	0.002999352	0.002337451	0.11831029	0.040813401	0.133990321	0.043070369	0.130300839	0.041690741	0.125148164	0.030342107	0.12632549	0.042647514	-1.762734741	0.34781577	0.535280701	0.250659038	-0.117320802	0.535734143	1.924252855	0.419032661	6.408833777	8.723718022	7.992526032	1.801016172	1.143668766	4.072950241	0.051438232	2.884684204
Gen0_Mut0_ID19	sep.1.2.Y	0	0_Gen0_Mut0_ID19	Furrowed	1	2	y	y2	Gen0_y2	0.389105874	0.108879989	104095	0.019052048	90.50966773	0.130316506	0.146198273	0.006961823	0.006200507	0.586666397	0.131549682	0.291771141	0.105560742	0.331832669	0.095527849	0.377247846	0.101735403	0.389105874	0.108879989	10.1681734	3.333749343	-3.16722237	0.946661691	-0.177433466	0.944503783	10.81927963	3.049561361	10.0047907	8.676199107	8.503891309	9.44888029	12.39356523	7.176946221	0.039683744	27.73412663
Gen0_Mut0_ID7	sep.1.3.Y	0	0_Gen0_Mut0_ID7	Furrowed	1	3	y	y3	Gen0_y3	0.243495435	0.075199108	105822	0.012569463	22.62741696	0.11774638	0.106750318	0.005083348	0.004037904	0.299156101	0.074335411	0.226748894	0.080080467	0.190341854	0.081618033	0.156221684	0.051410771	0.243495435	0.075199108	4.067892728	1.949327667	-5.098823987	1.66969294	-5.07847695	0.922904691	8.59447259	1.382454341	11.65183359	1.206159944	1.551705066	4.761347477	7.706032415	2.489413408	0.023791594	2.492227975
Gen0_Mut0_ID12	sep.1.4.Y	0	0_Gen0_Mut0_ID12	Furrowed	1	4	y	y4	Gen0_y4	0.188226885	0.051566882	106074	0.007328167	31.99999993	0.10150686	0.072193815	0.003437801	0.002693297	0.24363501	0.062475619	0.162518098	0.049119916	0.185603001	0.046102817	0.184574708	0.042334933	0.188226885	0.051566882	5.642364039	2.169266944	-0.971551802	1.645251611	-0.586118161	1.90832438	6.438676325	1.649655069	6.072351239	6.246356238	5.766752941	2.186846231	5.131531168	0.085087838	0.042244043	13.60095128
Gen0_Mut0_ID22	sep.1.5.Y	0	0_Gen0_Mut0_ID22	Furrowed	1	5	y	y5	Gen0_y5	0.486176358	0.254823409	105757	0.035601144	181.0193354	0.100248152	0.355130176	0.016910961	0.011575663	0.532340139	0.282442862	0.464805989	0.239652147	0.443729587	0.225561883	0.384505457	0.187805212	0.486176358	0.254823409	1.515883868	0.933087509	-1.399019285	0.746293607	-2.224807582	1.120309907	3.163894499	1.370179678	7.185943615	4.600477833	3.889244937	11.67607987	14.62076481	9.404145805	0.21522399	0.408817401
Gen0_Mut0_ID2	sep.1.6.Y	0	0_Gen0_Mut0_ID2	Furrowed	1	6	y	y6	Gen0_y6	0.136636834	0.032891766	104870	0.00481957	11.31370848	0.100468593	0.047970913	0.002284329	0.00173701	0.148386224	0.051408644	0.13548693	0.025968546	0.13236964	0.029084179	0.127729898	0.026326058	0.136636834	0.032891766	0.777657896	3.0979665	-0.844370215	1.079699898	-0.894037853	0.868565034	3.45609608	1.299952396	6.114227882	6.163382713	5.39225481	1.016368878	1.928316059	3.288302947	0.065837932	6.684521149
Gen0_Mut0_ID7	sep.1.1.B	1	1_Gen0_Mut0_ID7	Furrowed	1	1	b	b1	Gen1_b1	0.243495435	0.075199108	105822	0.012569463	22.62741696	0.11774638	0.106750318	0.005083348	0.004037904	0.299156101	0.074335411	0.226748894	0.080080467	0.190341854	0.081618033	0.156221684	0.051410771	0.243495435	0.075199108	4.067892728	1.949327667	-5.098823987	1.66969294	-5.07847695	0.922904691	8.59447259	1.382454341	11.65183359	1.206159944	1.551705066	4.761347477	7.706032415	2.489413408	0.023791594	2.492227975
Gen1_Mut0_ID1	sep.1.2.B	1	1_Gen1_Mut0_ID1	Furrowed	1	2	b	b2	Gen1_b2	0.090968151	0.025623309	103678	0.00355576	90.50966773	0.092750216	0.03833695	0.001825569	0.001074623	0.096113876	0.050757714	0.09229245	0.01547823	0.094745758	0.02027718	0.095845588	0.018455584	0.090968151	0.025623309	-0.834159043	4.742285838	0.731246966	1.562773012	0.597045524	1.116861979	4.95971275	1.779592479	5.269312061	8.802528765	8.045153258	5.08453991	2.139854972	7.356473979	0.076798421	9.514417549
Gen1_Mut0_ID11	sep.1.3.B	1	1_Gen1_Mut0_ID11	Furrowed	1	3	b	b3	Gen1_b3	0.269773125	0.144756386	104847	0.021630393	45.25483389	0.106238792	0.203601644	0.009695316	0.007827728	0.289838737	0.18722383	0.264993872	0.126241686	0.237730147	0.120130034	0.191904518	0.100130264	0.269773125	0.144756386	-0.162702373	4.230317233	-1.794144251	1.556617026	-3.710935004	0.983378141	6.081300961	1.148793056	9.038048782	4.554536357	4.00175309	5.786178808	8.730863745	3.514244739	0.088160024	11.94844958
Gen0_Mut0_ID0	sep.1.4.B	1	1_Gen0_Mut0_ID0	Furrowed	1	4	b	b4	Gen1_b4	0.220241968	0.047624546	104151	0.008017249	127.9999996	0.117772609	0.068073966	0.003241617	0.002492718	0.349084389	0.126950775	0.168046721	0.021848591	0.164990251	0.025835582	0.164106824	0.023272578	0.220241968	0.047624546	9.257294537	4.73411129	-5.348613477	4.293396485	-3.038863883	2.160419726	11.34910239	6.344301604	12.13967654	6.493673456	6.598197246	3.757633493	6.70231843	1.485699424	0.046305693	26.1932425
Gen1_Mut0_ID7	sep.1.5.B	1	1_Gen1_Mut0_ID7	Furrowed	1	5	b	b5	Gen1_b5	0.286542515	0.266904562	103660	0.046485538	15.99999998	0.116366827	0.399474142	0.019022578	0.012952067	0.303334227	0.267189511	0.287320408	0.27201263	0.246810032	0.218306378	0.192501685	0.141650834	0.286542515	0.266904562	1.745418166	1.332947349	-2.247776589	0.740740717	-2.719240481	2.489125392	4.560902814	1.792360995	8.054980452	3.667578595	2.910639886	6.389234723	9.333919661	4.117300654	0.269352365	6.726738129
Gen1_Mut0_ID3	sep.1.6.B	1	1_Gen1_Mut0_ID3	Furrowed	1	6	b	b6	Gen1_b6	0.143732631	0.138140492	106227	0.019696761	31.99999993	0.096358676	0.204410871	0.009733851	0.006434871	0.150160311	0.183266902	0.144720941	0.118024371	0.129465068	0.101759586	0.110951673	0.084997708	0.143732631	0.138140492	-1.965873542	2.69575626	-0.513011186	1.656529124	-2.157137692	1.129213878	4.131796909	1.730772393	8.185714584	7.211003597	6.571045751	0.510086027	2.434598911	2.782020096	0.081363485	9.49714614
Gen1_Mut0_ID8	sep.1.1.G	1	1_Gen1_Mut0_ID8	Furrowed	1	1	g	g1	Gen1_g1	0.152771144	0.057361574	103569	0.007755816	127.9999996	0.09138291	0.084871628	0.004041506	0.002609783	0.199966451	0.081388219	0.133194535	0.044713953	0.143223658	0.046667365	0.138719174	0.036983857	0.152771144	0.057361574	5.260956414	1.413941655	-1.684342922	1.081186706	-1.126307492	1.374171793	5.834004845	1.674560114	6.763312344	5.326733302	4.825286059	0.099775635	3.044460573	2.172158434	0.031985486	13.22512931
Gen0_Mut0_ID9	sep.1.2.G	1	1_Gen0_Mut0_ID9	Furrowed	1	2	g	g2	Gen1_g2	0.266211972	0.184726846	105045	0.022768578	127.9999996	0.081489199	0.279406081	0.013305051	0.00753292	0.263951421	0.163847294	0.273273918	0.195963957	0.25098454	0.175682214	0.200458915	0.106976961	0.266211972	0.184726846	0.382489168	1.745466952	-1.305165204	0.996774818	-2.369039847	1.861915469	3.525461893	1.593775163	7.568986464	5.115189436	4.417650112	5.653294314	8.597979252	3.381360245	0.149123746	5.950288913
Gen0_Mut0_ID17	sep.1.3.G	1	1_Gen0_Mut0_ID17	Furrowed	1	3	g	g3	Gen1_g3	0.199189135	0.058597615	106125	0.00843736	63.99999983	0.096024195	0.087867024	0.004184144	0.002625313	0.256793593	0.08047176	0.176298854	0.048216498	0.177758562	0.049384954	0.169232336	0.041694704	0.199189135	0.058597615	5.084156863	1.231700802	-2.631725006	1.378402628	-2.001569182	1.01163968	6.133917528	1.896430865	7.951719695	4.138239222	3.666927009	2.752913533	5.69759847	0.480979464	0.035512762	8.812481117
Gen1_Mut0_ID4	sep.1.4.G	1	1_Gen1_Mut0_ID4	Furrowed	1	4	g	g4	Gen1_g4	0.431241704	0.188780133	104455	0.025415033	127.9999996	0.097656264	0.260249897	0.012392852	0.008988164	0.398056617	0.14316696	0.471276839	0.220657034	0.317702303	0.142222532	0.176230323	0.061542286	0.431241704	0.188780133	-0.777243032	4.354722137	-4.86326499	0.929679299	-9.065154729	3.658104952	11.64662416	1.999497359	15.08504778	5.536038461	5.899238762	10.47705284	13.42173778	8.205118769	0.12830016	15.74257838
Gen0_Mut0_ID15	sep.1.5.G	1	1_Gen0_Mut0_ID15	Furrowed	1	5	g	g5	Gen1_g5	0.169703706	0.115661755	108436	0.015977631	127.9999996	0.091457411	0.17470023	0.008319059	0.005201118	0.159740536	0.146100045	0.178921397	0.10270137	0.156392239	0.091912334	0.12882815	0.076769629	0.169703706	0.115661755	-2.928132745	2.373786044	-0.501631436	1.139391181	-2.712419735	1.032887423	4.734255204	1.330231323	9.155113028	7.738451017	7.16192565	1.150905633	4.095590571	1.121028436	0.057204735	13.79427246
Gen1_Mut0_ID2	sep.1.6.G	1	1_Gen1_Mut0_ID2	Furrowed	1	6	g	g6	Gen1_g6	0.112209099	0.029604632	105892	0.004144299	63.99999983	0.092451014	0.044826967	0.002134617	0.001451228	0.107886002	0.035443014	0.119878592	0.029438171	0.101612202	0.014795809	0.086356932	0.009137716	0.112209099	0.029604632	-1.710876803	0.971640712	-1.392155121	2.17434052	-2.760346936	2.236121454	4.162652783	2.414346314	8.853044452	6.332705378	5.705257512	2.985993612	0.041308674	5.257927681	0.069429406	9.659039209
Gen1_Mut0_ID10	sep.1.1.R	1	1_Gen1_Mut0_ID10	Furrowed	1	1	r	r1	Gen1_r1	0.151219088	0.049086286	103849	0.008169634	11.31370848	0.114806442	0.071160064	0.003388574	0.002714597	0.177575291	0.08174846	0.139571197	0.0329733	0.151959024	0.048762659	0.142955227	0.046646118	0.151219088	0.049086286	2.136200132	4.581262915	-0.215745088	0.58957044	-0.920960377	0.471380455	4.746966289	2.117067388	5.33665644	6.110186498	5.428755819	0.002337481	2.942347457	2.27427155	0.05741461	13.48879304
Gen0_Mut0_ID3	sep.1.2.R	1	1_Gen0_Mut0_ID3	Furrowed	1	2	r	r2	Gen1_r2	0.433790332	0.112463496	105957	0.016804481	31.99999993	0.101656621	0.165306308	0.007871729	0.005904834	0.588816267	0.153838308	0.378926725	0.109994465	0.285223819	0.082192401	0.230410804	0.062271176	0.433790332	0.112463496	6.15526511	3.319360256	-7.691830268	1.404372625	-6.92694706	1.157082894	12.37861941	2.47650903	15.0720901	4.748757168	5.326163328	10.53597864	13.48066358	8.264044572	0.052398673	8.783206444
Gen0_Mut0_ID4	sep.1.3.R	1	1_Gen0_Mut0_ID4	Furrowed	1	3	r	r3	Gen1_r3	0.177061567	0.021397596	106781	0.002511982	15.99999998	0.077485524	0.032418722	0.001543749	0.000867038	0.152612385	0.018772195	0.193643321	0.035130102	0.171055796	0.027567763	0.14111378	0.010415644	0.177061567	0.021397596	-3.162364306	4.002028139	-0.142642919	1.808562959	-2.342726842	0.508795778	5.831189324	1.025828587	8.947284272	8.232367494	7.638931933	1.57534061	4.520025548	0.696593459	0.082559196	16.2190856
Gen0_Mut0_ID23	sep.1.4.R	1	1_Gen0_Mut0_ID23	Furrowed	1	4	r	r4	Gen1_r4	0.582285257	0.129711406	105661	0.021543029	45.25483389	0.120169279	0.17927235	0.008536779	0.007075239	0.620383829	0.131424691	0.586451668	0.159738086	0.44092164	0.112794644	0.298263359	0.080843242	0.582285257	0.129711406	1.060385455	4.1220958	-4.884665512	1.575255709	-7.62669056	2.279301553	10.20374462	1.92418832	13.56267308	3.243724301	3.68583079	13.47997013	16.42465507	11.20803606	0.059829492	16.74062699
Gen1_Mut0_ID5	sep.1.5.R	1	1_Gen1_Mut0_ID5	Furrowed	1	5	r	r5	Gen1_r5	0.287594962	0.164186126	106988	0.019718981	11.31370848	0.077754394	0.253605998	0.012076476	0.006761266	0.281253163	0.237012405	0.296119772	0.137689683	0.248380027	0.11555134	0.183281333	0.101641223	0.287594962	0.164186126	-3.599704489	5.598090151	-0.771132492	2.900211018	-4.622680611	1.104444142	8.520611533	1.8138784	10.97115334	7.759186606	7.376283623	6.425896611	9.370581549	4.153962542	0.126576366	20.23185132
Gen1_Mut0_ID9	sep.1.6.R	1	1_Gen1_Mut0_ID9	Furrowed	1	6	r	r6	Gen1_r6	0.189527422	0.062280978	107013	0.008825223	45.25483389	0.093917714	0.093967607	0.004474648	0.002858675	0.313984397	0.132245533	0.137488345	0.037813503	0.137101595	0.031235069	0.134241747	0.02806594	0.189527422	0.062280978	10.62639111	4.240064678	-5.649869959	4.694567672	-3.381520695	2.557649498	12.99407674	5.829960374	13.25057855	7.720242433	7.912467854	2.25570274	5.200387677	0.01623133	0.02852142	28.48575553
Gen1_Mut0_ID6	sep.1.1.Y	1	1_Gen1_Mut0_ID6	Furrowed	1	1	y	y1	Gen1_y1	0.230648497	0.069185532	103684	0.010881913	31.99999993	0.108118842	0.100647706	0.004792748	0.003714529	0.289889203	0.086233422	0.216263776	0.076976666	0.161217674	0.063892528	0.123358558	0.02954176	0.230648497	0.069185532	4.234842656	3.772851215	-6.843323055	2.977723669	-6.777592079	1.784556772	11.47755684	2.291744011	14.09245809	3.114041848	3.7112011	4.219314464	7.163999402	1.947380395	0.015823738	5.494899615
Gen1_Mut0_ID0	sep.1.2.Y	1	1_Gen1_Mut0_ID0	Furrowed	1	2	y	y2	Gen1_y2	0.480057094	0.185689339	106816	0.03600485	7.999999992	0.148087281	0.243132632	0.011577744	0.011583414	0.535071967	0.202277268	0.471169191	0.183078544	0.354785969	0.13476157	0.247930975	0.086628756	0.480057094	0.185689339	1.838996872	0.541256893	-5.29116152	0.620420577	-7.210388355	1.048481194	9.155133702	1.152699524	13.38799322	2.577818591	3.097676442	11.54941595	14.49410089	9.277481885	0.170461566	8.211826592
Gen0_Mut0_ID2	sep.1.3.Y	1	1_Gen0_Mut0_ID2	Furrowed	1	3	y	y3	Gen1_y3	0.136636834	0.032891766	104870	0.00481957	11.31370848	0.100468593	0.047970913	0.002284329	0.00173701	0.148386224	0.051408644	0.13548693	0.025968546	0.13236964	0.029084179	0.127729898	0.026326058	0.136636834	0.032891766	0.777657896	3.0979665	-0.844370215	1.079699898	-0.894037853	0.868565034	3.45609608	1.299952396	6.114227882	6.163382713	5.39225481	1.016368878	1.928316059	3.288302947	0.065837932	6.684521149
Gen0_Mut0_ID8	sep.1.4.Y	1	1_Gen0_Mut0_ID8	Furrowed	1	4	y	y4	Gen1_y4	0.540109165	0.161319273	105680	0.026289255	11.31370848	0.106962319	0.245780523	0.011703834	0.007333524	0.628839944	0.187590158	0.50643714	0.153722667	0.447680905	0.130249504	0.372827208	0.099271428	0.540109165	0.161319273	2.937081069	1.436068822	-3.390257013	0.918708459	-4.049070658	0.835103899	6.159485508	1.476381808	9.690431034	1.617602777	0.934951302	12.72807829	15.67276323	10.45614422	0.125033346	0.443813856
Gen0_Mut0_ID11	sep.1.5.Y	1	1_Gen0_Mut0_ID11	Furrowed	1	5	y	y5	Gen1_y5	0.32436073	0.115596635	109494	0.017709891	90.50966773	0.103264554	0.171500195	0.008166676	0.005749883	0.344784257	0.164789474	0.316427466	0.091776567	0.293252101	0.096301098	0.235074992	0.087893151	0.32436073	0.115596635	-0.239292158	4.135171974	-1.288621431	1.28311298	-3.748263629	0.44845868	5.800373367	1.034375693	8.831247866	4.884488143	4.37206852	7.628928134	10.57361307	5.356994065	0.054503049	13.92110784
Gen0_Mut0_ID21	sep.1.6.Y	1	1_Gen0_Mut0_ID21	Furrowed	1	6	y	y6	Gen1_y6	0.137705321	0.034678539	108610	0.005604888	31.99999993	0.108890296	0.051472793	0.002451085	0.001804649	0.119715452	0.027408363	0.150813627	0.040776393	0.131477267	0.019610517	0.108722127	0.007778755	0.137705321	0.034678539	-3.106605935	0.681633628	-0.109729827	1.435794046	-2.342430563	2.15146488	4.290957405	1.972968981	8.896005003	8.205104272	7.612191256	0.938474003	2.006210935	3.210408072	0.063239566	16.87400628
Gen2_Mut0_ID0	sep.1.1.B	2	2_Gen2_Mut0_ID0	Furrowed	1	1	b	b1	Gen2_b1	0.188608417	0.051978633	102424	0.009218526	22.62741696	0.13239667	0.069628081	0.003315623	0.003182918	0.28160795	0.08767462	0.156353543	0.041064416	0.124669477	0.024657254	0.110233281	0.016670243	0.188608417	0.051978633	8.020432895	2.298546929	-7.636095965	1.88486167	-5.730175465	1.733340969	12.59179553	2.959622264	14.76925921	5.831468355	6.258425678	2.207095508	5.151780446	0.064838561	0.043871783	10.97297337
Gen2_Mut0_IDR1	sep.1.2.B	2	2_Gen2_Mut0_IDR1	Furrowed	1	2	b	b2	Gen2_b2	0.582285257	0.129711406	105661	0.021543029	45.25483389	0.120169279	0.17927235	0.008536779	0.007075239	0.620383829	0.131424691	0.586451668	0.159738086	0.44092164	0.112794644	0.298263359	0.080843242	0.582285257	0.129711406	1.060385455	4.1220958	-4.884665512	1.575255709	-7.62669056	2.279301553	10.20374462	1.92418832	13.56267308	3.243724301	3.68583079	13.47997013	16.42465507	11.20803606	0.059829492	16.74062699
Gen2_Mut0_IDR2	sep.1.3.B	2	2_Gen2_Mut0_IDR2	Furrowed	1	3	b	b3	Gen2_b3	0.199189135	0.058597615	106125	0.00843736	63.99999983	0.096024195	0.087867024	0.004184144	0.002625313	0.256793593	0.08047176	0.176298854	0.048216498	0.177758562	0.049384954	0.169232336	0.041694704	0.199189135	0.058597615	5.084156863	1.231700802	-2.631725006	1.378402628	-2.001569182	1.01163968	6.133917528	1.896430865	7.951719695	4.138239222	3.666927009	2.752913533	5.69759847	0.480979464	0.035512762	8.812481117
Gen0_Mut0_ID8	sep.1.4.B	2	2_Gen0_Mut0_ID8	Furrowed	1	4	b	b4	Gen2_b4	0.540109165	0.161319273	105680	0.026289255	11.31370848	0.106962319	0.245780523	0.011703834	0.007333524	0.628839944	0.187590158	0.50643714	0.153722667	0.447680905	0.130249504	0.372827208	0.099271428	0.540109165	0.161319273	2.937081069	1.436068822	-3.390257013	0.918708459	-4.049070658	0.835103899	6.159485508	1.476381808	9.690431034	1.617602777	0.934951302	12.72807829	15.67276323	10.45614422	0.125033346	0.443813856
Gen0_Mut0_ID0	sep.1.5.B	2	2_Gen0_Mut0_ID0	Furrowed	1	5	b	b5	Gen2_b5	0.220241968	0.047624546	104151	0.008017249	127.9999996	0.117772609	0.068073966	0.003241617	0.002492718	0.349084389	0.126950775	0.168046721	0.021848591	0.164990251	0.025835582	0.164106824	0.023272578	0.220241968	0.047624546	9.257294537	4.73411129	-5.348613477	4.293396485	-3.038863883	2.160419726	11.34910239	6.344301604	12.13967654	6.493673456	6.598197246	3.757633493	6.70231843	1.485699424	0.046305693	26.1932425
Gen1_Mut0_ID10	sep.1.6.B	2	2_Gen1_Mut0_ID10	Furrowed	1	6	b	b6	Gen2_b6	0.151219088	0.049086286	103849	0.008169634	11.31370848	0.114806442	0.071160064	0.003388574	0.002714597	0.177575291	0.08174846	0.139571197	0.0329733	0.151959024	0.048762659	0.142955227	0.046646118	0.151219088	0.049086286	2.136200132	4.581262915	-0.215745088	0.58957044	-0.920960377	0.471380455	4.746966289	2.117067388	5.33665644	6.110186498	5.428755819	0.002337481	2.942347457	2.27427155	0.05741461	13.48879304
Gen1_Mut0_ID9	sep.1.1.G	2	2_Gen1_Mut0_ID9	Furrowed	1	1	g	g1	Gen2_g1	0.189527422	0.062280978	107013	0.008825223	45.25483389	0.093917714	0.093967607	0.004474648	0.002858675	0.313984397	0.132245533	0.137488345	0.037813503	0.137101595	0.031235069	0.134241747	0.02806594	0.189527422	0.062280978	10.62639111	4.240064678	-5.649869959	4.694567672	-3.381520695	2.557649498	12.99407674	5.829960374	13.25057855	7.720242433	7.912467854	2.25570274	5.200387677	0.01623133	0.02852142	28.48575553
Gen2_Mut0_ID5	sep.1.2.G	2	2_Gen2_Mut0_ID5	Furrowed	1	2	g	g2	Gen2_g2	0.378681282	0.166509623	102840	0.025655904	31.99999993	0.109135475	0.235083085	0.011194433	0.009679973	0.483744207	0.200211656	0.344005149	0.158367376	0.262393959	0.118294996	0.203980691	0.082152018	0.378681282	0.166509623	4.861358725	2.399266528	-6.711422356	1.374161296	-6.61666481	1.307099001	10.7835145	2.35060345	13.95027259	3.185715393	3.796751151	9.177314595	12.12199953	6.905380526	0.135994497	4.821336874
Gen0_Mut0_ID3	sep.1.3.G	2	2_Gen0_Mut0_ID3	Furrowed	1	3	g	g3	Gen2_g3	0.433790332	0.112463496	105957	0.016804481	31.99999993	0.101656621	0.165306308	0.007871729	0.005904834	0.588816267	0.153838308	0.378926725	0.109994465	0.285223819	0.082192401	0.230410804	0.062271176	0.433790332	0.112463496	6.15526511	3.319360256	-7.691830268	1.404372625	-6.92694706	1.157082894	12.37861941	2.47650903	15.0720901	4.748757168	5.326163328	10.53597864	13.48066358	8.264044572	0.052398673	8.783206444
Gen0_Mut0_ID7	sep.1.4.G	2	2_Gen0_Mut0_ID7	Furrowed	1	4	g	g4	Gen2_g4	0.243495435	0.075199108	105822	0.012569463	22.62741696	0.11774638	0.106750318	0.005083348	0.004037904	0.299156101	0.074335411	0.226748894	0.080080467	0.190341854	0.081618033	0.156221684	0.051410771	0.243495435	0.075199108	4.067892728	1.949327667	-5.098823987	1.66969294	-5.07847695	0.922904691	8.59447259	1.382454341	11.65183359	1.206159944	1.551705066	4.761347477	7.706032415	2.489413408	0.023791594	2.492227975
Gen2_Mut0_ID1	sep.1.5.G	2	2_Gen2_Mut0_ID1	Furrowed	1	5	g	g5	Gen2_g5	0.302478969	0.128038477	106021	0.019578577	90.50966773	0.108969686	0.179669939	0.008555711	0.006952601	0.332938611	0.112294626	0.295692818	0.184173918	0.260449729	0.156452148	0.179845942	0.076228619	0.302478969	0.128038477	3.870999851	11.50925171	-3.317612039	4.131591384	-5.273465597	2.088952729	13.55253177	4.901523491	10.60898359	1.061285013	1.481998325	6.930483039	9.875167976	4.65854897	0.062142406	41.92052077
Gen0_Mut0_ID21	sep.1.6.G	2	2_Gen0_Mut0_ID21	Furrowed	1	6	g	g6	Gen2_g6	0.137705321	0.034678539	108610	0.005604888	31.99999993	0.108890296	0.051472793	0.002451085	0.001804649	0.119715452	0.027408363	0.150813627	0.040776393	0.131477267	0.019610517	0.108722127	0.007778755	0.137705321	0.034678539	-3.106605935	0.681633628	-0.109729827	1.435794046	-2.342430563	2.15146488	4.290957405	1.972968981	8.896005003	8.205104272	7.612191256	0.938474003	2.006210935	3.210408072	0.063239566	16.87400628
Gen2_Mut0_ID2	sep.1.1.R	2	2_Gen2_Mut0_ID2	Furrowed	1	1	r	r1	Gen2_r1	0.158787662	0.056552801	104407	0.008767532	15.99999998	0.105575264	0.083045323	0.003954539	0.002844239	0.203636038	0.082397978	0.148035315	0.048309247	0.115656247	0.024356326	0.101171656	0.010927068	0.158787662	0.056552801	4.071553032	1.510149944	-5.616374395	2.358852979	-4.650021189	2.614053249	8.466825684	3.568579737	11.73482509	1.759898066	1.826218513	0.486044034	3.430728971	1.785890035	0.044422311	2.468853262
Gen1_Mut0_ID5	sep.1.2.R	2	2_Gen1_Mut0_ID5	Furrowed	1	2	r	r2	Gen2_r2	0.287594962	0.164186126	106988	0.019718981	11.31370848	0.077754394	0.253605998	0.012076476	0.006761266	0.281253163	0.237012405	0.296119772	0.137689683	0.248380027	0.11555134	0.183281333	0.101641223	0.287594962	0.164186126	-3.599704489	5.598090151	-0.771132492	2.900211018	-4.622680611	1.104444142	8.520611533	1.8138784	10.97115334	7.759186606	7.376283623	6.425896611	9.370581549	4.153962542	0.126576366	20.23185132
Gen2_Mut0_ID6	sep.1.3.R	2	2_Gen2_Mut0_ID6	Furrowed	1	3	r	r3	Gen2_r3	0.121354543	0.035493496	107728	0.004435427	11.31370848	0.080482681	0.055110325	0.002624301	0.001495293	0.106764535	0.038444327	0.13246538	0.037845664	0.117356134	0.019631575	0.097530568	0.009894052	0.121354543	0.035493496	-3.142366353	1.117511098	0.147920349	1.923084791	-2.137352392	2.156544972	4.450978558	2.061827976	8.705538079	8.441377732	7.841429512	2.202470786	0.742214152	4.474404855	0.060662286	16.24920902
Gen2_Mut0_ID10	sep.1.4.R	2	2_Gen2_Mut0_ID10	Furrowed	1	4	r	r4	Gen2_r4	0.190059792	0.05911887	103864	0.010542836	63.99999983	0.132241951	0.079723842	0.003796373	0.003475925	0.279133471	0.090079596	0.147008983	0.043116494	0.177598263	0.055648973	0.178113565	0.056978459	0.190059792	0.05911887	8.821907177	1.999788422	-1.997719551	2.113383475	-1.086988916	1.175835708	9.295514871	2.537711184	8.742174539	7.333775998	7.164371105	2.283752702	5.228437639	0.011818633	0.03472456	26.23399598
Gen2_Mut0_IDR0	sep.1.5.R	2	2_Gen2_Mut0_IDR0	Furrowed	1	5	r	r5	Gen2_r5	0.136636834	0.032891766	104870	0.00481957	11.31370848	0.100468593	0.047970913	0.002284329	0.00173701	0.148386224	0.051408644	0.13548693	0.025968546	0.13236964	0.029084179	0.127729898	0.026326058	0.136636834	0.032891766	0.777657896	3.0979665	-0.844370215	1.079699898	-0.894037853	0.868565034	3.45609608	1.299952396	6.114227882	6.163382713	5.39225481	1.016368878	1.928316059	3.288302947	0.065837932	6.684521149
Gen1_Mut0_ID0	sep.1.6.R	2	2_Gen1_Mut0_ID0	Furrowed	1	6	r	r6	Gen2_r6	0.480057094	0.185689339	106816	0.03600485	7.999999992	0.148087281	0.243132632	0.011577744	0.011583414	0.535071967	0.202277268	0.471169191	0.183078544	0.354785969	0.13476157	0.247930975	0.086628756	0.480057094	0.185689339	1.838996872	0.541256893	-5.29116152	0.620420577	-7.210388355	1.048481194	9.155133702	1.152699524	13.38799322	2.577818591	3.097676442	11.54941595	14.49410089	9.277481885	0.170461566	8.211826592
Gen2_Mut0_ID4	sep.1.1.Y	2	2_Gen2_Mut0_ID4	Furrowed	1	1	y	y1	Gen2_y1	0.240008574	0.056849854	102097	0.009088842	15.99999998	0.108096264	0.084081002	0.004003857	0.003002819	0.380460089	0.136870699	0.180073089	0.03307187	0.177785688	0.038610376	0.168011248	0.032038371	0.240008574	0.056849854	9.648645191	4.457008055	-5.518549117	4.620842133	-3.736012905	2.198028738	12.00915212	6.271934586	12.81843013	6.678021027	6.889704553	4.617112005	7.561796942	2.345177936	0.04945898	23.51439321
Gen0_Mut0_ID4	sep.1.2.Y	2	2_Gen0_Mut0_ID4	Furrowed	1	2	y	y2	Gen2_y2	0.177061567	0.021397596	106781	0.002511982	15.99999998	0.077485524	0.032418722	0.001543749	0.000867038	0.152612385	0.018772195	0.193643321	0.035130102	0.171055796	0.027567763	0.14111378	0.010415644	0.177061567	0.021397596	-3.162364306	4.002028139	-0.142642919	1.808562959	-2.342726842	0.508795778	5.831189324	1.025828587	8.947284272	8.232367494	7.638931933	1.57534061	4.520025548	0.696593459	0.082559196	16.2190856
Gen0_Mut0_ID15	sep.1.3.Y	2	2_Gen0_Mut0_ID15	Furrowed	1	3	y	y3	Gen2_y3	0.169703706	0.115661755	108436	0.015977631	127.9999996	0.091457411	0.17470023	0.008319059	0.005201118	0.159740536	0.146100045	0.178921397	0.10270137	0.156392239	0.091912334	0.12882815	0.076769629	0.169703706	0.115661755	-2.928132745	2.373786044	-0.501631436	1.139391181	-2.712419735	1.032887423	4.734255204	1.330231323	9.155113028	7.738451017	7.16192565	1.150905633	4.095590571	1.121028436	0.057204735	13.79427246
Gen1_Mut0_ID11	sep.1.4.Y	2	2_Gen1_Mut0_ID11	Furrowed	1	4	y	y4	Gen2_y4	0.269773125	0.144756386	104847	0.021630393	45.25483389	0.106238792	0.203601644	0.009695316	0.007827728	0.289838737	0.18722383	0.264993872	0.126241686	0.237730147	0.120130034	0.191904518	0.100130264	0.269773125	0.144756386	-0.162702373	4.230317233	-1.794144251	1.556617026	-3.710935004	0.983378141	6.081300961	1.148793056	9.038048782	4.554536357	4.00175309	5.786178808	8.730863745	3.514244739	0.088160024	11.94844958
Gen2_Mut0_ID11	sep.1.5.Y	2	2_Gen2_Mut0_ID11	Furrowed	1	5	y	y5	Gen2_y5	0.131227484	0.075486724	105904	0.012117374	90.50966773	0.111724674	0.108457457	0.005164641	0.004255417	0.145863387	0.134174119	0.131502439	0.055875129	0.107730838	0.032438524	0.092934722	0.021597112	0.131227484	0.075486724	-0.610184802	3.925097495	-2.167661588	3.483424999	-2.843620276	3.079665743	5.046474486	4.971440303	8.805555492	5.10424921	4.4165296	1.420311109	1.524373828	3.692245179	0.014308595	12.61706565
Gen2_Mut0_ID3	sep.1.6.Y	2	2_Gen2_Mut0_ID3	Furrowed	1	6	y	y6	Gen2_y6	0.425585726	0.069152576	103994	0.009656658	22.62741696	0.093052757	0.103776164	0.004941722	0.003470175	0.330302424	0.078794978	0.481060367	0.09980191	0.397876605	0.087939417	0.232485583	0.045570906	0.425585726	0.069152576	-5.174533669	5.210399273	-0.126922516	2.1332351	-6.660654047	1.054630441	10.07504131	1.568651986	13.23421472	9.503996369	9.318114387	10.34502952	13.28971445	8.073095448	0.033827806	38.01666324
Gen3_Mut0_IDR3	sep.1.1.B	3	3_Gen3_Mut0_IDR3	Furrowed	1	1	b	b1	Gen3_b1	0.151219088	0.049086286	103849	0.008169634	11.31370848	0.114806442	0.071160064	0.003388574	0.002714597	0.177575291	0.08174846	0.139571197	0.0329733	0.151959024	0.048762659	0.142955227	0.046646118	0.151219088	0.049086286	2.136200132	4.581262915	-0.215745088	0.58957044	-0.920960377	0.471380455	4.746966289	2.117067388	5.33665644	6.110186498	5.428755819	0.002337481	2.942347457	2.27427155	0.05741461	13.48879304
Gen0_Mut0_ID21	sep.1.2.B	3	3_Gen0_Mut0_ID21	Furrowed	1	2	b	b2	Gen3_b2	0.137705321	0.034678539	108610	0.005604888	31.99999993	0.108890296	0.051472793	0.002451085	0.001804649	0.119715452	0.027408363	0.150813627	0.040776393	0.131477267	0.019610517	0.108722127	0.007778755	0.137705321	0.034678539	-3.106605935	0.681633628	-0.109729827	1.435794046	-2.342430563	2.15146488	4.290957405	1.972968981	8.896005003	8.205104272	7.612191256	0.938474003	2.006210935	3.210408072	0.063239566	16.87400628
Gen2_Mut0_IDR1	sep.1.3.B	3	3_Gen2_Mut0_IDR1	Furrowed	1	3	b	b3	Gen3_b3	0.582285257	0.129711406	105661	0.021543029	45.25483389	0.120169279	0.17927235	0.008536779	0.007075239	0.620383829	0.131424691	0.586451668	0.159738086	0.44092164	0.112794644	0.298263359	0.080843242	0.582285257	0.129711406	1.060385455	4.1220958	-4.884665512	1.575255709	-7.62669056	2.279301553	10.20374462	1.92418832	13.56267308	3.243724301	3.68583079	13.47997013	16.42465507	11.20803606	0.059829492	16.74062699
Gen0_Mut0_ID15	sep.1.4.B	3	3_Gen0_Mut0_ID15	Furrowed	1	4	b	b4	Gen3_b4	0.169703706	0.115661755	108436	0.015977631	127.9999996	0.091457411	0.17470023	0.008319059	0.005201118	0.159740536	0.146100045	0.178921397	0.10270137	0.156392239	0.091912334	0.12882815	0.076769629	0.169703706	0.115661755	-2.928132745	2.373786044	-0.501631436	1.139391181	-2.712419735	1.032887423	4.734255204	1.330231323	9.155113028	7.738451017	7.16192565	1.150905633	4.095590571	1.121028436	0.057204735	13.79427246
Gen2_Mut0_ID3	sep.1.5.B	3	3_Gen2_Mut0_ID3	Furrowed	1	5	b	b5	Gen3_b5	0.425585726	0.069152576	103994	0.009656658	22.62741696	0.093052757	0.103776164	0.004941722	0.003470175	0.330302424	0.078794978	0.481060367	0.09980191	0.397876605	0.087939417	0.232485583	0.045570906	0.425585726	0.069152576	-5.174533669	5.210399273	-0.126922516	2.1332351	-6.660654047	1.054630441	10.07504131	1.568651986	13.23421472	9.503996369	9.318114387	10.34502952	13.28971445	8.073095448	0.033827806	38.01666324
Gen3_Mut0_IDR0	sep.1.6.B	3	3_Gen3_Mut0_IDR0	Furrowed	1	6	b	b6	Gen3_b6	0.189527422	0.062280978	107013	0.008825223	45.25483389	0.093917714	0.093967607	0.004474648	0.002858675	0.313984397	0.132245533	0.137488345	0.037813503	0.137101595	0.031235069	0.134241747	0.02806594	0.189527422	0.062280978	10.62639111	4.240064678	-5.649869959	4.694567672	-3.381520695	2.557649498	12.99407674	5.829960374	13.25057855	7.720242433	7.912467854	2.25570274	5.200387677	0.01623133	0.02852142	28.48575553
Gen3_Mut0_ID11	sep.1.1.G	3	3_Gen3_Mut0_ID11	Furrowed	1	1	g	g1	Gen3_g1	0.156824526	0.121923276	102605	0.016443133	127.9999996	0.089552122	0.183615227	0.008743582	0.005359107	0.160084893	0.178038253	0.159397464	0.099154942	0.148378192	0.084335895	0.135066537	0.072199391	0.156824526	0.121923276	-2.468144292	3.406956091	0.419339679	2.136039365	-0.847213822	1.280866947	4.471320812	2.191609183	7.371636784	8.689519025	8.000898749	0.361640643	3.30632558	1.910293426	0.062603811	9.910070575
Gen3_Mut0_ID4	sep.1.2.G	3	3_Gen3_Mut0_ID4	Furrowed	1	2	g	g2	Gen3_g2	0.18399933	0.06001719	104758	0.008026176	63.99999983	0.091339744	0.087871675	0.004184365	0.003058404	0.279471519	0.094543552	0.14168198	0.041529902	0.157367891	0.050656251	0.159951614	0.050816252	0.18399933	0.06001719	9.250338376	1.365379158	-3.556031687	1.149046136	-1.763891895	0.752072362	10.14391532	1.475324737	10.29751874	6.989076573	6.924063571	1.959686691	4.904371628	0.312247378	0.027489614	22.72592259
Gen2_Mut0_ID0	sep.1.3.G	3	3_Gen2_Mut0_ID0	Furrowed	1	3	g	g3	Gen3_g3	0.188608417	0.051978633	102424	0.009218526	22.62741696	0.13239667	0.069628081	0.003315623	0.003182918	0.28160795	0.08767462	0.156353543	0.041064416	0.124669477	0.024657254	0.110233281	0.016670243	0.188608417	0.051978633	8.020432895	2.298546929	-7.636095965	1.88486167	-5.730175465	1.733340969	12.59179553	2.959622264	14.76925921	5.831468355	6.258425678	2.207095508	5.151780446	0.064838561	0.043871783	10.97297337
Gen3_Mut0_ID0	sep.1.4.G	3	3_Gen3_Mut0_ID0	Furrowed	1	4	g	g4	Gen3_g4	0.446452621	0.111805694	106487	0.017064833	15.99999998	0.101501293	0.168124295	0.008005919	0.005588274	0.402261367	0.107200738	0.478984051	0.143664698	0.389087583	0.11737699	0.240353631	0.065223545	0.446452621	0.111805694	-2.094612424	5.194178018	-2.01851182	2.112839775	-6.948166184	1.660627413	9.388872328	1.66998398	12.45391236	6.039101807	5.989051793	10.82369835	13.76838329	8.551764286	0.051549475	28.47533227
Gen3_Mut0_ID3	sep.1.5.G	3	3_Gen3_Mut0_ID3	Furrowed	1	5	g	g5	Gen3_g5	0.184013728	0.033402315	105358	0.00493523	22.62741696	0.098898712	0.049901858	0.002376279	0.001651829	0.268965653	0.054572082	0.154170079	0.025858642	0.127454583	0.015523376	0.112676964	0.01120762	0.184013728	0.033402315	7.682784023	0.818623863	-6.991737991	1.499899179	-5.430877651	1.406852928	11.7625302	1.986442691	14.00990012	5.17974539	5.585285071	1.960469163	4.905154101	0.311464906	0.064467316	8.586102568
Gen2_Mut0_ID10	sep.1.6.G	3	3_Gen2_Mut0_ID10	Furrowed	1	6	g	g6	Gen3_g6	0.190059792	0.05911887	103864	0.010542836	63.99999983	0.132241951	0.079723842	0.003796373	0.003475925	0.279133471	0.090079596	0.147008983	0.043116494	0.177598263	0.055648973	0.178113565	0.056978459	0.190059792	0.05911887	8.821907177	1.999788422	-1.997719551	2.113383475	-1.086988916	1.175835708	9.295514871	2.537711184	8.742174539	7.333775998	7.164371105	2.283752702	5.228437639	0.011818633	0.03472456	26.23399598
Gen1_Mut0_ID5	sep.1.1.R	3	3_Gen1_Mut0_ID5	Furrowed	1	1	r	r1	Gen3_r1	0.287594962	0.164186126	106988	0.019718981	11.31370848	0.077754394	0.253605998	0.012076476	0.006761266	0.281253163	0.237012405	0.296119772	0.137689683	0.248380027	0.11555134	0.183281333	0.101641223	0.287594962	0.164186126	-3.599704489	5.598090151	-0.771132492	2.900211018	-4.622680611	1.104444142	8.520611533	1.8138784	10.97115334	7.759186606	7.376283623	6.425896611	9.370581549	4.153962542	0.126576366	20.23185132
Gen3_Mut0_IDR1	sep.1.2.R	3	3_Gen3_Mut0_IDR1	Furrowed	1	2	r	r2	Gen3_r2	0.177061567	0.021397596	106781	0.002511982	15.99999998	0.077485524	0.032418722	0.001543749	0.000867038	0.152612385	0.018772195	0.193643321	0.035130102	0.171055796	0.027567763	0.14111378	0.010415644	0.177061567	0.021397596	-3.162364306	4.002028139	-0.142642919	1.808562959	-2.342726842	0.508795778	5.831189324	1.025828587	8.947284272	8.232367494	7.638931933	1.57534061	4.520025548	0.696593459	0.082559196	16.2190856
Gen3_Mut0_ID2	sep.1.3.R	3	3_Gen3_Mut0_ID2	Furrowed	1	3	r	r3	Gen3_r3	0.181870465	0.12228511	103403	0.017149466	127.9999996	0.095868544	0.178885229	0.008518344	0.005915582	0.186473773	0.176186605	0.184955189	0.09751325	0.164672045	0.100917993	0.146936626	0.104569552	0.181870465	0.12228511	-1.748069959	3.210401564	-1.133586028	1.113215952	-2.369407504	1.288668012	4.455989268	1.818107496	8.48655609	6.649282703	5.995649618	1.843312557	4.787997495	0.428621512	0.057868736	13.69434486
Gen2_Mut0_IDR2	sep.1.4.R	3	3_Gen2_Mut0_IDR2	Furrowed	1	4	r	r4	Gen3_r4	0.199189135	0.058597615	106125	0.00843736	63.99999983	0.096024195	0.087867024	0.004184144	0.002625313	0.256793593	0.08047176	0.176298854	0.048216498	0.177758562	0.049384954	0.169232336	0.041694704	0.199189135	0.058597615	5.084156863	1.231700802	-2.631725006	1.378402628	-2.001569182	1.01163968	6.133917528	1.896430865	7.951719695	4.138239222	3.666927009	2.752913533	5.69759847	0.480979464	0.035512762	8.812481117
Gen0_Mut0_ID0	sep.1.5.R	3	3_Gen0_Mut0_ID0	Furrowed	1	5	r	r5	Gen3_r5	0.220241968	0.047624546	104151	0.008017249	127.9999996	0.117772609	0.068073966	0.003241617	0.002492718	0.349084389	0.126950775	0.168046721	0.021848591	0.164990251	0.025835582	0.164106824	0.023272578	0.220241968	0.047624546	9.257294537	4.73411129	-5.348613477	4.293396485	-3.038863883	2.160419726	11.34910239	6.344301604	12.13967654	6.493673456	6.598197246	3.757633493	6.70231843	1.485699424	0.046305693	26.1932425
Gen0_Mut0_ID7	sep.1.6.R	3	3_Gen0_Mut0_ID7	Furrowed	1	6	r	r6	Gen3_r6	0.243495435	0.075199108	105822	0.012569463	22.62741696	0.11774638	0.106750318	0.005083348	0.004037904	0.299156101	0.074335411	0.226748894	0.080080467	0.190341854	0.081618033	0.156221684	0.051410771	0.243495435	0.075199108	4.067892728	1.949327667	-5.098823987	1.66969294	-5.07847695	0.922904691	8.59447259	1.382454341	11.65183359	1.206159944	1.551705066	4.761347477	7.706032415	2.489413408	0.023791594	2.492227975
Gen3_Mut0_ID1	sep.1.1.Y	3	3_Gen3_Mut0_ID1	Furrowed	1	1	y	y1	Gen3_y1	0.494629	0.144157858	103995	0.027322585	63.99999983	0.148933002	0.183455542	0.008735978	0.008891568	0.437709614	0.156099534	0.53625583	0.154973284	0.4304468	0.138454093	0.268409268	0.092001536	0.494629	0.144157858	-3.098521685	3.266683486	-1.889775618	1.279611797	-6.995737956	1.180965659	8.622410225	1.212299291	12.89331666	7.00473005	6.91250688	11.84844539	14.79313033	9.576511325	0.066053418	28.79893314
Gen3_Mut0_ID5	sep.1.2.Y	3	3_Gen3_Mut0_ID5	Furrowed	1	2	y	y2	Gen3_y2	0.184871383	0.052637678	104245	0.008079762	15.99999998	0.104340713	0.07743633	0.003687444	0.002709936	0.245861348	0.069756155	0.157326291	0.045073047	0.170767216	0.052246325	0.159915797	0.043878695	0.184871383	0.052637678	6.190183526	2.326238241	-2.193468013	2.392790709	-1.910777043	1.290540783	6.984758099	3.285757938	7.938259557	4.946623965	4.631652975	2.00696909	4.951654028	0.264964979	0.05357649	16.77524106
Gen3_Mut0_IDR2	sep.1.3.Y	3	3_Gen3_Mut0_IDR2	Furrowed	1	3	y	y3	Gen3_y3	0.480057094	0.185689339	106816	0.03600485	7.999999992	0.148087281	0.243132632	0.011577744	0.011583414	0.535071967	0.202277268	0.471169191	0.183078544	0.354785969	0.13476157	0.247930975	0.086628756	0.480057094	0.185689339	1.838996872	0.541256893	-5.29116152	0.620420577	-7.210388355	1.048481194	9.155133702	1.152699524	13.38799322	2.577818591	3.097676442	11.54941595	14.49410089	9.277481885	0.170461566	8.211826592
Gen3_Mut0_ID10	sep.1.4.Y	3	3_Gen3_Mut0_ID10	Furrowed	1	4	y	y4	Gen3_y4	0.379412552	0.114796024	102887	0.017102351	15.99999998	0.098050022	0.174424757	0.008305941	0.005191652	0.283036188	0.080380558	0.435210737	0.132186402	0.355807484	0.121666999	0.210611622	0.062229118	0.379412552	0.114796024	-5.867587506	0.914172809	-0.145853668	1.097866071	-6.369015506	0.884897218	8.759308358	1.054884032	13.47695009	10.08760866	9.860821749	9.196606935	12.14129187	6.924672866	0.055235545	31.50370042
Gen2_Mut0_ID2	sep.1.5.Y	3	3_Gen2_Mut0_ID2	Furrowed	1	5	y	y5	Gen3_y5	0.158787662	0.056552801	104407	0.008767532	15.99999998	0.105575264	0.083045323	0.003954539	0.002844239	0.203636038	0.082397978	0.148035315	0.048309247	0.115656247	0.024356326	0.101171656	0.010927068	0.158787662	0.056552801	4.071553032	1.510149944	-5.616374395	2.358852979	-4.650021189	2.614053249	8.466825684	3.568579737	11.73482509	1.759898066	1.826218513	0.486044034	3.430728971	1.785890035	0.044422311	2.468853262
Gen2_Mut0_ID11	sep.1.6.Y	3	3_Gen2_Mut0_ID11	Furrowed	1	6	y	y6	Gen3_y6	0.131227484	0.075486724	105904	0.012117374	90.50966773	0.111724674	0.108457457	0.005164641	0.004255417	0.145863387	0.134174119	0.131502439	0.055875129	0.107730838	0.032438524	0.092934722	0.021597112	0.131227484	0.075486724	-0.610184802	3.925097495	-2.167661588	3.483424999	-2.843620276	3.079665743	5.046474486	4.971440303	8.805555492	5.10424921	4.4165296	1.420311109	1.524373828	3.692245179	0.014308595	12.61706565
Gen4_Mut0_ID2	sep.1.1.B	4	4_Gen4_Mut0_ID2	Furrowed	1	1	b	b1	Gen4_b1	0.509002598	0.229789328	103140	0.034918809	11.31370848	0.099853167	0.34970157	0.016652456	0.010888967	0.500046209	0.233401454	0.539792883	0.23998938	0.36835842	0.1576609	0.218580755	0.082220858	0.509002598	0.229789328	-1.097058604	1.230819851	-4.926770355	1.241416799	-8.763249573	2.838685652	10.22931179	2.957443775	14.9634857	5.596875443	5.892281403	12.13489673	15.07958167	9.862962665	0.224027968	17.18270494
Gen4_Mut0_ID10	sep.1.2.B	4	4_Gen4_Mut0_ID10	Furrowed	1	2	b	b2	Gen4_b2	0.143099029	0.040716322	107459	0.006874535	63.99999983	0.117301971	0.058605448	0.002790736	0.002225436	0.136967833	0.06821293	0.149393437	0.039572264	0.14031115	0.035810318	0.117784407	0.019126882	0.143099029	0.040716322	-1.845871345	3.973960613	0.076836459	2.801905653	-1.966189139	1.510788367	4.617290536	3.447471795	7.73801842	7.531895102	6.902743558	0.554265461	2.390419476	2.826199531	0.056277421	13.32238739
Gen4_Mut0_IDR0	sep.1.3.B	4	4_Gen4_Mut0_IDR0	Furrowed	1	3	b	b3	Gen4_b3	0.425585726	0.069152576	103994	0.009656658	22.62741696	0.093052757	0.103776164	0.004941722	0.003470175	0.330302424	0.078794978	0.481060367	0.09980191	0.397876605	0.087939417	0.232485583	0.045570906	0.425585726	0.069152576	-5.174533669	5.210399273	-0.126922516	2.1332351	-6.660654047	1.054630441	10.07504131	1.568651986	13.23421472	9.503996369	9.318114387	10.34502952	13.28971445	8.073095448	0.033827806	38.01666324
Gen3_Mut0_IDR2	sep.1.4.B	4	4_Gen3_Mut0_IDR2	Furrowed	1	4	b	b4	Gen4_b4	0.480057094	0.185689339	106816	0.03600485	7.999999992	0.148087281	0.243132632	0.011577744	0.011583414	0.535071967	0.202277268	0.471169191	0.183078544	0.354785969	0.13476157	0.247930975	0.086628756	0.480057094	0.185689339	1.838996872	0.541256893	-5.29116152	0.620420577	-7.210388355	1.048481194	9.155133702	1.152699524	13.38799322	2.577818591	3.097676442	11.54941595	14.49410089	9.277481885	0.170461566	8.211826592
Gen3_Mut0_ID10	sep.1.5.B	4	4_Gen3_Mut0_ID10	Furrowed	1	5	b	b5	Gen4_b5	0.379412552	0.114796024	102887	0.017102351	15.99999998	0.098050022	0.174424757	0.008305941	0.005191652	0.283036188	0.080380558	0.435210737	0.132186402	0.355807484	0.121666999	0.210611622	0.062229118	0.379412552	0.114796024	-5.867587506	0.914172809	-0.145853668	1.097866071	-6.369015506	0.884897218	8.759308358	1.054884032	13.47695009	10.08760866	9.860821749	9.196606935	12.14129187	6.924672866	0.055235545	31.50370042
Gen0_Mut0_ID21	sep.1.6.B	4	4_Gen0_Mut0_ID21	Furrowed	1	6	b	b6	Gen4_b6	0.137705321	0.034678539	108610	0.005604888	31.99999993	0.108890296	0.051472793	0.002451085	0.001804649	0.119715452	0.027408363	0.150813627	0.040776393	0.131477267	0.019610517	0.108722127	0.007778755	0.137705321	0.034678539	-3.106605935	0.681633628	-0.109729827	1.435794046	-2.342430563	2.15146488	4.290957405	1.972968981	8.896005003	8.205104272	7.612191256	0.938474003	2.006210935	3.210408072	0.063239566	16.87400628
Gen4_Mut0_ID3	sep.1.1.G	4	4_Gen4_Mut0_ID3	Furrowed	1	1	g	g1	Gen4_g1	0.244808888	0.135359179	103123	0.021799913	90.50966773	0.118396775	0.1841259	0.0087679	0.007115542	0.32902206	0.201540882	0.214486138	0.104568442	0.181838394	0.103551025	0.167340146	0.10971535	0.244808888	0.135359179	5.130602105	2.451443513	-5.615305096	1.738074744	-4.548899122	2.115396593	9.145931215	2.89904934	11.80066048	2.44628698	2.61684813	4.815144099	7.759829037	2.54321003	0.062311298	5.494605298
Gen4_Mut0_ID1	sep.1.2.G	4	4_Gen4_Mut0_ID1	Furrowed	1	2	g	g2	Gen4_g2	0.223993248	0.066237635	106114	0.009452172	45.25483389	0.094053155	0.100498195	0.004785628	0.002960056	0.312688994	0.097925645	0.182108854	0.047118899	0.201471811	0.06540506	0.195838592	0.067439474	0.223993248	0.066237635	7.279881843	1.254954786	-2.779646819	1.512315623	-2.016519889	1.298622436	8.331127111	0.964456519	8.86227543	5.401944191	5.214656088	3.926524613	6.871209551	1.654590544	0.024227504	11.64306133
Gen2_Mut0_IDR1	sep.1.3.G	4	4_Gen2_Mut0_IDR1	Furrowed	1	3	g	g3	Gen4_g3	0.582285257	0.129711406	105661	0.021543029	45.25483389	0.120169279	0.17927235	0.008536779	0.007075239	0.620383829	0.131424691	0.586451668	0.159738086	0.44092164	0.112794644	0.298263359	0.080843242	0.582285257	0.129711406	1.060385455	4.1220958	-4.884665512	1.575255709	-7.62669056	2.279301553	10.20374462	1.92418832	13.56267308	3.243724301	3.68583079	13.47997013	16.42465507	11.20803606	0.059829492	16.74062699
Gen1_Mut0_ID5	sep.1.4.G	4	4_Gen1_Mut0_ID5	Furrowed	1	4	g	g4	Gen4_g4	0.287594962	0.164186126	106988	0.019718981	11.31370848	0.077754394	0.253605998	0.012076476	0.006761266	0.281253163	0.237012405	0.296119772	0.137689683	0.248380027	0.11555134	0.183281333	0.101641223	0.287594962	0.164186126	-3.599704489	5.598090151	-0.771132492	2.900211018	-4.622680611	1.104444142	8.520611533	1.8138784	10.97115334	7.759186606	7.376283623	6.425896611	9.370581549	4.153962542	0.126576366	20.23185132
Gen2_Mut0_ID11	sep.1.5.G	4	4_Gen2_Mut0_ID11	Furrowed	1	5	g	g5	Gen4_g5	0.131227484	0.075486724	105904	0.012117374	90.50966773	0.111724674	0.108457457	0.005164641	0.004255417	0.145863387	0.134174119	0.131502439	0.055875129	0.107730838	0.032438524	0.092934722	0.021597112	0.131227484	0.075486724	-0.610184802	3.925097495	-2.167661588	3.483424999	-2.843620276	3.079665743	5.046474486	4.971440303	8.805555492	5.10424921	4.4165296	1.420311109	1.524373828	3.692245179	0.014308595	12.61706565
Gen4_Mut0_ID8	sep.1.6.G	4	4_Gen4_Mut0_ID8	Furrowed	1	6	g	g6	Gen4_g6	0.277559104	0.143138344	105287	0.017517394	11.31370848	0.080636613	0.217238717	0.010344701	0.005948182	0.309982943	0.207869094	0.270997083	0.129223754	0.222445663	0.102188209	0.169154988	0.061199607	0.277559104	0.143138344	-0.03552314	5.116403136	-2.820045143	3.69185968	-4.575473254	2.32130173	7.735636784	3.774169075	10.22610239	3.716176207	3.272075127	6.070704507	9.015389444	3.798770438	0.095586033	13.58037626
Gen4_Mut0_ID11	sep.1.1.R	4	4_Gen4_Mut0_ID11	Furrowed	1	1	r	r1	Gen4_r1	0.262810499	0.088802479	103797	0.014509704	15.99999998	0.116656178	0.124380074	0.005922861	0.00515889	0.364544022	0.12077379	0.215885073	0.071069744	0.231044463	0.084199825	0.225774441	0.086359505	0.262810499	0.088802479	7.213891033	1.361981989	-3.169094261	1.762615249	-2.19026026	1.52143374	8.534035122	1.152118737	9.195723307	5.153177133	4.983147902	5.524697891	8.469382829	3.252763822	0.066219407	12.8029412
Gen2_Mut0_ID2	sep.1.2.R	4	4_Gen2_Mut0_ID2	Furrowed	1	2	r	r2	Gen4_r2	0.158787662	0.056552801	104407	0.008767532	15.99999998	0.105575264	0.083045323	0.003954539	0.002844239	0.203636038	0.082397978	0.148035315	0.048309247	0.115656247	0.024356326	0.101171656	0.010927068	0.158787662	0.056552801	4.071553032	1.510149944	-5.616374395	2.358852979	-4.650021189	2.614053249	8.466825684	3.568579737	11.73482509	1.759898066	1.826218513	0.486044034	3.430728971	1.785890035	0.044422311	2.468853262
Gen4_Mut0_ID4	sep.1.3.R	4	4_Gen4_Mut0_ID4	Furrowed	1	3	r	r3	Gen4_r3	0.510253012	0.203062796	105805	0.033642119	7.999999992	0.117181996	0.287092897	0.01367109	0.011561859	0.545150077	0.213094939	0.501460538	0.205195573	0.430931632	0.152591377	0.320066615	0.102645338	0.510253012	0.203062796	1.262169905	0.699429009	-2.639684921	1.221805635	-5.022146576	1.213572274	5.895987768	1.573229854	10.15010405	2.609829694	2.334656634	12.15943257	15.10411751	9.887498505	0.182765679	4.765268554
Gen4_Mut0_ID9	sep.1.4.R	4	4_Gen4_Mut0_ID9	Furrowed	1	4	r	r4	Gen4_r4	0.170338269	0.076049278	106083	0.010643839	90.50966773	0.092370885	0.115229375	0.005487113	0.003861188	0.20106197	0.119470455	0.165419333	0.061849894	0.127950871	0.042967661	0.105469849	0.032076888	0.170338269	0.076049278	1.787280344	3.387119461	-4.757632873	2.209188409	-5.016364838	1.853329189	7.663429891	3.47174998	11.40827588	1.662243805	1.368465991	1.188228304	4.132913242	1.083705765	0.030682196	8.490130388
Gen0_Mut0_ID0	sep.1.5.R	4	4_Gen0_Mut0_ID0	Furrowed	1	5	r	r5	Gen4_r5	0.220241968	0.047624546	104151	0.008017249	127.9999996	0.117772609	0.068073966	0.003241617	0.002492718	0.349084389	0.126950775	0.168046721	0.021848591	0.164990251	0.025835582	0.164106824	0.023272578	0.220241968	0.047624546	9.257294537	4.73411129	-5.348613477	4.293396485	-3.038863883	2.160419726	11.34910239	6.344301604	12.13967654	6.493673456	6.598197246	3.757633493	6.70231843	1.485699424	0.046305693	26.1932425
Gen4_Mut0_ID0	sep.1.6.R	4	4_Gen4_Mut0_ID0	Furrowed	1	6	r	r6	Gen4_r6	0.367618002	0.094571082	104146	0.014054966	90.50966773	0.100883111	0.139319316	0.006634253	0.004811932	0.276910873	0.07479853	0.418896541	0.10721484	0.349307318	0.087548514	0.213161411	0.042222639	0.367618002	0.094571082	-5.846907824	1.177261946	0.397009473	1.263538569	-5.773098598	1.50708159	8.470300789	1.086439498	12.92454506	10.26058182	9.986132366	8.880809138	11.82549408	6.608875069	0.029945847	31.41236568
Gen3_Mut0_ID5	sep.1.1.Y	4	4_Gen3_Mut0_ID5	Furrowed	1	1	y	y1	Gen4_y1	0.184871383	0.052637678	104245	0.008079762	15.99999998	0.104340713	0.07743633	0.003687444	0.002709936	0.245861348	0.069756155	0.157326291	0.045073047	0.170767216	0.052246325	0.159915797	0.043878695	0.184871383	0.052637678	6.190183526	2.326238241	-2.193468013	2.392790709	-1.910777043	1.290540783	6.984758099	3.285757938	7.938259557	4.946623965	4.631652975	2.00696909	4.951654028	0.264964979	0.05357649	16.77524106
Gen4_Mut0_IDR1	sep.1.2.Y	4	4_Gen4_Mut0_IDR1	Furrowed	1	2	y	y2	Gen4_y2	0.169703706	0.115661755	108436	0.015977631	127.9999996	0.091457411	0.17470023	0.008319059	0.005201118	0.159740536	0.146100045	0.178921397	0.10270137	0.156392239	0.091912334	0.12882815	0.076769629	0.169703706	0.115661755	-2.928132745	2.373786044	-0.501631436	1.139391181	-2.712419735	1.032887423	4.734255204	1.330231323	9.155113028	7.738451017	7.16192565	1.150905633	4.095590571	1.121028436	0.057204735	13.79427246
Gen3_Mut0_ID0	sep.1.3.Y	4	4_Gen3_Mut0_ID0	Furrowed	1	3	y	y3	Gen4_y3	0.446452621	0.111805694	106487	0.017064833	15.99999998	0.101501293	0.168124295	0.008005919	0.005588274	0.402261367	0.107200738	0.478984051	0.143664698	0.389087583	0.11737699	0.240353631	0.065223545	0.446452621	0.111805694	-2.094612424	5.194178018	-2.01851182	2.112839775	-6.948166184	1.660627413	9.388872328	1.66998398	12.45391236	6.039101807	5.989051793	10.82369835	13.76838329	8.551764286	0.051549475	28.47533227
Gen3_Mut0_IDR3	sep.1.4.Y	4	4_Gen3_Mut0_IDR3	Furrowed	1	4	y	y4	Gen4_y4	0.151219088	0.049086286	103849	0.008169634	11.31370848	0.114806442	0.071160064	0.003388574	0.002714597	0.177575291	0.08174846	0.139571197	0.0329733	0.151959024	0.048762659	0.142955227	0.046646118	0.151219088	0.049086286	2.136200132	4.581262915	-0.215745088	0.58957044	-0.920960377	0.471380455	4.746966289	2.117067388	5.33665644	6.110186498	5.428755819	0.002337481	2.942347457	2.27427155	0.05741461	13.48879304
Gen4_Mut0_ID5	sep.1.5.Y	4	4_Gen4_Mut0_ID5	Furrowed	1	5	y	y5	Gen4_y5	0.163124512	0.05583307	104606	0.008816549	11.31370848	0.10672697	0.082608445	0.003933735	0.002792609	0.195584024	0.094296099	0.15511511	0.040233025	0.135417991	0.031336981	0.122420922	0.02485539	0.163124512	0.05583307	2.269932823	3.112291023	-3.236102712	2.271026796	-3.012475957	1.726935644	5.444555934	3.589283417	8.877973772	2.774108615	1.912295082	0.755503393	3.70018833	1.516430676	0.056310644	2.446443892
Gen2_Mut0_ID10	sep.1.6.Y	4	4_Gen2_Mut0_ID10	Furrowed	1	6	y	y6	Gen4_y6	0.190059792	0.05911887	103864	0.010542836	63.99999983	0.132241951	0.079723842	0.003796373	0.003475925	0.279133471	0.090079596	0.147008983	0.043116494	0.177598263	0.055648973	0.178113565	0.056978459	0.190059792	0.05911887	8.821907177	1.999788422	-1.997719551	2.113383475	-1.086988916	1.175835708	9.295514871	2.537711184	8.742174539	7.333775998	7.164371105	2.283752702	5.228437639	0.011818633	0.03472456	26.23399598
Gen5_Mut0_ID5	sep.1.1.B	5	5_Gen5_Mut0_ID5	Furrowed	1	1	b	b1	Gen5_b1	0.450146506	0.107136783	103882	0.018240774	63.99999983	0.123345806	0.147883213	0.007042058	0.006120453	0.375779595	0.123243875	0.494756793	0.143720476	0.429480355	0.12800201	0.271859455	0.070838123	0.450146506	0.107136783	-3.722901038	6.38551835	-0.106642408	2.408717731	-5.547732061	1.412235135	9.412209214	2.1516887	11.51044752	8.146922774	7.877289966	10.90609651	13.85078145	8.634162445	0.03694951	35.9495629
Gen4_Mut0_ID11	sep.1.2.B	5	5_Gen4_Mut0_ID11	Furrowed	1	2	b	b2	Gen5_b2	0.262810499	0.088802479	103797	0.014509704	15.99999998	0.116656178	0.124380074	0.005922861	0.00515889	0.364544022	0.12077379	0.215885073	0.071069744	0.231044463	0.084199825	0.225774441	0.086359505	0.262810499	0.088802479	7.213891033	1.361981989	-3.169094261	1.762615249	-2.19026026	1.52143374	8.534035122	1.152118737	9.195723307	5.153177133	4.983147902	5.524697891	8.469382829	3.252763822	0.066219407	12.8029412
Gen5_Mut0_ID6	sep.1.3.B	5	5_Gen5_Mut0_ID6	Furrowed	1	3	b	b3	Gen5_b3	0.383235852	0.134103804	103347	0.020923846	63.99999983	0.108086468	0.193584329	0.009218301	0.007260295	0.421152308	0.162377434	0.378190567	0.143980719	0.304241364	0.116750579	0.222785596	0.077764575	0.383235852	0.134103804	1.502746029	4.44887627	-4.180206192	2.029482639	-6.037934527	1.529110484	8.955188644	1.497619974	11.82777253	1.921916534	2.079914301	9.29687154	12.24155648	7.024937471	0.081445749	14.57436451
Gen4_Mut0_ID2	sep.1.4.B	5	5_Gen4_Mut0_ID2	Furrowed	1	4	b	b4	Gen5_b4	0.509002598	0.229789328	103140	0.034918809	11.31370848	0.099853167	0.34970157	0.016652456	0.010888967	0.500046209	0.233401454	0.539792883	0.23998938	0.36835842	0.1576609	0.218580755	0.082220858	0.509002598	0.229789328	-1.097058604	1.230819851	-4.926770355	1.241416799	-8.763249573	2.838685652	10.22931179	2.957443775	14.9634857	5.596875443	5.892281403	12.13489673	15.07958167	9.862962665	0.224027968	17.18270494
Gen1_Mut0_ID5	sep.1.5.B	5	5_Gen1_Mut0_ID5	Furrowed	1	5	b	b5	Gen5_b5	0.287594962	0.164186126	106988	0.019718981	11.31370848	0.077754394	0.253605998	0.012076476	0.006761266	0.281253163	0.237012405	0.296119772	0.137689683	0.248380027	0.11555134	0.183281333	0.101641223	0.287594962	0.164186126	-3.599704489	5.598090151	-0.771132492	2.900211018	-4.622680611	1.104444142	8.520611533	1.8138784	10.97115334	7.759186606	7.376283623	6.425896611	9.370581549	4.153962542	0.126576366	20.23185132
Gen5_Mut0_ID10	sep.1.6.B	5	5_Gen5_Mut0_ID10	Furrowed	1	6	b	b6	Gen5_b6	0.206263573	0.033797157	104613	0.005649702	11.31370848	0.1185008	0.047676486	0.002270309	0.001944554	0.294255073	0.052671813	0.164660044	0.026381182	0.188112757	0.03448668	0.183384791	0.034635275	0.206263573	0.033797157	8.063242307	1.757185876	-2.379241309	1.464950484	-1.665944486	0.947550003	8.681613557	2.052617253	8.810109382	6.309301281	6.147422096	3.101913843	6.046598781	0.829979774	0.069057646	21.19535128
Gen5_Mut0_IDR1	sep.1.1.G	5	5_Gen5_Mut0_IDR1	Furrowed	1	1	g	g1	Gen5_g1	0.184871383	0.052637678	104245	0.008079762	15.99999998	0.104340713	0.07743633	0.003687444	0.002709936	0.245861348	0.069756155	0.157326291	0.045073047	0.170767216	0.052246325	0.159915797	0.043878695	0.184871383	0.052637678	6.190183526	2.326238241	-2.193468013	2.392790709	-1.910777043	1.290540783	6.984758099	3.285757938	7.938259557	4.946623965	4.631652975	2.00696909	4.951654028	0.264964979	0.05357649	16.77524106
Gen2_Mut0_ID2	sep.1.2.G	5	5_Gen2_Mut0_ID2	Furrowed	1	2	g	g2	Gen5_g2	0.158787662	0.056552801	104407	0.008767532	15.99999998	0.105575264	0.083045323	0.003954539	0.002844239	0.203636038	0.082397978	0.148035315	0.048309247	0.115656247	0.024356326	0.101171656	0.010927068	0.158787662	0.056552801	4.071553032	1.510149944	-5.616374395	2.358852979	-4.650021189	2.614053249	8.466825684	3.568579737	11.73482509	1.759898066	1.826218513	0.486044034	3.430728971	1.785890035	0.044422311	2.468853262
Gen3_Mut0_IDR3	sep.1.3.G	5	5_Gen3_Mut0_IDR3	Furrowed	1	3	g	g3	Gen5_g3	0.151219088	0.049086286	103849	0.008169634	11.31370848	0.114806442	0.071160064	0.003388574	0.002714597	0.177575291	0.08174846	0.139571197	0.0329733	0.151959024	0.048762659	0.142955227	0.046646118	0.151219088	0.049086286	2.136200132	4.581262915	-0.215745088	0.58957044	-0.920960377	0.471380455	4.746966289	2.117067388	5.33665644	6.110186498	5.428755819	0.002337481	2.942347457	2.27427155	0.05741461	13.48879304
Gen5_Mut0_ID0	sep.1.4.G	5	5_Gen5_Mut0_ID0	Furrowed	1	4	g	g4	Gen5_g4	0.220336197	0.066522205	105568	0.012470525	63.99999983	0.145212789	0.085877597	0.004089409	0.004173478	0.285211738	0.111119496	0.190957747	0.053792431	0.19722064	0.056196777	0.182223767	0.066859253	0.220336197	0.066522205	5.123691023	4.588204051	-2.26195045	1.066343973	-2.573544905	2.292377028	7.979881221	1.325410735	8.090539125	3.87585273	3.513469282	3.761911008	6.706595946	1.489976939	0.028985561	22.29244964
Gen5_Mut0_ID8	sep.1.5.G	5	5_Gen5_Mut0_ID8	Furrowed	1	5	g	g5	Gen5_g5	0.189715849	0.067189579	105318	0.009195369	63.99999983	0.092230509	0.099699867	0.004747613	0.003138603	0.144576972	0.043122465	0.218115803	0.080335545	0.175046392	0.058043552	0.125669888	0.022823561	0.189715849	0.067189579	-5.416999422	1.22909281	-0.246007308	0.36886834	-3.859594627	1.947330547	6.743893247	2.06387862	11.53474649	9.709467755	9.261202427	2.265639739	5.210324677	0.00629433	0.023196541	26.23783518
Gen3_Mut0_ID0	sep.1.6.G	5	5_Gen3_Mut0_ID0	Furrowed	1	6	g	g6	Gen5_g6	0.446452621	0.111805694	106487	0.017064833	15.99999998	0.101501293	0.168124295	0.008005919	0.005588274	0.402261367	0.107200738	0.478984051	0.143664698	0.389087583	0.11737699	0.240353631	0.065223545	0.446452621	0.111805694	-2.094612424	5.194178018	-2.01851182	2.112839775	-6.948166184	1.660627413	9.388872328	1.66998398	12.45391236	6.039101807	5.989051793	10.82369835	13.76838329	8.551764286	0.051549475	28.47533227
Gen5_Mut0_IDR0	sep.1.1.R	5	5_Gen5_Mut0_IDR0	Furrowed	1	1	r	r1	Gen5_r1	0.480057094	0.185689339	106816	0.03600485	7.999999992	0.148087281	0.243132632	0.011577744	0.011583414	0.535071967	0.202277268	0.471169191	0.183078544	0.354785969	0.13476157	0.247930975	0.086628756	0.480057094	0.185689339	1.838996872	0.541256893	-5.29116152	0.620420577	-7.210388355	1.048481194	9.155133702	1.152699524	13.38799322	2.577818591	3.097676442	11.54941595	14.49410089	9.277481885	0.170461566	8.211826592
Gen0_Mut0_ID21	sep.1.2.R	5	5_Gen0_Mut0_ID21	Furrowed	1	2	r	r2	Gen5_r2	0.137705321	0.034678539	108610	0.005604888	31.99999993	0.108890296	0.051472793	0.002451085	0.001804649	0.119715452	0.027408363	0.150813627	0.040776393	0.131477267	0.019610517	0.108722127	0.007778755	0.137705321	0.034678539	-3.106605935	0.681633628	-0.109729827	1.435794046	-2.342430563	2.15146488	4.290957405	1.972968981	8.896005003	8.205104272	7.612191256	0.938474003	2.006210935	3.210408072	0.063239566	16.87400628
Gen2_Mut0_ID10	sep.1.3.R	5	5_Gen2_Mut0_ID10	Furrowed	1	3	r	r3	Gen5_r3	0.190059792	0.05911887	103864	0.010542836	63.99999983	0.132241951	0.079723842	0.003796373	0.003475925	0.279133471	0.090079596	0.147008983	0.043116494	0.177598263	0.055648973	0.178113565	0.056978459	0.190059792	0.05911887	8.821907177	1.999788422	-1.997719551	2.113383475	-1.086988916	1.175835708	9.295514871	2.537711184	8.742174539	7.333775998	7.164371105	2.283752702	5.228437639	0.011818633	0.03472456	26.23399598
Gen5_Mut0_ID11	sep.1.4.R	5	5_Gen5_Mut0_ID11	Furrowed	1	4	r	r4	Gen5_r4	0.242226907	0.103047512	106145	0.01491048	31.99999993	0.099090506	0.150473345	0.007165397	0.005529031	0.347713163	0.14747597	0.193540474	0.080376362	0.209828966	0.090082269	0.211259621	0.097875004	0.242226907	0.103047512	7.949806185	1.729075702	-3.273383715	1.806567058	-1.950546329	1.706684929	9.179801934	1.617536973	9.484558859	5.85018789	5.713860282	4.709114719	7.653799656	2.43718065	0.047892261	15.81572518
Gen4_Mut0_IDR0	sep.1.5.R	5	5_Gen4_Mut0_IDR0	Furrowed	1	5	r	r5	Gen5_r5	0.425585726	0.069152576	103994	0.009656658	22.62741696	0.093052757	0.103776164	0.004941722	0.003470175	0.330302424	0.078794978	0.481060367	0.09980191	0.397876605	0.087939417	0.232485583	0.045570906	0.425585726	0.069152576	-5.174533669	5.210399273	-0.126922516	2.1332351	-6.660654047	1.054630441	10.07504131	1.568651986	13.23421472	9.503996369	9.318114387	10.34502952	13.28971445	8.073095448	0.033827806	38.01666324
Gen5_Mut0_ID7	sep.1.6.R	5	5_Gen5_Mut0_ID7	Furrowed	1	6	r	r6	Gen5_r6	0.481578402	0.237878114	104644	0.034819597	63.99999983	0.100031198	0.348087374	0.016575589	0.011881838	0.468727603	0.234677197	0.511704414	0.252445813	0.360362987	0.169139664	0.221559124	0.088460094	0.481578402	0.237878114	-0.991113246	2.123956743	-4.308152474	1.308171645	-7.798456613	3.170599786	9.349645809	3.036062062	13.83619814	4.931940516	5.109905145	11.58105599	14.52574093	9.309121925	0.220243466	19.98215376
Gen5_Mut0_ID4	sep.1.1.Y	5	5_Gen5_Mut0_ID4	Furrowed	1	1	y	y1	Gen5_y1	0.312608109	0.16024834	104376	0.01968164	15.99999998	0.07936328	0.247994282	0.011809252	0.006571602	0.304215248	0.235354659	0.325455634	0.134177785	0.266747003	0.098565778	0.198853918	0.07751169	0.312608109	0.16024834	-3.260565261	4.800551249	-1.119347957	3.038763077	-4.363066035	1.366566394	7.856312138	1.829074205	10.71447907	7.336407249	6.917370713	7.259869109	10.20455405	4.98793504	0.121925049	16.33332842
Gen5_Mut0_ID9	sep.1.2.Y	5	5_Gen5_Mut0_ID9	Furrowed	1	2	y	y2	Gen5_y2	0.364688641	0.139044097	107650	0.016406715	45.25483389	0.077823075	0.210820697	0.010039081	0.005880416	0.496415485	0.180714959	0.322728121	0.127271602	0.219308524	0.071356678	0.161672105	0.0427268	0.364688641	0.139044097	6.245772014	1.292064833	-8.766403692	1.714992496	-8.448413991	2.421107184	13.91311205	2.032940191	16.88253862	6.22057853	6.873530761	8.80080504	11.74548998	6.528870971	0.085425145	5.7305952
Gen3_Mut0_ID10	sep.1.3.Y	5	5_Gen3_Mut0_ID10	Furrowed	1	3	y	y3	Gen5_y3	0.379412552	0.114796024	102887	0.017102351	15.99999998	0.098050022	0.174424757	0.008305941	0.005191652	0.283036188	0.080380558	0.435210737	0.132186402	0.355807484	0.121666999	0.210611622	0.062229118	0.379412552	0.114796024	-5.867587506	0.914172809	-0.145853668	1.097866071	-6.369015506	0.884897218	8.759308358	1.054884032	13.47695009	10.08760866	9.860821749	9.196606935	12.14129187	6.924672866	0.055235545	31.50370042
Gen0_Mut0_ID0	sep.1.4.Y	5	5_Gen0_Mut0_ID0	Furrowed	1	4	y	y4	Gen5_y4	0.220241968	0.047624546	104151	0.008017249	127.9999996	0.117772609	0.068073966	0.003241617	0.002492718	0.349084389	0.126950775	0.168046721	0.021848591	0.164990251	0.025835582	0.164106824	0.023272578	0.220241968	0.047624546	9.257294537	4.73411129	-5.348613477	4.293396485	-3.038863883	2.160419726	11.34910239	6.344301604	12.13967654	6.493673456	6.598197246	3.757633493	6.70231843	1.485699424	0.046305693	26.1932425
Gen5_Mut0_ID1	sep.1.5.Y	5	5_Gen5_Mut0_ID1	Furrowed	1	5	y	y5	Gen5_y5	0.148677777	0.027393415	103874	0.004198001	31.99999993	0.101104675	0.041521332	0.001977206	0.001344826	0.158730975	0.061049021	0.147729015	0.015645839	0.144548047	0.01794338	0.13276622	0.014076015	0.148677777	0.027393415	0.280647403	3.4972982	-0.515324185	2.160335628	-1.3308472	1.1104142	3.274945513	3.085658708	6.415609247	6.272206172	5.549231209	0.171820535	2.772864403	2.443754604	0.072632598	5.796410806
Gen4_Mut0_ID1	sep.1.6.Y	5	5_Gen4_Mut0_ID1	Furrowed	1	6	y	y6	Gen5_y6	0.223993248	0.066237635	106114	0.009452172	45.25483389	0.094053155	0.100498195	0.004785628	0.002960056	0.312688994	0.097925645	0.182108854	0.047118899	0.201471811	0.06540506	0.195838592	0.067439474	0.223993248	0.066237635	7.279881843	1.254954786	-2.779646819	1.512315623	-2.016519889	1.298622436	8.331127111	0.964456519	8.86227543	5.401944191	5.214656088	3.926524613	6.871209551	1.654590544	0.024227504	11.64306133
Gen6_Mut0_IDR2	sep.1.1.B	6	6_Gen6_Mut0_IDR2	Furrowed	1	1	b	b1	Gen6_b1	0.158787662	0.056552801	104407	0.008767532	15.99999998	0.105575264	0.083045323	0.003954539	0.002844239	0.203636038	0.082397978	0.148035315	0.048309247	0.115656247	0.024356326	0.101171656	0.010927068	0.158787662	0.056552801	4.071553032	1.510149944	-5.616374395	2.358852979	-4.650021189	2.614053249	8.466825684	3.568579737	11.73482509	1.759898066	1.826218513	0.486044034	3.430728971	1.785890035	0.044422311	2.468853262
Gen6_Mut0_ID7	sep.1.2.B	6	6_Gen6_Mut0_ID7	Furrowed	1	2	b	b2	Gen6_b2	0.436927836	0.128196764	103915	0.021213588	63.99999983	0.119722096	0.177190247	0.008437631	0.007258093	0.389610176	0.118631186	0.473061556	0.154357285	0.385759427	0.142549667	0.243545759	0.07604073	0.436927836	0.128196764	-2.465928281	4.571752634	-2.045878405	2.983734191	-6.546245075	0.824945917	8.906222797	2.069496638	12.30693476	6.278078184	6.151442948	10.60804599	13.55273093	8.336111923	0.061117392	25.23151807
Gen6_Mut0_ID0	sep.1.3.B	6	6_Gen6_Mut0_ID0	Furrowed	1	3	b	b3	Gen6_b3	0.236698559	0.085882354	105017	0.011623602	45.25483389	0.092640735	0.125469669	0.005974746	0.003905438	0.280734909	0.093656894	0.216844607	0.078176499	0.221669732	0.089949784	0.192006711	0.072235427	0.236698559	0.085882354	3.779424821	1.089307359	-2.088342495	1.882234399	-2.765093384	0.729928569	5.262396643	1.964771887	7.890832209	3.409346253	2.872908792	4.478239814	7.422924752	2.206305745	0.012596098	3.543660217
Gen0_Mut0_ID0	sep.1.4.B	6	6_Gen0_Mut0_ID0	Furrowed	1	4	b	b4	Gen6_b4	0.220241968	0.047624546	104151	0.008017249	127.9999996	0.117772609	0.068073966	0.003241617	0.002492718	0.349084389	0.126950775	0.168046721	0.021848591	0.164990251	0.025835582	0.164106824	0.023272578	0.220241968	0.047624546	9.257294537	4.73411129	-5.348613477	4.293396485	-3.038863883	2.160419726	11.34910239	6.344301604	12.13967654	6.493673456	6.598197246	3.757633493	6.70231843	1.485699424	0.046305693	26.1932425
Gen5_Mut0_ID8	sep.1.5.B	6	6_Gen5_Mut0_ID8	Furrowed	1	5	b	b5	Gen6_b5	0.189715849	0.067189579	105318	0.009195369	63.99999983	0.092230509	0.099699867	0.004747613	0.003138603	0.144576972	0.043122465	0.218115803	0.080335545	0.175046392	0.058043552	0.125669888	0.022823561	0.189715849	0.067189579	-5.416999422	1.22909281	-0.246007308	0.36886834	-3.859594627	1.947330547	6.743893247	2.06387862	11.53474649	9.709467755	9.261202427	2.265639739	5.210324677	0.00629433	0.023196541	26.23783518
Gen0_Mut0_ID21	sep.1.6.B	6	6_Gen0_Mut0_ID21	Furrowed	1	6	b	b6	Gen6_b6	0.137705321	0.034678539	108610	0.005604888	31.99999993	0.108890296	0.051472793	0.002451085	0.001804649	0.119715452	0.027408363	0.150813627	0.040776393	0.131477267	0.019610517	0.108722127	0.007778755	0.137705321	0.034678539	-3.106605935	0.681633628	-0.109729827	1.435794046	-2.342430563	2.15146488	4.290957405	1.972968981	8.896005003	8.205104272	7.612191256	0.938474003	2.006210935	3.210408072	0.063239566	16.87400628
Gen6_Mut0_ID4	sep.1.1.G	6	6_Gen6_Mut0_ID4	Furrowed	1	1	g	g1	Gen6_g1	0.228597138	0.077700757	102338	0.010905291	11.31370848	0.096239885	0.113313637	0.005395887	0.004200386	0.174750397	0.05334076	0.261633565	0.090637621	0.214295546	0.072982835	0.151000063	0.032859416	0.228597138	0.077700757	-5.412376409	1.091137136	-0.082807114	0.368087903	-4.019307239	1.596111482	6.810943199	1.714698374	11.58250171	9.749392628	9.317673196	4.129977844	7.074662781	1.858043775	0.042460971	24.61070276
Gen5_Mut0_ID11	sep.1.2.G	6	6_Gen5_Mut0_ID11	Furrowed	1	2	g	g2	Gen6_g2	0.242226907	0.103047512	106145	0.01491048	31.99999993	0.099090506	0.150473345	0.007165397	0.005529031	0.347713163	0.14747597	0.193540474	0.080376362	0.209828966	0.090082269	0.211259621	0.097875004	0.242226907	0.103047512	7.949806185	1.729075702	-3.273383715	1.806567058	-1.950546329	1.706684929	9.179801934	1.617536973	9.484558859	5.85018789	5.713860282	4.709114719	7.653799656	2.43718065	0.047892261	15.81572518
Gen4_Mut0_IDR0	sep.1.3.G	6	6_Gen4_Mut0_IDR0	Furrowed	1	3	g	g3	Gen6_g3	0.425585726	0.069152576	103994	0.009656658	22.62741696	0.093052757	0.103776164	0.004941722	0.003470175	0.330302424	0.078794978	0.481060367	0.09980191	0.397876605	0.087939417	0.232485583	0.045570906	0.425585726	0.069152576	-5.174533669	5.210399273	-0.126922516	2.1332351	-6.660654047	1.054630441	10.07504131	1.568651986	13.23421472	9.503996369	9.318114387	10.34502952	13.28971445	8.073095448	0.033827806	38.01666324
Gen6_Mut0_IDR3	sep.1.4.G	6	6_Gen6_Mut0_IDR3	Furrowed	1	4	g	g4	Gen6_g4	0.262810499	0.088802479	103797	0.014509704	15.99999998	0.116656178	0.124380074	0.005922861	0.00515889	0.364544022	0.12077379	0.215885073	0.071069744	0.231044463	0.084199825	0.225774441	0.086359505	0.262810499	0.088802479	7.213891033	1.361981989	-3.169094261	1.762615249	-2.19026026	1.52143374	8.534035122	1.152118737	9.195723307	5.153177133	4.983147902	5.524697891	8.469382829	3.252763822	0.066219407	12.8029412
Gen3_Mut0_ID10	sep.1.5.G	6	6_Gen3_Mut0_ID10	Furrowed	1	5	g	g5	Gen6_g5	0.379412552	0.114796024	102887	0.017102351	15.99999998	0.098050022	0.174424757	0.008305941	0.005191652	0.283036188	0.080380558	0.435210737	0.132186402	0.355807484	0.121666999	0.210611622	0.062229118	0.379412552	0.114796024	-5.867587506	0.914172809	-0.145853668	1.097866071	-6.369015506	0.884897218	8.759308358	1.054884032	13.47695009	10.08760866	9.860821749	9.196606935	12.14129187	6.924672866	0.055235545	31.50370042
Gen6_Mut0_ID5	sep.1.6.G	6	6_Gen6_Mut0_ID5	Furrowed	1	6	g	g6	Gen6_g6	0.19012775	0.065263935	105419	0.010458297	63.99999983	0.114561065	0.091290149	0.00434715	0.003472823	0.26978946	0.104727599	0.155530815	0.043790496	0.168307916	0.058797619	0.168628949	0.058309641	0.19012775	0.065263935	7.13304862	2.314195346	-2.986824024	1.225070959	-1.63178642	1.005458026	8.153634029	1.962061701	8.71910368	5.498288862	5.241860305	2.287327674	5.232012612	0.015393605	0.024856762	12.83781904
Gen6_Mut0_IDR0	sep.1.1.R	6	6_Gen6_Mut0_IDR0	Furrowed	1	1	r	r1	Gen6_r1	0.190059792	0.05911887	103864	0.010542836	63.99999983	0.132241951	0.079723842	0.003796373	0.003475925	0.279133471	0.090079596	0.147008983	0.043116494	0.177598263	0.055648973	0.178113565	0.056978459	0.190059792	0.05911887	8.821907177	1.999788422	-1.997719551	2.113383475	-1.086988916	1.175835708	9.295514871	2.537711184	8.742174539	7.333775998	7.164371105	2.283752702	5.228437639	0.011818633	0.03472456	26.23399598
Gen6_Mut0_ID6	sep.1.2.R	6	6_Gen6_Mut0_ID6	Furrowed	1	2	r	r2	Gen6_r2	0.386701894	0.156591643	103569	0.019834099	127.9999996	0.083003968	0.238953624	0.011378744	0.006261842	0.323662638	0.092652482	0.43105644	0.194336436	0.344999947	0.152434625	0.214432215	0.06678155	0.386701894	0.156591643	-2.655131724	4.492185188	-1.762100522	1.826126552	-6.004624676	2.03508992	8.360089841	1.99373176	11.85651984	6.479841919	6.271116849	9.386906492	12.33159143	7.114972423	0.11050085	21.8056786
Gen5_Mut0_ID9	sep.1.3.R	6	6_Gen5_Mut0_ID9	Furrowed	1	3	r	r3	Gen6_r3	0.364688641	0.139044097	107650	0.016406715	45.25483389	0.077823075	0.210820697	0.010039081	0.005880416	0.496415485	0.180714959	0.322728121	0.127271602	0.219308524	0.071356678	0.161672105	0.0427268	0.364688641	0.139044097	6.245772014	1.292064833	-8.766403692	1.714992496	-8.448413991	2.421107184	13.91311205	2.032940191	16.88253862	6.22057853	6.873530761	8.80080504	11.74548998	6.528870971	0.085425145	5.7305952
Gen6_Mut0_IDR1	sep.1.4.R	6	6_Gen6_Mut0_IDR1	Furrowed	1	4	r	r4	Gen6_r4	0.287594962	0.164186126	106988	0.019718981	11.31370848	0.077754394	0.253605998	0.012076476	0.006761266	0.281253163	0.237012405	0.296119772	0.137689683	0.248380027	0.11555134	0.183281333	0.101641223	0.287594962	0.164186126	-3.599704489	5.598090151	-0.771132492	2.900211018	-4.622680611	1.104444142	8.520611533	1.8138784	10.97115334	7.759186606	7.376283623	6.425896611	9.370581549	4.153962542	0.126576366	20.23185132
Gen3_Mut0_ID0	sep.1.5.R	6	6_Gen3_Mut0_ID0	Furrowed	1	5	r	r5	Gen6_r5	0.446452621	0.111805694	106487	0.017064833	15.99999998	0.101501293	0.168124295	0.008005919	0.005588274	0.402261367	0.107200738	0.478984051	0.143664698	0.389087583	0.11737699	0.240353631	0.065223545	0.446452621	0.111805694	-2.094612424	5.194178018	-2.01851182	2.112839775	-6.948166184	1.660627413	9.388872328	1.66998398	12.45391236	6.039101807	5.989051793	10.82369835	13.76838329	8.551764286	0.051549475	28.47533227
Gen5_Mut0_ID5	sep.1.6.R	6	6_Gen5_Mut0_ID5	Furrowed	1	6	r	r6	Gen6_r6	0.450146506	0.107136783	103882	0.018240774	63.99999983	0.123345806	0.147883213	0.007042058	0.006120453	0.375779595	0.123243875	0.494756793	0.143720476	0.429480355	0.12800201	0.271859455	0.070838123	0.450146506	0.107136783	-3.722901038	6.38551835	-0.106642408	2.408717731	-5.547732061	1.412235135	9.412209214	2.1516887	11.51044752	8.146922774	7.877289966	10.90609651	13.85078145	8.634162445	0.03694951	35.9495629
Gen6_Mut0_ID3	sep.1.1.Y	6	6_Gen6_Mut0_ID3	Furrowed	1	1	y	y1	Gen6_y1	0.463455011	0.146017353	102375	0.025713999	31.99999993	0.127928026	0.201003639	0.009571602	0.008657946	0.398291872	0.124262474	0.514480987	0.163409491	0.382521538	0.124297846	0.22699972	0.064929691	0.463455011	0.146017353	-3.419460449	1.691082482	-2.650421473	0.763075037	-7.785058778	1.869212983	9.129080713	1.708926759	13.96913094	7.313426858	7.30413656	11.19745869	14.14214363	8.925524625	0.087401036	30.70447443
Gen5_Mut0_ID6	sep.1.2.Y	6	6_Gen5_Mut0_ID6	Furrowed	1	2	y	y2	Gen6_y2	0.383235852	0.134103804	103347	0.020923846	63.99999983	0.108086468	0.193584329	0.009218301	0.007260295	0.421152308	0.162377434	0.378190567	0.143980719	0.304241364	0.116750579	0.222785596	0.077764575	0.383235852	0.134103804	1.502746029	4.44887627	-4.180206192	2.029482639	-6.037934527	1.529110484	8.955188644	1.497619974	11.82777253	1.921916534	2.079914301	9.29687154	12.24155648	7.024937471	0.081445749	14.57436451
Gen4_Mut0_ID1	sep.1.3.Y	6	6_Gen4_Mut0_ID1	Furrowed	1	3	y	y3	Gen6_y3	0.223993248	0.066237635	106114	0.009452172	45.25483389	0.094053155	0.100498195	0.004785628	0.002960056	0.312688994	0.097925645	0.182108854	0.047118899	0.201471811	0.06540506	0.195838592	0.067439474	0.223993248	0.066237635	7.279881843	1.254954786	-2.779646819	1.512315623	-2.016519889	1.298622436	8.331127111	0.964456519	8.86227543	5.401944191	5.214656088	3.926524613	6.871209551	1.654590544	0.024227504	11.64306133
Gen5_Mut0_IDR0	sep.1.4.Y	6	6_Gen5_Mut0_IDR0	Furrowed	1	4	y	y4	Gen6_y4	0.480057094	0.185689339	106816	0.03600485	7.999999992	0.148087281	0.243132632	0.011577744	0.011583414	0.535071967	0.202277268	0.471169191	0.183078544	0.354785969	0.13476157	0.247930975	0.086628756	0.480057094	0.185689339	1.838996872	0.541256893	-5.29116152	0.620420577	-7.210388355	1.048481194	9.155133702	1.152699524	13.38799322	2.577818591	3.097676442	11.54941595	14.49410089	9.277481885	0.170461566	8.211826592
Gen6_Mut0_ID2	sep.1.5.Y	6	6_Gen6_Mut0_ID2	Furrowed	1	5	y	y5	Gen6_y5	0.248830717	0.045208307	106686	0.006384783	11.31370848	0.095173147	0.067085967	0.00319457	0.002409909	0.372946331	0.102357219	0.197468071	0.022087887	0.182724176	0.024706807	0.168577948	0.032816921	0.248830717	0.045208307	8.471811913	2.690922747	-5.827929374	0.877416444	-4.387164945	0.550465844	11.30132021	2.361704345	12.85062378	5.499081376	5.775569209	4.978093666	7.922778604	2.706159597	0.052888711	14.06587115
Gen6_Mut0_ID1	sep.1.6.Y	6	6_Gen6_Mut0_ID1	Furrowed	1	6	y	y6	Gen6_y6	0.3232593	0.097153017	106154	0.016889619	11.31370848	0.121744451	0.13873009	0.006606195	0.005464513	0.507346312	0.146815003	0.252979465	0.080143896	0.189934172	0.050336786	0.163832496	0.035024572	0.3232593	0.097153017	9.699454579	1.536036779	-9.381811527	1.844187231	-6.953214182	1.646114223	15.2461168	2.543820997	17.35397018	8.364411826	8.863971303	7.594913403	10.53959834	5.322979334	0.078987214	16.08207895
Gen0_Mut0_ID0	sep.1.1.B	7	7_Gen0_Mut0_ID0	Furrowed	1	1	b	b1	Gen7_b1	0.220241968	0.047624546	104151	0.008017249	127.9999996	0.117772609	0.068073966	0.003241617	0.002492718	0.349084389	0.126950775	0.168046721	0.021848591	0.164990251	0.025835582	0.164106824	0.023272578	0.220241968	0.047624546	9.257294537	4.73411129	-5.348613477	4.293396485	-3.038863883	2.160419726	11.34910239	6.344301604	12.13967654	6.493673456	6.598197246	3.757633493	6.70231843	1.485699424	0.046305693	26.1932425
Gen7_Mut0_IDR2	sep.1.2.B	7	7_Gen7_Mut0_IDR2	Furrowed	1	2	b	b2	Gen7_b2	0.379412552	0.114796024	102887	0.017102351	15.99999998	0.098050022	0.174424757	0.008305941	0.005191652	0.283036188	0.080380558	0.435210737	0.132186402	0.355807484	0.121666999	0.210611622	0.062229118	0.379412552	0.114796024	-5.867587506	0.914172809	-0.145853668	1.097866071	-6.369015506	0.884897218	8.759308358	1.054884032	13.47695009	10.08760866	9.860821749	9.196606935	12.14129187	6.924672866	0.055235545	31.50370042
Gen6_Mut0_ID4	sep.1.3.B	7	7_Gen6_Mut0_ID4	Furrowed	1	3	b	b3	Gen7_b3	0.228597138	0.077700757	102338	0.010905291	11.31370848	0.096239885	0.113313637	0.005395887	0.004200386	0.174750397	0.05334076	0.261633565	0.090637621	0.214295546	0.072982835	0.151000063	0.032859416	0.228597138	0.077700757	-5.412376409	1.091137136	-0.082807114	0.368087903	-4.019307239	1.596111482	6.810943199	1.714698374	11.58250171	9.749392628	9.317673196	4.129977844	7.074662781	1.858043775	0.042460971	24.61070276
Gen7_Mut0_ID3	sep.1.4.B	7	7_Gen7_Mut0_ID3	Furrowed	1	4	b	b4	Gen7_b4	0.429763196	0.08499361	104342	0.012123777	15.99999998	0.092010942	0.131764516	0.006274501	0.003671061	0.416899305	0.069345544	0.452872636	0.134129537	0.342978404	0.080956667	0.214797466	0.026022487	0.429763196	0.08499361	-0.536889852	6.087823387	-3.614483115	1.555433757	-7.565429909	2.104274376	10.59380349	1.506099488	13.15463198	4.461089035	4.647864237	10.44270903	13.38739397	8.170774959	0.043519368	32.20110065
Gen5_Mut0_ID8	sep.1.5.B	7	7_Gen5_Mut0_ID8	Furrowed	1	5	b	b5	Gen7_b5	0.189715849	0.067189579	105318	0.009195369	63.99999983	0.092230509	0.099699867	0.004747613	0.003138603	0.144576972	0.043122465	0.218115803	0.080335545	0.175046392	0.058043552	0.125669888	0.022823561	0.189715849	0.067189579	-5.416999422	1.22909281	-0.246007308	0.36886834	-3.859594627	1.947330547	6.743893247	2.06387862	11.53474649	9.709467755	9.261202427	2.265639739	5.210324677	0.00629433	0.023196541	26.23783518
Gen7_Mut0_ID1	sep.1.6.B	7	7_Gen7_Mut0_ID1	Furrowed	1	6	b	b6	Gen7_b6	0.240973861	0.110640814	104556	0.019011168	15.99999998	0.122200127	0.155574042	0.007408288	0.006439496	0.333554063	0.159630398	0.198116368	0.086375379	0.214110456	0.095663454	0.214229494	0.098933547	0.240973861	0.110640814	6.718648662	2.420220355	-2.635088858	0.98133106	-1.57808124	0.85405621	7.569218551	2.197968902	8.257649946	5.350564025	5.04529404	4.657250198	7.601935136	2.385316129	0.077742043	10.14629375
Gen7_Mut0_ID2	sep.1.1.G	7	7_Gen7_Mut0_ID2	Furrowed	1	1	g	g1	Gen7_g1	0.246766065	0.099928347	102116	0.014791094	90.50966773	0.107220039	0.13795084	0.006569088	0.005829291	0.329433569	0.14842981	0.21700715	0.078642192	0.188777563	0.063057431	0.168505237	0.0495232	0.246766065	0.099928347	5.223186844	1.8594473	-4.830750815	1.561675184	-3.960995678	1.557580192	8.1557513	2.848415243	10.85652405	2.465581356	2.443073123	4.894773354	7.839458291	2.622839284	0.032739465	1.748999645
Gen7_Mut0_ID9	sep.1.2.G	7	7_Gen7_Mut0_ID9	Furrowed	1	2	g	g2	Gen7_g2	0.220391181	0.081828616	102888	0.013157441	31.99999993	0.111302261	0.118213597	0.005629219	0.004655511	0.223576608	0.138824903	0.228135899	0.065674945	0.18315431	0.040404539	0.144994047	0.025790598	0.220391181	0.081828616	-1.384292157	3.575643902	-2.377596603	2.648110504	-4.121800321	2.101090473	6.045290207	3.496443596	10.15235388	5.199326181	4.702275839	3.764406156	6.709091094	1.492472087	0.025262395	14.17595144
Gen0_Mut0_ID21	sep.1.3.G	7	7_Gen0_Mut0_ID21	Furrowed	1	3	g	g3	Gen7_g3	0.137705321	0.034678539	108610	0.005604888	31.99999993	0.108890296	0.051472793	0.002451085	0.001804649	0.119715452	0.027408363	0.150813627	0.040776393	0.131477267	0.019610517	0.108722127	0.007778755	0.137705321	0.034678539	-3.106605935	0.681633628	-0.109729827	1.435794046	-2.342430563	2.15146488	4.290957405	1.972968981	8.896005003	8.205104272	7.612191256	0.938474003	2.006210935	3.210408072	0.063239566	16.87400628
Gen6_Mut0_ID5	sep.1.4.G	7	7_Gen6_Mut0_ID5	Furrowed	1	4	g	g4	Gen7_g4	0.19012775	0.065263935	105419	0.010458297	63.99999983	0.114561065	0.091290149	0.00434715	0.003472823	0.26978946	0.104727599	0.155530815	0.043790496	0.168307916	0.058797619	0.168628949	0.058309641	0.19012775	0.065263935	7.13304862	2.314195346	-2.986824024	1.225070959	-1.63178642	1.005458026	8.153634029	1.962061701	8.71910368	5.498288862	5.241860305	2.287327674	5.232012612	0.015393605	0.024856762	12.83781904
Gen7_Mut0_ID0	sep.1.5.G	7	7_Gen7_Mut0_ID0	Furrowed	1	5	g	g5	Gen7_g5	0.192085015	0.067271037	106114	0.011654036	63.99999983	0.126537414	0.092099526	0.004385692	0.003819586	0.269472964	0.107784085	0.157892891	0.045437686	0.170881498	0.058903048	0.168920809	0.060445453	0.192085015	0.067271037	6.933280372	2.117542601	-2.813023081	1.163836632	-1.773025076	1.064434811	7.926259114	1.809143138	8.586623864	5.306481881	5.048790454	2.389746133	5.33443107	0.117812064	0.023616337	13.73447277
Gen7_Mut0_IDR3	sep.1.6.G	7	7_Gen7_Mut0_IDR3	Furrowed	1	6	g	g6	Gen7_g6	0.450146506	0.107136783	103882	0.018240774	63.99999983	0.123345806	0.147883213	0.007042058	0.006120453	0.375779595	0.123243875	0.494756793	0.143720476	0.429480355	0.12800201	0.271859455	0.070838123	0.450146506	0.107136783	-3.722901038	6.38551835	-0.106642408	2.408717731	-5.547732061	1.412235135	9.412209214	2.1516887	11.51044752	8.146922774	7.877289966	10.90609651	13.85078145	8.634162445	0.03694951	35.9495629
Gen6_Mut0_IDR1	sep.1.1.R	7	7_Gen6_Mut0_IDR1	Furrowed	1	1	r	r1	Gen7_r1	0.287594962	0.164186126	106988	0.019718981	11.31370848	0.077754394	0.253605998	0.012076476	0.006761266	0.281253163	0.237012405	0.296119772	0.137689683	0.248380027	0.11555134	0.183281333	0.101641223	0.287594962	0.164186126	-3.599704489	5.598090151	-0.771132492	2.900211018	-4.622680611	1.104444142	8.520611533	1.8138784	10.97115334	7.759186606	7.376283623	6.425896611	9.370581549	4.153962542	0.126576366	20.23185132
Gen6_Mut0_ID0	sep.1.2.R	7	7_Gen6_Mut0_ID0	Furrowed	1	2	r	r2	Gen7_r2	0.236698559	0.085882354	105017	0.011623602	45.25483389	0.092640735	0.125469669	0.005974746	0.003905438	0.280734909	0.093656894	0.216844607	0.078176499	0.221669732	0.089949784	0.192006711	0.072235427	0.236698559	0.085882354	3.779424821	1.089307359	-2.088342495	1.882234399	-2.765093384	0.729928569	5.262396643	1.964771887	7.890832209	3.409346253	2.872908792	4.478239814	7.422924752	2.206305745	0.012596098	3.543660217
Gen5_Mut0_ID11	sep.1.3.R	7	7_Gen5_Mut0_ID11	Furrowed	1	3	r	r3	Gen7_r3	0.242226907	0.103047512	106145	0.01491048	31.99999993	0.099090506	0.150473345	0.007165397	0.005529031	0.347713163	0.14747597	0.193540474	0.080376362	0.209828966	0.090082269	0.211259621	0.097875004	0.242226907	0.103047512	7.949806185	1.729075702	-3.273383715	1.806567058	-1.950546329	1.706684929	9.179801934	1.617536973	9.484558859	5.85018789	5.713860282	4.709114719	7.653799656	2.43718065	0.047892261	15.81572518
Gen7_Mut0_IDR1	sep.1.4.R	7	7_Gen7_Mut0_IDR1	Furrowed	1	4	r	r4	Gen7_r4	0.425585726	0.069152576	103994	0.009656658	22.62741696	0.093052757	0.103776164	0.004941722	0.003470175	0.330302424	0.078794978	0.481060367	0.09980191	0.397876605	0.087939417	0.232485583	0.045570906	0.425585726	0.069152576	-5.174533669	5.210399273	-0.126922516	2.1332351	-6.660654047	1.054630441	10.07504131	1.568651986	13.23421472	9.503996369	9.318114387	10.34502952	13.28971445	8.073095448	0.033827806	38.01666324
Gen6_Mut0_ID2	sep.1.5.R	7	7_Gen6_Mut0_ID2	Furrowed	1	5	r	r5	Gen7_r5	0.248830717	0.045208307	106686	0.006384783	11.31370848	0.095173147	0.067085967	0.00319457	0.002409909	0.372946331	0.102357219	0.197468071	0.022087887	0.182724176	0.024706807	0.168577948	0.032816921	0.248830717	0.045208307	8.471811913	2.690922747	-5.827929374	0.877416444	-4.387164945	0.550465844	11.30132021	2.361704345	12.85062378	5.499081376	5.775569209	4.978093666	7.922778604	2.706159597	0.052888711	14.06587115
Gen5_Mut0_ID6	sep.1.6.R	7	7_Gen5_Mut0_ID6	Furrowed	1	6	r	r6	Gen7_r6	0.383235852	0.134103804	103347	0.020923846	63.99999983	0.108086468	0.193584329	0.009218301	0.007260295	0.421152308	0.162377434	0.378190567	0.143980719	0.304241364	0.116750579	0.222785596	0.077764575	0.383235852	0.134103804	1.502746029	4.44887627	-4.180206192	2.029482639	-6.037934527	1.529110484	8.955188644	1.497619974	11.82777253	1.921916534	2.079914301	9.29687154	12.24155648	7.024937471	0.081445749	14.57436451
Gen5_Mut0_ID9	sep.1.1.Y	7	7_Gen5_Mut0_ID9	Furrowed	1	1	y	y1	Gen7_y1	0.364688641	0.139044097	107650	0.016406715	45.25483389	0.077823075	0.210820697	0.010039081	0.005880416	0.496415485	0.180714959	0.322728121	0.127271602	0.219308524	0.071356678	0.161672105	0.0427268	0.364688641	0.139044097	6.245772014	1.292064833	-8.766403692	1.714992496	-8.448413991	2.421107184	13.91311205	2.032940191	16.88253862	6.22057853	6.873530761	8.80080504	11.74548998	6.528870971	0.085425145	5.7305952
Gen7_Mut0_ID10	sep.1.2.Y	7	7_Gen7_Mut0_ID10	Furrowed	1	2	y	y2	Gen7_y2	0.214630749	0.059729677	102600	0.009501821	22.62741696	0.113160501	0.08396765	0.00399846	0.003382542	0.300929903	0.103666231	0.178524082	0.036688939	0.183056216	0.051355077	0.179776934	0.052209523	0.214630749	0.059729677	6.690555805	2.5040869	-3.533912873	0.558069181	-2.245895853	0.550812023	8.086057848	1.948602066	9.266732753	4.665220109	4.444740794	3.499556579	6.444241517	1.22762251	0.03304215	10.98173426
Gen7_Mut0_ID11	sep.1.3.Y	7	7_Gen7_Mut0_ID11	Furrowed	1	3	y	y3	Gen7_y3	0.213069711	0.043871028	104109	0.006801164	63.99999983	0.114614325	0.059339567	0.002825694	0.002355125	0.344046567	0.10480427	0.160892397	0.020025735	0.15432983	0.017730119	0.155104777	0.017460102	0.213069711	0.043871028	10.01995901	3.388820093	-6.049694064	2.764716827	-3.323850042	1.33915873	12.23242859	4.397173904	13.16334883	7.255572853	7.423382977	3.426559466	6.371244404	1.154625397	0.056039747	23.73655242
Gen6_Mut0_ID3	sep.1.4.Y	7	7_Gen6_Mut0_ID3	Furrowed	1	4	y	y4	Gen7_y4	0.463455011	0.146017353	102375	0.025713999	31.99999993	0.127928026	0.201003639	0.009571602	0.008657946	0.398291872	0.124262474	0.514480987	0.163409491	0.382521538	0.124297846	0.22699972	0.064929691	0.463455011	0.146017353	-3.419460449	1.691082482	-2.650421473	0.763075037	-7.785058778	1.869212983	9.129080713	1.708926759	13.96913094	7.313426858	7.30413656	11.19745869	14.14214363	8.925524625	0.087401036	30.70447443
Gen7_Mut0_IDR0	sep.1.5.Y	7	7_Gen7_Mut0_IDR0	Furrowed	1	5	y	y5	Gen7_y5	0.223993248	0.066237635	106114	0.009452172	45.25483389	0.094053155	0.100498195	0.004785628	0.002960056	0.312688994	0.097925645	0.182108854	0.047118899	0.201471811	0.06540506	0.195838592	0.067439474	0.223993248	0.066237635	7.279881843	1.254954786	-2.779646819	1.512315623	-2.016519889	1.298622436	8.331127111	0.964456519	8.86227543	5.401944191	5.214656088	3.926524613	6.871209551	1.654590544	0.024227504	11.64306133
Gen7_Mut0_ID8	sep.1.6.Y	7	7_Gen7_Mut0_ID8	Furrowed	1	6	y	y6	Gen7_y6	0.397855175	0.118330472	104025	0.018874403	11.31370848	0.106066281	0.177949132	0.008473768	0.005784491	0.311907873	0.0833561	0.439750249	0.150231895	0.425406142	0.168713571	0.27359048	0.099688711	0.397855175	0.118330472	-4.161974285	5.737780665	1.250190834	4.420957903	-4.417650734	1.330422401	9.306503056	2.454832382	10.65130224	9.30846609	8.943956751	9.671246099	12.61593104	7.39931203	0.071183292	21.36313861
Gen7_Mut0_ID11	sep.1.1.B	8	8_Gen7_Mut0_ID11	Furrowed	1	1	b	b1	Gen8_b1	0.213069711	0.043871028	104109	0.006801164	63.99999983	0.114614325	0.059339567	0.002825694	0.002355125	0.344046567	0.10480427	0.160892397	0.020025735	0.15432983	0.017730119	0.155104777	0.017460102	0.213069711	0.043871028	10.01995901	3.388820093	-6.049694064	2.764716827	-3.323850042	1.33915873	12.23242859	4.397173904	13.16334883	7.255572853	7.423382977	3.426559466	6.371244404	1.154625397	0.056039747	23.73655242
Gen0_Mut0_ID0	sep.1.2.B	8	8_Gen0_Mut0_ID0	Furrowed	1	2	b	b2	Gen8_b2	0.220241968	0.047624546	104151	0.008017249	127.9999996	0.117772609	0.068073966	0.003241617	0.002492718	0.349084389	0.126950775	0.168046721	0.021848591	0.164990251	0.025835582	0.164106824	0.023272578	0.220241968	0.047624546	9.257294537	4.73411129	-5.348613477	4.293396485	-3.038863883	2.160419726	11.34910239	6.344301604	12.13967654	6.493673456	6.598197246	3.757633493	6.70231843	1.485699424	0.046305693	26.1932425
Gen8_Mut0_ID2	sep.1.3.B	8	8_Gen8_Mut0_ID2	Furrowed	1	3	b	b3	Gen8_b3	0.194192117	0.069304135	103123	0.010718583	63.99999983	0.107766954	0.099460757	0.004736227	0.003563179	0.27484134	0.110077184	0.15820341	0.047165568	0.174303528	0.060814552	0.173872499	0.0623171	0.194192117	0.069304135	7.206607656	1.90498679	-2.670970904	1.286332916	-1.561433338	1.113453701	8.049793358	1.797652554	8.496699994	5.675069627	5.419798626	2.498845156	5.443530094	0.226911087	0.016966086	15.08385002
Gen8_Mut0_ID0	sep.1.4.B	8	8_Gen8_Mut0_ID0	Furrowed	1	4	b	b4	Gen8_b4	0.437397808	0.095817614	104261	0.017206048	22.62741696	0.132348435	0.130005677	0.006190747	0.005912236	0.402823779	0.119646655	0.467954168	0.113471139	0.365518572	0.091036383	0.228017948	0.052848802	0.437397808	0.095817614	-2.176653656	4.383218413	-2.637341188	1.897953881	-7.274958419	1.124706808	9.372626427	0.922961939	13.01533597	6.013085826	6.006724509	10.6187965	13.56348143	8.346862427	0.067455352	23.90864073
Gen8_Mut0_ID9	sep.1.5.B	8	8_Gen8_Mut0_ID9	Furrowed	1	5	b	b5	Gen8_b5	0.23256259	0.077882271	102498	0.012351889	11.31370848	0.110589836	0.111691	0.005318619	0.004315665	0.192270695	0.058037412	0.260563541	0.090066022	0.206853862	0.062667331	0.148331543	0.024556802	0.23256259	0.077882271	-4.039311481	0.807957902	-1.143509743	0.616076749	-4.439036105	2.020426818	6.193324612	2.021357117	11.25603005	8.022907431	7.611686166	4.301959459	7.246644396	2.03002539	0.046556922	21.92938664
Gen8_Mut0_ID11	sep.1.6.B	8	8_Gen8_Mut0_ID11	Furrowed	1	6	b	b6	Gen8_b6	0.331132198	0.106946522	103575	0.018571496	15.99999998	0.121455603	0.152907691	0.007281319	0.005928133	0.285738253	0.074381871	0.365479619	0.134122095	0.27726077	0.105059274	0.16526804	0.045284771	0.331132198	0.106946522	-2.805362686	4.328963365	-2.753042753	2.420817306	-7.469162512	1.346247019	9.748139601	1.619845299	13.48634252	6.623647527	6.607610127	7.835542381	10.78022732	5.563608312	0.074847931	20.58634953
Gen7_Mut0_IDR1	sep.1.1.G	8	8_Gen7_Mut0_IDR1	Furrowed	1	1	g	g1	Gen8_g1	0.425585726	0.069152576	103994	0.009656658	22.62741696	0.093052757	0.103776164	0.004941722	0.003470175	0.330302424	0.078794978	0.481060367	0.09980191	0.397876605	0.087939417	0.232485583	0.045570906	0.425585726	0.069152576	-5.174533669	5.210399273	-0.126922516	2.1332351	-6.660654047	1.054630441	10.07504131	1.568651986	13.23421472	9.503996369	9.318114387	10.34502952	13.28971445	8.073095448	0.033827806	38.01666324
Gen8_Mut0_ID8	sep.1.2.G	8	8_Gen8_Mut0_ID8	Furrowed	1	2	g	g2	Gen8_g2	0.242838825	0.086911816	104527	0.013173601	63.99999983	0.107019139	0.123095747	0.005861702	0.004252885	0.265150917	0.087514541	0.229458265	0.084588005	0.244552763	0.103996912	0.199698624	0.08233717	0.242838825	0.086911816	2.312651689	2.299939487	-0.765826566	3.57750086	-2.844071589	2.113518723	4.683046757	3.827242381	7.168844125	4.40028628	3.868899849	4.734345044	7.679029982	2.462410975	0.018844957	3.761410566
Gen8_Mut0_ID1	sep.1.3.G	8	8_Gen8_Mut0_ID1	Furrowed	1	3	g	g3	Gen8_g3	0.262359491	0.128943996	102840	0.015454859	63.99999983	0.080187926	0.19273299	0.009177761	0.005246341	0.2063771	0.090799955	0.297351144	0.149279357	0.240159174	0.126962768	0.155277658	0.062577097	0.262359491	0.128943996	-4.606781238	1.764436355	-0.868297964	1.116129819	-5.181702344	1.929639648	7.180266426	2.313579907	12.02749867	8.598555462	8.267169569	5.507522191	8.452207129	3.235588122	0.070037116	25.5156338
Gen5_Mut0_ID6	sep.1.4.G	8	8_Gen5_Mut0_ID6	Furrowed	1	4	g	g4	Gen8_g4	0.383235852	0.134103804	103347	0.020923846	63.99999983	0.108086468	0.193584329	0.009218301	0.007260295	0.421152308	0.162377434	0.378190567	0.143980719	0.304241364	0.116750579	0.222785596	0.077764575	0.383235852	0.134103804	1.502746029	4.44887627	-4.180206192	2.029482639	-6.037934527	1.529110484	8.955188644	1.497619974	11.82777253	1.921916534	2.079914301	9.29687154	12.24155648	7.024937471	0.081445749	14.57436451
Gen8_Mut0_ID6	sep.1.5.G	8	8_Gen8_Mut0_ID6	Furrowed	1	5	g	g5	Gen8_g5	0.416855486	0.192354656	102154	0.030271374	31.99999993	0.110046663	0.275077623	0.013098934	0.01068768	0.422661478	0.196142115	0.432955824	0.199495265	0.316172467	0.136920378	0.208940443	0.077016802	0.416855486	0.192354656	-0.283814901	0.904527471	-4.38650041	1.453002692	-7.281609086	2.339131212	8.6954287	2.265872229	13.27660948	4.066506313	4.239144633	10.13776158	13.08244652	7.865827512	0.156114423	15.86509051
Gen6_Mut0_ID0	sep.1.6.G	8	8_Gen6_Mut0_ID0	Furrowed	1	6	g	g6	Gen8_g6	0.236698559	0.085882354	105017	0.011623602	45.25483389	0.092640735	0.125469669	0.005974746	0.003905438	0.280734909	0.093656894	0.216844607	0.078176499	0.221669732	0.089949784	0.192006711	0.072235427	0.236698559	0.085882354	3.779424821	1.089307359	-2.088342495	1.882234399	-2.765093384	0.729928569	5.262396643	1.964771887	7.890832209	3.409346253	2.872908792	4.478239814	7.422924752	2.206305745	0.012596098	3.543660217
Gen8_Mut0_ID5	sep.1.1.R	8	8_Gen8_Mut0_ID5	Furrowed	1	1	r	r1	Gen8_r1	0.249025153	0.084924875	104970	0.011789463	11.31370848	0.092448121	0.127525177	0.006072627	0.004146561	0.341324503	0.131810297	0.212798449	0.069780466	0.187902658	0.057352903	0.16306132	0.046833913	0.249025153	0.084924875	5.973703063	3.734994637	-5.083316582	1.698797144	-4.583493037	1.058690023	9.58725558	2.928311201	11.61328706	2.914523	3.167578693	4.985904602	7.93058954	2.713970533	0.050773138	10.36943734
Gen8_Mut0_ID4	sep.1.2.R	8	8_Gen8_Mut0_ID4	Furrowed	1	2	r	r2	Gen8_r2	0.414427074	0.076682597	105017	0.012411588	15.99999998	0.114509184	0.108389453	0.005161403	0.004457077	0.395062114	0.163294776	0.431811823	0.1037897	0.364829777	0.08941602	0.240407551	0.055128988	0.414427074	0.076682597	-1.853733253	7.298059935	-1.594583401	3.494991492	-6.019947753	1.024521563	10.22757008	2.035018198	11.42929896	5.825305235	5.647825596	10.07933575	13.02402068	7.807401677	0.055846598	24.66497622
Gen6_Mut0_ID4	sep.1.3.R	8	8_Gen6_Mut0_ID4	Furrowed	1	3	r	r3	Gen8_r3	0.228597138	0.077700757	102338	0.010905291	11.31370848	0.096239885	0.113313637	0.005395887	0.004200386	0.174750397	0.05334076	0.261633565	0.090637621	0.214295546	0.072982835	0.151000063	0.032859416	0.228597138	0.077700757	-5.412376409	1.091137136	-0.082807114	0.368087903	-4.019307239	1.596111482	6.810943199	1.714698374	11.58250171	9.749392628	9.317673196	4.129977844	7.074662781	1.858043775	0.042460971	24.61070276
Gen8_Mut0_ID7	sep.1.4.R	8	8_Gen8_Mut0_ID7	Furrowed	1	4	r	r4	Gen8_r4	0.291092192	0.108515486	103277	0.015507455	15.99999998	0.093851241	0.165234416	0.007868306	0.005424016	0.41889373	0.166725644	0.23557352	0.081672272	0.228540422	0.086304951	0.219237529	0.097275754	0.291092192	0.108515486	7.763366236	1.672253333	-4.802234191	0.773609442	-3.457629501	0.888996393	9.831604367	1.676684207	11.29837423	4.888622882	4.983829359	6.546765808	9.491450745	4.274831739	0.050208823	13.92594854
Gen6_Mut0_IDR1	sep.1.5.R	8	8_Gen6_Mut0_IDR1	Furrowed	1	5	r	r5	Gen8_r5	0.287594962	0.164186126	106988	0.019718981	11.31370848	0.077754394	0.253605998	0.012076476	0.006761266	0.281253163	0.237012405	0.296119772	0.137689683	0.248380027	0.11555134	0.183281333	0.101641223	0.287594962	0.164186126	-3.599704489	5.598090151	-0.771132492	2.900211018	-4.622680611	1.104444142	8.520611533	1.8138784	10.97115334	7.759186606	7.376283623	6.425896611	9.370581549	4.153962542	0.126576366	20.23185132
Gen6_Mut0_ID5	sep.1.6.R	8	8_Gen6_Mut0_ID5	Furrowed	1	6	r	r6	Gen8_r6	0.19012775	0.065263935	105419	0.010458297	63.99999983	0.114561065	0.091290149	0.00434715	0.003472823	0.26978946	0.104727599	0.155530815	0.043790496	0.168307916	0.058797619	0.168628949	0.058309641	0.19012775	0.065263935	7.13304862	2.314195346	-2.986824024	1.225070959	-1.63178642	1.005458026	8.153634029	1.962061701	8.71910368	5.498288862	5.241860305	2.287327674	5.232012612	0.015393605	0.024856762	12.83781904
Gen7_Mut0_IDR0	sep.1.1.Y	8	8_Gen7_Mut0_IDR0	Furrowed	1	1	y	y1	Gen8_y1	0.223993248	0.066237635	106114	0.009452172	45.25483389	0.094053155	0.100498195	0.004785628	0.002960056	0.312688994	0.097925645	0.182108854	0.047118899	0.201471811	0.06540506	0.195838592	0.067439474	0.223993248	0.066237635	7.279881843	1.254954786	-2.779646819	1.512315623	-2.016519889	1.298622436	8.331127111	0.964456519	8.86227543	5.401944191	5.214656088	3.926524613	6.871209551	1.654590544	0.024227504	11.64306133
Gen7_Mut0_IDR2	sep.1.2.Y	8	8_Gen7_Mut0_IDR2	Furrowed	1	2	y	y2	Gen8_y2	0.379412552	0.114796024	102887	0.017102351	15.99999998	0.098050022	0.174424757	0.008305941	0.005191652	0.283036188	0.080380558	0.435210737	0.132186402	0.355807484	0.121666999	0.210611622	0.062229118	0.379412552	0.114796024	-5.867587506	0.914172809	-0.145853668	1.097866071	-6.369015506	0.884897218	8.759308358	1.054884032	13.47695009	10.08760866	9.860821749	9.196606935	12.14129187	6.924672866	0.055235545	31.50370042
Gen8_Mut0_ID10	sep.1.3.Y	8	8_Gen8_Mut0_ID10	Furrowed	1	3	y	y3	Gen8_y3	0.363226154	0.149315361	103349	0.022636773	90.50966773	0.102910355	0.219965944	0.010474569	0.007451126	0.292289537	0.111184439	0.407576969	0.170189621	0.333374166	0.150520263	0.207740473	0.079951556	0.363226154	0.149315361	-4.284378483	1.698169585	-0.974694463	1.208755544	-5.944401159	1.359050982	7.613370662	1.69418945	12.40528642	8.276191745	8.029215532	8.760622068	11.70530701	6.488687999	0.101794282	25.72157675
Gen6_Mut0_ID2	sep.1.4.Y	8	8_Gen6_Mut0_ID2	Furrowed	1	4	y	y4	Gen8_y4	0.248830717	0.045208307	106686	0.006384783	11.31370848	0.095173147	0.067085967	0.00319457	0.002409909	0.372946331	0.102357219	0.197468071	0.022087887	0.182724176	0.024706807	0.168577948	0.032816921	0.248830717	0.045208307	8.471811913	2.690922747	-5.827929374	0.877416444	-4.387164945	0.550465844	11.30132021	2.361704345	12.85062378	5.499081376	5.775569209	4.978093666	7.922778604	2.706159597	0.052888711	14.06587115
Gen8_Mut0_ID3	sep.1.5.Y	8	8_Gen8_Mut0_ID3	Furrowed	1	5	y	y5	Gen8_y5	0.237992819	0.074069794	103575	0.010347679	22.62741696	0.092073618	0.112384841	0.005351659	0.003390552	0.326553951	0.116184406	0.196893933	0.050760283	0.216983665	0.066490924	0.214712811	0.067331768	0.237992819	0.074069794	6.532119009	2.071845325	-2.318579796	0.526331885	-1.455562081	0.36491915	7.212392787	1.687352555	7.886716385	5.425892115	5.089425208	4.532770537	7.477455475	2.260836468	0.022119571	12.50249403
Gen7_Mut0_IDR3	sep.1.6.Y	8	8_Gen7_Mut0_IDR3	Furrowed	1	6	y	y6	Gen8_y6	0.450146506	0.107136783	103882	0.018240774	63.99999983	0.123345806	0.147883213	0.007042058	0.006120453	0.375779595	0.123243875	0.494756793	0.143720476	0.429480355	0.12800201	0.271859455	0.070838123	0.450146506	0.107136783	-3.722901038	6.38551835	-0.106642408	2.408717731	-5.547732061	1.412235135	9.412209214	2.1516887	11.51044752	8.146922774	7.877289966	10.90609651	13.85078145	8.634162445	0.03694951	35.9495629
Gen9_Mut0_ID0	sep.1.1.B	9	9_Gen9_Mut0_ID0	Furrowed	1	1	b	b1	Gen9_b1	0.305785793	0.095244111	103960	0.012873334	63.99999983	0.092445287	0.139253545	0.006631121	0.004179329	0.37827985	0.109436373	0.274882928	0.08867273	0.269645377	0.100940372	0.234686303	0.083612058	0.305785793	0.095244111	4.566823508	1.961692029	-3.052007889	2.194992105	-3.348045646	1.037035111	6.530354918	2.911384382	9.060732078	2.663309827	2.315283214	7.039213867	9.983898805	4.767279798	0.019741631	3.924381414
Gen9_Mut0_IDR0	sep.1.2.B	9	9_Gen9_Mut0_IDR0	Furrowed	1	2	b	b2	Gen9_b2	0.425585726	0.069152576	103994	0.009656658	22.62741696	0.093052757	0.103776164	0.004941722	0.003470175	0.330302424	0.078794978	0.481060367	0.09980191	0.397876605	0.087939417	0.232485583	0.045570906	0.425585726	0.069152576	-5.174533669	5.210399273	-0.126922516	2.1332351	-6.660654047	1.054630441	10.07504131	1.568651986	13.23421472	9.503996369	9.318114387	10.34502952	13.28971445	8.073095448	0.033827806	38.01666324
Gen7_Mut0_IDR0	sep.1.3.B	9	9_Gen7_Mut0_IDR0	Furrowed	1	3	b	b3	Gen9_b3	0.223993248	0.066237635	106114	0.009452172	45.25483389	0.094053155	0.100498195	0.004785628	0.002960056	0.312688994	0.097925645	0.182108854	0.047118899	0.201471811	0.06540506	0.195838592	0.067439474	0.223993248	0.066237635	7.279881843	1.254954786	-2.779646819	1.512315623	-2.016519889	1.298622436	8.331127111	0.964456519	8.86227543	5.401944191	5.214656088	3.926524613	6.871209551	1.654590544	0.024227504	11.64306133
Gen8_Mut0_ID10	sep.1.4.B	9	9_Gen8_Mut0_ID10	Furrowed	1	4	b	b4	Gen9_b4	0.363226154	0.149315361	103349	0.022636773	90.50966773	0.102910355	0.219965944	0.010474569	0.007451126	0.292289537	0.111184439	0.407576969	0.170189621	0.333374166	0.150520263	0.207740473	0.079951556	0.363226154	0.149315361	-4.284378483	1.698169585	-0.974694463	1.208755544	-5.944401159	1.359050982	7.613370662	1.69418945	12.40528642	8.276191745	8.029215532	8.760622068	11.70530701	6.488687999	0.101794282	25.72157675
Gen7_Mut0_ID11	sep.1.5.B	9	9_Gen7_Mut0_ID11	Furrowed	1	5	b	b5	Gen9_b5	0.213069711	0.043871028	104109	0.006801164	63.99999983	0.114614325	0.059339567	0.002825694	0.002355125	0.344046567	0.10480427	0.160892397	0.020025735	0.15432983	0.017730119	0.155104777	0.017460102	0.213069711	0.043871028	10.01995901	3.388820093	-6.049694064	2.764716827	-3.323850042	1.33915873	12.23242859	4.397173904	13.16334883	7.255572853	7.423382977	3.426559466	6.371244404	1.154625397	0.056039747	23.73655242
Gen7_Mut0_IDR3	sep.1.6.B	9	9_Gen7_Mut0_IDR3	Furrowed	1	6	b	b6	Gen9_b6	0.450146506	0.107136783	103882	0.018240774	63.99999983	0.123345806	0.147883213	0.007042058	0.006120453	0.375779595	0.123243875	0.494756793	0.143720476	0.429480355	0.12800201	0.271859455	0.070838123	0.450146506	0.107136783	-3.722901038	6.38551835	-0.106642408	2.408717731	-5.547732061	1.412235135	9.412209214	2.1516887	11.51044752	8.146922774	7.877289966	10.90609651	13.85078145	8.634162445	0.03694951	35.9495629
Gen7_Mut0_IDR2	sep.1.1.G	9	9_Gen7_Mut0_IDR2	Furrowed	1	1	g	g1	Gen9_g1	0.379412552	0.114796024	102887	0.017102351	15.99999998	0.098050022	0.174424757	0.008305941	0.005191652	0.283036188	0.080380558	0.435210737	0.132186402	0.355807484	0.121666999	0.210611622	0.062229118	0.379412552	0.114796024	-5.867587506	0.914172809	-0.145853668	1.097866071	-6.369015506	0.884897218	8.759308358	1.054884032	13.47695009	10.08760866	9.860821749	9.196606935	12.14129187	6.924672866	0.055235545	31.50370042
Gen9_Mut0_ID2	sep.1.2.G	9	9_Gen9_Mut0_ID2	Furrowed	1	2	g	g2	Gen9_g2	0.254056105	0.071940236	103426	0.011125767	63.99999983	0.104363738	0.106605678	0.005076461	0.003517949	0.345538907	0.113851321	0.211209596	0.048737104	0.233257136	0.064560745	0.230346444	0.065347963	0.254056105	0.071940236	6.398275978	2.001050877	-2.161376121	0.459039713	-1.387398552	0.326751675	7.000830187	1.686537311	7.681138096	5.455042948	5.098496997	5.185916812	8.13060175	2.913982743	0.017003707	14.61708929
Gen8_Mut0_ID8	sep.1.3.G	9	9_Gen8_Mut0_ID8	Furrowed	1	3	g	g3	Gen9_g3	0.242838825	0.086911816	104527	0.013173601	63.99999983	0.107019139	0.123095747	0.005861702	0.004252885	0.265150917	0.087514541	0.229458265	0.084588005	0.244552763	0.103996912	0.199698624	0.08233717	0.242838825	0.086911816	2.312651689	2.299939487	-0.765826566	3.57750086	-2.844071589	2.113518723	4.683046757	3.827242381	7.168844125	4.40028628	3.868899849	4.734345044	7.679029982	2.462410975	0.018844957	3.761410566
Gen9_Mut0_ID11	sep.1.4.G	9	9_Gen9_Mut0_ID11	Furrowed	1	4	g	g4	Gen9_g4	0.452110986	0.187263861	107787	0.02583292	11.31370848	0.092043385	0.280660254	0.013364774	0.009049575	0.481361059	0.182274605	0.439716806	0.188661849	0.42419345	0.185265597	0.343373702	0.148024649	0.452110986	0.187263861	1.628503925	1.308868094	-1.631595005	1.609637659	-3.463292092	0.86607557	4.377624156	1.788593004	8.259966942	3.63451146	3.065922985	10.94964247	13.8943274	8.677708398	0.158967911	1.1103847
Gen8_Mut0_ID7	sep.1.5.G	9	9_Gen8_Mut0_ID7	Furrowed	1	5	g	g5	Gen9_g5	0.291092192	0.108515486	103277	0.015507455	15.99999998	0.093851241	0.165234416	0.007868306	0.005424016	0.41889373	0.166725644	0.23557352	0.081672272	0.228540422	0.086304951	0.219237529	0.097275754	0.291092192	0.108515486	7.763366236	1.672253333	-4.802234191	0.773609442	-3.457629501	0.888996393	9.831604367	1.676684207	11.29837423	4.888622882	4.983829359	6.546765808	9.491450745	4.274831739	0.050208823	13.92594854
Gen6_Mut0_ID0	sep.1.6.G	9	9_Gen6_Mut0_ID0	Furrowed	1	6	g	g6	Gen9_g6	0.236698559	0.085882354	105017	0.011623602	45.25483389	0.092640735	0.125469669	0.005974746	0.003905438	0.280734909	0.093656894	0.216844607	0.078176499	0.221669732	0.089949784	0.192006711	0.072235427	0.236698559	0.085882354	3.779424821	1.089307359	-2.088342495	1.882234399	-2.765093384	0.729928569	5.262396643	1.964771887	7.890832209	3.409346253	2.872908792	4.478239814	7.422924752	2.206305745	0.012596098	3.543660217
Gen9_Mut0_ID1	sep.1.1.R	9	9_Gen9_Mut0_ID1	Furrowed	1	1	r	r1	Gen9_r1	0.444092911	0.136401864	102223	0.019398719	22.62741696	0.096002091	0.202065589	0.009622171	0.007157665	0.407656034	0.149680502	0.479701738	0.161873621	0.369051922	0.127111325	0.232677087	0.060665232	0.444092911	0.136401864	-2.135111105	4.740517115	-2.861198276	2.704117707	-6.926023966	1.473624352	9.365370496	2.227298409	12.82398964	5.818489216	5.763444031	10.77070352	13.71538846	8.498769454	0.09053302	22.88104309
Gen8_Mut0_ID6	sep.1.2.R	9	9_Gen8_Mut0_ID6	Furrowed	1	2	r	r2	Gen9_r2	0.416855486	0.192354656	102154	0.030271374	31.99999993	0.110046663	0.275077623	0.013098934	0.01068768	0.422661478	0.196142115	0.432955824	0.199495265	0.316172467	0.136920378	0.208940443	0.077016802	0.416855486	0.192354656	-0.283814901	0.904527471	-4.38650041	1.453002692	-7.281609086	2.339131212	8.6954287	2.265872229	13.27660948	4.066506313	4.239144633	10.13776158	13.08244652	7.865827512	0.156114423	15.86509051
Gen9_Mut0_ID5	sep.1.3.R	9	9_Gen9_Mut0_ID5	Furrowed	1	3	r	r3	Gen9_r3	0.404934824	0.159734546	102000	0.024137744	31.99999993	0.108140647	0.223206947	0.010628902	0.009119553	0.362357313	0.142620382	0.441506825	0.174759521	0.338406048	0.134163354	0.217060452	0.068405507	0.404934824	0.159734546	-2.658449449	1.087839551	-2.62168815	1.229808699	-6.591752318	1.754006879	7.746598142	1.77605092	12.68134246	6.294455445	6.164563284	9.847626785	12.79231172	7.575692716	0.107413088	21.36506436
Gen5_Mut0_ID6	sep.1.4.R	9	9_Gen5_Mut0_ID6	Furrowed	1	4	r	r4	Gen9_r4	0.383235852	0.134103804	103347	0.020923846	63.99999983	0.108086468	0.193584329	0.009218301	0.007260295	0.421152308	0.162377434	0.378190567	0.143980719	0.304241364	0.116750579	0.222785596	0.077764575	0.383235852	0.134103804	1.502746029	4.44887627	-4.180206192	2.029482639	-6.037934527	1.529110484	8.955188644	1.497619974	11.82777253	1.921916534	2.079914301	9.29687154	12.24155648	7.024937471	0.081445749	14.57436451
Gen9_Mut0_ID3	sep.1.5.R	9	9_Gen9_Mut0_ID3	Furrowed	1	5	r	r5	Gen9_r5	0.238970439	0.070567086	103241	0.009540016	22.62741696	0.089273328	0.106863008	0.005088715	0.003214688	0.324224485	0.107685599	0.200304213	0.050225598	0.215912256	0.06443507	0.210513678	0.063884135	0.238970439	0.070567086	6.333229254	1.777549407	-2.523500605	0.818164415	-1.750115301	0.576009268	7.197407089	1.378013986	8.12037049	5.023286258	4.696887331	4.573764109	7.518449046	2.30183004	0.027348398	11.91540918
Gen8_Mut0_ID3	sep.1.6.R	9	9_Gen8_Mut0_ID3	Furrowed	1	6	r	r6	Gen9_r6	0.237992819	0.074069794	103575	0.010347679	22.62741696	0.092073618	0.112384841	0.005351659	0.003390552	0.326553951	0.116184406	0.196893933	0.050760283	0.216983665	0.066490924	0.214712811	0.067331768	0.237992819	0.074069794	6.532119009	2.071845325	-2.318579796	0.526331885	-1.455562081	0.36491915	7.212392787	1.687352555	7.886716385	5.425892115	5.089425208	4.532770537	7.477455475	2.260836468	0.022119571	12.50249403
Gen9_Mut0_IDR1	sep.1.1.Y	9	9_Gen9_Mut0_IDR1	Furrowed	1	1	y	y1	Gen9_y1	0.220241968	0.047624546	104151	0.008017249	127.9999996	0.117772609	0.068073966	0.003241617	0.002492718	0.349084389	0.126950775	0.168046721	0.021848591	0.164990251	0.025835582	0.164106824	0.023272578	0.220241968	0.047624546	9.257294537	4.73411129	-5.348613477	4.293396485	-3.038863883	2.160419726	11.34910239	6.344301604	12.13967654	6.493673456	6.598197246	3.757633493	6.70231843	1.485699424	0.046305693	26.1932425
Gen8_Mut0_ID2	sep.1.2.Y	9	9_Gen8_Mut0_ID2	Furrowed	1	2	y	y2	Gen9_y2	0.194192117	0.069304135	103123	0.010718583	63.99999983	0.107766954	0.099460757	0.004736227	0.003563179	0.27484134	0.110077184	0.15820341	0.047165568	0.174303528	0.060814552	0.173872499	0.0623171	0.194192117	0.069304135	7.206607656	1.90498679	-2.670970904	1.286332916	-1.561433338	1.113453701	8.049793358	1.797652554	8.496699994	5.675069627	5.419798626	2.498845156	5.443530094	0.226911087	0.016966086	15.08385002
Gen9_Mut0_ID4	sep.1.3.Y	9	9_Gen9_Mut0_ID4	Furrowed	1	3	y	y3	Gen9_y3	0.468429891	0.17035413	103976	0.025486186	45.25483389	0.101718282	0.250556592	0.011931266	0.008118009	0.387257713	0.145686962	0.519156335	0.187848402	0.426075099	0.155681016	0.257319484	0.088691243	0.468429891	0.17035413	-3.845507027	2.184909454	-0.799346045	0.590539075	-6.440108259	1.943510922	7.853544102	2.030633476	12.46638941	7.998798883	7.81873074	11.30422998	14.24891491	9.032295907	0.12477014	27.0224708
Gen9_Mut0_ID6	sep.1.4.Y	9	9_Gen9_Mut0_ID6	Furrowed	1	4	y	y4	Gen9_y4	0.341948204	0.119692546	104369	0.016534116	45.25483389	0.094938875	0.174155378	0.008293113	0.005769717	0.268446626	0.08742494	0.386373448	0.137376567	0.312320136	0.115365763	0.191457581	0.056057389	0.341948204	0.119692546	-4.884464118	1.411442992	-0.689018966	0.759261003	-6.103786579	1.294893046	8.014363764	1.266606572	12.79835427	8.950185892	8.711420303	8.156958281	11.10164322	5.885024212	0.052000077	30.4066171
Gen9_Mut0_ID7	sep.1.5.Y	9	9_Gen9_Mut0_ID7	Furrowed	1	5	y	y5	Gen9_y5	0.210710681	0.077594084	103286	0.012769631	15.99999998	0.11742893	0.108743484	0.005178261	0.004462908	0.220032296	0.072865374	0.205203928	0.078290518	0.213082754	0.099645826	0.169997746	0.075206171	0.210710681	0.077594084	1.323335827	3.087360982	-1.073030793	5.192825132	-3.188271424	2.750410041	5.718145791	4.942903218	7.790083216	4.319852231	3.758306204	3.315225652	6.25991059	1.043291583	0.049338295	4.593174237
Gen9_Mut0_ID10	sep.1.6.Y	9	9_Gen9_Mut0_ID10	Furrowed	1	6	y	y6	Gen9_y6	0.27137139	0.095310073	104369	0.014045601	90.50966773	0.101875966	0.137869623	0.00656522	0.004926448	0.309040944	0.137397097	0.264225509	0.093348148	0.210185799	0.064363929	0.163581958	0.048389953	0.27137139	0.095310073	1.85814264	4.813076219	-4.276528911	1.656286204	-5.401141841	1.859933028	8.696099567	2.15862917	11.35890654	1.455489932	1.387694766	5.845248783	8.78993372	3.573314714	0.024977808	16.1336847
Gen9_Mut0_ID11	sep.1.1.B	10	10_Gen9_Mut0_ID11	Furrowed	1	1	b	b1	Gen10_b1	0.452110986	0.187263861	107787	0.02583292	11.31370848	0.092043385	0.280660254	0.013364774	0.009049575	0.481361059	0.182274605	0.439716806	0.188661849	0.42419345	0.185265597	0.343373702	0.148024649	0.452110986	0.187263861	1.628503925	1.308868094	-1.631595005	1.609637659	-3.463292092	0.86607557	4.377624156	1.788593004	8.259966942	3.63451146	3.065922985	10.94964247	13.8943274	8.677708398	0.158967911	1.1103847
Gen7_Mut0_IDR0	sep.1.2.B	10	10_Gen7_Mut0_IDR0	Furrowed	1	2	b	b2	Gen10_b2	0.223993248	0.066237635	106114	0.009452172	45.25483389	0.094053155	0.100498195	0.004785628	0.002960056	0.312688994	0.097925645	0.182108854	0.047118899	0.201471811	0.06540506	0.195838592	0.067439474	0.223993248	0.066237635	7.279881843	1.254954786	-2.779646819	1.512315623	-2.016519889	1.298622436	8.331127111	0.964456519	8.86227543	5.401944191	5.214656088	3.926524613	6.871209551	1.654590544	0.024227504	11.64306133
Gen8_Mut0_ID2	sep.1.3.B	10	10_Gen8_Mut0_ID2	Furrowed	1	3	b	b3	Gen10_b3	0.194192117	0.069304135	103123	0.010718583	63.99999983	0.107766954	0.099460757	0.004736227	0.003563179	0.27484134	0.110077184	0.15820341	0.047165568	0.174303528	0.060814552	0.173872499	0.0623171	0.194192117	0.069304135	7.206607656	1.90498679	-2.670970904	1.286332916	-1.561433338	1.113453701	8.049793358	1.797652554	8.496699994	5.675069627	5.419798626	2.498845156	5.443530094	0.226911087	0.016966086	15.08385002
Gen5_Mut0_ID6	sep.1.4.B	10	10_Gen5_Mut0_ID6	Furrowed	1	4	b	b4	Gen10_b4	0.383235852	0.134103804	103347	0.020923846	63.99999983	0.108086468	0.193584329	0.009218301	0.007260295	0.421152308	0.162377434	0.378190567	0.143980719	0.304241364	0.116750579	0.222785596	0.077764575	0.383235852	0.134103804	1.502746029	4.44887627	-4.180206192	2.029482639	-6.037934527	1.529110484	8.955188644	1.497619974	11.82777253	1.921916534	2.079914301	9.29687154	12.24155648	7.024937471	0.081445749	14.57436451
Gen9_Mut0_ID3	sep.1.5.B	10	10_Gen9_Mut0_ID3	Furrowed	1	5	b	b5	Gen10_b5	0.238970439	0.070567086	103241	0.009540016	22.62741696	0.089273328	0.106863008	0.005088715	0.003214688	0.324224485	0.107685599	0.200304213	0.050225598	0.215912256	0.06443507	0.210513678	0.063884135	0.238970439	0.070567086	6.333229254	1.777549407	-2.523500605	0.818164415	-1.750115301	0.576009268	7.197407089	1.378013986	8.12037049	5.023286258	4.696887331	4.573764109	7.518449046	2.30183004	0.027348398	11.91540918
Gen9_Mut0_ID1	sep.1.6.B	10	10_Gen9_Mut0_ID1	Furrowed	1	6	b	b6	Gen10_b6	0.444092911	0.136401864	102223	0.019398719	22.62741696	0.096002091	0.202065589	0.009622171	0.007157665	0.407656034	0.149680502	0.479701738	0.161873621	0.369051922	0.127111325	0.232677087	0.060665232	0.444092911	0.136401864	-2.135111105	4.740517115	-2.861198276	2.704117707	-6.926023966	1.473624352	9.365370496	2.227298409	12.82398964	5.818489216	5.763444031	10.77070352	13.71538846	8.498769454	0.09053302	22.88104309
Gen9_Mut0_ID5	sep.1.1.G	10	10_Gen9_Mut0_ID5	Furrowed	1	1	g	g1	Gen10_g1	0.404934824	0.159734546	102000	0.024137744	31.99999993	0.108140647	0.223206947	0.010628902	0.009119553	0.362357313	0.142620382	0.441506825	0.174759521	0.338406048	0.134163354	0.217060452	0.068405507	0.404934824	0.159734546	-2.658449449	1.087839551	-2.62168815	1.229808699	-6.591752318	1.754006879	7.746598142	1.77605092	12.68134246	6.294455445	6.164563284	9.847626785	12.79231172	7.575692716	0.107413088	21.36506436
Gen10_Mut0_ID8	sep.1.2.G	10	10_Gen10_Mut0_ID8	Furrowed	1	2	g	g2	Gen10_g2	0.439943637	0.140886285	101628	0.021855617	45.25483389	0.109522458	0.199553748	0.009502559	0.00790493	0.512220089	0.177849131	0.424574562	0.151890279	0.31482825	0.123248798	0.223321518	0.082053591	0.439943637	0.140886285	2.640733014	4.58756049	-6.198767753	2.409185709	-7.648112977	1.495005864	11.41736199	1.618746086	14.25334429	3.081001182	3.720045684	10.67683174	13.62151668	8.404897668	0.088898483	12.09430168
Gen10_Mut0_ID6	sep.1.3.G	10	10_Gen10_Mut0_ID6	Furrowed	1	3	g	g3	Gen10_g3	0.231584617	0.063123195	102218	0.009610029	45.25483389	0.102517043	0.093740795	0.004463847	0.003217402	0.319037414	0.089285001	0.190910223	0.046477319	0.209415925	0.065966115	0.20308939	0.065724045	0.231584617	0.063123195	6.993410092	1.030986471	-2.755741395	1.854120074	-1.974203617	1.486132265	8.103916593	1.197974541	8.690549675	5.229361872	5.006754708	4.259818757	7.204503695	1.987884688	0.023917251	15.26113241
Gen10_Mut0_IDR0	sep.1.4.G	10	10_Gen10_Mut0_IDR0	Furrowed	1	4	g	g4	Gen10_g4	0.237992819	0.074069794	103575	0.010347679	22.62741696	0.092073618	0.112384841	0.005351659	0.003390552	0.326553951	0.116184406	0.196893933	0.050760283	0.216983665	0.066490924	0.214712811	0.067331768	0.237992819	0.074069794	6.532119009	2.071845325	-2.318579796	0.526331885	-1.455562081	0.36491915	7.212392787	1.687352555	7.886716385	5.425892115	5.089425208	4.532770537	7.477455475	2.260836468	0.022119571	12.50249403
Gen10_Mut0_ID5	sep.1.5.G	10	10_Gen10_Mut0_ID5	Furrowed	1	5	g	g5	Gen10_g5	0.277965336	0.090594832	106674	0.015265683	45.25483389	0.125265337	0.121866778	0.00580318	0.005117895	0.327740843	0.110844317	0.259514258	0.08327522	0.233016682	0.079214935	0.18569369	0.063468187	0.277965336	0.090594832	3.204959814	1.426155191	-3.498558726	3.093991573	-4.761181737	2.573403218	6.880392014	4.008718528	10.29665974	0.957727482	0.78004299	6.08532968	9.030014618	3.813395611	0.017430961	2.073701268
Gen10_Mut0_ID10	sep.1.6.G	10	10_Gen10_Mut0_ID10	Furrowed	1	6	g	g6	Gen10_g6	0.393195281	0.163857868	104825	0.021403018	63.99999983	0.086066839	0.248679028	0.011841858	0.007532425	0.407905537	0.145679595	0.404707311	0.188265528	0.29267941	0.12675553	0.190819524	0.068208788	0.393195281	0.163857868	0.849571494	3.972546757	-5.163486095	1.08902075	-7.741793694	2.548930305	10.37209257	1.789517271	13.85249514	3.535011072	3.950947699	9.553429395	12.49811433	7.281495325	0.12629124	14.69595344
Gen10_Mut0_ID9	sep.1.1.R	10	10_Gen10_Mut0_ID9	Furrowed	1	1	r	r1	Gen10_r1	0.412938489	0.146331768	101319	0.023490985	22.62741696	0.107970771	0.217567999	0.010360381	0.007567086	0.368937702	0.126451383	0.449985533	0.173909545	0.344676873	0.137328183	0.212610094	0.074559535	0.412938489	0.146331768	-2.249802593	4.287364554	-2.879764857	1.744577633	-7.198413289	2.040946565	9.309590242	2.023273928	13.09371944	5.998182025	5.97696621	10.04335198	12.98803691	7.771417907	0.100587373	26.16945594
Gen6_Mut0_ID0	sep.1.2.R	10	10_Gen6_Mut0_ID0	Furrowed	1	2	r	r2	Gen10_r2	0.236698559	0.085882354	105017	0.011623602	45.25483389	0.092640735	0.125469669	0.005974746	0.003905438	0.280734909	0.093656894	0.216844607	0.078176499	0.221669732	0.089949784	0.192006711	0.072235427	0.236698559	0.085882354	3.779424821	1.089307359	-2.088342495	1.882234399	-2.765093384	0.729928569	5.262396643	1.964771887	7.890832209	3.409346253	2.872908792	4.478239814	7.422924752	2.206305745	0.012596098	3.543660217
Gen9_Mut0_ID10	sep.1.3.R	10	10_Gen9_Mut0_ID10	Furrowed	1	3	r	r3	Gen10_r3	0.27137139	0.095310073	104369	0.014045601	90.50966773	0.101875966	0.137869623	0.00656522	0.004926448	0.309040944	0.137397097	0.264225509	0.093348148	0.210185799	0.064363929	0.163581958	0.048389953	0.27137139	0.095310073	1.85814264	4.813076219	-4.276528911	1.656286204	-5.401141841	1.859933028	8.696099567	2.15862917	11.35890654	1.455489932	1.387694766	5.845248783	8.78993372	3.573314714	0.024977808	16.1336847
Gen10_Mut0_ID4	sep.1.4.R	10	10_Gen10_Mut0_ID4	Furrowed	1	4	r	r4	Gen10_r4	0.290858844	0.151423818	105015	0.019523546	127.9999996	0.08599038	0.227043368	0.010811589	0.006904596	0.279119394	0.144181103	0.308745718	0.15833147	0.231309803	0.121705653	0.154264824	0.066836798	0.290858844	0.151423818	-1.439572212	0.431992504	-3.66521939	0.929489353	-6.49347496	2.09378319	7.70357395	1.939290295	12.62485008	4.908566866	4.823719725	6.538746301	9.483431239	4.266812232	0.102661077	16.02762946
Gen10_Mut0_ID11	sep.1.5.R	10	10_Gen10_Mut0_ID11	Furrowed	1	5	r	r5	Gen10_r5	0.394095617	0.138775206	106592	0.020479543	63.99999983	0.100671817	0.20342876	0.009687084	0.006762754	0.457739076	0.193179596	0.375904997	0.127729848	0.293540784	0.111482042	0.218847476	0.09991722	0.394095617	0.138775206	2.153720504	4.672915657	-5.189475727	1.828355745	-6.973046185	2.181051101	10.31648793	1.923118149	13.11408251	2.190992016	2.75239068	9.576301154	12.52098609	7.304367085	0.08145134	11.74475697
Gen10_Mut0_ID1	sep.1.6.R	10	10_Gen10_Mut0_ID1	Furrowed	1	6	r	r6	Gen10_r6	0.305108539	0.122330989	103378	0.017935644	22.62741696	0.09842227	0.182231561	0.008677693	0.006127266	0.371197907	0.139115786	0.289054978	0.118318536	0.211040386	0.083346189	0.155618159	0.051373237	0.305108539	0.122330989	3.72653616	1.6140226	-6.671857973	1.0089484	-7.194841082	1.910029218	10.70585506	1.679994247	14.23986244	3.078321786	3.725596276	7.017041317	9.961726254	4.745107247	0.064430707	5.305082301
Gen10_Mut0_ID7	sep.1.1.Y	10	10_Gen10_Mut0_ID7	Furrowed	1	1	y	y1	Gen10_y1	0.239307849	0.099266768	102094	0.014500114	45.25483389	0.100417926	0.14439766	0.006876079	0.005016303	0.32722067	0.142184884	0.198015943	0.075084609	0.219991849	0.090002268	0.219790275	0.090359373	0.239307849	0.099266768	6.579677085	1.806304481	-2.238069524	1.083557349	-1.257113218	0.762382375	7.262738147	1.467005514	7.738155447	5.626856765	5.27392164	4.58787347	7.532558408	2.315939401	0.027515468	14.92637764
Gen10_Mut0_IDR1	sep.1.2.Y	10	10_Gen10_Mut0_IDR1	Furrowed	1	2	y	y2	Gen10_y2	0.363226154	0.149315361	103349	0.022636773	90.50966773	0.102910355	0.219965944	0.010474569	0.007451126	0.292289537	0.111184439	0.407576969	0.170189621	0.333374166	0.150520263	0.207740473	0.079951556	0.363226154	0.149315361	-4.284378483	1.698169585	-0.974694463	1.208755544	-5.944401159	1.359050982	7.613370662	1.69418945	12.40528642	8.276191745	8.029215532	8.760622068	11.70530701	6.488687999	0.101794282	25.72157675
Gen9_Mut0_ID2	sep.1.3.Y	10	10_Gen9_Mut0_ID2	Furrowed	1	3	y	y3	Gen10_y3	0.254056105	0.071940236	103426	0.011125767	63.99999983	0.104363738	0.106605678	0.005076461	0.003517949	0.345538907	0.113851321	0.211209596	0.048737104	0.233257136	0.064560745	0.230346444	0.065347963	0.254056105	0.071940236	6.398275978	2.001050877	-2.161376121	0.459039713	-1.387398552	0.326751675	7.000830187	1.686537311	7.681138096	5.455042948	5.098496997	5.185916812	8.13060175	2.913982743	0.017003707	14.61708929
Gen10_Mut0_ID0	sep.1.4.Y	10	10_Gen10_Mut0_ID0	Furrowed	1	4	y	y4	Gen10_y4	0.374645366	0.125941515	105067	0.019155749	63.99999983	0.109583719	0.174804701	0.008324033	0.006566253	0.392914696	0.106511846	0.375231451	0.151804397	0.313698519	0.1462997	0.215885965	0.086352702	0.374645366	0.125941515	1.241921042	4.532103899	-3.843407414	3.22606883	-6.497409182	1.47156844	9.360142609	2.007717	12.02635621	2.376216671	2.619184817	9.070164406	12.01484934	6.798230337	0.05372424	12.18415704
Gen7_Mut0_IDR2	sep.1.5.Y	10	10_Gen7_Mut0_IDR2	Furrowed	1	5	y	y5	Gen10_y5	0.379412552	0.114796024	102887	0.017102351	15.99999998	0.098050022	0.174424757	0.008305941	0.005191652	0.283036188	0.080380558	0.435210737	0.132186402	0.355807484	0.121666999	0.210611622	0.062229118	0.379412552	0.114796024	-5.867587506	0.914172809	-0.145853668	1.097866071	-6.369015506	0.884897218	8.759308358	1.054884032	13.47695009	10.08760866	9.860821749	9.196606935	12.14129187	6.924672866	0.055235545	31.50370042
Gen9_Mut0_ID7	sep.1.6.Y	10	10_Gen9_Mut0_ID7	Furrowed	1	6	y	y6	Gen10_y6	0.210710681	0.077594084	103286	0.012769631	15.99999998	0.11742893	0.108743484	0.005178261	0.004462908	0.220032296	0.072865374	0.205203928	0.078290518	0.213082754	0.099645826	0.169997746	0.075206171	0.210710681	0.077594084	1.323335827	3.087360982	-1.073030793	5.192825132	-3.188271424	2.750410041	5.718145791	4.942903218	7.790083216	4.319852231	3.758306204	3.315225652	6.25991059	1.043291583	0.049338295	4.593174237
Gen5_Mut0_ID6	sep.1.1.B	11	11_Gen5_Mut0_ID6	Furrowed	1	1	b	b1	Gen11_b1	0.383235852	0.134103804	103347	0.020923846	63.99999983	0.108086468	0.193584329	0.009218301	0.007260295	0.421152308	0.162377434	0.378190567	0.143980719	0.304241364	0.116750579	0.222785596	0.077764575	0.383235852	0.134103804	1.502746029	4.44887627	-4.180206192	2.029482639	-6.037934527	1.529110484	8.955188644	1.497619974	11.82777253	1.921916534	2.079914301	9.29687154	12.24155648	7.024937471	0.081445749	14.57436451
Gen7_Mut0_IDR2	sep.1.2.B	11	11_Gen7_Mut0_IDR2	Furrowed	1	2	b	b2	Gen11_b2	0.379412552	0.114796024	102887	0.017102351	15.99999998	0.098050022	0.174424757	0.008305941	0.005191652	0.283036188	0.080380558	0.435210737	0.132186402	0.355807484	0.121666999	0.210611622	0.062229118	0.379412552	0.114796024	-5.867587506	0.914172809	-0.145853668	1.097866071	-6.369015506	0.884897218	8.759308358	1.054884032	13.47695009	10.08760866	9.860821749	9.196606935	12.14129187	6.924672866	0.055235545	31.50370042
Gen10_Mut0_ID0	sep.1.3.B	11	11_Gen10_Mut0_ID0	Furrowed	1	3	b	b3	Gen11_b3	0.374645366	0.125941515	105067	0.019155749	63.99999983	0.109583719	0.174804701	0.008324033	0.006566253	0.392914696	0.106511846	0.375231451	0.151804397	0.313698519	0.1462997	0.215885965	0.086352702	0.374645366	0.125941515	1.241921042	4.532103899	-3.843407414	3.22606883	-6.497409182	1.47156844	9.360142609	2.007717	12.02635621	2.376216671	2.619184817	9.070164406	12.01484934	6.798230337	0.05372424	12.18415704
Gen9_Mut0_ID3	sep.1.4.B	11	11_Gen9_Mut0_ID3	Furrowed	1	4	b	b4	Gen11_b4	0.238970439	0.070567086	103241	0.009540016	22.62741696	0.089273328	0.106863008	0.005088715	0.003214688	0.324224485	0.107685599	0.200304213	0.050225598	0.215912256	0.06443507	0.210513678	0.063884135	0.238970439	0.070567086	6.333229254	1.777549407	-2.523500605	0.818164415	-1.750115301	0.576009268	7.197407089	1.378013986	8.12037049	5.023286258	4.696887331	4.573764109	7.518449046	2.30183004	0.027348398	11.91540918
Gen11_Mut0_ID7	sep.1.5.B	11	11_Gen11_Mut0_ID7	Furrowed	1	5	b	b5	Gen11_b5	0.404415113	0.131039748	107384	0.022023121	15.99999998	0.115586589	0.19053353	0.009073025	0.007147176	0.328043934	0.102136705	0.452130325	0.145747319	0.358654128	0.136292561	0.20915771	0.078735726	0.404415113	0.131039748	-4.309934042	1.489777012	-1.604087767	1.521473381	-7.479774903	1.23925276	8.989725544	1.533142461	13.78503173	8.322396092	8.239324527	9.834784106	12.77946904	7.562850037	0.083167956	33.56439386
Gen11_Mut0_ID1	sep.1.6.B	11	11_Gen11_Mut0_ID1	Furrowed	1	6	b	b6	Gen11_b6	0.361641588	0.151791634	106525	0.022032747	90.50966773	0.09862278	0.223404234	0.010638297	0.007497398	0.371859311	0.139895756	0.36762283	0.172930216	0.302274686	0.167082639	0.204256733	0.098161477	0.361641588	0.151791634	0.710928341	4.682294387	-4.023257765	3.856577015	-6.552629881	1.427029235	9.421316479	3.114639983	12.26853978	2.855151898	3.011102159	8.716901857	11.6615868	6.444967788	0.103118307	12.82585689
Gen10_Mut0_ID9	sep.1.1.G	11	11_Gen10_Mut0_ID9	Furrowed	1	1	g	g1	Gen11_g1	0.412938489	0.146331768	101319	0.023490985	22.62741696	0.107970771	0.217567999	0.010360381	0.007567086	0.368937702	0.126451383	0.449985533	0.173909545	0.344676873	0.137328183	0.212610094	0.074559535	0.412938489	0.146331768	-2.249802593	4.287364554	-2.879764857	1.744577633	-7.198413289	2.040946565	9.309590242	2.023273928	13.09371944	5.998182025	5.97696621	10.04335198	12.98803691	7.771417907	0.100587373	26.16945594
Gen6_Mut0_ID0	sep.1.2.G	11	11_Gen6_Mut0_ID0	Furrowed	1	2	g	g2	Gen11_g2	0.236698559	0.085882354	105017	0.011623602	45.25483389	0.092640735	0.125469669	0.005974746	0.003905438	0.280734909	0.093656894	0.216844607	0.078176499	0.221669732	0.089949784	0.192006711	0.072235427	0.236698559	0.085882354	3.779424821	1.089307359	-2.088342495	1.882234399	-2.765093384	0.729928569	5.262396643	1.964771887	7.890832209	3.409346253	2.872908792	4.478239814	7.422924752	2.206305745	0.012596098	3.543660217
Gen9_Mut0_ID11	sep.1.3.G	11	11_Gen9_Mut0_ID11	Furrowed	1	3	g	g3	Gen11_g3	0.452110986	0.187263861	107787	0.02583292	11.31370848	0.092043385	0.280660254	0.013364774	0.009049575	0.481361059	0.182274605	0.439716806	0.188661849	0.42419345	0.185265597	0.343373702	0.148024649	0.452110986	0.187263861	1.628503925	1.308868094	-1.631595005	1.609637659	-3.463292092	0.86607557	4.377624156	1.788593004	8.259966942	3.63451146	3.065922985	10.94964247	13.8943274	8.677708398	0.158967911	1.1103847
Gen9_Mut0_ID1	sep.1.4.G	11	11_Gen9_Mut0_ID1	Furrowed	1	4	g	g4	Gen11_g4	0.444092911	0.136401864	102223	0.019398719	22.62741696	0.096002091	0.202065589	0.009622171	0.007157665	0.407656034	0.149680502	0.479701738	0.161873621	0.369051922	0.127111325	0.232677087	0.060665232	0.444092911	0.136401864	-2.135111105	4.740517115	-2.861198276	2.704117707	-6.926023966	1.473624352	9.365370496	2.227298409	12.82398964	5.818489216	5.763444031	10.77070352	13.71538846	8.498769454	0.09053302	22.88104309
Gen11_Mut0_ID0	sep.1.5.G	11	11_Gen11_Mut0_ID0	Furrowed	1	5	g	g5	Gen11_g5	0.349758511	0.11681916	106264	0.016437823	63.99999983	0.093740154	0.175355198	0.008350248	0.005373216	0.335307165	0.094677519	0.372302508	0.146506864	0.267895543	0.103196627	0.161395	0.049847579	0.349758511	0.11681916	-0.804040751	4.738810818	-4.512010124	1.731985867	-8.425711106	2.086491935	10.89734913	1.747685979	14.39105187	5.12283849	5.409325175	8.382795006	11.32747994	6.110860936	0.055437958	19.9719771
Gen11_Mut0_ID6	sep.1.6.G	11	11_Gen11_Mut0_ID6	Furrowed	1	6	g	g6	Gen11_g6	0.329309054	0.137930705	106694	0.020489691	127.9999996	0.100221633	0.204443793	0.009735419	0.00692901	0.350366872	0.136684021	0.331841353	0.152011606	0.256626892	0.118863778	0.176771305	0.069194678	0.329309054	0.137930705	1.091739304	3.628576763	-4.583935086	1.556718754	-6.775866571	1.819140862	9.144039406	1.844542638	12.70916393	2.643253119	2.931909233	7.780332365	10.7250173	5.508398296	0.090086438	15.54265863
Gen11_Mut0_ID10	sep.1.1.R	11	11_Gen11_Mut0_ID10	Furrowed	1	1	r	r1	Gen11_r1	0.258826419	0.109719433	103269	0.017156338	45.25483389	0.112159577	0.152963651	0.007283983	0.00606964	0.218048845	0.092603233	0.286918971	0.129651315	0.233493018	0.121431019	0.154848825	0.06273395	0.258826419	0.109719433	-3.535146761	5.165987305	-1.616407098	3.622231742	-5.354030139	1.635163749	8.990217942	2.330889097	11.77563196	7.322923136	7.012284472	5.371941929	8.316626867	3.10000786	0.038476113	18.60698853
Gen10_Mut0_IDR1	sep.1.2.R	11	11_Gen10_Mut0_IDR1	Furrowed	1	2	r	r2	Gen11_r2	0.363226154	0.149315361	103349	0.022636773	90.50966773	0.102910355	0.219965944	0.010474569	0.007451126	0.292289537	0.111184439	0.407576969	0.170189621	0.333374166	0.150520263	0.207740473	0.079951556	0.363226154	0.149315361	-4.284378483	1.698169585	-0.974694463	1.208755544	-5.944401159	1.359050982	7.613370662	1.69418945	12.40528642	8.276191745	8.029215532	8.760622068	11.70530701	6.488687999	0.101794282	25.72157675
Gen11_Mut0_IDR1	sep.1.3.R	11	11_Gen11_Mut0_IDR1	Furrowed	1	3	r	r3	Gen11_r3	0.404934824	0.159734546	102000	0.024137744	31.99999993	0.108140647	0.223206947	0.010628902	0.009119553	0.362357313	0.142620382	0.441506825	0.174759521	0.338406048	0.134163354	0.217060452	0.068405507	0.404934824	0.159734546	-2.658449449	1.087839551	-2.62168815	1.229808699	-6.591752318	1.754006879	7.746598142	1.77605092	12.68134246	6.294455445	6.164563284	9.847626785	12.79231172	7.575692716	0.107413088	21.36506436
Gen9_Mut0_ID7	sep.1.4.R	11	11_Gen9_Mut0_ID7	Furrowed	1	4	r	r4	Gen11_r4	0.210710681	0.077594084	103286	0.012769631	15.99999998	0.11742893	0.108743484	0.005178261	0.004462908	0.220032296	0.072865374	0.205203928	0.078290518	0.213082754	0.099645826	0.169997746	0.075206171	0.210710681	0.077594084	1.323335827	3.087360982	-1.073030793	5.192825132	-3.188271424	2.750410041	5.718145791	4.942903218	7.790083216	4.319852231	3.758306204	3.315225652	6.25991059	1.043291583	0.049338295	4.593174237
Gen8_Mut0_ID2	sep.1.5.R	11	11_Gen8_Mut0_ID2	Furrowed	1	5	r	r5	Gen11_r5	0.194192117	0.069304135	103123	0.010718583	63.99999983	0.107766954	0.099460757	0.004736227	0.003563179	0.27484134	0.110077184	0.15820341	0.047165568	0.174303528	0.060814552	0.173872499	0.0623171	0.194192117	0.069304135	7.206607656	1.90498679	-2.670970904	1.286332916	-1.561433338	1.113453701	8.049793358	1.797652554	8.496699994	5.675069627	5.419798626	2.498845156	5.443530094	0.226911087	0.016966086	15.08385002
Gen11_Mut0_ID8	sep.1.6.R	11	11_Gen11_Mut0_ID8	Furrowed	1	6	r	r6	Gen11_r6	0.47685196	0.171369889	106023	0.027367979	11.31370848	0.110355018	0.247999405	0.011809495	0.009159735	0.515972187	0.163361349	0.461403791	0.173139027	0.431476197	0.175966579	0.342243442	0.143163482	0.47685196	0.171369889	1.954685893	1.627748081	-2.495839776	2.495260379	-4.322055811	1.518974284	5.563980087	2.992566656	9.400754009	2.435351516	1.970136579	11.48242639	14.42711133	9.210492322	0.135827947	0.94713556
Gen11_Mut0_ID4	sep.1.1.Y	11	11_Gen11_Mut0_ID4	Furrowed	1	1	y	y1	Gen11_y1	0.260964974	0.101802074	102855	0.015516097	15.99999998	0.106410539	0.145813532	0.006943502	0.005545773	0.372041181	0.13081436	0.212463176	0.088900589	0.213181806	0.075517893	0.20216134	0.065379908	0.260964974	0.101802074	8.039934702	1.055342657	-4.065618216	1.266684311	-2.835905998	1.295879697	9.623098708	1.002818042	10.55302067	5.375961936	5.380467217	5.454227519	8.398912456	3.18229345	0.044157867	13.22701017
Gen11_Mut0_ID5	sep.1.2.Y	11	11_Gen11_Mut0_ID5	Furrowed	1	2	y	y2	Gen11_y2	0.347081422	0.158296081	104068	0.020951543	22.62741696	0.087724819	0.238832556	0.011372979	0.007573781	0.34743663	0.119067398	0.362718797	0.187870764	0.271964787	0.157362322	0.172469688	0.081361506	0.347081422	0.158296081	0.488340847	4.421974075	-5.028796958	3.206227396	-7.693985508	1.906324358	10.51922405	2.745575768	13.79906017	3.734341107	4.086368939	8.305959507	11.25064445	6.034025438	0.118990689	17.80211636
Gen11_Mut0_IDR0	sep.1.3.Y	11	11_Gen11_Mut0_IDR0	Furrowed	1	3	y	y3	Gen11_y3	0.27137139	0.095310073	104369	0.014045601	90.50966773	0.101875966	0.137869623	0.00656522	0.004926448	0.309040944	0.137397097	0.264225509	0.093348148	0.210185799	0.064363929	0.163581958	0.048389953	0.27137139	0.095310073	1.85814264	4.813076219	-4.276528911	1.656286204	-5.401141841	1.859933028	8.696099567	2.15862917	11.35890654	1.455489932	1.387694766	5.845248783	8.78993372	3.573314714	0.024977808	16.1336847
Gen11_Mut0_ID11	sep.1.4.Y	11	11_Gen11_Mut0_ID11	Furrowed	1	4	y	y4	Gen11_y4	0.407719604	0.137430015	102011	0.02281781	22.62741696	0.115770982	0.19709438	0.009385447	0.007720902	0.580402746	0.185234717	0.341224097	0.120606353	0.266902105	0.093048169	0.228459452	0.07468465	0.407719604	0.137430015	7.464491578	1.586779429	-7.776134228	1.171877586	-6.213795625	1.01729513	12.5035822	1.839735446	14.99418159	5.533599577	6.016768786	9.916162458	12.8608474	7.644228389	0.095726573	7.309443646
Gen9_Mut0_ID2	sep.1.5.Y	11	11_Gen9_Mut0_ID2	Furrowed	1	5	y	y5	Gen11_y5	0.254056105	0.071940236	103426	0.011125767	63.99999983	0.104363738	0.106605678	0.005076461	0.003517949	0.345538907	0.113851321	0.211209596	0.048737104	0.233257136	0.064560745	0.230346444	0.065347963	0.254056105	0.071940236	6.398275978	2.001050877	-2.161376121	0.459039713	-1.387398552	0.326751675	7.000830187	1.686537311	7.681138096	5.455042948	5.098496997	5.185916812	8.13060175	2.913982743	0.017003707	14.61708929
Gen11_Mut0_ID9	sep.1.6.Y	11	11_Gen11_Mut0_ID9	Furrowed	1	6	y	y6	Gen11_y6	0.307491783	0.109658564	107602	0.018160546	15.99999998	0.117256254	0.154879121	0.007375196	0.006337292	0.310432518	0.09317829	0.304313006	0.114744631	0.305479575	0.133004282	0.233539074	0.0980434	0.307491783	0.109658564	0.728085964	2.607770268	-0.90999884	3.597610889	-3.717436704	1.886382971	5.120533448	3.501326591	8.294616278	4.514671198	4.037542444	7.094849177	10.03953411	4.822915108	0.062695693	1.704922548
Gen0_Mut0_ID5	sow.1.1.B	0	0_Gen0_Mut0_ID5	Smooth	1	1	b	b1	Gen0_b1	0.407330158	0.093147553	105881	0.014340387	127.9999996	0.109486107	0.130979054	0.006237098	0.004752928	0.573172565	0.066859994	0.34730332	0.123767849	0.268749604	0.164749334	0.209624498	0.123426013	0.407330158	0.093147553	7.583842971	4.385416194	-9.216277781	4.910846867	-8.149191835	2.557020662	15.24390455	5.135521095	17.29830388	7.134181788	7.743340295	9.906606084	12.85129102	7.634672015	0.02852337	14.23648246
Gen0_Mut0_ID6	sow.1.2.B	0	0_Gen0_Mut0_ID6	Smooth	1	2	b	b2	Gen0_b2	0.378489763	0.131982135	103565	0.017850418	181.0193354	0.093787377	0.190328578	0.009063266	0.00588864	0.276142433	0.075528221	0.430807558	0.155426364	0.40177896	0.16925265	0.262955702	0.095117142	0.378489763	0.131982135	-5.667850412	1.912752872	1.386014187	2.588467164	-4.043568089	0.55690397	7.688689203	1.396033123	11.4746268	10.66751249	10.26426303	9.172255791	12.11694073	6.900321721	0.064668496	25.6471676
Gen0_Mut0_ID18	sow.1.3.B	0	0_Gen0_Mut0_ID18	Smooth	1	3	b	b3	Gen0_b3	0.12632549	0.042647514	106184	0.0067527	31.99999993	0.107208883	0.062986385	0.002999352	0.002337451	0.11831029	0.040813401	0.133990321	0.043070369	0.130300839	0.041690741	0.125148164	0.030342107	0.12632549	0.042647514	-1.762734741	0.34781577	0.535280701	0.250659038	-0.117320802	0.535734143	1.924252855	0.419032661	6.408833777	8.723718022	7.992526032	1.801016172	1.143668766	4.072950241	0.051438232	2.884684204
Gen0_Mut0_ID13	sow.1.4.B	0	0_Gen0_Mut0_ID13	Smooth	1	4	b	b4	Gen0_b4	0.104800609	0.020302407	108465	0.003200196	31.99999993	0.106352976	0.03009033	0.001432873	0.001050851	0.104746853	0.020638565	0.107893669	0.019649663	0.105712687	0.018077229	0.096299135	0.011626211	0.104800609	0.020302407	-0.445719135	0.322249778	-0.041965503	0.39580348	-1.112158978	0.98998564	1.422942841	0.808164202	6.379362988	7.058307281	6.350502046	3.669038643	0.724353705	5.940972712	0.083847181	1.529325602
Gen0_Mut0_ID10	sow.1.5.B	0	0_Gen0_Mut0_ID10	Smooth	1	5	b	b5	Gen0_b5	0.352809774	0.049730458	104489	0.009504814	11.31370848	0.139747714	0.06801409	0.003238766	0.002955195	0.311942065	0.028633554	0.389506042	0.05770566	0.27336169	0.069584451	0.165860529	0.042586825	0.352809774	0.049730458	-3.015858334	0.914206785	-4.13530873	1.978130324	-8.576737537	1.192062266	10.20773604	1.314714799	15.07542234	7.085178215	7.196637998	8.469655806	11.41434074	6.197721737	0.071717085	30.33150083
Gen0_Mut0_ID4	sow.1.6.B	0	0_Gen0_Mut0_ID4	Smooth	1	6	b	b6	Gen0_b6	0.177061567	0.021397596	106781	0.002511982	15.99999998	0.077485524	0.032418722	0.001543749	0.000867038	0.152612385	0.018772195	0.193643321	0.035130102	0.171055796	0.027567763	0.14111378	0.010415644	0.177061567	0.021397596	-3.162364306	4.002028139	-0.142642919	1.808562959	-2.342726842	0.508795778	5.831189324	1.025828587	8.947284272	8.232367494	7.638931933	1.57534061	4.520025548	0.696593459	0.082559196	16.2190856
Gen0_Mut0_ID9	sow.1.1.G	0	0_Gen0_Mut0_ID9	Smooth	1	1	g	g1	Gen0_g1	0.266211972	0.184726846	105045	0.022768578	127.9999996	0.081489199	0.279406081	0.013305051	0.00753292	0.263951421	0.163847294	0.273273918	0.195963957	0.25098454	0.175682214	0.200458915	0.106976961	0.266211972	0.184726846	0.382489168	1.745466952	-1.305165204	0.996774818	-2.369039847	1.861915469	3.525461893	1.593775163	7.568986464	5.115189436	4.417650112	5.653294314	8.597979252	3.381360245	0.149123746	5.950288913
Gen0_Mut0_ID2	sow.1.2.G	0	0_Gen0_Mut0_ID2	Smooth	1	2	g	g2	Gen0_g2	0.136636834	0.032891766	104870	0.00481957	11.31370848	0.100468593	0.047970913	0.002284329	0.00173701	0.148386224	0.051408644	0.13548693	0.025968546	0.13236964	0.029084179	0.127729898	0.026326058	0.136636834	0.032891766	0.777657896	3.0979665	-0.844370215	1.079699898	-0.894037853	0.868565034	3.45609608	1.299952396	6.114227882	6.163382713	5.39225481	1.016368878	1.928316059	3.288302947	0.065837932	6.684521149
Gen0_Mut0_ID22	sow.1.3.G	0	0_Gen0_Mut0_ID22	Smooth	1	3	g	g3	Gen0_g3	0.486176358	0.254823409	105757	0.035601144	181.0193354	0.100248152	0.355130176	0.016910961	0.011575663	0.532340139	0.282442862	0.464805989	0.239652147	0.443729587	0.225561883	0.384505457	0.187805212	0.486176358	0.254823409	1.515883868	0.933087509	-1.399019285	0.746293607	-2.224807582	1.120309907	3.163894499	1.370179678	7.185943615	4.600477833	3.889244937	11.67607987	14.62076481	9.404145805	0.21522399	0.408817401
Gen0_Mut0_ID14	sow.1.4.G	0	0_Gen0_Mut0_ID14	Smooth	1	4	g	g4	Gen0_g4	0.367957043	0.175115379	105026	0.03053608	45.25483389	0.126497613	0.241396494	0.011495071	0.009922146	0.318891463	0.122741663	0.40443762	0.204311565	0.323974798	0.170678745	0.209833257	0.089194562	0.367957043	0.175115379	-2.162274564	3.31198531	-2.274000302	1.866947277	-5.804727489	2.096972251	7.549772522	2.322543447	11.69523238	5.822149544	5.593212361	8.890027532	11.83471247	6.618093462	0.124176944	20.68321101
Gen0_Mut0_ID3	sow.1.5.G	0	0_Gen0_Mut0_ID3	Smooth	1	5	g	g5	Gen0_g5	0.433790332	0.112463496	105957	0.016804481	31.99999993	0.101656621	0.165306308	0.007871729	0.005904834	0.588816267	0.153838308	0.378926725	0.109994465	0.285223819	0.082192401	0.230410804	0.062271176	0.433790332	0.112463496	6.15526511	3.319360256	-7.691830268	1.404372625	-6.92694706	1.157082894	12.37861941	2.47650903	15.0720901	4.748757168	5.326163328	10.53597864	13.48066358	8.264044572	0.052398673	8.783206444
Gen0_Mut0_ID11	sow.1.6.G	0	0_Gen0_Mut0_ID11	Smooth	1	6	g	g6	Gen0_g6	0.32436073	0.115596635	109494	0.017709891	90.50966773	0.103264554	0.171500195	0.008166676	0.005749883	0.344784257	0.164789474	0.316427466	0.091776567	0.293252101	0.096301098	0.235074992	0.087893151	0.32436073	0.115596635	-0.239292158	4.135171974	-1.288621431	1.28311298	-3.748263629	0.44845868	5.800373367	1.034375693	8.831247866	4.884488143	4.37206852	7.628928134	10.57361307	5.356994065	0.054503049	13.92110784
Gen0_Mut0_ID8	sow.1.1.R	0	0_Gen0_Mut0_ID8	Smooth	1	1	r	r1	Gen0_r1	0.540109165	0.161319273	105680	0.026289255	11.31370848	0.106962319	0.245780523	0.011703834	0.007333524	0.628839944	0.187590158	0.50643714	0.153722667	0.447680905	0.130249504	0.372827208	0.099271428	0.540109165	0.161319273	2.937081069	1.436068822	-3.390257013	0.918708459	-4.049070658	0.835103899	6.159485508	1.476381808	9.690431034	1.617602777	0.934951302	12.72807829	15.67276323	10.45614422	0.125033346	0.443813856
Gen0_Mut0_ID7	sow.1.2.R	0	0_Gen0_Mut0_ID7	Smooth	1	2	r	r2	Gen0_r2	0.243495435	0.075199108	105822	0.012569463	22.62741696	0.11774638	0.106750318	0.005083348	0.004037904	0.299156101	0.074335411	0.226748894	0.080080467	0.190341854	0.081618033	0.156221684	0.051410771	0.243495435	0.075199108	4.067892728	1.949327667	-5.098823987	1.66969294	-5.07847695	0.922904691	8.59447259	1.382454341	11.65183359	1.206159944	1.551705066	4.761347477	7.706032415	2.489413408	0.023791594	2.492227975
Gen0_Mut0_ID17	sow.1.3.R	0	0_Gen0_Mut0_ID17	Smooth	1	3	r	r3	Gen0_r3	0.199189135	0.058597615	106125	0.00843736	63.99999983	0.096024195	0.087867024	0.004184144	0.002625313	0.256793593	0.08047176	0.176298854	0.048216498	0.177758562	0.049384954	0.169232336	0.041694704	0.199189135	0.058597615	5.084156863	1.231700802	-2.631725006	1.378402628	-2.001569182	1.01163968	6.133917528	1.896430865	7.951719695	4.138239222	3.666927009	2.752913533	5.69759847	0.480979464	0.035512762	8.812481117
Gen0_Mut0_ID19	sow.1.4.R	0	0_Gen0_Mut0_ID19	Smooth	1	4	r	r4	Gen0_r4	0.389105874	0.108879989	104095	0.019052048	90.50966773	0.130316506	0.146198273	0.006961823	0.006200507	0.586666397	0.131549682	0.291771141	0.105560742	0.331832669	0.095527849	0.377247846	0.101735403	0.389105874	0.108879989	10.1681734	3.333749343	-3.16722237	0.946661691	-0.177433466	0.944503783	10.81927963	3.049561361	10.0047907	8.676199107	8.503891309	9.44888029	12.39356523	7.176946221	0.039683744	27.73412663
Gen0_Mut0_ID15	sow.1.5.R	0	0_Gen0_Mut0_ID15	Smooth	1	5	r	r5	Gen0_r5	0.169703706	0.115661755	108436	0.015977631	127.9999996	0.091457411	0.17470023	0.008319059	0.005201118	0.159740536	0.146100045	0.178921397	0.10270137	0.156392239	0.091912334	0.12882815	0.076769629	0.169703706	0.115661755	-2.928132745	2.373786044	-0.501631436	1.139391181	-2.712419735	1.032887423	4.734255204	1.330231323	9.155113028	7.738451017	7.16192565	1.150905633	4.095590571	1.121028436	0.057204735	13.79427246
Gen0_Mut0_ID0	sow.1.6.R	0	0_Gen0_Mut0_ID0	Smooth	1	6	r	r6	Gen0_r6	0.220241968	0.047624546	104151	0.008017249	127.9999996	0.117772609	0.068073966	0.003241617	0.002492718	0.349084389	0.126950775	0.168046721	0.021848591	0.164990251	0.025835582	0.164106824	0.023272578	0.220241968	0.047624546	9.257294537	4.73411129	-5.348613477	4.293396485	-3.038863883	2.160419726	11.34910239	6.344301604	12.13967654	6.493673456	6.598197246	3.757633493	6.70231843	1.485699424	0.046305693	26.1932425
Gen0_Mut0_ID23	sow.1.1.Y	0	0_Gen0_Mut0_ID23	Smooth	1	1	y	y1	Gen0_y1	0.582285257	0.129711406	105661	0.021543029	45.25483389	0.120169279	0.17927235	0.008536779	0.007075239	0.620383829	0.131424691	0.586451668	0.159738086	0.44092164	0.112794644	0.298263359	0.080843242	0.582285257	0.129711406	1.060385455	4.1220958	-4.884665512	1.575255709	-7.62669056	2.279301553	10.20374462	1.92418832	13.56267308	3.243724301	3.68583079	13.47997013	16.42465507	11.20803606	0.059829492	16.74062699
Gen0_Mut0_ID16	sow.1.2.Y	0	0_Gen0_Mut0_ID16	Smooth	1	2	y	y2	Gen0_y2	0.354477243	0.211601505	109021	0.042578031	15.99999998	0.155299749	0.274166774	0.013055561	0.013649211	0.425757892	0.194675708	0.332915798	0.22593687	0.274584852	0.168273906	0.212423357	0.100541019	0.354477243	0.211601505	5.322649371	3.760014663	-5.075024528	1.19925583	-5.038540587	1.746388921	9.696567234	2.018814264	11.77564283	2.215994782	2.596482557	8.51680702	11.46149196	6.244872951	0.188971995	11.5279313
Gen0_Mut0_ID20	sow.1.3.Y	0	0_Gen0_Mut0_ID20	Smooth	1	3	y	y3	Gen0_y3	0.61732304	0.123244809	104454	0.018330032	15.99999998	0.099549382	0.184130044	0.008768097	0.006253068	0.619475782	0.175191778	0.640362633	0.111757994	0.487828794	0.087537672	0.325360828	0.062791357	0.61732304	0.123244809	-0.884813454	2.827413737	-3.758276042	2.032457503	-7.204242903	0.534060936	8.873979423	0.68658387	13.04146822	4.594465211	4.683042318	14.06429005	17.00897499	11.79235598	0.073347506	15.93373307
Gen0_Mut0_ID12	sow.1.4.Y	0	0_Gen0_Mut0_ID12	Smooth	1	4	y	y4	Gen0_y4	0.188226885	0.051566882	106074	0.007328167	31.99999993	0.10150686	0.072193815	0.003437801	0.002693297	0.24363501	0.062475619	0.162518098	0.049119916	0.185603001	0.046102817	0.184574708	0.042334933	0.188226885	0.051566882	5.642364039	2.169266944	-0.971551802	1.645251611	-0.586118161	1.90832438	6.438676325	1.649655069	6.072351239	6.246356238	5.766752941	2.186846231	5.131531168	0.085087838	0.042244043	13.60095128
Gen0_Mut0_ID1	sow.1.5.Y	0	0_Gen0_Mut0_ID1	Smooth	1	5	y	y5	Gen0_y5	0.738978376	0.089352547	104814	0.012442192	90.50966773	0.095586799	0.130166421	0.006198401	0.004401176	0.757746787	0.121296845	0.745715633	0.077508645	0.631888565	0.061850041	0.465634947	0.057465125	0.738978376	0.089352547	0.031970639	1.60150659	-2.568140173	1.005815574	-5.310553735	0.179302429	6.167994594	0.602325878	10.63387306	3.670021301	3.416620679	15.86305212	18.80773706	13.59111805	0.017285634	7.023179983
Gen0_Mut0_ID21	sow.1.6.Y	0	0_Gen0_Mut0_ID21	Smooth	1	6	y	y6	Gen0_y6	0.137705321	0.034678539	108610	0.005604888	31.99999993	0.108890296	0.051472793	0.002451085	0.001804649	0.119715452	0.027408363	0.150813627	0.040776393	0.131477267	0.019610517	0.108722127	0.007778755	0.137705321	0.034678539	-3.106605935	0.681633628	-0.109729827	1.435794046	-2.342430563	2.15146488	4.290957405	1.972968981	8.896005003	8.205104272	7.612191256	0.938474003	2.006210935	3.210408072	0.063239566	16.87400628
Gen0_Mut0_ID22	sow.1.1.B	1	1_Gen0_Mut0_ID22	Smooth	1	1	b	b1	Gen1_b1	0.486176358	0.254823409	105757	0.035601144	181.0193354	0.100248152	0.355130176	0.016910961	0.011575663	0.532340139	0.282442862	0.464805989	0.239652147	0.443729587	0.225561883	0.384505457	0.187805212	0.486176358	0.254823409	1.515883868	0.933087509	-1.399019285	0.746293607	-2.224807582	1.120309907	3.163894499	1.370179678	7.185943615	4.600477833	3.889244937	11.67607987	14.62076481	9.404145805	0.21522399	0.408817401
Gen1_Mut0_ID10	sow.1.2.B	1	1_Gen1_Mut0_ID10	Smooth	1	2	b	b2	Gen1_b2	0.241692655	0.034349519	102533	0.004984945	22.62741696	0.09677588	0.051510204	0.002452867	0.001599362	0.353016138	0.088185246	0.200314082	0.01836466	0.192806991	0.01832	0.199801191	0.01883766	0.241692655	0.034349519	7.492853109	3.393440763	-4.648437602	2.176593488	-2.160141154	1.088611371	9.087768457	4.155426164	10.36377982	5.30150013	5.157480004	4.687034511	7.631719449	2.415100442	0.063542521	15.98966169
Gen0_Mut0_ID0	sow.1.3.B	1	1_Gen0_Mut0_ID0	Smooth	1	3	b	b3	Gen1_b3	0.220241968	0.047624546	104151	0.008017249	127.9999996	0.117772609	0.068073966	0.003241617	0.002492718	0.349084389	0.126950775	0.168046721	0.021848591	0.164990251	0.025835582	0.164106824	0.023272578	0.220241968	0.047624546	9.257294537	4.73411129	-5.348613477	4.293396485	-3.038863883	2.160419726	11.34910239	6.344301604	12.13967654	6.493673456	6.598197246	3.757633493	6.70231843	1.485699424	0.046305693	26.1932425
Gen0_Mut0_ID6	sow.1.4.B	1	1_Gen0_Mut0_ID6	Smooth	1	4	b	b4	Gen1_b4	0.378489763	0.131982135	103565	0.017850418	181.0193354	0.093787377	0.190328578	0.009063266	0.00588864	0.276142433	0.075528221	0.430807558	0.155426364	0.40177896	0.16925265	0.262955702	0.095117142	0.378489763	0.131982135	-5.667850412	1.912752872	1.386014187	2.588467164	-4.043568089	0.55690397	7.688689203	1.396033123	11.4746268	10.66751249	10.26426303	9.172255791	12.11694073	6.900321721	0.064668496	25.6471676
Gen0_Mut0_ID7	sow.1.5.B	1	1_Gen0_Mut0_ID7	Smooth	1	5	b	b5	Gen1_b5	0.243495435	0.075199108	105822	0.012569463	22.62741696	0.11774638	0.106750318	0.005083348	0.004037904	0.299156101	0.074335411	0.226748894	0.080080467	0.190341854	0.081618033	0.156221684	0.051410771	0.243495435	0.075199108	4.067892728	1.949327667	-5.098823987	1.66969294	-5.07847695	0.922904691	8.59447259	1.382454341	11.65183359	1.206159944	1.551705066	4.761347477	7.706032415	2.489413408	0.023791594	2.492227975
Gen1_Mut0_ID1	sow.1.6.B	1	1_Gen1_Mut0_ID1	Smooth	1	6	b	b6	Gen1_b6	0.173031348	0.040010664	100915	0.006038542	22.62741696	0.102188057	0.059092445	0.002813926	0.001950589	0.147371044	0.037197457	0.188872482	0.046141836	0.173335797	0.017896654	0.145615149	0.012505625	0.173031348	0.040010664	-3.493025058	0.507843208	0.894371694	2.279120232	-1.663263235	2.416967897	5.04664681	1.262084299	8.464957695	9.288840671	8.683458251	1.345093332	4.289778269	0.926840737	0.055679151	15.32769129
Gen1_Mut0_ID4	sow.1.1.G	1	1_Gen1_Mut0_ID4	Smooth	1	1	g	g1	Gen1_g1	0.227195392	0.164609823	103791	0.024447575	15.99999998	0.098181794	0.249003137	0.011857292	0.007430769	0.281605653	0.217620542	0.202605727	0.140535789	0.206113977	0.140946178	0.196233286	0.127244438	0.227195392	0.164609823	2.174375396	4.978932483	-1.062343724	1.985977811	-0.986853699	1.449044003	5.532164577	2.656857891	5.942536059	5.532747056	4.787908544	4.068469577	7.013154515	1.796535508	0.123547859	7.280240793
Gen0_Mut0_ID15	sow.1.2.G	1	1_Gen0_Mut0_ID15	Smooth	1	2	g	g2	Gen1_g2	0.169703706	0.115661755	108436	0.015977631	127.9999996	0.091457411	0.17470023	0.008319059	0.005201118	0.159740536	0.146100045	0.178921397	0.10270137	0.156392239	0.091912334	0.12882815	0.076769629	0.169703706	0.115661755	-2.928132745	2.373786044	-0.501631436	1.139391181	-2.712419735	1.032887423	4.734255204	1.330231323	9.155113028	7.738451017	7.16192565	1.150905633	4.095590571	1.121028436	0.057204735	13.79427246
Gen1_Mut0_ID0	sow.1.3.G	1	1_Gen1_Mut0_ID0	Smooth	1	3	g	g3	Gen1_g3	0.175170956	0.047978425	103904	0.006459365	22.62741696	0.092224352	0.07003969	0.003335223	0.002401823	0.225766854	0.059922266	0.154856438	0.045754334	0.165538445	0.04009182	0.166113659	0.031858015	0.175170956	0.047978425	5.207830803	2.307771371	-1.713293059	0.905410623	-0.820224485	1.399297976	5.969225062	1.789290332	6.579475952	5.543340302	5.007144107	1.467989413	4.412674351	0.803944656	0.045384736	12.38059814
Gen1_Mut0_ID9	sow.1.4.G	1	1_Gen1_Mut0_ID9	Smooth	1	4	g	g4	Gen1_g4	0.466936877	0.126701207	101988	0.021968184	31.99999993	0.126586177	0.173543307	0.008263967	0.00739162	0.556942425	0.159260135	0.438413339	0.120055207	0.357121515	0.097473081	0.28085564	0.077638031	0.466936877	0.126701207	3.230682309	2.227861938	-4.923826685	1.033993855	-5.778011585	0.846688595	8.59650055	0.957240862	12.00006973	0.814228311	1.477161805	11.27230634	14.21699128	9.000372274	0.057913775	4.91916233
Gen1_Mut0_ID8	sow.1.5.G	1	1_Gen1_Mut0_ID8	Smooth	1	5	g	g5	Gen1_g5	0.462458201	0.168152698	102915	0.028085285	31.99999993	0.114929308	0.244370089	0.011636671	0.008789242	0.510240262	0.216263456	0.451905795	0.151860872	0.38250213	0.156571813	0.31379967	0.155684395	0.462458201	0.168152698	1.099369638	3.236505344	-3.549911282	1.16267342	-4.990567618	2.573304342	7.222555977	2.235950554	10.69875864	2.344212697	1.998308114	11.17592729	14.12061223	8.903993225	0.122945046	12.87036549
Gen0_Mut0_ID23	sow.1.6.G	1	1_Gen0_Mut0_ID23	Smooth	1	6	g	g6	Gen1_g6	0.582285257	0.129711406	105661	0.021543029	45.25483389	0.120169279	0.17927235	0.008536779	0.007075239	0.620383829	0.131424691	0.586451668	0.159738086	0.44092164	0.112794644	0.298263359	0.080843242	0.582285257	0.129711406	1.060385455	4.1220958	-4.884665512	1.575255709	-7.62669056	2.279301553	10.20374462	1.92418832	13.56267308	3.243724301	3.68583079	13.47997013	16.42465507	11.20803606	0.059829492	16.74062699
Gen1_Mut0_ID3	sow.1.1.R	1	1_Gen1_Mut0_ID3	Smooth	1	1	r	r1	Gen1_r1	0.239500464	0.036788752	100543	0.005984079	45.25483389	0.11516848	0.051959351	0.002474255	0.001994697	0.255713201	0.048630133	0.238258929	0.044394317	0.217437097	0.031259231	0.18819556	0.026698187	0.239500464	0.036788752	0.969238932	3.115028139	-1.844089352	0.413467853	-2.830948797	1.293729052	4.709301991	1.313327311	8.047884148	4.20122887	3.501605928	4.59591907	7.540604008	2.323985001	0.062248401	9.292272554
Gen0_Mut0_ID1	sow.1.2.R	1	1_Gen0_Mut0_ID1	Smooth	1	2	r	r2	Gen1_r2	0.738978376	0.089352547	104814	0.012442192	90.50966773	0.095586799	0.130166421	0.006198401	0.004401176	0.757746787	0.121296845	0.745715633	0.077508645	0.631888565	0.061850041	0.465634947	0.057465125	0.738978376	0.089352547	0.031970639	1.60150659	-2.568140173	1.005815574	-5.310553735	0.179302429	6.167994594	0.602325878	10.63387306	3.670021301	3.416620679	15.86305212	18.80773706	13.59111805	0.017285634	7.023179983
Gen0_Mut0_ID21	sow.1.3.R	1	1_Gen0_Mut0_ID21	Smooth	1	3	r	r3	Gen1_r3	0.137705321	0.034678539	108610	0.005604888	31.99999993	0.108890296	0.051472793	0.002451085	0.001804649	0.119715452	0.027408363	0.150813627	0.040776393	0.131477267	0.019610517	0.108722127	0.007778755	0.137705321	0.034678539	-3.106605935	0.681633628	-0.109729827	1.435794046	-2.342430563	2.15146488	4.290957405	1.972968981	8.896005003	8.205104272	7.612191256	0.938474003	2.006210935	3.210408072	0.063239566	16.87400628
Gen0_Mut0_ID12	sow.1.4.R	1	1_Gen0_Mut0_ID12	Smooth	1	4	r	r4	Gen1_r4	0.188226885	0.051566882	106074	0.007328167	31.99999993	0.10150686	0.072193815	0.003437801	0.002693297	0.24363501	0.062475619	0.162518098	0.049119916	0.185603001	0.046102817	0.184574708	0.042334933	0.188226885	0.051566882	5.642364039	2.169266944	-0.971551802	1.645251611	-0.586118161	1.90832438	6.438676325	1.649655069	6.072351239	6.246356238	5.766752941	2.186846231	5.131531168	0.085087838	0.042244043	13.60095128
Gen1_Mut0_ID6	sow.1.5.R	1	1_Gen1_Mut0_ID6	Smooth	1	5	r	r5	Gen1_r5	0.501900479	0.234128101	102969	0.032840966	127.9999996	0.100614052	0.326405357	0.015543112	0.010532526	0.513941596	0.25803403	0.502126454	0.220661377	0.467307224	0.226922249	0.383733121	0.188886736	0.501900479	0.234128101	-0.376509378	1.634800534	-1.475326996	0.504001698	-3.33697716	0.499610492	3.981103892	0.883603591	8.667853801	5.031418494	4.445999785	11.99438404	14.93906898	9.722449969	0.186725203	3.346921151
Gen0_Mut0_ID13	sow.1.6.R	1	1_Gen0_Mut0_ID13	Smooth	1	6	r	r6	Gen1_r6	0.104800609	0.020302407	108465	0.003200196	31.99999993	0.106352976	0.03009033	0.001432873	0.001050851	0.104746853	0.020638565	0.107893669	0.019649663	0.105712687	0.018077229	0.096299135	0.011626211	0.104800609	0.020302407	-0.445719135	0.322249778	-0.041965503	0.39580348	-1.112158978	0.98998564	1.422942841	0.808164202	6.379362988	7.058307281	6.350502046	3.669038643	0.724353705	5.940972712	0.083847181	1.529325602
Gen1_Mut0_ID11	sow.1.1.Y	1	1_Gen1_Mut0_ID11	Smooth	1	1	y	y1	Gen1_y1	0.167694293	0.026850606	103439	0.004365048	63.99999983	0.113537308	0.038445939	0.001830759	0.001426196	0.15214084	0.018609252	0.18094986	0.033399663	0.159606117	0.017631677	0.139198875	0.008432697	0.167694293	0.026850606	-2.301822027	1.293137484	-0.541133304	0.973393708	-1.964204564	1.458323618	3.390143214	1.643966644	8.291150906	7.532295568	6.879710116	1.0317919	3.976476838	1.240142169	0.075658728	10.92038831
Gen1_Mut0_ID5	sow.1.2.Y	1	1_Gen1_Mut0_ID5	Smooth	1	2	y	y2	Gen1_y2	0.108914761	0.016062026	102976	0.002215346	31.99999993	0.093309856	0.023741821	0.001130563	0.000814715	0.117817109	0.018356993	0.110616109	0.015907459	0.099804476	0.010685072	0.095491958	0.006716744	0.108914761	0.016062026	0.849978836	0.818179633	-1.994299938	0.947471692	-1.64195484	1.135597278	2.845886426	1.467425391	7.352949513	5.003563774	4.184919257	3.283978801	0.339293863	5.55591287	0.08965875	2.148790384
Gen0_Mut0_ID5	sow.1.3.Y	1	1_Gen0_Mut0_ID5	Smooth	1	3	y	y3	Gen1_y3	0.407330158	0.093147553	105881	0.014340387	127.9999996	0.109486107	0.130979054	0.006237098	0.004752928	0.573172565	0.066859994	0.34730332	0.123767849	0.268749604	0.164749334	0.209624498	0.123426013	0.407330158	0.093147553	7.583842971	4.385416194	-9.216277781	4.910846867	-8.149191835	2.557020662	15.24390455	5.135521095	17.29830388	7.134181788	7.743340295	9.906606084	12.85129102	7.634672015	0.02852337	14.23648246
Gen1_Mut0_ID7	sow.1.4.Y	1	1_Gen1_Mut0_ID7	Smooth	1	4	y	y4	Gen1_y4	0.320560223	0.184831152	99889	0.023921062	127.9999996	0.088252913	0.271051242	0.012907202	0.007711388	0.252974959	0.106410574	0.354588391	0.219501425	0.345825481	0.214171544	0.237305957	0.111467338	0.320560223	0.184831152	-2.692339998	3.92424236	1.062176351	2.145331245	-2.644099641	1.569908095	5.310814656	3.103229129	8.445900829	8.450899967	7.926285269	7.511067148	10.45575209	5.239133079	0.139266329	18.35456839
Gen1_Mut0_ID2	sow.1.5.Y	1	1_Gen1_Mut0_ID2	Smooth	1	5	y	y5	Gen1_y5	0.657798788	0.14635278	104042	0.025506452	45.25483389	0.126846675	0.201080965	0.009575284	0.008414393	0.700553443	0.141394095	0.647372546	0.153727351	0.57318479	0.125366771	0.446287763	0.091645185	0.657798788	0.14635278	1.237121151	0.990279988	-2.459819339	0.365576322	-4.46527578	0.389765638	5.347119664	0.440892807	9.608114455	2.869375582	2.426339348	14.69935644	17.64404138	12.42742237	0.0843473	3.421894223
Gen0_Mut0_ID17	sow.1.6.Y	1	1_Gen0_Mut0_ID17	Smooth	1	6	y	y6	Gen1_y6	0.199189135	0.058597615	106125	0.00843736	63.99999983	0.096024195	0.087867024	0.004184144	0.002625313	0.256793593	0.08047176	0.176298854	0.048216498	0.177758562	0.049384954	0.169232336	0.041694704	0.199189135	0.058597615	5.084156863	1.231700802	-2.631725006	1.378402628	-2.001569182	1.01163968	6.133917528	1.896430865	7.951719695	4.138239222	3.666927009	2.752913533	5.69759847	0.480979464	0.035512762	8.812481117
Gen2_Mut0_ID4	sow.1.1.B	2	2_Gen2_Mut0_ID4	Smooth	1	1	b	b1	Gen2_b1	0.183406221	0.016969228	102338	0.002779068	63.99999983	0.118793529	0.023394104	0.001114005	0.000899833	0.242925433	0.024686191	0.154203911	0.012444082	0.191454241	0.017176435	0.197434398	0.017003716	0.183406221	0.016969228	6.326000347	0.391790128	-0.083728092	0.121867674	0.341624895	0.14503605	6.338750037	0.389400341	5.317906122	7.680404193	7.218714706	1.927400324	4.872085262	0.344533745	0.090658423	26.00276525
Gen1_Mut0_ID3	sow.1.2.B	2	2_Gen1_Mut0_ID3	Smooth	1	2	b	b2	Gen2_b2	0.239500464	0.036788752	100543	0.005984079	45.25483389	0.11516848	0.051959351	0.002474255	0.001994697	0.255713201	0.048630133	0.238258929	0.044394317	0.217437097	0.031259231	0.18819556	0.026698187	0.239500464	0.036788752	0.969238932	3.115028139	-1.844089352	0.413467853	-2.830948797	1.293729052	4.709301991	1.313327311	8.047884148	4.20122887	3.501605928	4.59591907	7.540604008	2.323985001	0.062248401	9.292272554
Gen0_Mut0_ID0	sow.1.3.B	2	2_Gen0_Mut0_ID0	Smooth	1	3	b	b3	Gen2_b3	0.220241968	0.047624546	104151	0.008017249	127.9999996	0.117772609	0.068073966	0.003241617	0.002492718	0.349084389	0.126950775	0.168046721	0.021848591	0.164990251	0.025835582	0.164106824	0.023272578	0.220241968	0.047624546	9.257294537	4.73411129	-5.348613477	4.293396485	-3.038863883	2.160419726	11.34910239	6.344301604	12.13967654	6.493673456	6.598197246	3.757633493	6.70231843	1.485699424	0.046305693	26.1932425
Gen1_Mut0_ID2	sow.1.4.B	2	2_Gen1_Mut0_ID2	Smooth	1	4	b	b4	Gen2_b4	0.657798788	0.14635278	104042	0.025506452	45.25483389	0.126846675	0.201080965	0.009575284	0.008414393	0.700553443	0.141394095	0.647372546	0.153727351	0.57318479	0.125366771	0.446287763	0.091645185	0.657798788	0.14635278	1.237121151	0.990279988	-2.459819339	0.365576322	-4.46527578	0.389765638	5.347119664	0.440892807	9.608114455	2.869375582	2.426339348	14.69935644	17.64404138	12.42742237	0.0843473	3.421894223
Gen1_Mut0_ID9	sow.1.5.B	2	2_Gen1_Mut0_ID9	Smooth	1	5	b	b5	Gen2_b5	0.466936877	0.126701207	101988	0.021968184	31.99999993	0.126586177	0.173543307	0.008263967	0.00739162	0.556942425	0.159260135	0.438413339	0.120055207	0.357121515	0.097473081	0.28085564	0.077638031	0.466936877	0.126701207	3.230682309	2.227861938	-4.923826685	1.033993855	-5.778011585	0.846688595	8.59650055	0.957240862	12.00006973	0.814228311	1.477161805	11.27230634	14.21699128	9.000372274	0.057913775	4.91916233
Gen0_Mut0_ID15	sow.1.6.B	2	2_Gen0_Mut0_ID15	Smooth	1	6	b	b6	Gen2_b6	0.169703706	0.115661755	108436	0.015977631	127.9999996	0.091457411	0.17470023	0.008319059	0.005201118	0.159740536	0.146100045	0.178921397	0.10270137	0.156392239	0.091912334	0.12882815	0.076769629	0.169703706	0.115661755	-2.928132745	2.373786044	-0.501631436	1.139391181	-2.712419735	1.032887423	4.734255204	1.330231323	9.155113028	7.738451017	7.16192565	1.150905633	4.095590571	1.121028436	0.057204735	13.79427246
Gen2_Mut0_ID10	sow.1.1.G	2	2_Gen2_Mut0_ID10	Smooth	1	1	g	g1	Gen2_g1	0.135034881	0.022283282	104011	0.003549622	15.99999998	0.10817434	0.032813898	0.001562567	0.001053551	0.130755168	0.021457838	0.14222777	0.022839815	0.133030119	0.017665513	0.127306814	0.009112726	0.135034881	0.022283282	-1.180780928	0.294794408	-0.335955308	0.546816005	-0.668264148	1.120395267	1.742124364	0.748248545	6.698350073	7.583840291	6.834852106	1.134303244	1.810381694	3.406237313	0.081154061	3.57246761
Gen2_Mut0_ID3	sow.1.2.G	2	2_Gen2_Mut0_ID3	Smooth	1	2	g	g2	Gen2_g2	0.612212957	0.232378812	103099	0.029848619	15.99999998	0.086156157	0.346447892	0.016497519	0.010114944	0.642470061	0.2510207	0.607075687	0.226651086	0.542219543	0.201770517	0.431146058	0.156344591	0.612212957	0.232378812	0.616027894	1.527762783	-2.059859068	0.52943397	-3.851044369	0.988532455	4.705895748	0.948223303	9.043976269	3.777924459	3.222285749	13.98116744	16.92585237	11.70923337	0.217526648	3.695743494
Gen2_Mut0_IDR0	sow.1.3.G	2	2_Gen2_Mut0_IDR0	Smooth	1	3	g	g3	Gen2_g3	0.738978376	0.089352547	104814	0.012442192	90.50966773	0.095586799	0.130166421	0.006198401	0.004401176	0.757746787	0.121296845	0.745715633	0.077508645	0.631888565	0.061850041	0.465634947	0.057465125	0.738978376	0.089352547	0.031970639	1.60150659	-2.568140173	1.005815574	-5.310553735	0.179302429	6.167994594	0.602325878	10.63387306	3.670021301	3.416620679	15.86305212	18.80773706	13.59111805	0.017285634	7.023179983
Gen0_Mut0_ID21	sow.1.4.G	2	2_Gen0_Mut0_ID21	Smooth	1	4	g	g4	Gen2_g4	0.137705321	0.034678539	108610	0.005604888	31.99999993	0.108890296	0.051472793	0.002451085	0.001804649	0.119715452	0.027408363	0.150813627	0.040776393	0.131477267	0.019610517	0.108722127	0.007778755	0.137705321	0.034678539	-3.106605935	0.681633628	-0.109729827	1.435794046	-2.342430563	2.15146488	4.290957405	1.972968981	8.896005003	8.205104272	7.612191256	0.938474003	2.006210935	3.210408072	0.063239566	16.87400628
Gen2_Mut0_IDR2	sow.1.5.G	2	2_Gen2_Mut0_IDR2	Smooth	1	5	g	g5	Gen2_g5	0.582285257	0.129711406	105661	0.021543029	45.25483389	0.120169279	0.17927235	0.008536779	0.007075239	0.620383829	0.131424691	0.586451668	0.159738086	0.44092164	0.112794644	0.298263359	0.080843242	0.582285257	0.129711406	1.060385455	4.1220958	-4.884665512	1.575255709	-7.62669056	2.279301553	10.20374462	1.92418832	13.56267308	3.243724301	3.68583079	13.47997013	16.42465507	11.20803606	0.059829492	16.74062699
Gen0_Mut0_ID12	sow.1.6.G	2	2_Gen0_Mut0_ID12	Smooth	1	6	g	g6	Gen2_g6	0.188226885	0.051566882	106074	0.007328167	31.99999993	0.10150686	0.072193815	0.003437801	0.002693297	0.24363501	0.062475619	0.162518098	0.049119916	0.185603001	0.046102817	0.184574708	0.042334933	0.188226885	0.051566882	5.642364039	2.169266944	-0.971551802	1.645251611	-0.586118161	1.90832438	6.438676325	1.649655069	6.072351239	6.246356238	5.766752941	2.186846231	5.131531168	0.085087838	0.042244043	13.60095128
Gen0_Mut0_ID17	sow.1.1.R	2	2_Gen0_Mut0_ID17	Smooth	1	1	r	r1	Gen2_r1	0.199189135	0.058597615	106125	0.00843736	63.99999983	0.096024195	0.087867024	0.004184144	0.002625313	0.256793593	0.08047176	0.176298854	0.048216498	0.177758562	0.049384954	0.169232336	0.041694704	0.199189135	0.058597615	5.084156863	1.231700802	-2.631725006	1.378402628	-2.001569182	1.01163968	6.133917528	1.896430865	7.951719695	4.138239222	3.666927009	2.752913533	5.69759847	0.480979464	0.035512762	8.812481117
Gen1_Mut0_ID1	sow.1.2.R	2	2_Gen1_Mut0_ID1	Smooth	1	2	r	r2	Gen2_r2	0.173031348	0.040010664	100915	0.006038542	22.62741696	0.102188057	0.059092445	0.002813926	0.001950589	0.147371044	0.037197457	0.188872482	0.046141836	0.173335797	0.017896654	0.145615149	0.012505625	0.173031348	0.040010664	-3.493025058	0.507843208	0.894371694	2.279120232	-1.663263235	2.416967897	5.04664681	1.262084299	8.464957695	9.288840671	8.683458251	1.345093332	4.289778269	0.926840737	0.055679151	15.32769129
Gen2_Mut0_ID0	sow.1.3.R	2	2_Gen2_Mut0_ID0	Smooth	1	3	r	r3	Gen2_r3	0.117344405	0.019013639	104971	0.002791269	22.62741696	0.100553256	0.027759114	0.001321863	0.000952471	0.117722805	0.024292194	0.122857995	0.017870158	0.113178129	0.010237895	0.110944857	0.006056121	0.117344405	0.019013639	-0.721862316	0.818173925	-0.793154233	1.302304844	-0.664633999	1.322495255	2.028822195	1.261020945	6.668785938	7.092274369	6.31342839	2.53850204	0.406182898	4.810436109	0.085982852	1.765843484
Gen0_Mut0_ID13	sow.1.4.R	2	2_Gen0_Mut0_ID13	Smooth	1	4	r	r4	Gen2_r4	0.104800609	0.020302407	108465	0.003200196	31.99999993	0.106352976	0.03009033	0.001432873	0.001050851	0.104746853	0.020638565	0.107893669	0.019649663	0.105712687	0.018077229	0.096299135	0.011626211	0.104800609	0.020302407	-0.445719135	0.322249778	-0.041965503	0.39580348	-1.112158978	0.98998564	1.422942841	0.808164202	6.379362988	7.058307281	6.350502046	3.669038643	0.724353705	5.940972712	0.083847181	1.529325602
Gen2_Mut0_ID5	sow.1.5.R	2	2_Gen2_Mut0_ID5	Smooth	1	5	r	r5	Gen2_r5	0.310394271	0.115918339	104971	0.015371264	22.62741696	0.086816231	0.17705519	0.0084312	0.005454239	0.304427706	0.072321963	0.320515349	0.140245175	0.283716962	0.136623889	0.207466965	0.074895926	0.310394271	0.115918339	0.182887509	3.963892079	-2.246988519	2.619759878	-4.536214009	0.715037892	6.868038684	1.255525359	9.805850176	3.79273384	3.369879249	7.188798841	10.13348378	4.916864772	0.058873808	11.39571894
Gen2_Mut0_ID1	sow.1.6.R	2	2_Gen2_Mut0_ID1	Smooth	1	6	r	r6	Gen2_r6	0.162225763	0.035061319	107177	0.004667351	15.99999998	0.086070618	0.054227	0.002582238	0.001480994	0.136013688	0.024720929	0.177554739	0.041524044	0.162374037	0.026383644	0.129715978	0.011722534	0.162225763	0.035061319	-3.568683633	1.03324131	0.774361758	0.90592213	-2.265764237	1.715719564	4.618712099	1.402952078	8.907448433	9.054170854	8.49021154	0.700255166	3.644940104	1.571678903	0.061307137	16.35399884
Gen2_Mut0_ID11	sow.1.1.Y	2	2_Gen2_Mut0_ID11	Smooth	1	1	y	y1	Gen2_y1	0.207334883	0.108414877	103893	0.0209152	90.50966773	0.1478837	0.141430056	0.006734765	0.006888572	0.225577413	0.152374973	0.204993863	0.09028777	0.184276858	0.076504131	0.163503291	0.064877854	0.207334883	0.108414877	0.19950822	2.535718559	-1.632766279	2.279725292	-2.340949474	1.813134794	4.138736484	2.443567417	7.811989107	5.063989743	4.338288349	3.153718311	6.098403249	0.881784242	0.045478399	4.549432577
Gen1_Mut0_ID5	sow.1.2.Y	2	2_Gen1_Mut0_ID5	Smooth	1	2	y	y2	Gen2_y2	0.108914761	0.016062026	102976	0.002215346	31.99999993	0.093309856	0.023741821	0.001130563	0.000814715	0.117817109	0.018356993	0.110616109	0.015907459	0.099804476	0.010685072	0.095491958	0.006716744	0.108914761	0.016062026	0.849978836	0.818179633	-1.994299938	0.947471692	-1.64195484	1.135597278	2.845886426	1.467425391	7.352949513	5.003563774	4.184919257	3.283978801	0.339293863	5.55591287	0.08965875	2.148790384
Gen2_Mut0_ID2	sow.1.3.Y	2	2_Gen2_Mut0_ID2	Smooth	1	3	y	y3	Gen2_y3	0.251059857	0.086257151	105206	0.013234672	63.99999983	0.11131541	0.118893437	0.005661592	0.004432298	0.31852537	0.111274923	0.22520154	0.076703361	0.20571773	0.060035062	0.176582692	0.045587775	0.251059857	0.086257151	4.763346556	0.667749082	-3.806368508	1.566216129	-3.946295403	1.468519869	7.33552117	1.999187466	10.03442269	2.087423789	1.95799707	5.067279376	8.011964314	2.795345307	0.018850425	0.965746151
Gen2_Mut0_IDR1	sow.1.4.Y	2	2_Gen2_Mut0_IDR1	Smooth	1	4	y	y4	Gen2_y4	0.378489763	0.131982135	103565	0.017850418	181.0193354	0.093787377	0.190328578	0.009063266	0.00588864	0.276142433	0.075528221	0.430807558	0.155426364	0.40177896	0.16925265	0.262955702	0.095117142	0.378489763	0.131982135	-5.667850412	1.912752872	1.386014187	2.588467164	-4.043568089	0.55690397	7.688689203	1.396033123	11.4746268	10.66751249	10.26426303	9.172255791	12.11694073	6.900321721	0.064668496	25.6471676
Gen2_Mut0_ID6	sow.1.5.Y	2	2_Gen2_Mut0_ID6	Smooth	1	5	y	y5	Gen2_y5	0.152487418	0.049992267	104820	0.007216055	15.99999998	0.09621292	0.075000896	0.003571471	0.002181264	0.201426084	0.082020896	0.133818175	0.035290949	0.135059002	0.034592313	0.130266302	0.028693477	0.152487418	0.049992267	4.948292174	2.748646283	-2.498022572	1.780398599	-1.752642289	1.467625908	5.918237329	3.413315655	7.661916119	4.341867611	3.82574045	0.081186405	3.025871343	2.190747664	0.041242849	8.907271785
Gen0_Mut0_ID7	sow.1.6.Y	2	2_Gen0_Mut0_ID7	Smooth	1	6	y	y6	Gen2_y6	0.243495435	0.075199108	105822	0.012569463	22.62741696	0.11774638	0.106750318	0.005083348	0.004037904	0.299156101	0.074335411	0.226748894	0.080080467	0.190341854	0.081618033	0.156221684	0.051410771	0.243495435	0.075199108	4.067892728	1.949327667	-5.098823987	1.66969294	-5.07847695	0.922904691	8.59447259	1.382454341	11.65183359	1.206159944	1.551705066	4.761347477	7.706032415	2.489413408	0.023791594	2.492227975
Gen3_Mut0_ID1	sow.1.1.B	3	3_Gen3_Mut0_ID1	Smooth	1	1	b	b1	Gen3_b1	0.415519202	0.147790443	103021	0.019744243	127.9999996	0.093245992	0.21174361	0.010083029	0.00699909	0.364999907	0.099723487	0.45345766	0.178360884	0.361155896	0.144043565	0.225793488	0.068075476	0.415519202	0.147790443	-2.198368568	3.763219324	-2.282730736	1.751504056	-6.522758076	1.653531041	8.387106461	1.486634056	12.27161043	5.947273986	5.828125056	10.1056538	13.05033874	7.833719733	0.089610579	25.82005675
Gen0_Mut0_ID15	sow.1.2.B	3	3_Gen0_Mut0_ID15	Smooth	1	2	b	b2	Gen3_b2	0.169703706	0.115661755	108436	0.015977631	127.9999996	0.091457411	0.17470023	0.008319059	0.005201118	0.159740536	0.146100045	0.178921397	0.10270137	0.156392239	0.091912334	0.12882815	0.076769629	0.169703706	0.115661755	-2.928132745	2.373786044	-0.501631436	1.139391181	-2.712419735	1.032887423	4.734255204	1.330231323	9.155113028	7.738451017	7.16192565	1.150905633	4.095590571	1.121028436	0.057204735	13.79427246
Gen0_Mut0_ID0	sow.1.3.B	3	3_Gen0_Mut0_ID0	Smooth	1	3	b	b3	Gen3_b3	0.220241968	0.047624546	104151	0.008017249	127.9999996	0.117772609	0.068073966	0.003241617	0.002492718	0.349084389	0.126950775	0.168046721	0.021848591	0.164990251	0.025835582	0.164106824	0.023272578	0.220241968	0.047624546	9.257294537	4.73411129	-5.348613477	4.293396485	-3.038863883	2.160419726	11.34910239	6.344301604	12.13967654	6.493673456	6.598197246	3.757633493	6.70231843	1.485699424	0.046305693	26.1932425
Gen3_Mut0_ID7	sow.1.4.B	3	3_Gen3_Mut0_ID7	Smooth	1	4	b	b4	Gen3_b4	0.183124183	0.135596938	103937	0.018495613	22.62741696	0.092787872	0.199332222	0.009492011	0.005955163	0.205927661	0.191860528	0.177672102	0.112211831	0.162310107	0.097176142	0.148712068	0.081828024	0.183124183	0.135596938	-0.145778838	3.688992594	-1.145499493	2.221484977	-1.555653104	1.643078235	3.999763294	2.999770139	7.127588953	6.005892641	5.254925218	1.912010711	4.856695649	0.359923358	0.075683006	7.078844411
Gen2_Mut0_IDR1	sow.1.5.B	3	3_Gen2_Mut0_IDR1	Smooth	1	5	b	b5	Gen3_b5	0.378489763	0.131982135	103565	0.017850418	181.0193354	0.093787377	0.190328578	0.009063266	0.00588864	0.276142433	0.075528221	0.430807558	0.155426364	0.40177896	0.16925265	0.262955702	0.095117142	0.378489763	0.131982135	-5.667850412	1.912752872	1.386014187	2.588467164	-4.043568089	0.55690397	7.688689203	1.396033123	11.4746268	10.66751249	10.26426303	9.172255791	12.11694073	6.900321721	0.064668496	25.6471676
Gen3_Mut0_ID9	sow.1.6.B	3	3_Gen3_Mut0_ID9	Smooth	1	6	b	b6	Gen3_b6	0.144687276	0.030356925	103938	0.004611863	63.99999983	0.108062868	0.042677594	0.002032266	0.001515194	0.136301774	0.025734664	0.154419315	0.037661534	0.133580011	0.027371187	0.112324502	0.01268213	0.144687276	0.030356925	-1.616617728	2.666289211	-1.251410237	1.426067347	-2.719209828	1.175153492	4.38752619	1.687268381	8.702891264	6.340097757	5.713004015	0.443887511	2.500797427	2.71582158	0.071887227	9.921075708
Gen3_Mut0_ID10	sow.1.1.G	3	3_Gen3_Mut0_ID10	Smooth	1	1	g	g1	Gen3_g1	0.363767636	0.156344632	102907	0.019276195	127.9999996	0.084132268	0.229117744	0.010910369	0.006921114	0.32453468	0.106257528	0.391176939	0.187285748	0.341255194	0.178988963	0.231921262	0.097988511	0.363767636	0.156344632	-1.569827903	4.547510479	-1.582417852	3.06583607	-4.918957225	1.21977008	7.577523396	1.820014305	10.43300999	5.565275354	5.220424007	8.775518539	11.72020348	6.50358447	0.100924445	14.3586503
Gen2_Mut0_ID10	sow.1.2.G	3	3_Gen2_Mut0_ID10	Smooth	1	2	g	g2	Gen3_g2	0.135034881	0.022283282	104011	0.003549622	15.99999998	0.10817434	0.032813898	0.001562567	0.001053551	0.130755168	0.021457838	0.14222777	0.022839815	0.133030119	0.017665513	0.127306814	0.009112726	0.135034881	0.022283282	-1.180780928	0.294794408	-0.335955308	0.546816005	-0.668264148	1.120395267	1.742124364	0.748248545	6.698350073	7.583840291	6.834852106	1.134303244	1.810381694	3.406237313	0.081154061	3.57246761
Gen3_Mut0_ID0	sow.1.3.G	3	3_Gen3_Mut0_ID0	Smooth	1	3	g	g3	Gen3_g3	0.237309675	0.036929597	102846	0.005878918	45.25483389	0.121019542	0.048578252	0.00231325	0.002128816	0.305406931	0.047517821	0.214223127	0.039331895	0.186383897	0.030721146	0.160922012	0.018879051	0.237309675	0.036929597	4.965906578	2.081864014	-4.81956606	0.899666553	-4.477047805	0.474977974	8.546013462	0.516883217	11.14675073	1.984637994	2.126677322	4.504024866	7.448709803	2.232090797	0.065022732	0.836937578
Gen3_Mut0_IDR0	sow.1.4.G	3	3_Gen3_Mut0_IDR0	Smooth	1	4	g	g4	Gen3_g4	0.657798788	0.14635278	104042	0.025506452	45.25483389	0.126846675	0.201080965	0.009575284	0.008414393	0.700553443	0.141394095	0.647372546	0.153727351	0.57318479	0.125366771	0.446287763	0.091645185	0.657798788	0.14635278	1.237121151	0.990279988	-2.459819339	0.365576322	-4.46527578	0.389765638	5.347119664	0.440892807	9.608114455	2.869375582	2.426339348	14.69935644	17.64404138	12.42742237	0.0843473	3.421894223
Gen0_Mut0_ID7	sow.1.5.G	3	3_Gen0_Mut0_ID7	Smooth	1	5	g	g5	Gen3_g5	0.243495435	0.075199108	105822	0.012569463	22.62741696	0.11774638	0.106750318	0.005083348	0.004037904	0.299156101	0.074335411	0.226748894	0.080080467	0.190341854	0.081618033	0.156221684	0.051410771	0.243495435	0.075199108	4.067892728	1.949327667	-5.098823987	1.66969294	-5.07847695	0.922904691	8.59447259	1.382454341	11.65183359	1.206159944	1.551705066	4.761347477	7.706032415	2.489413408	0.023791594	2.492227975
Gen2_Mut0_ID0	sow.1.6.G	3	3_Gen2_Mut0_ID0	Smooth	1	6	g	g6	Gen3_g6	0.117344405	0.019013639	104971	0.002791269	22.62741696	0.100553256	0.027759114	0.001321863	0.000952471	0.117722805	0.024292194	0.122857995	0.017870158	0.113178129	0.010237895	0.110944857	0.006056121	0.117344405	0.019013639	-0.721862316	0.818173925	-0.793154233	1.302304844	-0.664633999	1.322495255	2.028822195	1.261020945	6.668785938	7.092274369	6.31342839	2.53850204	0.406182898	4.810436109	0.085982852	1.765843484
Gen1_Mut0_ID3	sow.1.1.R	3	3_Gen1_Mut0_ID3	Smooth	1	1	r	r1	Gen3_r1	0.239500464	0.036788752	100543	0.005984079	45.25483389	0.11516848	0.051959351	0.002474255	0.001994697	0.255713201	0.048630133	0.238258929	0.044394317	0.217437097	0.031259231	0.18819556	0.026698187	0.239500464	0.036788752	0.969238932	3.115028139	-1.844089352	0.413467853	-2.830948797	1.293729052	4.709301991	1.313327311	8.047884148	4.20122887	3.501605928	4.59591907	7.540604008	2.323985001	0.062248401	9.292272554
Gen0_Mut0_ID13	sow.1.2.R	3	3_Gen0_Mut0_ID13	Smooth	1	2	r	r2	Gen3_r2	0.104800609	0.020302407	108465	0.003200196	31.99999993	0.106352976	0.03009033	0.001432873	0.001050851	0.104746853	0.020638565	0.107893669	0.019649663	0.105712687	0.018077229	0.096299135	0.011626211	0.104800609	0.020302407	-0.445719135	0.322249778	-0.041965503	0.39580348	-1.112158978	0.98998564	1.422942841	0.808164202	6.379362988	7.058307281	6.350502046	3.669038643	0.724353705	5.940972712	0.083847181	1.529325602
Gen3_Mut0_ID2	sow.1.3.R	3	3_Gen3_Mut0_ID2	Smooth	1	3	r	r3	Gen3_r3	0.249915272	0.121957	102303	0.019520772	90.50966773	0.112217403	0.173954941	0.008283569	0.006549226	0.242090619	0.10872315	0.264201279	0.143825035	0.215442866	0.100933654	0.162082439	0.043375063	0.249915272	0.121957	-0.077543339	4.972064183	-2.585069535	1.999712652	-4.130095667	1.950536826	7.255779526	1.903821286	9.769501225	3.965752025	3.437328062	5.021585012	7.96626995	2.749650943	0.055499675	14.67507205
Gen3_Mut0_IDR1	sow.1.4.R	3	3_Gen3_Mut0_IDR1	Smooth	1	4	r	r4	Gen3_r4	0.188226885	0.051566882	106074	0.007328167	31.99999993	0.10150686	0.072193815	0.003437801	0.002693297	0.24363501	0.062475619	0.162518098	0.049119916	0.185603001	0.046102817	0.184574708	0.042334933	0.188226885	0.051566882	5.642364039	2.169266944	-0.971551802	1.645251611	-0.586118161	1.90832438	6.438676325	1.649655069	6.072351239	6.246356238	5.766752941	2.186846231	5.131531168	0.085087838	0.042244043	13.60095128
Gen2_Mut0_ID11	sow.1.5.R	3	3_Gen2_Mut0_ID11	Smooth	1	5	r	r5	Gen3_r5	0.207334883	0.108414877	103893	0.0209152	90.50966773	0.1478837	0.141430056	0.006734765	0.006888572	0.225577413	0.152374973	0.204993863	0.09028777	0.184276858	0.076504131	0.163503291	0.064877854	0.207334883	0.108414877	0.19950822	2.535718559	-1.632766279	2.279725292	-2.340949474	1.813134794	4.138736484	2.443567417	7.811989107	5.063989743	4.338288349	3.153718311	6.098403249	0.881784242	0.045478399	4.549432577
Gen3_Mut0_ID8	sow.1.6.R	3	3_Gen3_Mut0_ID8	Smooth	1	6	r	r6	Gen3_r6	0.336402679	0.117912976	105032	0.022113396	63.99999983	0.138382884	0.159798636	0.007609459	0.007117622	0.417871473	0.150721679	0.307947325	0.104605998	0.25581681	0.087348761	0.205506198	0.066981784	0.336402679	0.117912976	4.080929872	1.38244482	-5.091273191	0.956081647	-5.504097854	0.852585224	8.612127323	1.501180368	11.95109941	1.173289915	1.752868741	7.993454446	10.93813938	5.721520377	0.046998488	0.978754968
Gen1_Mut0_ID5	sow.1.1.Y	3	3_Gen1_Mut0_ID5	Smooth	1	1	y	y1	Gen3_y1	0.108914761	0.016062026	102976	0.002215346	31.99999993	0.093309856	0.023741821	0.001130563	0.000814715	0.117817109	0.018356993	0.110616109	0.015907459	0.099804476	0.010685072	0.095491958	0.006716744	0.108914761	0.016062026	0.849978836	0.818179633	-1.994299938	0.947471692	-1.64195484	1.135597278	2.845886426	1.467425391	7.352949513	5.003563774	4.184919257	3.283978801	0.339293863	5.55591287	0.08965875	2.148790384
Gen3_Mut0_ID6	sow.1.2.Y	3	3_Gen3_Mut0_ID6	Smooth	1	2	y	y2	Gen3_y2	0.142349702	0.023447415	102126	0.003640824	63.99999983	0.108824104	0.033456041	0.001593145	0.001134929	0.15189414	0.031509182	0.145431143	0.0212178	0.127625002	0.012534583	0.122308344	0.007011102	0.142349702	0.023447415	0.474445014	0.845843721	-2.194230211	1.284220336	-1.726876807	1.318788381	2.958739682	1.836185278	7.669236689	5.054657506	4.230601856	0.606767269	2.337917668	2.878701338	0.080603672	2.194168634
Gen1_Mut0_ID9	sow.1.3.Y	3	3_Gen1_Mut0_ID9	Smooth	1	3	y	y3	Gen3_y3	0.466936877	0.126701207	101988	0.021968184	31.99999993	0.126586177	0.173543307	0.008263967	0.00739162	0.556942425	0.159260135	0.438413339	0.120055207	0.357121515	0.097473081	0.28085564	0.077638031	0.466936877	0.126701207	3.230682309	2.227861938	-4.923826685	1.033993855	-5.778011585	0.846688595	8.59650055	0.957240862	12.00006973	0.814228311	1.477161805	11.27230634	14.21699128	9.000372274	0.057913775	4.91916233
Gen3_Mut0_ID3	sow.1.4.Y	3	3_Gen3_Mut0_ID3	Smooth	1	4	y	y4	Gen3_y4	0.189397533	0.067786136	104983	0.010608171	22.62741696	0.106286146	0.099807655	0.004752745	0.003286614	0.29783703	0.154603758	0.147586082	0.031993779	0.133270523	0.023504921	0.128971002	0.023416084	0.189397533	0.067786136	7.684090214	6.195043707	-5.612294613	4.072909671	-3.568901258	2.17510368	10.77965165	6.839398543	11.91206662	4.938975432	5.049474803	2.248847081	5.193532019	0.023086988	0.021767677	16.79450389
Gen3_Mut0_ID11	sow.1.5.Y	3	3_Gen3_Mut0_ID11	Smooth	1	5	y	y5	Gen3_y5	0.138430811	0.019396586	105368	0.002960494	45.25483389	0.108638593	0.027250849	0.001297659	0.000945013	0.117076445	0.014682927	0.153093504	0.022291917	0.133746974	0.016420677	0.110516192	0.0105704	0.138430811	0.019396586	-3.708328369	0.604813126	-0.038779771	0.24478003	-2.374557844	0.719159518	4.431351596	0.835317558	9.321847371	8.706479339	8.125423538	0.88592806	2.058756878	3.157862129	0.086951251	14.49539972
Gen2_Mut0_ID5	sow.1.6.Y	3	3_Gen2_Mut0_ID5	Smooth	1	6	y	y6	Gen3_y6	0.310394271	0.115918339	104971	0.015371264	22.62741696	0.086816231	0.17705519	0.0084312	0.005454239	0.304427706	0.072321963	0.320515349	0.140245175	0.283716962	0.136623889	0.207466965	0.074895926	0.310394271	0.115918339	0.182887509	3.963892079	-2.246988519	2.619759878	-4.536214009	0.715037892	6.868038684	1.255525359	9.805850176	3.79273384	3.369879249	7.188798841	10.13348378	4.916864772	0.058873808	11.39571894
Gen4_Mut0_ID4	sow.1.1.B	4	4_Gen4_Mut0_ID4	Smooth	1	1	b	b1	Gen4_b1	0.1390727	0.013397816	101003	0.001846023	63.99999983	0.094956211	0.019440787	0.000925752	0.000614398	0.151316939	0.015160647	0.139312384	0.013421346	0.131379269	0.016915021	0.129387593	0.01126045	0.1390727	0.013397816	1.140950514	1.120780708	-1.565341713	1.06948083	-1.027128023	0.488834805	2.555300585	0.957274623	6.568064757	5.546357393	4.731111357	0.839666292	2.105018645	3.111600361	0.094256527	1.660240046
Gen4_Mut0_ID6	sow.1.2.B	4	4_Gen4_Mut0_ID6	Smooth	1	2	b	b2	Gen4_b2	0.099605962	0.02965227	104065	0.003964446	31.99999993	0.092472156	0.042871779	0.002041513	0.001403176	0.100274097	0.039835522	0.104013163	0.024657561	0.099622278	0.024129531	0.099280965	0.01788818	0.099605962	0.02965227	-0.850647319	1.336233963	-0.208705474	0.695283422	-0.06633403	0.905613363	1.586367337	1.159334615	6.088400752	7.855407063	7.079204029	4.17741425	1.232729312	6.449348319	0.071260106	1.937458404
Gen3_Mut0_ID11	sow.1.3.B	4	4_Gen3_Mut0_ID11	Smooth	1	3	b	b3	Gen4_b3	0.138430811	0.019396586	105368	0.002960494	45.25483389	0.108638593	0.027250849	0.001297659	0.000945013	0.117076445	0.014682927	0.153093504	0.022291917	0.133746974	0.016420677	0.110516192	0.0105704	0.138430811	0.019396586	-3.708328369	0.604813126	-0.038779771	0.24478003	-2.374557844	0.719159518	4.431351596	0.835317558	9.321847371	8.706479339	8.125423538	0.88592806	2.058756878	3.157862129	0.086951251	14.49539972
Gen0_Mut0_ID0	sow.1.4.B	4	4_Gen0_Mut0_ID0	Smooth	1	4	b	b4	Gen4_b4	0.220241968	0.047624546	104151	0.008017249	127.9999996	0.117772609	0.068073966	0.003241617	0.002492718	0.349084389	0.126950775	0.168046721	0.021848591	0.164990251	0.025835582	0.164106824	0.023272578	0.220241968	0.047624546	9.257294537	4.73411129	-5.348613477	4.293396485	-3.038863883	2.160419726	11.34910239	6.344301604	12.13967654	6.493673456	6.598197246	3.757633493	6.70231843	1.485699424	0.046305693	26.1932425
Gen4_Mut0_ID9	sow.1.5.B	4	4_Gen4_Mut0_ID9	Smooth	1	5	b	b5	Gen4_b5	0.134708448	0.037083412	102695	0.00549731	45.25483389	0.102560175	0.053600828	0.00255242	0.001763478	0.131848337	0.037203045	0.140294599	0.03642136	0.132887991	0.033042307	0.121832014	0.019253983	0.134708448	0.037083412	-0.940168488	0.352602013	-0.282834413	0.519641849	-1.053627062	1.317586363	1.886074104	0.804451218	6.749861149	7.234205483	6.509840206	1.158506486	1.786178451	3.430440555	0.061995896	2.188136
Gen4_Mut0_ID1	sow.1.6.B	4	4_Gen4_Mut0_ID1	Smooth	1	6	b	b6	Gen4_b6	0.268200335	0.134301086	102831	0.017390978	15.99999998	0.084907278	0.204823167	0.009753484	0.006413957	0.34319226	0.184325099	0.238285546	0.127547705	0.222901427	0.067672265	0.195379671	0.038616971	0.268200335	0.134301086	5.10381486	3.515845537	-2.540590741	3.793425478	-2.78989882	3.608736857	8.202310333	3.575350888	8.42427025	3.573397288	3.234221607	5.727707727	8.672392665	3.455773658	0.086932537	17.28412101
Gen4_Mut0_ID10	sow.1.1.G	4	4_Gen4_Mut0_ID10	Smooth	1	1	g	g1	Gen4_g1	0.272256002	0.116513982	100911	0.017245337	22.62741696	0.100821687	0.171047891	0.008145138	0.005727531	0.273347718	0.041008537	0.278478812	0.158402665	0.256613431	0.13403749	0.193873561	0.056023201	0.272256002	0.116513982	1.770041704	6.557495221	-1.812939369	2.751371325	-3.389098686	1.401797429	8.318451558	1.1155563	8.283086341	3.484474926	2.884094191	5.877793603	8.82247854	3.605859534	0.053373113	18.76707859
Gen2_Mut0_ID5	sow.1.2.G	4	4_Gen2_Mut0_ID5	Smooth	1	2	g	g2	Gen4_g2	0.310394271	0.115918339	104971	0.015371264	22.62741696	0.086816231	0.17705519	0.0084312	0.005454239	0.304427706	0.072321963	0.320515349	0.140245175	0.283716962	0.136623889	0.207466965	0.074895926	0.310394271	0.115918339	0.182887509	3.963892079	-2.246988519	2.619759878	-4.536214009	0.715037892	6.868038684	1.255525359	9.805850176	3.79273384	3.369879249	7.188798841	10.13348378	4.916864772	0.058873808	11.39571894
Gen4_Mut0_ID11	sow.1.3.G	4	4_Gen4_Mut0_ID11	Smooth	1	3	g	g3	Gen4_g3	0.177685747	0.061571089	102441	0.007835051	22.62741696	0.087993587	0.089041163	0.004240055	0.002880899	0.201608656	0.070927202	0.16763848	0.055572032	0.174866321	0.058325813	0.157574468	0.045054877	0.177685747	0.061571089	2.463926925	0.705335381	-0.788918192	1.249366316	-1.56599316	1.154031893	3.308093628	1.261889529	6.142474664	5.202674826	4.537236983	1.610530765	4.555215703	0.661403304	0.026980585	3.564600187
Gen3_Mut0_ID3	sow.1.4.G	4	4_Gen3_Mut0_ID3	Smooth	1	4	g	g4	Gen4_g4	0.189397533	0.067786136	104983	0.010608171	22.62741696	0.106286146	0.099807655	0.004752745	0.003286614	0.29783703	0.154603758	0.147586082	0.031993779	0.133270523	0.023504921	0.128971002	0.023416084	0.189397533	0.067786136	7.684090214	6.195043707	-5.612294613	4.072909671	-3.568901258	2.17510368	10.77965165	6.839398543	11.91206662	4.938975432	5.049474803	2.248847081	5.193532019	0.023086988	0.021767677	16.79450389
Gen0_Mut0_ID13	sow.1.5.G	4	4_Gen0_Mut0_ID13	Smooth	1	5	g	g5	Gen4_g5	0.104800609	0.020302407	108465	0.003200196	31.99999993	0.106352976	0.03009033	0.001432873	0.001050851	0.104746853	0.020638565	0.107893669	0.019649663	0.105712687	0.018077229	0.096299135	0.011626211	0.104800609	0.020302407	-0.445719135	0.322249778	-0.041965503	0.39580348	-1.112158978	0.98998564	1.422942841	0.808164202	6.379362988	7.058307281	6.350502046	3.669038643	0.724353705	5.940972712	0.083847181	1.529325602
Gen1_Mut0_ID9	sow.1.6.G	4	4_Gen1_Mut0_ID9	Smooth	1	6	g	g6	Gen4_g6	0.466936877	0.126701207	101988	0.021968184	31.99999993	0.126586177	0.173543307	0.008263967	0.00739162	0.556942425	0.159260135	0.438413339	0.120055207	0.357121515	0.097473081	0.28085564	0.077638031	0.466936877	0.126701207	3.230682309	2.227861938	-4.923826685	1.033993855	-5.778011585	0.846688595	8.59650055	0.957240862	12.00006973	0.814228311	1.477161805	11.27230634	14.21699128	9.000372274	0.057913775	4.91916233
Gen0_Mut0_ID7	sow.1.1.R	4	4_Gen0_Mut0_ID7	Smooth	1	1	r	r1	Gen4_r1	0.243495435	0.075199108	105822	0.012569463	22.62741696	0.11774638	0.106750318	0.005083348	0.004037904	0.299156101	0.074335411	0.226748894	0.080080467	0.190341854	0.081618033	0.156221684	0.051410771	0.243495435	0.075199108	4.067892728	1.949327667	-5.098823987	1.66969294	-5.07847695	0.922904691	8.59447259	1.382454341	11.65183359	1.206159944	1.551705066	4.761347477	7.706032415	2.489413408	0.023791594	2.492227975
Gen4_Mut0_ID5	sow.1.2.R	4	4_Gen4_Mut0_ID5	Smooth	1	2	r	r2	Gen4_r2	0.211915797	0.081263624	101234	0.012004909	22.62741696	0.10380975	0.115643364	0.005506827	0.004416573	0.298765256	0.141679374	0.176474355	0.05356924	0.177327922	0.055034728	0.178022474	0.054846579	0.211915797	0.081263624	6.214213801	3.846519163	-3.340643916	1.672440186	-1.808327441	1.021804452	7.588119373	3.755483036	8.69813416	4.692111879	4.345789159	3.372255646	6.316940584	1.100321577	0.038013823	10.76920144
Gen1_Mut0_ID5	sow.1.3.R	4	4_Gen1_Mut0_ID5	Smooth	1	3	r	r3	Gen4_r3	0.108914761	0.016062026	102976	0.002215346	31.99999993	0.093309856	0.023741821	0.001130563	0.000814715	0.117817109	0.018356993	0.110616109	0.015907459	0.099804476	0.010685072	0.095491958	0.006716744	0.108914761	0.016062026	0.849978836	0.818179633	-1.994299938	0.947471692	-1.64195484	1.135597278	2.845886426	1.467425391	7.352949513	5.003563774	4.184919257	3.283978801	0.339293863	5.55591287	0.08965875	2.148790384
Gen3_Mut0_ID1	sow.1.4.R	4	4_Gen3_Mut0_ID1	Smooth	1	4	r	r4	Gen4_r4	0.415519202	0.147790443	103021	0.019744243	127.9999996	0.093245992	0.21174361	0.010083029	0.00699909	0.364999907	0.099723487	0.45345766	0.178360884	0.361155896	0.144043565	0.225793488	0.068075476	0.415519202	0.147790443	-2.198368568	3.763219324	-2.282730736	1.751504056	-6.522758076	1.653531041	8.387106461	1.486634056	12.27161043	5.947273986	5.828125056	10.1056538	13.05033874	7.833719733	0.089610579	25.82005675
Gen4_Mut0_ID3	sow.1.5.R	4	4_Gen4_Mut0_ID3	Smooth	1	5	r	r5	Gen4_r5	0.125416236	0.004367186	102481	0.000533181	22.62741696	0.082571693	0.006457185	0.000307485	0.000192347	0.123900778	0.004977288	0.130474562	0.004264264	0.128819398	0.004158574	0.128437209	0.004173996	0.125416236	0.004367186	-0.726212317	0.24953284	0.19537604	0.183203169	0.072194628	0.206505303	0.802273779	0.256122516	5.718482914	8.09815012	7.336695647	1.873253537	1.0714314	4.145187606	0.106877449	0.544820162
Gen4_Mut0_ID0	sow.1.6.R	4	4_Gen4_Mut0_ID0	Smooth	1	6	r	r6	Gen4_r6	0.160295611	0.037116884	103528	0.005500256	22.62741696	0.101417277	0.054233913	0.002582567	0.001912671	0.191340012	0.066624601	0.153121142	0.02645114	0.131048744	0.017944786	0.114455868	0.011432602	0.160295611	0.037116884	2.296981288	3.483343711	-3.557282381	2.623641223	-3.635893008	1.91223245	6.73895948	2.900033779	9.539399183	2.130585949	1.268049155	0.580562321	3.525247259	1.691371748	0.059940196	3.912168141
Gen4_Mut0_ID2	sow.1.1.Y	4	4_Gen4_Mut0_ID2	Smooth	1	1	y	y1	Gen4_y1	0.184288897	0.039324911	101082	0.005479343	45.25483389	0.095274974	0.057510833	0.002738611	0.001841791	0.218523908	0.062897199	0.17677013	0.029909155	0.151736919	0.022932761	0.137256165	0.015390225	0.184288897	0.039324911	2.562099093	1.985474424	-3.701704206	1.425307564	-3.268328956	1.335746371	5.726264086	2.432416509	9.367443452	2.30831337	1.403372896	1.975411715	4.920096652	0.296522354	0.05745159	1.071820917
Gen2_Mut0_ID0	sow.1.2.Y	4	4_Gen2_Mut0_ID0	Smooth	1	2	y	y2	Gen4_y2	0.117344405	0.019013639	104971	0.002791269	22.62741696	0.100553256	0.027759114	0.001321863	0.000952471	0.117722805	0.024292194	0.122857995	0.017870158	0.113178129	0.010237895	0.110944857	0.006056121	0.117344405	0.019013639	-0.721862316	0.818173925	-0.793154233	1.302304844	-0.664633999	1.322495255	2.028822195	1.261020945	6.668785938	7.092274369	6.31342839	2.53850204	0.406182898	4.810436109	0.085982852	1.765843484
Gen3_Mut0_IDR1	sow.1.3.Y	4	4_Gen3_Mut0_IDR1	Smooth	1	3	y	y3	Gen4_y3	0.188226885	0.051566882	106074	0.007328167	31.99999993	0.10150686	0.072193815	0.003437801	0.002693297	0.24363501	0.062475619	0.162518098	0.049119916	0.185603001	0.046102817	0.184574708	0.042334933	0.188226885	0.051566882	5.642364039	2.169266944	-0.971551802	1.645251611	-0.586118161	1.90832438	6.438676325	1.649655069	6.072351239	6.246356238	5.766752941	2.186846231	5.131531168	0.085087838	0.042244043	13.60095128
Gen4_Mut0_ID8	sow.1.4.Y	4	4_Gen4_Mut0_ID8	Smooth	1	4	y	y4	Gen4_y4	0.131905576	0.009001534	100658	0.001245164	15.99999998	0.09124624	0.013646191	0.000649819	0.000389379	0.130326359	0.008722399	0.137658307	0.009547237	0.131641986	0.006680586	0.128782903	0.004842199	0.131905576	0.009001534	-0.762711565	0.231571828	-0.262573186	0.336464989	-0.415095086	0.495936825	1.0317643	0.413793551	6.251864827	7.547336012	6.785242966	1.368771139	1.575913798	3.640705209	0.099962836	0.798726437
Gen2_Mut0_ID10	sow.1.5.Y	4	4_Gen2_Mut0_ID10	Smooth	1	5	y	y5	Gen4_y5	0.135034881	0.022283282	104011	0.003549622	15.99999998	0.10817434	0.032813898	0.001562567	0.001053551	0.130755168	0.021457838	0.14222777	0.022839815	0.133030119	0.017665513	0.127306814	0.009112726	0.135034881	0.022283282	-1.180780928	0.294794408	-0.335955308	0.546816005	-0.668264148	1.120395267	1.742124364	0.748248545	6.698350073	7.583840291	6.834852106	1.134303244	1.810381694	3.406237313	0.081154061	3.57246761
Gen4_Mut0_IDR0	sow.1.6.Y	4	4_Gen4_Mut0_IDR0	Smooth	1	6	y	y6	Gen4_y6	0.207334883	0.108414877	103893	0.0209152	90.50966773	0.1478837	0.141430056	0.006734765	0.006888572	0.225577413	0.152374973	0.204993863	0.09028777	0.184276858	0.076504131	0.163503291	0.064877854	0.207334883	0.108414877	0.19950822	2.535718559	-1.632766279	2.279725292	-2.340949474	1.813134794	4.138736484	2.443567417	7.811989107	5.063989743	4.338288349	3.153718311	6.098403249	0.881784242	0.045478399	4.549432577
Gen4_Mut0_ID1	sow.1.1.B	5	5_Gen4_Mut0_ID1	Smooth	1	1	b	b1	Gen5_b1	0.268200335	0.134301086	102831	0.017390978	15.99999998	0.084907278	0.204823167	0.009753484	0.006413957	0.34319226	0.184325099	0.238285546	0.127547705	0.222901427	0.067672265	0.195379671	0.038616971	0.268200335	0.134301086	5.10381486	3.515845537	-2.540590741	3.793425478	-2.78989882	3.608736857	8.202310333	3.575350888	8.42427025	3.573397288	3.234221607	5.727707727	8.672392665	3.455773658	0.086932537	17.28412101
Gen2_Mut0_ID0	sow.1.2.B	5	5_Gen2_Mut0_ID0	Smooth	1	2	b	b2	Gen5_b2	0.117344405	0.019013639	104971	0.002791269	22.62741696	0.100553256	0.027759114	0.001321863	0.000952471	0.117722805	0.024292194	0.122857995	0.017870158	0.113178129	0.010237895	0.110944857	0.006056121	0.117344405	0.019013639	-0.721862316	0.818173925	-0.793154233	1.302304844	-0.664633999	1.322495255	2.028822195	1.261020945	6.668785938	7.092274369	6.31342839	2.53850204	0.406182898	4.810436109	0.085982852	1.765843484
Gen5_Mut0_ID7	sow.1.3.B	5	5_Gen5_Mut0_ID7	Smooth	1	3	b	b3	Gen5_b3	0.124149884	0.037165063	103744	0.004454652	31.99999993	0.082796569	0.053802379	0.002562018	0.001537993	0.128988492	0.067249484	0.12734511	0.026671728	0.114077021	0.020837111	0.103699906	0.016743089	0.124149884	0.037165063	-0.571059953	3.180312932	-1.321560391	1.809343286	-1.890076857	1.299928156	3.754505594	2.574209554	7.651108013	5.974164372	5.243670325	1.974738696	0.969946241	4.246672765	0.061793901	7.197103789
Gen5_Mut0_IDR0	sow.1.4.B	5	5_Gen5_Mut0_IDR0	Smooth	1	4	b	b4	Gen5_b4	0.466936877	0.126701207	101988	0.021968184	31.99999993	0.126586177	0.173543307	0.008263967	0.00739162	0.556942425	0.159260135	0.438413339	0.120055207	0.357121515	0.097473081	0.28085564	0.077638031	0.466936877	0.126701207	3.230682309	2.227861938	-4.923826685	1.033993855	-5.778011585	0.846688595	8.59650055	0.957240862	12.00006973	0.814228311	1.477161805	11.27230634	14.21699128	9.000372274	0.057913775	4.91916233
Gen4_Mut0_ID2	sow.1.5.B	5	5_Gen4_Mut0_ID2	Smooth	1	5	b	b5	Gen5_b5	0.184288897	0.039324911	101082	0.005479343	45.25483389	0.095274974	0.057510833	0.002738611	0.001841791	0.218523908	0.062897199	0.17677013	0.029909155	0.151736919	0.022932761	0.137256165	0.015390225	0.184288897	0.039324911	2.562099093	1.985474424	-3.701704206	1.425307564	-3.268328956	1.335746371	5.726264086	2.432416509	9.367443452	2.30831337	1.403372896	1.975411715	4.920096652	0.296522354	0.05745159	1.071820917
Gen4_Mut0_ID9	sow.1.6.B	5	5_Gen4_Mut0_ID9	Smooth	1	6	b	b6	Gen5_b6	0.134708448	0.037083412	102695	0.00549731	45.25483389	0.102560175	0.053600828	0.00255242	0.001763478	0.131848337	0.037203045	0.140294599	0.03642136	0.132887991	0.033042307	0.121832014	0.019253983	0.134708448	0.037083412	-0.940168488	0.352602013	-0.282834413	0.519641849	-1.053627062	1.317586363	1.886074104	0.804451218	6.749861149	7.234205483	6.509840206	1.158506486	1.786178451	3.430440555	0.061995896	2.188136
Gen0_Mut0_ID7	sow.1.1.G	5	5_Gen0_Mut0_ID7	Smooth	1	1	g	g1	Gen5_g1	0.243495435	0.075199108	105822	0.012569463	22.62741696	0.11774638	0.106750318	0.005083348	0.004037904	0.299156101	0.074335411	0.226748894	0.080080467	0.190341854	0.081618033	0.156221684	0.051410771	0.243495435	0.075199108	4.067892728	1.949327667	-5.098823987	1.66969294	-5.07847695	0.922904691	8.59447259	1.382454341	11.65183359	1.206159944	1.551705066	4.761347477	7.706032415	2.489413408	0.023791594	2.492227975
Gen5_Mut0_ID6	sow.1.2.G	5	5_Gen5_Mut0_ID6	Smooth	1	2	g	g2	Gen5_g2	0.147410185	0.018300358	102042	0.002448104	45.25483389	0.091737501	0.026685968	0.00127076	0.000905088	0.132143584	0.018828172	0.16033731	0.019346225	0.142725904	0.014490518	0.129800032	0.008123185	0.147410185	0.018300358	-2.716491108	0.947748916	-0.30131501	0.555474572	-1.320998144	0.736735323	3.219345518	0.774927671	8.098356571	8.258535583	7.574118733	0.257443722	2.687241216	2.529377791	0.086919321	9.289391866
Gen3_Mut0_ID11	sow.1.3.G	5	5_Gen3_Mut0_ID11	Smooth	1	3	g	g3	Gen5_g3	0.138430811	0.019396586	105368	0.002960494	45.25483389	0.108638593	0.027250849	0.001297659	0.000945013	0.117076445	0.014682927	0.153093504	0.022291917	0.133746974	0.016420677	0.110516192	0.0105704	0.138430811	0.019396586	-3.708328369	0.604813126	-0.038779771	0.24478003	-2.374557844	0.719159518	4.431351596	0.835317558	9.321847371	8.706479339	8.125423538	0.88592806	2.058756878	3.157862129	0.086951251	14.49539972
Gen4_Mut0_IDR0	sow.1.4.G	5	5_Gen4_Mut0_IDR0	Smooth	1	4	g	g4	Gen5_g4	0.207334883	0.108414877	103893	0.0209152	90.50966773	0.1478837	0.141430056	0.006734765	0.006888572	0.225577413	0.152374973	0.204993863	0.09028777	0.184276858	0.076504131	0.163503291	0.064877854	0.207334883	0.108414877	0.19950822	2.535718559	-1.632766279	2.279725292	-2.340949474	1.813134794	4.138736484	2.443567417	7.811989107	5.063989743	4.338288349	3.153718311	6.098403249	0.881784242	0.045478399	4.549432577
Gen3_Mut0_ID3	sow.1.5.G	5	5_Gen3_Mut0_ID3	Smooth	1	5	g	g5	Gen5_g5	0.189397533	0.067786136	104983	0.010608171	22.62741696	0.106286146	0.099807655	0.004752745	0.003286614	0.29783703	0.154603758	0.147586082	0.031993779	0.133270523	0.023504921	0.128971002	0.023416084	0.189397533	0.067786136	7.684090214	6.195043707	-5.612294613	4.072909671	-3.568901258	2.17510368	10.77965165	6.839398543	11.91206662	4.938975432	5.049474803	2.248847081	5.193532019	0.023086988	0.021767677	16.79450389
Gen5_Mut0_ID4	sow.1.6.G	5	5_Gen5_Mut0_ID4	Smooth	1	6	g	g6	Gen5_g6	0.131462681	0.009707339	101525	0.001548162	15.99999998	0.107174294	0.014445274	0.00068787	0.000489932	0.129363971	0.010447389	0.13775276	0.009757808	0.130399251	0.006675197	0.128062662	0.004270108	0.131462681	0.009707339	-0.887918218	0.243617191	-0.351210353	0.50109175	-0.414335586	0.687377401	1.299298389	0.422100889	6.377877167	7.570575516	6.804296925	1.402404306	1.542280632	3.674338375	0.099123716	1.577800055
Gen5_Mut0_ID0	sow.1.1.R	5	5_Gen5_Mut0_ID0	Smooth	1	1	r	r1	Gen5_r1	0.283750734	0.139147543	101812	0.02106929	31.99999993	0.103975698	0.202636681	0.009649366	0.00751595	0.292412376	0.202022884	0.284387216	0.120950532	0.262179588	0.075993623	0.211840765	0.04972588	0.283750734	0.139147543	-1.050357198	2.975963529	-0.177590371	4.255258396	-2.614595577	2.993708982	5.732030318	3.322703574	7.825545744	6.55875166	5.971930662	6.291327084	9.236012021	4.019393014	0.086612728	9.552079578
Gen5_Mut0_ID1	sow.1.2.R	5	5_Gen5_Mut0_ID1	Smooth	1	2	r	r2	Gen5_r2	0.188096706	0.058541846	100890	0.008328714	90.50966773	0.098548246	0.08451408	0.00402448	0.002734735	0.208748594	0.054723194	0.18718097	0.065373208	0.156830671	0.033336548	0.136480183	0.012310855	0.188096706	0.058541846	1.822373252	1.84989227	-3.188474588	1.774538896	-3.328732105	2.73373943	5.795961525	2.240319935	9.119215081	2.742230608	1.919899014	2.17992777	5.124612707	0.092006299	0.031885886	9.103540403
Gen5_Mut0_ID5	sow.1.3.R	5	5_Gen5_Mut0_ID5	Smooth	1	3	r	r3	Gen5_r3	0.133658646	0.026911737	102424	0.003796639	31.99999993	0.098051803	0.03872075	0.001843845	0.001434861	0.12964649	0.025691503	0.140567328	0.027454481	0.128306691	0.022360497	0.115950916	0.012123291	0.133658646	0.026911737	-1.134664225	0.237284989	-0.738795226	0.47954031	-1.576692064	1.143688744	2.243554875	0.938072878	7.425387561	6.810772213	6.099450484	1.236743154	1.707941784	3.508677223	0.074872909	4.667705006
Gen2_Mut0_ID5	sow.1.4.R	5	5_Gen2_Mut0_ID5	Smooth	1	4	r	r4	Gen5_r4	0.310394271	0.115918339	104971	0.015371264	22.62741696	0.086816231	0.17705519	0.0084312	0.005454239	0.304427706	0.072321963	0.320515349	0.140245175	0.283716962	0.136623889	0.207466965	0.074895926	0.310394271	0.115918339	0.182887509	3.963892079	-2.246988519	2.619759878	-4.536214009	0.715037892	6.868038684	1.255525359	9.805850176	3.79273384	3.369879249	7.188798841	10.13348378	4.916864772	0.058873808	11.39571894
Gen5_Mut0_IDR1	sow.1.5.R	5	5_Gen5_Mut0_IDR1	Smooth	1	5	r	r5	Gen5_r5	0.104800609	0.020302407	108465	0.003200196	31.99999993	0.106352976	0.03009033	0.001432873	0.001050851	0.104746853	0.020638565	0.107893669	0.019649663	0.105712687	0.018077229	0.096299135	0.011626211	0.104800609	0.020302407	-0.445719135	0.322249778	-0.041965503	0.39580348	-1.112158978	0.98998564	1.422942841	0.808164202	6.379362988	7.058307281	6.350502046	3.669038643	0.724353705	5.940972712	0.083847181	1.529325602
Gen4_Mut0_ID8	sow.1.6.R	5	5_Gen4_Mut0_ID8	Smooth	1	6	r	r6	Gen5_r6	0.131905576	0.009001534	100658	0.001245164	15.99999998	0.09124624	0.013646191	0.000649819	0.000389379	0.130326359	0.008722399	0.137658307	0.009547237	0.131641986	0.006680586	0.128782903	0.004842199	0.131905576	0.009001534	-0.762711565	0.231571828	-0.262573186	0.336464989	-0.415095086	0.495936825	1.0317643	0.413793551	6.251864827	7.547336012	6.785242966	1.368771139	1.575913798	3.640705209	0.099962836	0.798726437
Gen1_Mut0_ID5	sow.1.1.Y	5	5_Gen1_Mut0_ID5	Smooth	1	1	y	y1	Gen5_y1	0.108914761	0.016062026	102976	0.002215346	31.99999993	0.093309856	0.023741821	0.001130563	0.000814715	0.117817109	0.018356993	0.110616109	0.015907459	0.099804476	0.010685072	0.095491958	0.006716744	0.108914761	0.016062026	0.849978836	0.818179633	-1.994299938	0.947471692	-1.64195484	1.135597278	2.845886426	1.467425391	7.352949513	5.003563774	4.184919257	3.283978801	0.339293863	5.55591287	0.08965875	2.148790384
Gen5_Mut0_ID2	sow.1.2.Y	5	5_Gen5_Mut0_ID2	Smooth	1	2	y	y2	Gen5_y2	0.115106799	0.011977118	103699	0.001707994	15.99999998	0.094740788	0.018028073	0.00085848	0.00054205	0.113477933	0.015079998	0.121480123	0.011527811	0.113161397	0.006751326	0.112545446	0.004838075	0.115106799	0.011977118	-1.010377108	0.626749163	-0.511324555	1.01846303	-0.344729802	0.950361589	1.826005963	0.63253895	6.505795689	7.605535081	6.82809404	2.731030629	0.213654309	5.002964698	0.095684697	2.275358395
Gen5_Mut0_IDR2	sow.1.3.Y	5	5_Gen5_Mut0_IDR2	Smooth	1	3	y	y3	Gen5_y3	0.415519202	0.147790443	103021	0.019744243	127.9999996	0.093245992	0.21174361	0.010083029	0.00699909	0.364999907	0.099723487	0.45345766	0.178360884	0.361155896	0.144043565	0.225793488	0.068075476	0.415519202	0.147790443	-2.198368568	3.763219324	-2.282730736	1.751504056	-6.522758076	1.653531041	8.387106461	1.486634056	12.27161043	5.947273986	5.828125056	10.1056538	13.05033874	7.833719733	0.089610579	25.82005675
Gen5_Mut0_ID3	sow.1.4.Y	5	5_Gen5_Mut0_ID3	Smooth	1	4	y	y4	Gen5_y4	0.10975778	0.028224494	103424	0.004427095	22.62741696	0.106609323	0.041526336	0.001977445	0.001506484	0.106207043	0.027688568	0.115929026	0.02880987	0.107402884	0.021554913	0.098758793	0.011079018	0.10975778	0.028224494	-1.249870427	0.304521467	-0.365365025	0.787269862	-1.114486163	1.447288247	2.118477867	1.121139624	7.018164117	7.341496692	6.619367972	3.206875094	0.262190156	5.478809163	0.0722814	4.564840633
Gen5_Mut0_ID8	sow.1.5.Y	5	5_Gen5_Mut0_ID8	Smooth	1	5	y	y5	Gen5_y5	0.29227951	0.171794484	105324	0.027860702	22.62741696	0.107840879	0.258350103	0.012302386	0.008476479	0.346072393	0.180769816	0.274365734	0.166871501	0.237707278	0.150883656	0.193736519	0.114479125	0.29227951	0.171794484	3.70889168	1.209913697	-4.448747427	1.129490866	-4.748669743	0.821773264	7.568076088	1.495413212	10.9383367	0.791042188	0.844727205	6.587471232	9.53215617	4.315537163	0.136341135	0.404591
Gen2_Mut0_ID10	sow.1.6.Y	5	5_Gen2_Mut0_ID10	Smooth	1	6	y	y6	Gen5_y6	0.135034881	0.022283282	104011	0.003549622	15.99999998	0.10817434	0.032813898	0.001562567	0.001053551	0.130755168	0.021457838	0.14222777	0.022839815	0.133030119	0.017665513	0.127306814	0.009112726	0.135034881	0.022283282	-1.180780928	0.294794408	-0.335955308	0.546816005	-0.668264148	1.120395267	1.742124364	0.748248545	6.698350073	7.583840291	6.834852106	1.134303244	1.810381694	3.406237313	0.081154061	3.57246761
Gen5_Mut0_ID3	sow.1.1.B	6	6_Gen5_Mut0_ID3	Smooth	1	1	b	b1	Gen6_b1	0.10975778	0.028224494	103424	0.004427095	22.62741696	0.106609323	0.041526336	0.001977445	0.001506484	0.106207043	0.027688568	0.115929026	0.02880987	0.107402884	0.021554913	0.098758793	0.011079018	0.10975778	0.028224494	-1.249870427	0.304521467	-0.365365025	0.787269862	-1.114486163	1.447288247	2.118477867	1.121139624	7.018164117	7.341496692	6.619367972	3.206875094	0.262190156	5.478809163	0.0722814	4.564840633
Gen6_Mut0_ID0	sow.1.2.B	6	6_Gen6_Mut0_ID0	Smooth	1	2	b	b2	Gen6_b2	0.130180367	0.023055341	102356	0.003113887	15.99999998	0.088574553	0.035155548	0.001674074	0.001033097	0.125678288	0.022300075	0.137894006	0.023720737	0.127190892	0.017582409	0.123765189	0.008478658	0.130180367	0.023055341	-1.306373594	0.275660861	-0.463871355	0.62286783	-0.516473688	1.24810174	1.959619011	0.60837658	6.762997662	7.690279477	6.92745072	1.500425199	1.444259739	3.772359268	0.079393637	3.789565945
Gen6_Mut0_ID5	sow.1.3.B	6	6_Gen6_Mut0_ID5	Smooth	1	3	b	b3	Gen6_b3	0.14547975	0.039155679	100623	0.006370251	22.62741696	0.110797136	0.057494729	0.002737844	0.00196115	0.129593426	0.029964056	0.158339452	0.046351821	0.144361146	0.033002132	0.133489125	0.013652786	0.14547975	0.039155679	-2.597704739	1.870128538	0.201858848	1.120260866	-0.655917168	1.675104033	3.39308393	1.806743391	7.453026181	8.765275299	8.057155468	0.389265456	2.555419482	2.661199525	0.057104353	9.47973404
Gen2_Mut0_ID0	sow.1.4.B	6	6_Gen2_Mut0_ID0	Smooth	1	4	b	b4	Gen6_b4	0.117344405	0.019013639	104971	0.002791269	22.62741696	0.100553256	0.027759114	0.001321863	0.000952471	0.117722805	0.024292194	0.122857995	0.017870158	0.113178129	0.010237895	0.110944857	0.006056121	0.117344405	0.019013639	-0.721862316	0.818173925	-0.793154233	1.302304844	-0.664633999	1.322495255	2.028822195	1.261020945	6.668785938	7.092274369	6.31342839	2.53850204	0.406182898	4.810436109	0.085982852	1.765843484
Gen5_Mut0_IDR2	sow.1.5.B	6	6_Gen5_Mut0_IDR2	Smooth	1	5	b	b5	Gen6_b5	0.415519202	0.147790443	103021	0.019744243	127.9999996	0.093245992	0.21174361	0.010083029	0.00699909	0.364999907	0.099723487	0.45345766	0.178360884	0.361155896	0.144043565	0.225793488	0.068075476	0.415519202	0.147790443	-2.198368568	3.763219324	-2.282730736	1.751504056	-6.522758076	1.653531041	8.387106461	1.486634056	12.27161043	5.947273986	5.828125056	10.1056538	13.05033874	7.833719733	0.089610579	25.82005675
Gen6_Mut0_ID11	sow.1.6.B	6	6_Gen6_Mut0_ID11	Smooth	1	6	b	b6	Gen6_b6	0.134653072	0.017637042	101664	0.002638409	15.99999998	0.099952763	0.026396555	0.001256979	0.000789028	0.130668575	0.016579643	0.142174845	0.018559484	0.132303662	0.01328721	0.129717574	0.006734498	0.134653072	0.017637042	-1.172811694	0.267455361	-0.429740539	0.518931299	-0.446984862	0.919357328	1.594674819	0.634826073	6.620270194	7.672274945	6.905996422	1.162618135	1.782066802	3.434552204	0.087793454	3.602446573
Gen2_Mut0_ID10	sow.1.1.G	6	6_Gen2_Mut0_ID10	Smooth	1	1	g	g1	Gen6_g1	0.135034881	0.022283282	104011	0.003549622	15.99999998	0.10817434	0.032813898	0.001562567	0.001053551	0.130755168	0.021457838	0.14222777	0.022839815	0.133030119	0.017665513	0.127306814	0.009112726	0.135034881	0.022283282	-1.180780928	0.294794408	-0.335955308	0.546816005	-0.668264148	1.120395267	1.742124364	0.748248545	6.698350073	7.583840291	6.834852106	1.134303244	1.810381694	3.406237313	0.081154061	3.57246761
Gen5_Mut0_ID0	sow.1.2.G	6	6_Gen5_Mut0_ID0	Smooth	1	2	g	g2	Gen6_g2	0.283750734	0.139147543	101812	0.02106929	31.99999993	0.103975698	0.202636681	0.009649366	0.00751595	0.292412376	0.202022884	0.284387216	0.120950532	0.262179588	0.075993623	0.211840765	0.04972588	0.283750734	0.139147543	-1.050357198	2.975963529	-0.177590371	4.255258396	-2.614595577	2.993708982	5.732030318	3.322703574	7.825545744	6.55875166	5.971930662	6.291327084	9.236012021	4.019393014	0.086612728	9.552079578
Gen3_Mut0_ID3	sow.1.3.G	6	6_Gen3_Mut0_ID3	Smooth	1	3	g	g3	Gen6_g3	0.189397533	0.067786136	104983	0.010608171	22.62741696	0.106286146	0.099807655	0.004752745	0.003286614	0.29783703	0.154603758	0.147586082	0.031993779	0.133270523	0.023504921	0.128971002	0.023416084	0.189397533	0.067786136	7.684090214	6.195043707	-5.612294613	4.072909671	-3.568901258	2.17510368	10.77965165	6.839398543	11.91206662	4.938975432	5.049474803	2.248847081	5.193532019	0.023086988	0.021767677	16.79450389
Gen6_Mut0_ID8	sow.1.4.G	6	6_Gen6_Mut0_ID8	Smooth	1	4	g	g4	Gen6_g4	0.098649243	0.011328976	104515	0.001832266	22.62741696	0.114947015	0.01594009	0.000759052	0.00064857	0.095993599	0.018570213	0.104865188	0.010304712	0.097519085	0.00731401	0.095112361	0.006365674	0.098649243	0.011328976	-1.387164207	1.700356269	-0.348052547	1.444808229	-0.501574537	1.066647677	2.681809109	1.105085845	6.747938059	7.805147686	7.048278733	4.273928884	1.329243946	6.545862953	0.097295929	3.552732454
Gen4_Mut0_ID1	sow.1.5.G	6	6_Gen4_Mut0_ID1	Smooth	1	5	g	g5	Gen6_g5	0.268200335	0.134301086	102831	0.017390978	15.99999998	0.084907278	0.204823167	0.009753484	0.006413957	0.34319226	0.184325099	0.238285546	0.127547705	0.222901427	0.067672265	0.195379671	0.038616971	0.268200335	0.134301086	5.10381486	3.515845537	-2.540590741	3.793425478	-2.78989882	3.608736857	8.202310333	3.575350888	8.42427025	3.573397288	3.234221607	5.727707727	8.672392665	3.455773658	0.086932537	17.28412101
Gen4_Mut0_IDR0	sow.1.6.G	6	6_Gen4_Mut0_IDR0	Smooth	1	6	g	g6	Gen6_g6	0.207334883	0.108414877	103893	0.0209152	90.50966773	0.1478837	0.141430056	0.006734765	0.006888572	0.225577413	0.152374973	0.204993863	0.09028777	0.184276858	0.076504131	0.163503291	0.064877854	0.207334883	0.108414877	0.19950822	2.535718559	-1.632766279	2.279725292	-2.340949474	1.813134794	4.138736484	2.443567417	7.811989107	5.063989743	4.338288349	3.153718311	6.098403249	0.881784242	0.045478399	4.549432577
Gen5_Mut0_ID2	sow.1.1.R	6	6_Gen5_Mut0_ID2	Smooth	1	1	r	r1	Gen6_r1	0.115106799	0.011977118	103699	0.001707994	15.99999998	0.094740788	0.018028073	0.00085848	0.00054205	0.113477933	0.015079998	0.121480123	0.011527811	0.113161397	0.006751326	0.112545446	0.004838075	0.115106799	0.011977118	-1.010377108	0.626749163	-0.511324555	1.01846303	-0.344729802	0.950361589	1.826005963	0.63253895	6.505795689	7.605535081	6.82809404	2.731030629	0.213654309	5.002964698	0.095684697	2.275358395
Gen6_Mut0_ID7	sow.1.2.R	6	6_Gen6_Mut0_ID7	Smooth	1	2	r	r2	Gen6_r2	0.426614905	0.184011535	103800	0.022965893	22.62741696	0.084853885	0.270652227	0.012888201	0.008538172	0.394753935	0.159043443	0.459132876	0.205885061	0.34148406	0.1433476	0.20688563	0.06889769	0.426614905	0.184011535	-1.432641252	3.172799378	-3.390590576	0.917726752	-7.495373028	2.322057827	9.097714473	1.805956474	13.26439942	5.255214777	5.339698896	10.36918297	13.31386791	8.097248903	0.146930968	25.08400597
Gen6_Mut0_ID10	sow.1.3.R	6	6_Gen6_Mut0_ID10	Smooth	1	3	r	r3	Gen6_r3	0.423903251	0.147912589	102531	0.018244422	45.25483389	0.084395676	0.216177218	0.010294153	0.006791524	0.398365317	0.118434374	0.453186184	0.169961621	0.341699723	0.128335138	0.213467455	0.062604559	0.423903251	0.147912589	-1.21791306	2.894024552	-3.639647068	1.396063758	-7.421222159	1.596946459	9.003155247	1.273804275	13.25787442	4.997186908	5.090308036	10.305418	13.25010294	8.033483935	0.098876435	22.52374838
Gen6_Mut0_ID9	sow.1.4.R	6	6_Gen6_Mut0_ID9	Smooth	1	4	r	r4	Gen6_r4	0.142148818	0.126776906	103744	0.023477665	90.50966773	0.138933553	0.168984844	0.008046897	0.007985806	0.15301786	0.146791313	0.142651026	0.118773106	0.12736849	0.098533175	0.114523924	0.071308402	0.142148818	0.126776906	0.190487157	1.393506171	-1.54416989	1.632433308	-1.676959302	1.898718126	2.874378908	2.276550831	7.309552534	5.536806975	4.762195037	0.620889243	2.323795694	2.892823312	0.059471033	1.393500404
Gen5_Mut0_ID7	sow.1.5.R	6	6_Gen5_Mut0_ID7	Smooth	1	5	r	r5	Gen6_r5	0.124149884	0.037165063	103744	0.004454652	31.99999993	0.082796569	0.053802379	0.002562018	0.001537993	0.128988492	0.067249484	0.12734511	0.026671728	0.114077021	0.020837111	0.103699906	0.016743089	0.124149884	0.037165063	-0.571059953	3.180312932	-1.321560391	1.809343286	-1.890076857	1.299928156	3.754505594	2.574209554	7.651108013	5.974164372	5.243670325	1.974738696	0.969946241	4.246672765	0.061793901	7.197103789
Gen6_Mut0_IDR2	sow.1.6.R	6	6_Gen6_Mut0_IDR2	Smooth	1	6	r	r6	Gen6_r6	0.184288897	0.039324911	101082	0.005479343	45.25483389	0.095274974	0.057510833	0.002738611	0.001841791	0.218523908	0.062897199	0.17677013	0.029909155	0.151736919	0.022932761	0.137256165	0.015390225	0.184288897	0.039324911	2.562099093	1.985474424	-3.701704206	1.425307564	-3.268328956	1.335746371	5.726264086	2.432416509	9.367443452	2.30831337	1.403372896	1.975411715	4.920096652	0.296522354	0.05745159	1.071820917
Gen6_Mut0_IDR1	sow.1.1.Y	6	6_Gen6_Mut0_IDR1	Smooth	1	1	y	y1	Gen6_y1	0.108914761	0.016062026	102976	0.002215346	31.99999993	0.093309856	0.023741821	0.001130563	0.000814715	0.117817109	0.018356993	0.110616109	0.015907459	0.099804476	0.010685072	0.095491958	0.006716744	0.108914761	0.016062026	0.849978836	0.818179633	-1.994299938	0.947471692	-1.64195484	1.135597278	2.845886426	1.467425391	7.352949513	5.003563774	4.184919257	3.283978801	0.339293863	5.55591287	0.08965875	2.148790384
Gen6_Mut0_ID4	sow.1.2.Y	6	6_Gen6_Mut0_ID4	Smooth	1	2	y	y2	Gen6_y2	0.237728081	0.110004949	102854	0.015574608	63.99999983	0.097005076	0.160554571	0.007645456	0.005857159	0.269646366	0.134474239	0.233225786	0.103259216	0.188360397	0.070310376	0.155070258	0.041192579	0.237728081	0.110004949	1.644071033	1.700723199	-3.905254836	1.474976477	-4.288822037	2.031106671	6.309469622	2.394148727	10.3212776	2.022682207	1.343653616	4.521640565	7.466325502	2.249706496	0.046731672	4.562403515
Gen4_Mut0_ID9	sow.1.3.Y	6	6_Gen4_Mut0_ID9	Smooth	1	3	y	y3	Gen6_y3	0.134708448	0.037083412	102695	0.00549731	45.25483389	0.102560175	0.053600828	0.00255242	0.001763478	0.131848337	0.037203045	0.140294599	0.03642136	0.132887991	0.033042307	0.121832014	0.019253983	0.134708448	0.037083412	-0.940168488	0.352602013	-0.282834413	0.519641849	-1.053627062	1.317586363	1.886074104	0.804451218	6.749861149	7.234205483	6.509840206	1.158506486	1.786178451	3.430440555	0.061995896	2.188136
Gen5_Mut0_ID8	sow.1.4.Y	6	6_Gen5_Mut0_ID8	Smooth	1	4	y	y4	Gen6_y4	0.29227951	0.171794484	105324	0.027860702	22.62741696	0.107840879	0.258350103	0.012302386	0.008476479	0.346072393	0.180769816	0.274365734	0.166871501	0.237707278	0.150883656	0.193736519	0.114479125	0.29227951	0.171794484	3.70889168	1.209913697	-4.448747427	1.129490866	-4.748669743	0.821773264	7.568076088	1.495413212	10.9383367	0.791042188	0.844727205	6.587471232	9.53215617	4.315537163	0.136341135	0.404591
Gen6_Mut0_IDR0	sow.1.5.Y	6	6_Gen6_Mut0_IDR0	Smooth	1	5	y	y5	Gen6_y5	0.131905576	0.009001534	100658	0.001245164	15.99999998	0.09124624	0.013646191	0.000649819	0.000389379	0.130326359	0.008722399	0.137658307	0.009547237	0.131641986	0.006680586	0.128782903	0.004842199	0.131905576	0.009001534	-0.762711565	0.231571828	-0.262573186	0.336464989	-0.415095086	0.495936825	1.0317643	0.413793551	6.251864827	7.547336012	6.785242966	1.368771139	1.575913798	3.640705209	0.099962836	0.798726437
Gen6_Mut0_ID6	sow.1.6.Y	6	6_Gen6_Mut0_ID6	Smooth	1	6	y	y6	Gen6_y6	0.276800919	0.129822898	101665	0.018671609	11.31370848	0.097832625	0.190852579	0.009088218	0.0067695	0.371572418	0.169750568	0.24081643	0.119720522	0.216745569	0.07138925	0.197093711	0.047128358	0.276800919	0.129822898	6.078649386	1.591892224	-4.11026647	2.782796955	-3.228710023	2.899665736	8.58457767	3.043010331	10.0701018	3.512640281	3.403546105	6.043350966	8.988035904	3.771416897	0.084747749	8.547274408
Gen6_Mut0_ID11	sow.1.1.B	7	7_Gen6_Mut0_ID11	Smooth	1	1	b	b1	Gen7_b1	0.134653072	0.017637042	101664	0.002638409	15.99999998	0.099952763	0.026396555	0.001256979	0.000789028	0.130668575	0.016579643	0.142174845	0.018559484	0.132303662	0.01328721	0.129717574	0.006734498	0.134653072	0.017637042	-1.172811694	0.267455361	-0.429740539	0.518931299	-0.446984862	0.919357328	1.594674819	0.634826073	6.620270194	7.672274945	6.905996422	1.162618135	1.782066802	3.434552204	0.087793454	3.602446573
Gen7_Mut0_ID7	sow.1.2.B	7	7_Gen7_Mut0_ID7	Smooth	1	2	b	b2	Gen7_b2	0.147307854	0.024672661	102448	0.004149963	15.99999998	0.115923233	0.035799235	0.001704725	0.001276736	0.144888703	0.023935249	0.153158156	0.025220429	0.145449375	0.019907692	0.136219825	0.010662993	0.147307854	0.024672661	-0.775451971	0.237462945	-0.321576217	0.481210961	-0.932531255	1.00394722	1.458407183	0.862123726	6.5967853	7.191810862	6.456293293	0.264388054	2.680296883	2.536322123	0.078244792	2.436270722
Gen7_Mut0_ID9	sow.1.3.B	7	7_Gen7_Mut0_ID9	Smooth	1	3	b	b3	Gen7_b3	0.108883961	0.018410988	104099	0.002363103	63.99999983	0.085473563	0.027647182	0.001316532	0.000747293	0.105938078	0.018255176	0.114917008	0.01888492	0.104287974	0.013903731	0.09357328	0.00931282	0.108883961	0.018410988	-1.154293965	0.288822019	-0.800134258	0.768821375	-1.756270457	1.191954122	2.511503015	0.919072902	7.582992745	6.693400058	5.992939042	3.2868071	0.342122163	5.558741169	0.086871728	4.667332342
Gen7_Mut0_ID6	sow.1.4.B	7	7_Gen7_Mut0_ID6	Smooth	1	4	b	b4	Gen7_b4	0.134178123	0.023048174	102572	0.003028064	63.99999983	0.089880447	0.033689913	0.001604282	0.000956016	0.130554757	0.023036064	0.140984744	0.02323432	0.131830302	0.019206779	0.125145232	0.012193528	0.134178123	0.023048174	-1.101174416	0.272564043	-0.39625161	0.535022584	-0.804826694	0.946017332	1.729152568	0.531843463	6.757513289	7.420957944	6.676003529	1.197952539	1.746732399	3.469886608	0.081576502	2.67668236
Gen3_Mut0_ID3	sow.1.5.B	7	7_Gen3_Mut0_ID3	Smooth	1	5	b	b5	Gen7_b5	0.189397533	0.067786136	104983	0.010608171	22.62741696	0.106286146	0.099807655	0.004752745	0.003286614	0.29783703	0.154603758	0.147586082	0.031993779	0.133270523	0.023504921	0.128971002	0.023416084	0.189397533	0.067786136	7.684090214	6.195043707	-5.612294613	4.072909671	-3.568901258	2.17510368	10.77965165	6.839398543	11.91206662	4.938975432	5.049474803	2.248847081	5.193532019	0.023086988	0.021767677	16.79450389
Gen7_Mut0_ID1	sow.1.6.B	7	7_Gen7_Mut0_ID1	Smooth	1	6	b	b6	Gen7_b6	0.176708074	0.033217074	100029	0.004488843	63.99999983	0.097827006	0.045885525	0.002185025	0.001575436	0.179063399	0.047530946	0.183204884	0.032884473	0.155323454	0.01769991	0.134718109	0.009340106	0.176708074	0.033217074	-0.568864632	2.608595229	-2.129344193	1.539921333	-2.926491163	1.485744705	4.672738361	1.723676422	8.821723786	5.047153332	4.370198566	1.555356243	4.500041181	0.716577826	0.068886671	8.8712225
Gen7_Mut0_ID0	sow.1.1.G	7	7_Gen7_Mut0_ID0	Smooth	1	1	g	g1	Gen7_g1	0.378679884	0.213436295	101903	0.03929077	127.9999996	0.144810675	0.271325092	0.012920242	0.013043637	0.384822612	0.231011826	0.384746463	0.208400692	0.331161909	0.184436456	0.25448804	0.136414689	0.378679884	0.213436295	-0.456954189	2.39998376	-2.197552528	1.095161815	-4.268072057	1.17151964	5.490059129	1.202258804	9.785836778	4.418789249	3.943297338	9.177277677	12.12196261	6.905343608	0.158943088	8.626499526
Gen6_Mut0_IDR0	sow.1.2.G	7	7_Gen6_Mut0_IDR0	Smooth	1	2	g	g2	Gen7_g2	0.131905576	0.009001534	100658	0.001245164	15.99999998	0.09124624	0.013646191	0.000649819	0.000389379	0.130326359	0.008722399	0.137658307	0.009547237	0.131641986	0.006680586	0.128782903	0.004842199	0.131905576	0.009001534	-0.762711565	0.231571828	-0.262573186	0.336464989	-0.415095086	0.495936825	1.0317643	0.413793551	6.251864827	7.547336012	6.785242966	1.368771139	1.575913798	3.640705209	0.099962836	0.798726437
Gen2_Mut0_ID0	sow.1.3.G	7	7_Gen2_Mut0_ID0	Smooth	1	3	g	g3	Gen7_g3	0.117344405	0.019013639	104971	0.002791269	22.62741696	0.100553256	0.027759114	0.001321863	0.000952471	0.117722805	0.024292194	0.122857995	0.017870158	0.113178129	0.010237895	0.110944857	0.006056121	0.117344405	0.019013639	-0.721862316	0.818173925	-0.793154233	1.302304844	-0.664633999	1.322495255	2.028822195	1.261020945	6.668785938	7.092274369	6.31342839	2.53850204	0.406182898	4.810436109	0.085982852	1.765843484
Gen7_Mut0_IDR1	sow.1.4.G	7	7_Gen7_Mut0_IDR1	Smooth	1	4	g	g4	Gen7_g4	0.283750734	0.139147543	101812	0.02106929	31.99999993	0.103975698	0.202636681	0.009649366	0.00751595	0.292412376	0.202022884	0.284387216	0.120950532	0.262179588	0.075993623	0.211840765	0.04972588	0.283750734	0.139147543	-1.050357198	2.975963529	-0.177590371	4.255258396	-2.614595577	2.993708982	5.732030318	3.322703574	7.825545744	6.55875166	5.971930662	6.291327084	9.236012021	4.019393014	0.086612728	9.552079578
Gen7_Mut0_ID10	sow.1.5.G	7	7_Gen7_Mut0_ID10	Smooth	1	5	g	g5	Gen7_g5	0.124941817	0.022300977	104039	0.003125433	45.25483389	0.096785184	0.032292473	0.001537737	0.001165253	0.137123318	0.038684557	0.125755462	0.016816279	0.10919423	0.012071671	0.099761026	0.009173413	0.124941817	0.022300977	0.854481409	2.182041769	-2.606653784	1.657881182	-2.571482925	1.457602341	4.109567817	2.623587936	8.391120619	4.070236541	3.267111413	1.911152823	1.033532115	4.183086892	0.081302866	2.330153629
Gen6_Mut0_IDR2	sow.1.6.G	7	7_Gen6_Mut0_IDR2	Smooth	1	6	g	g6	Gen7_g6	0.184288897	0.039324911	101082	0.005479343	45.25483389	0.095274974	0.057510833	0.002738611	0.001841791	0.218523908	0.062897199	0.17677013	0.029909155	0.151736919	0.022932761	0.137256165	0.015390225	0.184288897	0.039324911	2.562099093	1.985474424	-3.701704206	1.425307564	-3.268328956	1.335746371	5.726264086	2.432416509	9.367443452	2.30831337	1.403372896	1.975411715	4.920096652	0.296522354	0.05745159	1.071820917
Gen7_Mut0_ID11	sow.1.1.R	7	7_Gen7_Mut0_ID11	Smooth	1	1	r	r1	Gen7_r1	0.308671075	0.122859038	101269	0.016797542	63.99999983	0.08987311	0.186902865	0.008900136	0.005868268	0.325072057	0.094698568	0.314349727	0.145589689	0.247017499	0.104915468	0.181181764	0.047986074	0.308671075	0.122859038	1.189861353	3.311830856	-4.111963373	1.226836722	-5.618139142	1.769812769	7.95109134	1.507681756	11.51088879	2.136799109	2.05809489	7.133127805	10.07781274	4.861193736	0.070083928	12.63888736
Gen6_Mut0_ID0	sow.1.2.R	7	7_Gen6_Mut0_ID0	Smooth	1	2	r	r2	Gen7_r2	0.130180367	0.023055341	102356	0.003113887	15.99999998	0.088574553	0.035155548	0.001674074	0.001033097	0.125678288	0.022300075	0.137894006	0.023720737	0.127190892	0.017582409	0.123765189	0.008478658	0.130180367	0.023055341	-1.306373594	0.275660861	-0.463871355	0.62286783	-0.516473688	1.24810174	1.959619011	0.60837658	6.762997662	7.690279477	6.92745072	1.500425199	1.444259739	3.772359268	0.079393637	3.789565945
Gen7_Mut0_ID4	sow.1.3.R	7	7_Gen7_Mut0_ID4	Smooth	1	3	r	r3	Gen7_r3	0.134789912	0.015324012	103648	0.002125048	22.62741696	0.094522891	0.022481835	0.001070564	0.000750353	0.145095415	0.021028448	0.136449377	0.013429762	0.122787015	0.009090324	0.116241753	0.005656261	0.134789912	0.015324012	0.785136381	0.709636033	-2.026203139	0.83709207	-1.803131025	0.872342947	2.883608694	1.27409028	7.500301148	4.902670547	4.091953959	1.152460883	1.792224054	3.424394952	0.091205919	0.268178157
Gen5_Mut0_IDR2	sow.1.4.R	7	7_Gen5_Mut0_IDR2	Smooth	1	4	r	r4	Gen7_r4	0.415519202	0.147790443	103021	0.019744243	127.9999996	0.093245992	0.21174361	0.010083029	0.00699909	0.364999907	0.099723487	0.45345766	0.178360884	0.361155896	0.144043565	0.225793488	0.068075476	0.415519202	0.147790443	-2.198368568	3.763219324	-2.282730736	1.751504056	-6.522758076	1.653531041	8.387106461	1.486634056	12.27161043	5.947273986	5.828125056	10.1056538	13.05033874	7.833719733	0.089610579	25.82005675
Gen4_Mut0_ID9	sow.1.5.R	7	7_Gen4_Mut0_ID9	Smooth	1	5	r	r5	Gen7_r5	0.134708448	0.037083412	102695	0.00549731	45.25483389	0.102560175	0.053600828	0.00255242	0.001763478	0.131848337	0.037203045	0.140294599	0.03642136	0.132887991	0.033042307	0.121832014	0.019253983	0.134708448	0.037083412	-0.940168488	0.352602013	-0.282834413	0.519641849	-1.053627062	1.317586363	1.886074104	0.804451218	6.749861149	7.234205483	6.509840206	1.158506486	1.786178451	3.430440555	0.061995896	2.188136
Gen7_Mut0_IDR0	sow.1.6.R	7	7_Gen7_Mut0_IDR0	Smooth	1	6	r	r6	Gen7_r6	0.10975778	0.028224494	103424	0.004427095	22.62741696	0.106609323	0.041526336	0.001977445	0.001506484	0.106207043	0.027688568	0.115929026	0.02880987	0.107402884	0.021554913	0.098758793	0.011079018	0.10975778	0.028224494	-1.249870427	0.304521467	-0.365365025	0.787269862	-1.114486163	1.447288247	2.118477867	1.121139624	7.018164117	7.341496692	6.619367972	3.206875094	0.262190156	5.478809163	0.0722814	4.564840633
Gen7_Mut0_ID5	sow.1.1.Y	7	7_Gen7_Mut0_ID5	Smooth	1	1	y	y1	Gen7_y1	0.11555591	0.034363442	101283	0.004939506	11.31370848	0.095431518	0.051759692	0.002464747	0.001808615	0.113964126	0.036735408	0.120466414	0.033381223	0.114372041	0.028575685	0.106281877	0.019594639	0.11555591	0.034363442	-0.828288095	0.393815016	-0.285668695	0.504594808	-0.991254773	0.952537792	1.496108451	0.910463021	6.645754247	7.205373613	6.476021156	2.692089651	0.252595286	4.96402372	0.062136006	2.079640578
Gen2_Mut0_ID10	sow.1.2.Y	7	7_Gen2_Mut0_ID10	Smooth	1	2	y	y2	Gen7_y2	0.135034881	0.022283282	104011	0.003549622	15.99999998	0.10817434	0.032813898	0.001562567	0.001053551	0.130755168	0.021457838	0.14222777	0.022839815	0.133030119	0.017665513	0.127306814	0.009112726	0.135034881	0.022283282	-1.180780928	0.294794408	-0.335955308	0.546816005	-0.668264148	1.120395267	1.742124364	0.748248545	6.698350073	7.583840291	6.834852106	1.134303244	1.810381694	3.406237313	0.081154061	3.57246761
Gen5_Mut0_ID8	sow.1.3.Y	7	7_Gen5_Mut0_ID8	Smooth	1	3	y	y3	Gen7_y3	0.29227951	0.171794484	105324	0.027860702	22.62741696	0.107840879	0.258350103	0.012302386	0.008476479	0.346072393	0.180769816	0.274365734	0.166871501	0.237707278	0.150883656	0.193736519	0.114479125	0.29227951	0.171794484	3.70889168	1.209913697	-4.448747427	1.129490866	-4.748669743	0.821773264	7.568076088	1.495413212	10.9383367	0.791042188	0.844727205	6.587471232	9.53215617	4.315537163	0.136341135	0.404591
Gen6_Mut0_ID7	sow.1.4.Y	7	7_Gen6_Mut0_ID7	Smooth	1	4	y	y4	Gen7_y4	0.426614905	0.184011535	103800	0.022965893	22.62741696	0.084853885	0.270652227	0.012888201	0.008538172	0.394753935	0.159043443	0.459132876	0.205885061	0.34148406	0.1433476	0.20688563	0.06889769	0.426614905	0.184011535	-1.432641252	3.172799378	-3.390590576	0.917726752	-7.495373028	2.322057827	9.097714473	1.805956474	13.26439942	5.255214777	5.339698896	10.36918297	13.31386791	8.097248903	0.146930968	25.08400597
Gen6_Mut0_IDR1	sow.1.5.Y	7	7_Gen6_Mut0_IDR1	Smooth	1	5	y	y5	Gen7_y5	0.108914761	0.016062026	102976	0.002215346	31.99999993	0.093309856	0.023741821	0.001130563	0.000814715	0.117817109	0.018356993	0.110616109	0.015907459	0.099804476	0.010685072	0.095491958	0.006716744	0.108914761	0.016062026	0.849978836	0.818179633	-1.994299938	0.947471692	-1.64195484	1.135597278	2.845886426	1.467425391	7.352949513	5.003563774	4.184919257	3.283978801	0.339293863	5.55591287	0.08965875	2.148790384
Gen7_Mut0_ID8	sow.1.6.Y	7	7_Gen7_Mut0_ID8	Smooth	1	6	y	y6	Gen7_y6	0.367845493	0.148215944	101096	0.018169344	127.9999996	0.081292564	0.22350561	0.010643124	0.00652838	0.337005385	0.091896332	0.396170498	0.181206957	0.31497304	0.13857333	0.207155256	0.060499726	0.367845493	0.148215944	-1.133874275	3.746683943	-2.704886382	1.479354351	-5.967040292	1.813371945	7.841168396	1.49599667	11.60716151	4.729828216	4.564147369	8.886995468	11.83168041	6.615061399	0.101945222	16.66598971
Gen8_Mut0_ID0	sow.1.1.B	8	8_Gen8_Mut0_ID0	Smooth	1	1	b	b1	Gen8_b1	0.272304178	0.11609756	100781	0.019258035	15.99999998	0.112685412	0.170900874	0.008138137	0.006051446	0.251864448	0.073008042	0.293217736	0.141550226	0.235479103	0.104745075	0.169616688	0.043142783	0.272304178	0.11609756	-1.099594916	3.367061323	-2.483561549	1.068840741	-4.700312617	2.02312644	6.473360705	2.034248387	10.51090982	4.788390059	4.38442844	5.879562957	8.824247895	3.607628888	0.068040391	11.32125271
Gen7_Mut0_ID0	sow.1.2.B	8	8_Gen7_Mut0_ID0	Smooth	1	2	b	b2	Gen8_b2	0.378679884	0.213436295	101903	0.03929077	127.9999996	0.144810675	0.271325092	0.012920242	0.013043637	0.384822612	0.231011826	0.384746463	0.208400692	0.331161909	0.184436456	0.25448804	0.136414689	0.378679884	0.213436295	-0.456954189	2.39998376	-2.197552528	1.095161815	-4.268072057	1.17151964	5.490059129	1.202258804	9.785836778	4.418789249	3.943297338	9.177277677	12.12196261	6.905343608	0.158943088	8.626499526
Gen8_Mut0_ID1	sow.1.3.B	8	8_Gen8_Mut0_ID1	Smooth	1	3	b	b3	Gen8_b3	0.119011727	0.007379255	103051	0.001061208	15.99999998	0.094410822	0.011240318	0.000535253	0.000345902	0.122262382	0.010448858	0.123300207	0.006782771	0.115272065	0.004223232	0.11565978	0.004569852	0.119011727	0.007379255	-0.147435139	0.520545085	-0.949574102	0.818900052	-0.491599487	0.707968425	1.391242034	0.819951247	6.35246927	6.827605802	6.026372012	2.397414127	0.54727081	4.669348197	0.102167325	1.574863404
Gen6_Mut0_IDR1	sow.1.4.B	8	8_Gen6_Mut0_IDR1	Smooth	1	4	b	b4	Gen8_b4	0.108914761	0.016062026	102976	0.002215346	31.99999993	0.093309856	0.023741821	0.001130563	0.000814715	0.117817109	0.018356993	0.110616109	0.015907459	0.099804476	0.010685072	0.095491958	0.006716744	0.108914761	0.016062026	0.849978836	0.818179633	-1.994299938	0.947471692	-1.64195484	1.135597278	2.845886426	1.467425391	7.352949513	5.003563774	4.184919257	3.283978801	0.339293863	5.55591287	0.08965875	2.148790384
Gen8_Mut0_ID10	sow.1.5.B	8	8_Gen8_Mut0_ID10	Smooth	1	5	b	b5	Gen8_b5	0.285301888	0.172717931	103248	0.030052317	90.50966773	0.125001599	0.240415458	0.011448355	0.009448052	0.323920079	0.203722419	0.280584573	0.165972624	0.207965304	0.105969375	0.15331434	0.05895148	0.285301888	0.172717931	1.341007467	1.516931152	-4.424251252	3.000731209	-5.556578917	3.800555963	7.564417005	4.558191546	11.6397156	1.989455148	1.91002369	6.345844286	9.290529223	4.073910217	0.118566673	6.073036706
Gen7_Mut0_ID8	sow.1.6.B	8	8_Gen7_Mut0_ID8	Smooth	1	6	b	b6	Gen8_b6	0.367845493	0.148215944	101096	0.018169344	127.9999996	0.081292564	0.22350561	0.010643124	0.00652838	0.337005385	0.091896332	0.396170498	0.181206957	0.31497304	0.13857333	0.207155256	0.060499726	0.367845493	0.148215944	-1.133874275	3.746683943	-2.704886382	1.479354351	-5.967040292	1.813371945	7.841168396	1.49599667	11.60716151	4.729828216	4.564147369	8.886995468	11.83168041	6.615061399	0.101945222	16.66598971
Gen7_Mut0_IDR1	sow.1.1.G	8	8_Gen7_Mut0_IDR1	Smooth	1	1	g	g1	Gen8_g1	0.283750734	0.139147543	101812	0.02106929	31.99999993	0.103975698	0.202636681	0.009649366	0.00751595	0.292412376	0.202022884	0.284387216	0.120950532	0.262179588	0.075993623	0.211840765	0.04972588	0.283750734	0.139147543	-1.050357198	2.975963529	-0.177590371	4.255258396	-2.614595577	2.993708982	5.732030318	3.322703574	7.825545744	6.55875166	5.971930662	6.291327084	9.236012021	4.019393014	0.086612728	9.552079578
Gen7_Mut0_ID1	sow.1.2.G	8	8_Gen7_Mut0_ID1	Smooth	1	2	g	g2	Gen8_g2	0.176708074	0.033217074	100029	0.004488843	63.99999983	0.097827006	0.045885525	0.002185025	0.001575436	0.179063399	0.047530946	0.183204884	0.032884473	0.155323454	0.01769991	0.134718109	0.009340106	0.176708074	0.033217074	-0.568864632	2.608595229	-2.129344193	1.539921333	-2.926491163	1.485744705	4.672738361	1.723676422	8.821723786	5.047153332	4.370198566	1.555356243	4.500041181	0.716577826	0.068886671	8.8712225
Gen7_Mut0_ID7	sow.1.3.G	8	8_Gen7_Mut0_ID7	Smooth	1	3	g	g3	Gen8_g3	0.147307854	0.024672661	102448	0.004149963	15.99999998	0.115923233	0.035799235	0.001704725	0.001276736	0.144888703	0.023935249	0.153158156	0.025220429	0.145449375	0.019907692	0.136219825	0.010662993	0.147307854	0.024672661	-0.775451971	0.237462945	-0.321576217	0.481210961	-0.932531255	1.00394722	1.458407183	0.862123726	6.5967853	7.191810862	6.456293293	0.264388054	2.680296883	2.536322123	0.078244792	2.436270722
Gen8_Mut0_ID8	sow.1.4.G	8	8_Gen8_Mut0_ID8	Smooth	1	4	g	g4	Gen8_g4	0.176968804	0.037321886	102246	0.00508524	45.25483389	0.090316799	0.056304473	0.002681165	0.001860736	0.176890082	0.046871223	0.185530842	0.038055168	0.150371267	0.026563534	0.125226816	0.01321187	0.176968804	0.037321886	-0.755892088	1.960728373	-2.771135082	1.559816722	-3.731766072	1.31399511	5.193970051	1.789786513	9.83793509	4.623672493	4.034213892	1.570100212	4.51478515	0.701833857	0.057926838	9.645061019
Gen7_Mut0_ID9	sow.1.5.G	8	8_Gen7_Mut0_ID9	Smooth	1	5	g	g5	Gen8_g5	0.108883961	0.018410988	104099	0.002363103	63.99999983	0.085473563	0.027647182	0.001316532	0.000747293	0.105938078	0.018255176	0.114917008	0.01888492	0.104287974	0.013903731	0.09357328	0.00931282	0.108883961	0.018410988	-1.154293965	0.288822019	-0.800134258	0.768821375	-1.756270457	1.191954122	2.511503015	0.919072902	7.582992745	6.693400058	5.992939042	3.2868071	0.342122163	5.558741169	0.086871728	4.667332342
Gen8_Mut0_ID11	sow.1.6.G	8	8_Gen8_Mut0_ID11	Smooth	1	6	g	g6	Gen8_g6	0.140471837	0.071679979	105212	0.011102889	63.99999983	0.108864926	0.101987747	0.004856559	0.003752186	0.158866653	0.101755308	0.138016388	0.059173707	0.119172535	0.046921777	0.103576506	0.03529025	0.140471837	0.071679979	0.988136431	2.535245478	-2.677469993	1.72544765	-3.103585057	1.515301789	4.779722545	2.575360623	8.773962231	3.603899263	2.848850445	0.739564269	2.205120668	3.011498338	0.014411813	3.199366703
Gen8_Mut0_IDR2	sow.1.1.R	8	8_Gen8_Mut0_IDR2	Smooth	1	1	r	r1	Gen8_r1	0.134708448	0.037083412	102695	0.00549731	45.25483389	0.102560175	0.053600828	0.00255242	0.001763478	0.131848337	0.037203045	0.140294599	0.03642136	0.132887991	0.033042307	0.121832014	0.019253983	0.134708448	0.037083412	-0.940168488	0.352602013	-0.282834413	0.519641849	-1.053627062	1.317586363	1.886074104	0.804451218	6.749861149	7.234205483	6.509840206	1.158506486	1.786178451	3.430440555	0.061995896	2.188136
Gen8_Mut0_IDR0	sow.1.2.R	8	8_Gen8_Mut0_IDR0	Smooth	1	2	r	r2	Gen8_r2	0.184288897	0.039324911	101082	0.005479343	45.25483389	0.095274974	0.057510833	0.002738611	0.001841791	0.218523908	0.062897199	0.17677013	0.029909155	0.151736919	0.022932761	0.137256165	0.015390225	0.184288897	0.039324911	2.562099093	1.985474424	-3.701704206	1.425307564	-3.268328956	1.335746371	5.726264086	2.432416509	9.367443452	2.30831337	1.403372896	1.975411715	4.920096652	0.296522354	0.05745159	1.071820917
Gen6_Mut0_ID7	sow.1.3.R	8	8_Gen6_Mut0_ID7	Smooth	1	3	r	r3	Gen8_r3	0.426614905	0.184011535	103800	0.022965893	22.62741696	0.084853885	0.270652227	0.012888201	0.008538172	0.394753935	0.159043443	0.459132876	0.205885061	0.34148406	0.1433476	0.20688563	0.06889769	0.426614905	0.184011535	-1.432641252	3.172799378	-3.390590576	0.917726752	-7.495373028	2.322057827	9.097714473	1.805956474	13.26439942	5.255214777	5.339698896	10.36918297	13.31386791	8.097248903	0.146930968	25.08400597
Gen8_Mut0_IDR1	sow.1.4.R	8	8_Gen8_Mut0_IDR1	Smooth	1	4	r	r4	Gen8_r4	0.131905576	0.009001534	100658	0.001245164	15.99999998	0.09124624	0.013646191	0.000649819	0.000389379	0.130326359	0.008722399	0.137658307	0.009547237	0.131641986	0.006680586	0.128782903	0.004842199	0.131905576	0.009001534	-0.762711565	0.231571828	-0.262573186	0.336464989	-0.415095086	0.495936825	1.0317643	0.413793551	6.251864827	7.547336012	6.785242966	1.368771139	1.575913798	3.640705209	0.099962836	0.798726437
Gen7_Mut0_ID10	sow.1.5.R	8	8_Gen7_Mut0_ID10	Smooth	1	5	r	r5	Gen8_r5	0.124941817	0.022300977	104039	0.003125433	45.25483389	0.096785184	0.032292473	0.001537737	0.001165253	0.137123318	0.038684557	0.125755462	0.016816279	0.10919423	0.012071671	0.099761026	0.009173413	0.124941817	0.022300977	0.854481409	2.182041769	-2.606653784	1.657881182	-2.571482925	1.457602341	4.109567817	2.623587936	8.391120619	4.070236541	3.267111413	1.911152823	1.033532115	4.183086892	0.081302866	2.330153629
Gen7_Mut0_ID11	sow.1.6.R	8	8_Gen7_Mut0_ID11	Smooth	1	6	r	r6	Gen8_r6	0.308671075	0.122859038	101269	0.016797542	63.99999983	0.08987311	0.186902865	0.008900136	0.005868268	0.325072057	0.094698568	0.314349727	0.145589689	0.247017499	0.104915468	0.181181764	0.047986074	0.308671075	0.122859038	1.189861353	3.311830856	-4.111963373	1.226836722	-5.618139142	1.769812769	7.95109134	1.507681756	11.51088879	2.136799109	2.05809489	7.133127805	10.07781274	4.861193736	0.070083928	12.63888736
Gen8_Mut0_ID9	sow.1.1.Y	8	8_Gen8_Mut0_ID9	Smooth	1	1	y	y1	Gen8_y1	0.176371834	0.033922599	101576	0.004816132	90.50966773	0.096857468	0.049723914	0.002367805	0.001549221	0.174118817	0.035964106	0.178250428	0.029395955	0.188831933	0.049402712	0.172020197	0.039956828	0.176371834	0.033922599	-0.438775773	0.828671089	0.799873544	1.850190379	-0.628671534	0.928108938	2.301094095	0.950664029	5.671357646	7.865666755	7.177520586	1.536310124	4.480995062	0.735623945	0.065166885	5.518314546
Gen8_Mut0_ID7	sow.1.2.Y	8	8_Gen8_Mut0_ID7	Smooth	1	2	y	y2	Gen8_y2	0.300132579	0.170185607	102525	0.023274745	15.99999998	0.089565434	0.259863027	0.01237443	0.008233957	0.346987371	0.178741594	0.287733329	0.167404626	0.244288627	0.14511449	0.199617956	0.104964764	0.300132579	0.170185607	2.929973182	1.144345457	-4.173480771	0.919305643	-4.457167445	1.123476038	6.885567967	1.36923802	10.52351466	1.009625785	0.074688592	6.852608598	9.797293536	4.580674529	0.139169692	1.088949202
Gen5_Mut0_ID8	sow.1.3.Y	8	8_Gen5_Mut0_ID8	Smooth	1	3	y	y3	Gen8_y3	0.29227951	0.171794484	105324	0.027860702	22.62741696	0.107840879	0.258350103	0.012302386	0.008476479	0.346072393	0.180769816	0.274365734	0.166871501	0.237707278	0.150883656	0.193736519	0.114479125	0.29227951	0.171794484	3.70889168	1.209913697	-4.448747427	1.129490866	-4.748669743	0.821773264	7.568076088	1.495413212	10.9383367	0.791042188	0.844727205	6.587471232	9.53215617	4.315537163	0.136341135	0.404591
Gen2_Mut0_ID10	sow.1.4.Y	8	8_Gen2_Mut0_ID10	Smooth	1	4	y	y4	Gen8_y4	0.135034881	0.022283282	104011	0.003549622	15.99999998	0.10817434	0.032813898	0.001562567	0.001053551	0.130755168	0.021457838	0.14222777	0.022839815	0.133030119	0.017665513	0.127306814	0.009112726	0.135034881	0.022283282	-1.180780928	0.294794408	-0.335955308	0.546816005	-0.668264148	1.120395267	1.742124364	0.748248545	6.698350073	7.583840291	6.834852106	1.134303244	1.810381694	3.406237313	0.081154061	3.57246761
Gen8_Mut0_ID6	sow.1.5.Y	8	8_Gen8_Mut0_ID6	Smooth	1	5	y	y5	Gen8_y5	0.281023922	0.144838288	103596	0.021690331	15.99999998	0.097935669	0.221475289	0.010546442	0.006822737	0.290037281	0.110520668	0.288084518	0.168609401	0.222644206	0.123134112	0.148439972	0.057571324	0.281023922	0.144838288	1.377519227	3.883274473	-4.350889151	1.453650605	-6.580259501	2.088585308	9.110179673	1.639257211	12.37218393	2.275260852	2.579873436	6.194763502	9.139448439	3.922829433	0.101706732	14.10602387
Gen8_Mut0_IDR3	sow.1.6.Y	8	8_Gen8_Mut0_IDR3	Smooth	1	6	y	y6	Gen8_y6	0.130180367	0.023055341	102356	0.003113887	15.99999998	0.088574553	0.035155548	0.001674074	0.001033097	0.125678288	0.022300075	0.137894006	0.023720737	0.127190892	0.017582409	0.123765189	0.008478658	0.130180367	0.023055341	-1.306373594	0.275660861	-0.463871355	0.62286783	-0.516473688	1.24810174	1.959619011	0.60837658	6.762997662	7.690279477	6.92745072	1.500425199	1.444259739	3.772359268	0.079393637	3.789565945
Gen8_Mut0_IDR2	sow.1.1.B	9	9_Gen8_Mut0_IDR2	Smooth	1	1	b	b1	Gen9_b1	0.134708448	0.037083412	102695	0.00549731	45.25483389	0.102560175	0.053600828	0.00255242	0.001763478	0.131848337	0.037203045	0.140294599	0.03642136	0.132887991	0.033042307	0.121832014	0.019253983	0.134708448	0.037083412	-0.940168488	0.352602013	-0.282834413	0.519641849	-1.053627062	1.317586363	1.886074104	0.804451218	6.749861149	7.234205483	6.509840206	1.158506486	1.786178451	3.430440555	0.061995896	2.188136
Gen9_Mut0_ID10	sow.1.2.B	9	9_Gen9_Mut0_ID10	Smooth	1	2	b	b2	Gen9_b2	0.139465423	0.031600558	102630	0.003696801	63.99999983	0.081753758	0.045218728	0.002153273	0.001298438	0.154796992	0.051801632	0.139429632	0.023381455	0.123086221	0.01860349	0.116465117	0.012723157	0.139465423	0.031600558	0.987336284	2.052585746	-2.428762991	1.417181706	-1.994315688	1.301663517	3.67805524	2.288829699	7.847174681	4.485746869	3.65073972	0.811467405	2.133217533	3.083401474	0.069960252	2.609542116
Gen9_Mut0_ID11	sow.1.3.B	9	9_Gen9_Mut0_ID11	Smooth	1	3	b	b3	Gen9_b3	0.286710294	0.138944491	99918	0.023045822	63.99999983	0.114744772	0.200844203	0.00956401	0.007642567	0.297919888	0.103579724	0.294221174	0.163908064	0.232950881	0.11776691	0.172754311	0.052196951	0.286710294	0.138944491	1.141504047	3.224399113	-3.836258638	1.202992655	-5.11801658	2.080121563	7.401058913	1.899750897	10.96735284	2.219811742	1.920469893	6.395088301	9.339773239	4.123154232	0.083286723	11.95122884
Gen7_Mut0_ID9	sow.1.4.B	9	9_Gen7_Mut0_ID9	Smooth	1	4	b	b4	Gen9_b4	0.108883961	0.018410988	104099	0.002363103	63.99999983	0.085473563	0.027647182	0.001316532	0.000747293	0.105938078	0.018255176	0.114917008	0.01888492	0.104287974	0.013903731	0.09357328	0.00931282	0.108883961	0.018410988	-1.154293965	0.288822019	-0.800134258	0.768821375	-1.756270457	1.191954122	2.511503015	0.919072902	7.582992745	6.693400058	5.992939042	3.2868071	0.342122163	5.558741169	0.086871728	4.667332342
Gen9_Mut0_ID1	sow.1.5.B	9	9_Gen9_Mut0_ID1	Smooth	1	5	b	b5	Gen9_b5	0.124596736	0.02921812	101889	0.003774386	15.99999998	0.083887504	0.044993418	0.002142544	0.001238133	0.115625002	0.022797476	0.134586412	0.034557081	0.120804337	0.020082243	0.113182674	0.006782095	0.124596736	0.02921812	-1.944186899	1.456700935	-0.382434977	0.872338795	-0.898293131	1.629401234	2.516077335	1.985016344	7.358207754	7.904390898	7.176453268	1.93881037	1.005874567	4.210744439	0.070128496	8.335550054
Gen9_Mut0_ID0	sow.1.6.B	9	9_Gen9_Mut0_ID0	Smooth	1	6	b	b6	Gen9_b6	0.143248899	0.057909494	102134	0.010009445	63.99999983	0.125375345	0.079835829	0.003801706	0.003104484	0.145823389	0.074627168	0.148167063	0.051158227	0.133075418	0.041136335	0.12276956	0.025789531	0.143248899	0.057909494	-0.790435065	1.563279619	-1.111877585	1.28670601	-1.413900256	1.659088415	2.738008056	1.793175803	7.337618776	6.500726856	5.750683391	0.543797775	2.400887162	2.815731844	0.036320632	3.381185272
Gen9_Mut0_ID2	sow.1.1.G	9	9_Gen9_Mut0_ID2	Smooth	1	1	g	g1	Gen9_g1	0.31923809	0.212016417	101633	0.034475205	90.50966773	0.118326838	0.291355758	0.013874084	0.012036319	0.336045213	0.221143033	0.317304406	0.209177618	0.280780268	0.181773392	0.219706301	0.130006952	0.31923809	0.212016417	0.779045857	1.334540383	-2.233746993	0.924269296	-3.826214773	1.186405809	4.730786723	1.378014501	9.082384661	3.57477838	2.996109441	7.469737408	10.41442235	5.197803339	0.179717863	3.218907397
Gen8_Mut0_ID0	sow.1.2.G	9	9_Gen8_Mut0_ID0	Smooth	1	2	g	g2	Gen9_g2	0.272304178	0.11609756	100781	0.019258035	15.99999998	0.112685412	0.170900874	0.008138137	0.006051446	0.251864448	0.073008042	0.293217736	0.141550226	0.235479103	0.104745075	0.169616688	0.043142783	0.272304178	0.11609756	-1.099594916	3.367061323	-2.483561549	1.068840741	-4.700312617	2.02312644	6.473360705	2.034248387	10.51090982	4.788390059	4.38442844	5.879562957	8.824247895	3.607628888	0.068040391	11.32125271
Gen9_Mut0_ID6	sow.1.3.G	9	9_Gen9_Mut0_ID6	Smooth	1	3	g	g3	Gen9_g3	0.185970635	0.140691861	99863	0.02164256	63.99999983	0.110893966	0.195164449	0.009293545	0.007456844	0.202787744	0.158828015	0.184634373	0.133547714	0.168410291	0.114225431	0.154942348	0.083439404	0.185970635	0.140691861	0.986085241	0.695895986	-1.765688647	0.69881212	-1.53567637	1.270365632	2.612726716	1.486074082	7.08352575	5.124296421	4.318214857	2.066253377	5.010938315	0.205680692	0.074498884	0.836014201
Gen8_Mut0_ID1	sow.1.4.G	9	9_Gen8_Mut0_ID1	Smooth	1	4	g	g4	Gen9_g4	0.119011727	0.007379255	103051	0.001061208	15.99999998	0.094410822	0.011240318	0.000535253	0.000345902	0.122262382	0.010448858	0.123300207	0.006782771	0.115272065	0.004223232	0.11565978	0.004569852	0.119011727	0.007379255	-0.147435139	0.520545085	-0.949574102	0.818900052	-0.491599487	0.707968425	1.391242034	0.819951247	6.35246927	6.827605802	6.026372012	2.397414127	0.54727081	4.669348197	0.102167325	1.574863404
Gen6_Mut0_IDR1	sow.1.5.G	9	9_Gen6_Mut0_IDR1	Smooth	1	5	g	g5	Gen9_g5	0.108914761	0.016062026	102976	0.002215346	31.99999993	0.093309856	0.023741821	0.001130563	0.000814715	0.117817109	0.018356993	0.110616109	0.015907459	0.099804476	0.010685072	0.095491958	0.006716744	0.108914761	0.016062026	0.849978836	0.818179633	-1.994299938	0.947471692	-1.64195484	1.135597278	2.845886426	1.467425391	7.352949513	5.003563774	4.184919257	3.283978801	0.339293863	5.55591287	0.08965875	2.148790384
Gen7_Mut0_ID1	sow.1.6.G	9	9_Gen7_Mut0_ID1	Smooth	1	6	g	g6	Gen9_g6	0.176708074	0.033217074	100029	0.004488843	63.99999983	0.097827006	0.045885525	0.002185025	0.001575436	0.179063399	0.047530946	0.183204884	0.032884473	0.155323454	0.01769991	0.134718109	0.009340106	0.176708074	0.033217074	-0.568864632	2.608595229	-2.129344193	1.539921333	-2.926491163	1.485744705	4.672738361	1.723676422	8.821723786	5.047153332	4.370198566	1.555356243	4.500041181	0.716577826	0.068886671	8.8712225
Gen9_Mut0_ID4	sow.1.1.R	9	9_Gen9_Mut0_ID4	Smooth	1	1	r	r1	Gen9_r1	0.168394171	0.040293737	100929	0.005476692	127.9999996	0.093363109	0.058660127	0.002793339	0.001937528	0.192883792	0.060129717	0.164672951	0.032468234	0.144265995	0.025344895	0.132871357	0.017148435	0.168394171	0.040293737	1.839269689	1.73301022	-2.981669254	1.316775923	-2.624917409	1.317907844	4.548179782	2.225220405	8.483030901	3.366602556	2.508387019	1.0734404	4.018125337	1.198493669	0.056310852	1.172388708
Gen7_Mut0_ID10	sow.1.2.R	9	9_Gen7_Mut0_ID10	Smooth	1	2	r	r2	Gen9_r2	0.124941817	0.022300977	104039	0.003125433	45.25483389	0.096785184	0.032292473	0.001537737	0.001165253	0.137123318	0.038684557	0.125755462	0.016816279	0.10919423	0.012071671	0.099761026	0.009173413	0.124941817	0.022300977	0.854481409	2.182041769	-2.606653784	1.657881182	-2.571482925	1.457602341	4.109567817	2.623587936	8.391120619	4.070236541	3.267111413	1.911152823	1.033532115	4.183086892	0.081302866	2.330153629
Gen8_Mut0_IDR0	sow.1.3.R	9	9_Gen8_Mut0_IDR0	Smooth	1	3	r	r3	Gen9_r3	0.184288897	0.039324911	101082	0.005479343	45.25483389	0.095274974	0.057510833	0.002738611	0.001841791	0.218523908	0.062897199	0.17677013	0.029909155	0.151736919	0.022932761	0.137256165	0.015390225	0.184288897	0.039324911	2.562099093	1.985474424	-3.701704206	1.425307564	-3.268328956	1.335746371	5.726264086	2.432416509	9.367443452	2.30831337	1.403372896	1.975411715	4.920096652	0.296522354	0.05745159	1.071820917
Gen9_Mut0_ID8	sow.1.4.R	9	9_Gen9_Mut0_ID8	Smooth	1	4	r	r4	Gen9_r4	0.173514974	0.026904951	100647	0.003638638	90.50966773	0.096127661	0.037852143	0.001802483	0.001392805	0.17475468	0.052182206	0.180133019	0.021340389	0.15366815	0.01425211	0.132856407	0.010860379	0.173514974	0.026904951	-0.857840848	3.039009328	-1.954091508	1.636677845	-2.903189383	1.095899486	4.82072237	1.690767519	8.828841993	5.355041575	4.694250171	1.373004539	4.317689477	0.89892953	0.076004007	9.66098315
Gen7_Mut0_ID8	sow.1.5.R	9	9_Gen7_Mut0_ID8	Smooth	1	5	r	r5	Gen9_r5	0.367845493	0.148215944	101096	0.018169344	127.9999996	0.081292564	0.22350561	0.010643124	0.00652838	0.337005385	0.091896332	0.396170498	0.181206957	0.31497304	0.13857333	0.207155256	0.060499726	0.367845493	0.148215944	-1.133874275	3.746683943	-2.704886382	1.479354351	-5.967040292	1.813371945	7.841168396	1.49599667	11.60716151	4.729828216	4.564147369	8.886995468	11.83168041	6.615061399	0.101945222	16.66598971
Gen9_Mut0_IDR0	sow.1.6.R	9	9_Gen9_Mut0_IDR0	Smooth	1	6	r	r6	Gen9_r6	0.426614905	0.184011535	103800	0.022965893	22.62741696	0.084853885	0.270652227	0.012888201	0.008538172	0.394753935	0.159043443	0.459132876	0.205885061	0.34148406	0.1433476	0.20688563	0.06889769	0.426614905	0.184011535	-1.432641252	3.172799378	-3.390590576	0.917726752	-7.495373028	2.322057827	9.097714473	1.805956474	13.26439942	5.255214777	5.339698896	10.36918297	13.31386791	8.097248903	0.146930968	25.08400597
Gen2_Mut0_ID10	sow.1.1.Y	9	9_Gen2_Mut0_ID10	Smooth	1	1	y	y1	Gen9_y1	0.135034881	0.022283282	104011	0.003549622	15.99999998	0.10817434	0.032813898	0.001562567	0.001053551	0.130755168	0.021457838	0.14222777	0.022839815	0.133030119	0.017665513	0.127306814	0.009112726	0.135034881	0.022283282	-1.180780928	0.294794408	-0.335955308	0.546816005	-0.668264148	1.120395267	1.742124364	0.748248545	6.698350073	7.583840291	6.834852106	1.134303244	1.810381694	3.406237313	0.081154061	3.57246761
Gen9_Mut0_ID9	sow.1.2.Y	9	9_Gen9_Mut0_ID9	Smooth	1	2	y	y2	Gen9_y2	0.308580123	0.154129694	103655	0.019651325	31.99999993	0.085806696	0.229018548	0.010905645	0.00670731	0.287312312	0.104427505	0.331001037	0.184393997	0.25819499	0.135929986	0.16807507	0.060119912	0.308580123	0.154129694	-0.536947269	3.920500198	-3.155457558	1.429584713	-6.04500441	2.222848184	8.058857687	2.048665166	11.6995142	4.044788279	3.927279817	7.130180804	10.07486574	4.858246735	0.105518276	17.87674952
Gen9_Mut0_ID3	sow.1.3.Y	9	9_Gen9_Mut0_ID3	Smooth	1	3	y	y3	Gen9_y3	0.189778428	0.036030144	99553	0.006011456	63.99999983	0.12567863	0.047831965	0.002277713	0.001990543	0.203159377	0.060998124	0.191508649	0.031592325	0.16337412	0.023355554	0.141549819	0.014644023	0.189778428	0.036030144	0.464949531	3.125952786	-2.661829301	1.708212076	-3.23131402	1.086379389	5.321363457	1.815400184	8.995340347	3.895368026	3.182138353	2.26893776	5.213622698	0.002996309	0.065991572	6.938405883
Gen7_Mut0_ID11	sow.1.4.Y	9	9_Gen7_Mut0_ID11	Smooth	1	4	y	y4	Gen9_y4	0.308671075	0.122859038	101269	0.016797542	63.99999983	0.08987311	0.186902865	0.008900136	0.005868268	0.325072057	0.094698568	0.314349727	0.145589689	0.247017499	0.104915468	0.181181764	0.047986074	0.308671075	0.122859038	1.189861353	3.311830856	-4.111963373	1.226836722	-5.618139142	1.769812769	7.95109134	1.507681756	11.51088879	2.136799109	2.05809489	7.133127805	10.07781274	4.861193736	0.070083928	12.63888736
Gen5_Mut0_ID8	sow.1.5.Y	9	9_Gen5_Mut0_ID8	Smooth	1	5	y	y5	Gen9_y5	0.29227951	0.171794484	105324	0.027860702	22.62741696	0.107840879	0.258350103	0.012302386	0.008476479	0.346072393	0.180769816	0.274365734	0.166871501	0.237707278	0.150883656	0.193736519	0.114479125	0.29227951	0.171794484	3.70889168	1.209913697	-4.448747427	1.129490866	-4.748669743	0.821773264	7.568076088	1.495413212	10.9383367	0.791042188	0.844727205	6.587471232	9.53215617	4.315537163	0.136341135	0.404591
Gen9_Mut0_ID5	sow.1.6.Y	9	9_Gen9_Mut0_ID5	Smooth	1	6	y	y6	Gen9_y6	0.116577424	0.013241727	102546	0.001741165	11.31370848	0.088252439	0.019729364	0.000939494	0.000562604	0.113950051	0.01412657	0.123524257	0.013652229	0.113835189	0.008428181	0.111670663	0.007124351	0.116577424	0.013241727	-1.1448887	0.273875636	-0.595418653	0.938674487	-0.567651362	1.082450468	1.856826448	0.817018697	6.757943788	7.497310784	6.728611278	2.604078113	0.340606825	4.876012182	0.093899174	2.757795107
Gen5_Mut0_ID8	sow.1.1.B	10	10_Gen5_Mut0_ID8	Smooth	1	1	b	b1	Gen10_b1	0.29227951	0.171794484	105324	0.027860702	22.62741696	0.107840879	0.258350103	0.012302386	0.008476479	0.346072393	0.180769816	0.274365734	0.166871501	0.237707278	0.150883656	0.193736519	0.114479125	0.29227951	0.171794484	3.70889168	1.209913697	-4.448747427	1.129490866	-4.748669743	0.821773264	7.568076088	1.495413212	10.9383367	0.791042188	0.844727205	6.587471232	9.53215617	4.315537163	0.136341135	0.404591
Gen10_Mut0_ID11	sow.1.2.B	10	10_Gen10_Mut0_ID11	Smooth	1	2	b	b2	Gen10_b2	0.131137158	0.044925883	105014	0.00569518	63.99999983	0.088972652	0.064010458	0.003048117	0.001939744	0.121592394	0.047152512	0.141759605	0.047449203	0.118669591	0.024423905	0.099805057	0.008519579	0.131137158	0.044925883	-2.207649643	1.440334275	-1.129134249	1.727081482	-2.610733884	2.453016597	4.044049548	2.772162903	8.90964999	6.906714367	6.285383957	1.427196641	1.517488297	3.69913071	0.052475816	11.34862614
Gen10_Mut0_ID6	sow.1.3.B	10	10_Gen10_Mut0_ID6	Smooth	1	3	b	b3	Gen10_b3	0.168947247	0.039886898	102231	0.006168859	63.99999983	0.112348195	0.054908398	0.002614686	0.002175973	0.17850728	0.061157901	0.172402618	0.034811567	0.146544599	0.026755863	0.129775101	0.016741741	0.168947247	0.039886898	0.066805354	2.977904108	-2.495033188	1.573669225	-2.826316287	1.248749943	4.896714536	1.773001048	8.73534407	4.478601268	3.742292223	1.10623071	4.050915648	1.165703359	0.05864424	6.49078602
Gen10_Mut0_ID2	sow.1.4.B	10	10_Gen10_Mut0_ID2	Smooth	1	4	b	b4	Gen10_b4	0.120525282	0.010768898	104653	0.001743297	22.62741696	0.112163118	0.015542517	0.00074012	0.000605707	0.113939423	0.01171121	0.129692076	0.014556879	0.115149039	0.009882284	0.108867903	0.004497684	0.120525282	0.010768898	-1.796384174	1.961612741	-0.830734398	0.909007987	-1.133322174	0.621543352	3.012814314	1.088569688	7.612945485	7.460437706	6.724176223	2.271039072	0.673645866	4.542973141	0.097842198	7.977918022
Gen9_Mut0_ID5	sow.1.5.B	10	10_Gen9_Mut0_ID5	Smooth	1	5	b	b5	Gen10_b5	0.116577424	0.013241727	102546	0.001741165	11.31370848	0.088252439	0.019729364	0.000939494	0.000562604	0.113950051	0.01412657	0.123524257	0.013652229	0.113835189	0.008428181	0.111670663	0.007124351	0.116577424	0.013241727	-1.1448887	0.273875636	-0.595418653	0.938674487	-0.567651362	1.082450468	1.856826448	0.817018697	6.757943788	7.497310784	6.728611278	2.604078113	0.340606825	4.876012182	0.093899174	2.757795107
Gen10_Mut0_ID8	sow.1.6.B	10	10_Gen10_Mut0_ID8	Smooth	1	6	b	b6	Gen10_b6	0.150319391	0.028447035	102006	0.003939091	45.25483389	0.096877605	0.040660488	0.001936214	0.001297628	0.16692536	0.048059111	0.149919566	0.020678015	0.131974436	0.016046934	0.122839929	0.010995375	0.150319391	0.028447035	1.131124674	1.926766119	-2.556627583	1.380209671	-2.293258741	1.175436041	3.88072033	2.239167222	8.097522667	4.134359903	3.305707793	0.062011435	2.882673503	2.333945504	0.073634933	1.318288651
Gen7_Mut0_ID8	sow.1.1.G	10	10_Gen7_Mut0_ID8	Smooth	1	1	g	g1	Gen10_g1	0.367845493	0.148215944	101096	0.018169344	127.9999996	0.081292564	0.22350561	0.010643124	0.00652838	0.337005385	0.091896332	0.396170498	0.181206957	0.31497304	0.13857333	0.207155256	0.060499726	0.367845493	0.148215944	-1.133874275	3.746683943	-2.704886382	1.479354351	-5.967040292	1.813371945	7.841168396	1.49599667	11.60716151	4.729828216	4.564147369	8.886995468	11.83168041	6.615061399	0.101945222	16.66598971
Gen10_Mut0_ID3	sow.1.2.G	10	10_Gen10_Mut0_ID3	Smooth	1	2	g	g2	Gen10_g2	0.185612778	0.033324909	102869	0.004503801	63.99999983	0.088055225	0.051147462	0.002435593	0.001449901	0.212519049	0.048881449	0.180398779	0.028777866	0.158307014	0.024943055	0.139264166	0.016105292	0.185612778	0.033324909	2.105219594	1.89604179	-3.15620916	1.254801168	-3.311233272	0.823929654	5.272379179	1.846138179	9.048336156	2.626145346	1.801406934	2.046992177	4.991677115	0.224941892	0.064145905	1.426188528
Gen9_Mut0_ID3	sow.1.3.G	10	10_Gen9_Mut0_ID3	Smooth	1	3	g	g3	Gen10_g3	0.189778428	0.036030144	99553	0.006011456	63.99999983	0.12567863	0.047831965	0.002277713	0.001990543	0.203159377	0.060998124	0.191508649	0.031592325	0.16337412	0.023355554	0.141549819	0.014644023	0.189778428	0.036030144	0.464949531	3.125952786	-2.661829301	1.708212076	-3.23131402	1.086379389	5.321363457	1.815400184	8.995340347	3.895368026	3.182138353	2.26893776	5.213622698	0.002996309	0.065991572	6.938405883
Gen10_Mut0_ID10	sow.1.4.G	10	10_Gen10_Mut0_ID10	Smooth	1	4	g	g4	Gen10_g4	0.143907716	0.023839907	105057	0.002975453	90.50966773	0.084783405	0.035094755	0.001671179	0.000996654	0.166868386	0.040854449	0.14010918	0.016960243	0.122018443	0.015029796	0.109704764	0.011599231	0.143907716	0.023839907	2.11431284	2.062277558	-3.28419536	1.069656462	-3.1479151	0.873120234	5.290416028	1.826633907	9.022340884	2.70680702	1.845459565	0.497912142	2.446772796	2.769846211	0.079757924	2.132860838
Gen8_Mut0_IDR0	sow.1.5.G	10	10_Gen8_Mut0_IDR0	Smooth	1	5	g	g5	Gen10_g5	0.184288897	0.039324911	101082	0.005479343	45.25483389	0.095274974	0.057510833	0.002738611	0.001841791	0.218523908	0.062897199	0.17677013	0.029909155	0.151736919	0.022932761	0.137256165	0.015390225	0.184288897	0.039324911	2.562099093	1.985474424	-3.701704206	1.425307564	-3.268328956	1.335746371	5.726264086	2.432416509	9.367443452	2.30831337	1.403372896	1.975411715	4.920096652	0.296522354	0.05745159	1.071820917
Gen8_Mut0_IDR2	sow.1.6.G	10	10_Gen8_Mut0_IDR2	Smooth	1	6	g	g6	Gen10_g6	0.134708448	0.037083412	102695	0.00549731	45.25483389	0.102560175	0.053600828	0.00255242	0.001763478	0.131848337	0.037203045	0.140294599	0.03642136	0.132887991	0.033042307	0.121832014	0.019253983	0.134708448	0.037083412	-0.940168488	0.352602013	-0.282834413	0.519641849	-1.053627062	1.317586363	1.886074104	0.804451218	6.749861149	7.234205483	6.509840206	1.158506486	1.786178451	3.430440555	0.061995896	2.188136
Gen7_Mut0_ID11	sow.1.1.R	10	10_Gen7_Mut0_ID11	Smooth	1	1	r	r1	Gen10_r1	0.308671075	0.122859038	101269	0.016797542	63.99999983	0.08987311	0.186902865	0.008900136	0.005868268	0.325072057	0.094698568	0.314349727	0.145589689	0.247017499	0.104915468	0.181181764	0.047986074	0.308671075	0.122859038	1.189861353	3.311830856	-4.111963373	1.226836722	-5.618139142	1.769812769	7.95109134	1.507681756	11.51088879	2.136799109	2.05809489	7.133127805	10.07781274	4.861193736	0.070083928	12.63888736
Gen8_Mut0_ID1	sow.1.2.R	10	10_Gen8_Mut0_ID1	Smooth	1	2	r	r2	Gen10_r2	0.119011727	0.007379255	103051	0.001061208	15.99999998	0.094410822	0.011240318	0.000535253	0.000345902	0.122262382	0.010448858	0.123300207	0.006782771	0.115272065	0.004223232	0.11565978	0.004569852	0.119011727	0.007379255	-0.147435139	0.520545085	-0.949574102	0.818900052	-0.491599487	0.707968425	1.391242034	0.819951247	6.35246927	6.827605802	6.026372012	2.397414127	0.54727081	4.669348197	0.102167325	1.574863404
Gen10_Mut0_ID0	sow.1.3.R	10	10_Gen10_Mut0_ID0	Smooth	1	3	r	r3	Gen10_r3	0.168693576	0.030061272	102726	0.004252047	22.62741696	0.093385825	0.045532041	0.002168192	0.001527959	0.190761	0.033663632	0.166002888	0.028266553	0.143800738	0.026549831	0.128017135	0.016994099	0.168693576	0.030061272	1.929033679	0.663614986	-3.290089384	0.680683229	-3.218188995	0.703323177	5.039752263	0.949668258	9.097954216	2.735654162	1.88257337	1.091204622	4.035889559	1.180729447	0.068738754	0.358795498
Gen8_Mut0_ID0	sow.1.4.R	10	10_Gen8_Mut0_ID0	Smooth	1	4	r	r4	Gen10_r4	0.272304178	0.11609756	100781	0.019258035	15.99999998	0.112685412	0.170900874	0.008138137	0.006051446	0.251864448	0.073008042	0.293217736	0.141550226	0.235479103	0.104745075	0.169616688	0.043142783	0.272304178	0.11609756	-1.099594916	3.367061323	-2.483561549	1.068840741	-4.700312617	2.02312644	6.473360705	2.034248387	10.51090982	4.788390059	4.38442844	5.879562957	8.824247895	3.607628888	0.068040391	11.32125271
Gen2_Mut0_ID10	sow.1.5.R	10	10_Gen2_Mut0_ID10	Smooth	1	5	r	r5	Gen10_r5	0.135034881	0.022283282	104011	0.003549622	15.99999998	0.10817434	0.032813898	0.001562567	0.001053551	0.130755168	0.021457838	0.14222777	0.022839815	0.133030119	0.017665513	0.127306814	0.009112726	0.135034881	0.022283282	-1.180780928	0.294794408	-0.335955308	0.546816005	-0.668264148	1.120395267	1.742124364	0.748248545	6.698350073	7.583840291	6.834852106	1.134303244	1.810381694	3.406237313	0.081154061	3.57246761
Gen10_Mut0_ID5	sow.1.6.R	10	10_Gen10_Mut0_ID5	Smooth	1	6	r	r6	Gen10_r6	0.271403418	0.119220319	104218	0.019235563	90.50966773	0.110842218	0.173540045	0.008263812	0.00633695	0.289091148	0.092538417	0.275653979	0.142197758	0.212139612	0.096931365	0.151844255	0.042414364	0.271403418	0.119220319	1.555197107	3.899356163	-4.482321702	1.17498579	-6.033413247	1.95368705	8.777994409	1.503670356	12.00626589	1.890191135	2.06127334	5.846428941	8.791113878	3.574494871	0.058181883	18.38427694
Gen9_Mut0_ID10	sow.1.1.Y	10	10_Gen9_Mut0_ID10	Smooth	1	1	y	y1	Gen10_y1	0.139465423	0.031600558	102630	0.003696801	63.99999983	0.081753758	0.045218728	0.002153273	0.001298438	0.154796992	0.051801632	0.139429632	0.023381455	0.123086221	0.01860349	0.116465117	0.012723157	0.139465423	0.031600558	0.987336284	2.052585746	-2.428762991	1.417181706	-1.994315688	1.301663517	3.67805524	2.288829699	7.847174681	4.485746869	3.65073972	0.811467405	2.133217533	3.083401474	0.069960252	2.609542116
Gen10_Mut0_IDR0	sow.1.2.Y	10	10_Gen10_Mut0_IDR0	Smooth	1	2	y	y2	Gen10_y2	0.124941817	0.022300977	104039	0.003125433	45.25483389	0.096785184	0.032292473	0.001537737	0.001165253	0.137123318	0.038684557	0.125755462	0.016816279	0.10919423	0.012071671	0.099761026	0.009173413	0.124941817	0.022300977	0.854481409	2.182041769	-2.606653784	1.657881182	-2.571482925	1.457602341	4.109567817	2.623587936	8.391120619	4.070236541	3.267111413	1.911152823	1.033532115	4.183086892	0.081302866	2.330153629
Gen10_Mut0_ID9	sow.1.3.Y	10	10_Gen10_Mut0_ID9	Smooth	1	3	y	y3	Gen10_y3	0.167481503	0.034659564	102731	0.004467774	31.99999993	0.08598303	0.051961112	0.002474339	0.001545531	0.198418092	0.05802121	0.161263475	0.025342852	0.139453063	0.018590586	0.12820331	0.011426847	0.167481503	0.034659564	2.448456913	2.20066238	-3.517379234	1.611865903	-2.96473516	1.447877486	5.453238428	2.637440772	9.034303575	2.667359922	1.77191705	1.019094681	3.963779619	1.252839388	0.062878499	1.494541098
Gen10_Mut0_ID7	sow.1.4.Y	10	10_Gen10_Mut0_ID7	Smooth	1	4	y	y4	Gen10_y4	0.324414064	0.16938032	101475	0.029772951	15.99999998	0.121268294	0.245513067	0.011691098	0.008946772	0.306398365	0.129244073	0.346179883	0.19579973	0.273599886	0.144917736	0.184908488	0.065985643	0.324414064	0.16938032	-0.444029691	3.243577753	-2.979043999	1.257885136	-5.478179695	2.285236629	7.254789839	1.943087044	11.13330541	3.95440511	3.713088863	7.63057228	10.57525722	5.358638211	0.125869335	12.57410564
Gen10_Mut0_ID4	sow.1.5.Y	10	10_Gen10_Mut0_ID4	Smooth	1	5	y	y5	Gen10_y5	0.176138297	0.029378051	103565	0.004313444	63.99999983	0.103892384	0.041518387	0.001977066	0.001405254	0.175093156	0.044933538	0.185048469	0.033161256	0.151108549	0.017910041	0.126401937	0.008558257	0.176138297	0.029378051	-0.985657674	3.495189621	-2.472566371	1.596882439	-3.558055885	1.443661913	5.849950277	1.540569013	9.635263462	4.985655999	4.389603817	1.523060177	4.467745114	0.748873892	0.073737031	13.56286982
Gen7_Mut0_ID1	sow.1.6.Y	10	10_Gen7_Mut0_ID1	Smooth	1	6	y	y6	Gen10_y6	0.176708074	0.033217074	100029	0.004488843	63.99999983	0.097827006	0.045885525	0.002185025	0.001575436	0.179063399	0.047530946	0.183204884	0.032884473	0.155323454	0.01769991	0.134718109	0.009340106	0.176708074	0.033217074	-0.568864632	2.608595229	-2.129344193	1.539921333	-2.926491163	1.485744705	4.672738361	1.723676422	8.821723786	5.047153332	4.370198566	1.555356243	4.500041181	0.716577826	0.068886671	8.8712225
Gen10_Mut0_ID5	sow.1.1.B	11	11_Gen10_Mut0_ID5	Smooth	1	1	b	b1	Gen11_b1	0.271403418	0.119220319	104218	0.019235563	90.50966773	0.110842218	0.173540045	0.008263812	0.00633695	0.289091148	0.092538417	0.275653979	0.142197758	0.212139612	0.096931365	0.151844255	0.042414364	0.271403418	0.119220319	1.555197107	3.899356163	-4.482321702	1.17498579	-6.033413247	1.95368705	8.777994409	1.503670356	12.00626589	1.890191135	2.06127334	5.846428941	8.791113878	3.574494871	0.058181883	18.38427694
Gen11_Mut0_ID0	sow.1.2.B	11	11_Gen11_Mut0_ID0	Smooth	1	2	b	b2	Gen11_b2	0.099239917	0.024891724	101673	0.003596397	63.99999983	0.097330417	0.036950396	0.001759543	0.001320402	0.099450908	0.024443958	0.106316484	0.027064468	0.091936655	0.012559915	0.094308896	0.003708399	0.099239917	0.024891724	-0.903017193	0.901463324	-1.486021186	1.42395371	-0.423977978	2.059511333	2.620448815	1.848928215	7.073941508	7.061844249	6.237342705	4.214231248	1.26954631	6.486165317	0.076795665	7.366749596
Gen11_Mut0_IDR1	sow.1.3.B	11	11_Gen11_Mut0_IDR1	Smooth	1	3	b	b3	Gen11_b3	0.135034881	0.022283282	104011	0.003549622	15.99999998	0.10817434	0.032813898	0.001562567	0.001053551	0.130755168	0.021457838	0.14222777	0.022839815	0.133030119	0.017665513	0.127306814	0.009112726	0.135034881	0.022283282	-1.180780928	0.294794408	-0.335955308	0.546816005	-0.668264148	1.120395267	1.742124364	0.748248545	6.698350073	7.583840291	6.834852106	1.134303244	1.810381694	3.406237313	0.081154061	3.57246761
Gen7_Mut0_ID8	sow.1.4.B	11	11_Gen7_Mut0_ID8	Smooth	1	4	b	b4	Gen11_b4	0.367845493	0.148215944	101096	0.018169344	127.9999996	0.081292564	0.22350561	0.010643124	0.00652838	0.337005385	0.091896332	0.396170498	0.181206957	0.31497304	0.13857333	0.207155256	0.060499726	0.367845493	0.148215944	-1.133874275	3.746683943	-2.704886382	1.479354351	-5.967040292	1.813371945	7.841168396	1.49599667	11.60716151	4.729828216	4.564147369	8.886995468	11.83168041	6.615061399	0.101945222	16.66598971
Gen10_Mut0_ID8	sow.1.5.B	11	11_Gen10_Mut0_ID8	Smooth	1	5	b	b5	Gen11_b5	0.150319391	0.028447035	102006	0.003939091	45.25483389	0.096877605	0.040660488	0.001936214	0.001297628	0.16692536	0.048059111	0.149919566	0.020678015	0.131974436	0.016046934	0.122839929	0.010995375	0.150319391	0.028447035	1.131124674	1.926766119	-2.556627583	1.380209671	-2.293258741	1.175436041	3.88072033	2.239167222	8.097522667	4.134359903	3.305707793	0.062011435	2.882673503	2.333945504	0.073634933	1.318288651
Gen11_Mut0_ID7	sow.1.6.B	11	11_Gen11_Mut0_ID7	Smooth	1	6	b	b6	Gen11_b6	0.155828916	0.02888189	103148	0.004215226	45.25483389	0.101060404	0.041709964	0.001986189	0.001418484	0.180868751	0.046522968	0.151667774	0.021788206	0.133538362	0.015854014	0.124348471	0.009718203	0.155828916	0.02888189	2.163289824	1.584993509	-3.091659631	1.292037408	-2.578786221	1.269480263	4.621062206	2.308082603	8.488907352	3.237781541	2.368721279	0.297952659	3.242637597	1.97398141	0.072585619	0.304818133
Gen11_Mut0_ID4	sow.1.1.G	11	11_Gen11_Mut0_ID4	Smooth	1	1	g	g1	Gen11_g1	0.166939606	0.069375781	102585	0.010301013	63.99999983	0.103947321	0.099098394	0.004718971	0.003317751	0.157949134	0.071986563	0.180533731	0.075340435	0.140660366	0.04259621	0.116367326	0.015477905	0.166939606	0.069375781	-1.87648572	3.285699861	-2.396701245	1.738542135	-3.357489827	2.422972135	5.893848151	2.343005615	9.872662236	5.861119831	5.267164532	0.986686591	3.931371528	1.285247478	0.019153484	15.84743694
Gen10_Mut0_ID11	sow.1.2.G	11	11_Gen10_Mut0_ID11	Smooth	1	2	g	g2	Gen11_g2	0.131137158	0.044925883	105014	0.00569518	63.99999983	0.088972652	0.064010458	0.003048117	0.001939744	0.121592394	0.047152512	0.141759605	0.047449203	0.118669591	0.024423905	0.099805057	0.008519579	0.131137158	0.044925883	-2.207649643	1.440334275	-1.129134249	1.727081482	-2.610733884	2.453016597	4.044049548	2.772162903	8.90964999	6.906714367	6.285383957	1.427196641	1.517488297	3.69913071	0.052475816	11.34862614
Gen11_Mut0_ID5	sow.1.3.G	11	11_Gen11_Mut0_ID5	Smooth	1	3	g	g3	Gen11_g3	0.314410628	0.158492897	105770	0.024177533	15.99999998	0.101054112	0.239253335	0.011393016	0.00764299	0.29559714	0.118568571	0.334938801	0.183260266	0.261546358	0.136238658	0.169235064	0.061865204	0.314410628	0.158492897	-0.534813923	3.456416605	-3.147102396	1.190655001	-6.217028527	2.339210551	7.974588483	2.020866957	11.82971285	4.076306368	3.997148858	7.317364168	10.26204911	5.045430099	0.118430605	17.77941777
Gen9_Mut0_ID5	sow.1.4.G	11	11_Gen9_Mut0_ID5	Smooth	1	4	g	g4	Gen11_g4	0.116577424	0.013241727	102546	0.001741165	11.31370848	0.088252439	0.019729364	0.000939494	0.000562604	0.113950051	0.01412657	0.123524257	0.013652229	0.113835189	0.008428181	0.111670663	0.007124351	0.116577424	0.013241727	-1.1448887	0.273875636	-0.595418653	0.938674487	-0.567651362	1.082450468	1.856826448	0.817018697	6.757943788	7.497310784	6.728611278	2.604078113	0.340606825	4.876012182	0.093899174	2.757795107
Gen8_Mut0_ID1	sow.1.5.G	11	11_Gen8_Mut0_ID1	Smooth	1	5	g	g5	Gen11_g5	0.119011727	0.007379255	103051	0.001061208	15.99999998	0.094410822	0.011240318	0.000535253	0.000345902	0.122262382	0.010448858	0.123300207	0.006782771	0.115272065	0.004223232	0.11565978	0.004569852	0.119011727	0.007379255	-0.147435139	0.520545085	-0.949574102	0.818900052	-0.491599487	0.707968425	1.391242034	0.819951247	6.35246927	6.827605802	6.026372012	2.397414127	0.54727081	4.669348197	0.102167325	1.574863404
Gen9_Mut0_ID10	sow.1.6.G	11	11_Gen9_Mut0_ID10	Smooth	1	6	g	g6	Gen11_g6	0.139465423	0.031600558	102630	0.003696801	63.99999983	0.081753758	0.045218728	0.002153273	0.001298438	0.154796992	0.051801632	0.139429632	0.023381455	0.123086221	0.01860349	0.116465117	0.012723157	0.139465423	0.031600558	0.987336284	2.052585746	-2.428762991	1.417181706	-1.994315688	1.301663517	3.67805524	2.288829699	7.847174681	4.485746869	3.65073972	0.811467405	2.133217533	3.083401474	0.069960252	2.609542116
Gen11_Mut0_IDR0	sow.1.1.R	11	11_Gen11_Mut0_IDR0	Smooth	1	1	r	r1	Gen11_r1	0.308671075	0.122859038	101269	0.016797542	63.99999983	0.08987311	0.186902865	0.008900136	0.005868268	0.325072057	0.094698568	0.314349727	0.145589689	0.247017499	0.104915468	0.181181764	0.047986074	0.308671075	0.122859038	1.189861353	3.311830856	-4.111963373	1.226836722	-5.618139142	1.769812769	7.95109134	1.507681756	11.51088879	2.136799109	2.05809489	7.133127805	10.07781274	4.861193736	0.070083928	12.63888736
Gen10_Mut0_ID4	sow.1.2.R	11	11_Gen10_Mut0_ID4	Smooth	1	2	r	r2	Gen11_r2	0.176138297	0.029378051	103565	0.004313444	63.99999983	0.103892384	0.041518387	0.001977066	0.001405254	0.175093156	0.044933538	0.185048469	0.033161256	0.151108549	0.017910041	0.126401937	0.008558257	0.176138297	0.029378051	-0.985657674	3.495189621	-2.472566371	1.596882439	-3.558055885	1.443661913	5.849950277	1.540569013	9.635263462	4.985655999	4.389603817	1.523060177	4.467745114	0.748873892	0.073737031	13.56286982
Gen11_Mut0_ID3	sow.1.3.R	11	11_Gen11_Mut0_ID3	Smooth	1	3	r	r3	Gen11_r3	0.119466552	0.022596307	105637	0.003092375	11.31370848	0.091945527	0.033632689	0.001601557	0.000976592	0.114456646	0.022786849	0.127396223	0.024402357	0.114786394	0.01211679	0.107719516	0.004628511	0.119466552	0.022596307	-1.48982404	0.845768468	-0.644842711	1.098987451	-1.103318374	1.545673091	2.278897357	1.723811589	7.303733638	7.359895155	6.625482915	2.359270146	0.585414792	4.631204215	0.080522424	7.176276966
Gen11_Mut0_ID1	sow.1.4.R	11	11_Gen11_Mut0_ID1	Smooth	1	4	r	r4	Gen11_r4	0.130481839	0.035501984	104111	0.005275424	63.99999983	0.102618475	0.051408128	0.002448006	0.001827234	0.145932814	0.045784625	0.130889337	0.032456962	0.112165612	0.022378494	0.106186234	0.012993687	0.130481839	0.035501984	1.257625504	1.457651093	-2.925309966	1.406784182	-2.190428881	1.916476353	4.209654245	2.234388829	8.264536761	4.014962969	3.144456289	1.477293949	1.467390989	3.749228018	0.06306438	3.324273068
Gen10_Mut0_ID7	sow.1.5.R	11	11_Gen10_Mut0_ID7	Smooth	1	5	r	r5	Gen11_r5	0.324414064	0.16938032	101475	0.029772951	15.99999998	0.121268294	0.245513067	0.011691098	0.008946772	0.306398365	0.129244073	0.346179883	0.19579973	0.273599886	0.144917736	0.184908488	0.065985643	0.324414064	0.16938032	-0.444029691	3.243577753	-2.979043999	1.257885136	-5.478179695	2.285236629	7.254789839	1.943087044	11.13330541	3.95440511	3.713088863	7.63057228	10.57525722	5.358638211	0.125869335	12.57410564
Gen11_Mut0_ID6	sow.1.6.R	11	11_Gen11_Mut0_ID6	Smooth	1	6	r	r6	Gen11_r6	0.277268616	0.145677101	105540	0.019469891	127.9999996	0.089196295	0.218281391	0.010394352	0.006822593	0.272277677	0.100707754	0.291662702	0.172963457	0.226733631	0.130980016	0.154692025	0.059557009	0.277268616	0.145677101	0.51676521	4.161873201	-3.910915461	1.681665058	-5.826340252	2.167544688	8.458332647	1.677016008	11.67779409	2.84512164	2.758065689	6.060233219	9.004918157	3.78829915	0.097868678	15.15228698
Gen11_Mut0_ID2	sow.1.1.Y	11	11_Gen11_Mut0_ID2	Smooth	1	1	y	y1	Gen11_y1	0.104963082	0.012477927	102130	0.001436435	127.9999996	0.075939876	0.018915429	0.000900735	0.000517329	0.098715803	0.013434682	0.114847783	0.012964829	0.10084528	0.006986257	0.104266047	0.00498218	0.104963082	0.012477927	-2.152787631	0.414521039	-0.785131756	1.110330192	-0.007775096	1.230366004	2.814652052	0.497147774	7.274405166	8.401667378	7.611430423	3.653547589	0.708862651	5.925481658	0.095025213	7.123401011
Gen11_Mut0_ID11	sow.1.2.Y	11	11_Gen11_Mut0_ID11	Smooth	1	2	y	y2	Gen11_y2	0.326919493	0.168726471	105721	0.026508809	90.50966773	0.113262021	0.234048527	0.011145168	0.009218216	0.313060151	0.135945358	0.349401674	0.193517524	0.254981857	0.128544922	0.164347173	0.054674952	0.326919493	0.168726471	-0.530915182	3.146126301	-3.999625189	0.978627617	-6.755356841	2.880025662	8.599239766	2.667780121	12.71526183	4.08367224	4.123287902	7.707504946	10.65218988	5.435570877	0.115612545	18.5306291
Gen10_Mut0_ID9	sow.1.3.Y	11	11_Gen10_Mut0_ID9	Smooth	1	3	y	y3	Gen11_y3	0.167481503	0.034659564	102731	0.004467774	31.99999993	0.08598303	0.051961112	0.002474339	0.001545531	0.198418092	0.05802121	0.161263475	0.025342852	0.139453063	0.018590586	0.12820331	0.011426847	0.167481503	0.034659564	2.448456913	2.20066238	-3.517379234	1.611865903	-2.96473516	1.447877486	5.453238428	2.637440772	9.034303575	2.667359922	1.77191705	1.019094681	3.963779619	1.252839388	0.062878499	1.494541098
Gen9_Mut0_ID3	sow.1.4.Y	11	11_Gen9_Mut0_ID3	Smooth	1	4	y	y4	Gen11_y4	0.189778428	0.036030144	99553	0.006011456	63.99999983	0.12567863	0.047831965	0.002277713	0.001990543	0.203159377	0.060998124	0.191508649	0.031592325	0.16337412	0.023355554	0.141549819	0.014644023	0.189778428	0.036030144	0.464949531	3.125952786	-2.661829301	1.708212076	-3.23131402	1.086379389	5.321363457	1.815400184	8.995340347	3.895368026	3.182138353	2.26893776	5.213622698	0.002996309	0.065991572	6.938405883
Gen10_Mut0_ID10	sow.1.5.Y	11	11_Gen10_Mut0_ID10	Smooth	1	5	y	y5	Gen11_y5	0.143907716	0.023839907	105057	0.002975453	90.50966773	0.084783405	0.035094755	0.001671179	0.000996654	0.166868386	0.040854449	0.14010918	0.016960243	0.122018443	0.015029796	0.109704764	0.011599231	0.143907716	0.023839907	2.11431284	2.062277558	-3.28419536	1.069656462	-3.1479151	0.873120234	5.290416028	1.826633907	9.022340884	2.70680702	1.845459565	0.497912142	2.446772796	2.769846211	0.079757924	2.132860838
Gen11_Mut0_ID10	sow.1.6.Y	11	11_Gen11_Mut0_ID10	Smooth	1	6	y	y6	Gen11_y6	0.277205168	0.136701564	103678	0.020093643	63.99999983	0.097949552	0.205142773	0.009768703	0.006858623	0.277342318	0.106180412	0.290307851	0.159853622	0.221062832	0.105792967	0.156075894	0.043939131	0.277205168	0.136701564	0.365621092	3.411215887	-3.812877185	0.91300194	-5.69788642	2.551022956	7.850863554	2.116390085	11.55548691	2.989294948	2.847577915	6.057944635	9.002629573	3.786010566	0.087425805	17.60857596
