# Supplementary material for: Adapting genetic algorithms for artificial evolution of visual patterns under selection from wild predators
Source: PLoS One. 2024 May 16;19(5):e0295106. doi: 10.1371/journal.pone.0295106 (PMC11098352; doi:10.1371/journal.pone.0295106)
Supplement: S1 Data — (ZIP) [file pone.0295106.s001.zip › CamoWild_ScreenControl.csv]

Generation	ID	Background	Target_X	Target_Y	Flip	Angle	Crop_X	Crop_Y	Target_L_Mean	Target_L_Dev	Target_L_GabRat	Target_A_Mean	Target_A_Dev	Target_A_GabRat	Target_B_Mean	Target_B_Dev	Target_B_GabRat	BG_L_Mean	BG_L_Dev	BG_A_Mean	BG_A_Dev	BG_B_Mean	BG_B_Dev	Parent1	Parent2	Sex	ptn_all_swt	ptn_dim_xcp	ptn_dim_ycp	ptn_dim_wdt	ptn_dim_asr	ptn_dim_agl	ptn_dim_cvr	ptn_cov_sig	ptn_cov_rad	ptn_cov_xcp	ptn_cov_ycp	ptn_edg_blr	ptn_edg_spc	ptn_bil_ctr	ptn_bil_sft	ptn_bil_frq	ptn_ajd_xsc	ptn_ajd_ysc	ptn_ajd_enl	ptn_ajd_ang	col_mac_swt	col_mac_lmv	col_mac_rgv
0	Gen0_Mut0_ID4	Furrowed_Wet_Crop_1.png	182.5601	205.7588	none	-16.3759	1000	1000	29.6625	4.2348	0.3045	-14.2519	21.1681	0.2618	15.1867	8.9198	0.2754	6.6801	2.2135	6.6801	2.2135	6.6801	2.2135	-	-	-	0.2	0.12	0.44	0.52	0.72	0.88	0.76	0.8	0.24	0.72	0.88	0.04	0.6	0.12	0.96	0.44	0.48	0.28	0.52	0.28	0.68	0.32	0.2
0	Gen0_Mut0_ID7	Furrowed_Wet_Crop_1.png	333.6187	337.8808	horizontal	-121.7236	1000	1000	44.0035	10.0953	0.3681	10.5499	7.6057	0.2596	32.5638	5.9012	0.2024	5.6547	2.4525	5.6547	2.4525	5.6547	2.4525	-	-	-	0.76	0.88	0.2	0.76	0.04	0.64	0.96	0.84	0.84	0.76	0.72	0.92	0.32	0.2	0.6	0.8	0.28	0.6	0.92	0.36	0.64	0.48	0.64
0	Gen0_Mut0_ID17	Furrowed_Wet_Crop_1.png	468.952	191.5242	horizontal	100.6758	1000	1000	35.5564	11.8785	0.2909	24.0737	5.4731	0.09667	22.853	12.2438	0.2593	6.5111	1.7893	6.5111	1.7893	6.5111	1.7893	-	-	-	0.72	0.64	0.8	0.96	0.8	0.12	0.28	0.6	0.4	0.88	0.64	0.16	0.28	0.68	0.08	0.88	0.72	0.04	0.6	0.84	0.08	0.44	0.72
0	Gen0_Mut0_ID19	Furrowed_Wet_Crop_1.png	761.7908	353.4085	none	-66.9234	1000	1000	58.8281	12.1189	0.1175	31.5403	15.6312	0.1012	-0.7259	4.436	0.2232	6.7183	3.1675	6.7183	3.1675	6.7183	3.1675	-	-	-	0.84	0.28	0.48	0.84	0.2	0.28	0.92	0.56	0.64	0.28	0.56	0.96	0.88	0.84	0.88	0.04	0.68	0.72	0.12	0.72	0.76	0.68	0.96
0	Gen0_Mut0_ID11	Furrowed_Wet_Crop_0.png	191.2197	192.1914	none	-110.709	1000	1000	46.365	15.8338	0.2501	-10.3893	19.2356	0.2778	14.1922	3.1213	0.2893	10.8731	7.2973	10.8731	7.2973	10.8731	7.2973	-	-	-	0.08	0.48	0.84	0.04	0.08	0.92	0.36	0.64	0.76	0.6	0.24	0.2	0.96	0.8	0.8	0.84	0.36	0.64	0.8	0.24	0.16	0.36	0.16
0	Gen0_Mut0_ID12	Furrowed_Wet_Crop_0.png	328.3827	635.4027	horizontal	-124.9953	1000	1000	30.0234	10.452	0.2618	28.4668	6.1833	0.07808	4.5032	13.2992	0.2964	12.9717	9.2567	12.9717	9.2567	12.9717	9.2567	-	-	-	0.32	0.84	0.6	0.28	0.12	0.44	0.64	0.04	0.92	0.96	0.6	0.52	0.52	0.16	0.84	0.2	0.12	0.08	0.36	0.8	0.4	0.4	0.84
0	Gen0_Mut0_ID6	Furrowed_Wet_Crop_0.png	621.5668	771.0674	none	-179.7787	1000	1000	51.4648	16.7783	0.2065	-28.8464	6.8941	0.06798	18.9229	13.2676	0.3108	9.7079	6.2256	9.7079	6.2256	9.7079	6.2256	-	-	-	0.6	0.24	0.28	0.16	0.96	0.4	0.32	0.48	0.44	0.12	0.12	0.68	0.72	0.72	0.52	0.48	0.8	0.24	0.08	0.96	0.72	0.72	0.12
0	Gen0_Mut0_ID15	Furrowed_Wet_Crop_0.png	775.2202	625.9827	none	118.7476	1000	1000	25.6675	12.9263	0.2735	-25.4061	11.6879	0.1536	24.5719	6.9409	0.2774	14.9859	5.9468	14.9859	5.9468	14.9859	5.9468	-	-	-	0.96	0.4	0.56	0.4	0.92	0.16	0.44	0.12	0.16	0.52	0.92	0.08	0.64	0.92	0.36	0.52	0.88	0.56	0.16	0.64	0.96	0.24	0.04
0	Gen0_Mut0_ID21	Furrowed_Dry_Crop_1.png	195.6597	198.9007	none	149.6062	1000	1000	27.1686	10.3793	0.3262	-14.2701	7.3659	0.09076	17.0855	18.9809	0.3245	35.575	11.8571	7.948	2.9288	14.3805	5.6241	-	-	-	0.56	0.08	0.4	0.2	0.36	0.72	0.72	0.32	0.6	0.36	0.4	0.72	0.36	0.64	0.32	0.6	0.96	0.68	0.72	0.76	0.04	0.2	0.4
0	Gen0_Mut0_ID18	Furrowed_Dry_Crop_1.png	347.7725	337.3617	horizontal	80.2653	1000	1000	9.6315	10.2888	0.1417	-5.3989	2.4516	0.08521	-0.966	3.3019	0.1445	39.8402	12.5734	5.6963	2.6818	13.6902	7.0096	-	-	-	0.36	0.56	0.32	0.88	0.52	0.32	0.52	0.16	0.12	0.8	0.16	0.12	0.04	0.08	0.04	0.32	0.08	0.32	0.4	0.2	0.48	0.04	0.36
0	Gen0_Mut0_ID22	Furrowed_Dry_Crop_1.png	616.2362	621.3787	horizontal	-41.8064	1000	1000	55.0298	32.3906	0.2839	8.0699	4.3083	0.3528	5.7617	1.6669	0.3006	36.7084	13.5946	6.6256	3.0803	12.2919	6.6814	-	-	-	0.28	0.92	0.76	0.44	0.24	0.52	0.4	0.76	0.32	0.92	0.08	0.64	0.68	0.4	0.12	0.08	0.52	0.48	0.2	0.56	0.88	0.88	0.56
0	Gen0_Mut0_ID13	Furrowed_Dry_Crop_1.png	775.3117	187.6845	horizontal	-154.8289	1000	1000	19.4171	10.466	0.1212	3.1981	5.6149	0.2724	9.6868	2.8692	0.1962	47.1474	17.1984	6.4483	2.6143	16.1476	8.1498	-	-	-	0.92	0.16	0.16	0.48	0.48	0.76	0.16	0.36	0.56	0.24	0.2	0.4	0.24	0.36	0.2	0.16	0.6	0.84	0.44	0.32	0.28	0.08	0.6
0	Gen0_Mut0_ID16	Furrowed_Dry_Crop_2.png	204.3679	215.4678	none	102.0967	1000	1000	51.5418	25.4588	0.3378	18.8193	21.9609	0.2843	36.5656	6.7244	0.1068	45.3815	15.4835	6.9311	3.0423	15.4149	7.1028	-	-	-	0.16	0.96	0.88	0.32	0.88	0.24	0.04	0.44	0.8	0.32	0.76	0.36	0.44	0.76	0.76	0.12	0.2	0.2	0.04	0.4	0.52	0.6	0.32
0	Gen0_Mut0_ID9	Furrowed_Dry_Crop_2.png	363.3517	762.254	horizontal	-153.6508	1000	1000	41.3365	27.0827	0.1729	8.4105	15.4618	0.2047	22.2979	6.1093	0.236	30.885	10.0449	8.3944	2.9676	12.3091	6.1535	-	-	-	0.04	0.32	0.64	0.8	0.4	0.04	0.68	0.52	0.52	0.44	0.28	0.8	0.92	0.04	0.4	0.76	0.92	0.44	0.96	0.92	0.12	0.16	0.76
0	Gen0_Mut0_ID23	Furrowed_Dry_Crop_2.png	473.6298	625.7387	none	-173.5014	1000	1000	74.2916	14.4171	0.2351	-5.0825	20.3922	0.1978	46.3418	9.8798	0.1096	43.7962	15.0215	5.9818	2.4739	15.0556	8.2701	-	-	-	0.44	0.8	0.24	0.64	0.56	0.2	0.12	0.72	0.28	0.2	0.04	0.84	0.8	0.24	0.28	0.4	0.76	0.8	0.84	0.44	0.92	0.8	0.24
0	Gen0_Mut0_ID5	Furrowed_Dry_Crop_2.png	746.576	203.4467	horizontal	-68.1517	1000	1000	60.942	7.114	0.1046	20.3898	13.8585	0.1832	52.2855	20.4183	0.1452	37.3487	17.254	6.8964	4.1852	13.7804	6.2673	-	-	-	0.48	0.2	0.36	0.68	0.68	0.36	0.84	0.96	0.36	0.04	0.44	0.88	0.16	0.44	0.92	0.64	0.24	0.12	0.64	0.12	0.84	0.64	0.8
0	Gen0_Mut0_ID0	Furrowed_Dry_Crop_0.png	195.1191	621.0388	horizontal	-4.12	1000	1000	33.2212	8.01	0.1466	21.9573	7.7082	0.1169	9.8938	17.2139	0.1932	34.8706	12.0016	6.9976	2.6027	13.2706	6.6758	-	-	-	0.68	0.36	0.12	0.12	0.16	0.8	0.6	0.92	0.08	0.48	0.48	0.56	0.48	0.56	0.64	0.68	0.64	0.16	0.68	0.16	0.32	0.52	0.92
0	Gen0_Mut0_ID20	Furrowed_Dry_Crop_0.png	336.4964	192.5298	horizontal	91.1524	1000	1000	74.1326	17.7401	0.1312	-19.4921	15.4712	0.1334	39.6863	6.1855	0.09409	42.3232	12.7294	6.8109	2.4837	12.6607	5.8619	-	-	-	0.12	0.44	0.04	0.56	0.76	0.68	0.08	0.4	0.48	0.16	0.8	0.76	0.08	0.32	0.48	0.56	0.44	0.88	0.88	0.52	0.6	0.96	0.48
0	Gen0_Mut0_ID3	Furrowed_Dry_Crop_0.png	629.7258	614.0676	none	57.5494	1000	1000	60.789	14.386	0.3101	10.4362	11.5	0.204	42.3782	5.9297	0.1104	42.4834	16.3337	7.0494	2.9727	16.4211	8.1743	-	-	-	0.24	0.52	0.08	0.92	0.6	0.48	0.56	0.88	0.2	0.64	0.36	0.6	0.76	0.6	0.68	0.96	0.4	0.92	0.76	0.08	0.36	0.76	0.88
0	Gen0_Mut0_ID10	Furrowed_Dry_Crop_0.png	774.6586	347.2139	none	-97.233	1000	1000	57.8856	11.872	0.1258	-23.9187	6.9001	0.06057	45.4178	13.1806	0.09929	36.4757	10.6507	7.8977	2.9169	15.32	6.0071	-	-	-	0.4	0.68	0.96	0.72	0.64	0.84	0.24	0.08	0.96	0.68	0.52	0.28	0.12	0.52	0.16	0.72	0.32	0.96	0.32	0.68	0.56	0.56	0.08
0	Gen0_Mut0_ID14	Furrowed_Wet_Crop_2.png	178.8873	763.3966	horizontal	149.4515	1000	1000	58.9031	22.4327	0.1832	-22.6101	16.2152	0.1716	38.1338	5.5694	0.0854	26.3328	8.9855	5.149	1.8458	7.0556	5.9881	-	-	-	0.88	0.04	0.68	0.08	0.32	0.56	0.2	0.68	0.72	0.08	0.68	0.44	0.56	0.48	0.56	0.28	0.04	0.76	0.48	0.88	0.8	0.28	0.52
0	Gen0_Mut0_ID1	Furrowed_Wet_Crop_2.png	488.1353	196.8255	horizontal	-137.5039	1000	1000	84.3627	12.2912	0.08594	-7.6352	7.2356	0.09394	18.8455	2.8615	0.1453	25.2208	7.1858	4.6381	2.5341	6.6366	5.7207	-	-	-	0.8	0.6	0.92	0.36	0.44	0.96	0.88	0.28	0.04	0.84	0.32	0.24	0.4	0.88	0.72	0.24	0.56	0.52	0.24	0.48	0.44	0.92	0.44
0	Gen0_Mut0_ID2	Furrowed_Wet_Crop_2.png	612.5177	337.4526	horizontal	-53.6449	1000	1000	25.1993	12.5122	0.2499	0.55	14.1801	0.4154	16.7805	6.6174	0.2175	29.2126	11.6938	5.0652	2.1505	8.2208	8.129	-	-	-	0.52	0.72	0.72	0.24	0.28	0.08	0.48	0.24	0.88	0.56	0.84	0.32	0.2	0.96	0.24	0.92	0.16	0.4	0.56	0.04	0.2	0.12	0.28
0	Gen0_Mut0_ID8	Furrowed_Wet_Crop_2.png	771.6308	198.8584	horizontal	-133.2222	1000	1000	65.9221	26.2126	0.1816	7.4774	9.0293	0.1561	21.4873	5.0453	0.1537	25.9231	8.721	5.8736	2.3885	7.1959	6.7732	-	-	-	0.64	0.76	0.52	0.6	0.84	0.6	0.8	0.2	0.68	0.4	0.96	0.48	0.84	0.28	0.44	0.36	0.84	0.36	0.28	0.6	0.24	0.84	0.68
1	Gen1_Mut0_ID2	Furrowed_Wet_Crop_2.png	189.6569	339.7631	horizontal	-44.2604	1000	1000	48.6069	23.7423	0.3217	20.6241	20.7416	0.3097	6.8246	3.8475	0.1693	9.1788	2.6219	9.1788	2.6219	9.1788	2.6219	Gen0_Mut0_ID22	Gen0_Mut0_ID16	-	0.16	0.92	0.774	0.4023	0.6875	0.5178	0.4	0.4231	0.8	0.881	0.6494	0.36	0.44	0.4	0.7076	0.12	0.52	0.4569	0.0597	0.5366	0.88	0.6	0.3334
1	Gen0_Mut0_ID2	Furrowed_Wet_Crop_2.png	332.3433	761.2451	none	-30.9815	1000	1000	25.1257	12.7017	0.3208	0.5046	14.1962	0.4131	16.715	6.5009	0.2192	6.7255	2.9614	6.7255	2.9614	6.7255	2.9614	-	-	-	0.52	0.72	0.72	0.24	0.28	0.08	0.48	0.24	0.88	0.56	0.84	0.32	0.2	0.96	0.24	0.92	0.16	0.4	0.56	0.04	0.2	0.12	0.28
1	Gen1_Mut0_ID1	Furrowed_Wet_Crop_2.png	484.0564	628.0021	none	24.7039	1000	1000	75.7798	13.775	0.1033	-17.0497	12.9802	0.1685	50.8388	21.4161	0.1417	6.1987	2.5909	6.1987	2.5909	6.1987	2.5909	Gen0_Mut0_ID5	Gen0_Mut0_ID23	-	0.5748	0.8	0.36	0.7233	0.56	0.1754	0.84	0.9297	0.3447	0.04	0.44	0.88	0.8	0.0862	0.2548	0.087	0.76	0.12	0.64	0.4132	0.92	0.8	0.2438
1	Gen0_Mut0_ID16	Furrowed_Wet_Crop_2.png	781.5003	339.0537	none	58.9168	1000	1000	51.9776	25.5775	0.32	18.4655	22.0929	0.2928	36.591	6.6968	0.1114	6.707	2.75	6.707	2.75	6.707	2.75	-	-	-	0.16	0.96	0.88	0.32	0.88	0.24	0.04	0.44	0.8	0.32	0.76	0.36	0.44	0.76	0.76	0.12	0.2	0.2	0.04	0.4	0.52	0.6	0.32
1	Gen1_Mut0_ID7	Furrowed_Dry_Crop_1.png	337.7512	192.2334	none	54.8692	1000	1000	16.1987	4.3813	0.1714	8.022	19.9811	0.2779	5.8959	12.0656	0.141	13.3434	6.6188	13.3434	6.6188	13.3434	6.6188	Gen0_Mut0_ID12	Gen0_Mut0_ID2	-	0.3088	0.8378	0.72	0.24	0.28	0.44	0.64	0.2382	0.8802	0.96	0.828	0.32	0.5078	0.6649	0.5559	0	0.1754	0.4	0.56	0.04	0.4	0.1152	0.28
1	Gen0_Mut0_ID3	Furrowed_Dry_Crop_1.png	492.7598	349.5013	horizontal	26.0715	1000	1000	60.8269	14.3748	0.2895	10.3154	11.4747	0.2153	42.3529	6.0166	0.1073	16.1565	7.5997	16.1565	7.5997	16.1565	7.5997	-	-	-	0.24	0.52	0.08	0.92	0.6	0.48	0.56	0.88	0.2	0.64	0.36	0.6	0.76	0.6	0.68	0.96	0.4	0.92	0.76	0.08	0.36	0.76	0.88
1	Gen1_Mut0_ID8	Furrowed_Dry_Crop_1.png	617.3804	201.5522	none	-125.5543	1000	1000	63.9031	19.5044	0.166	-4.997	21.0948	0.2195	21.7019	14.1058	0.2086	13.8071	6.6209	13.8071	6.6209	13.8071	6.6209	Gen0_Mut0_ID1	Gen0_Mut0_ID7	-	0.6	0.36	0.7678	0.84	0.2	0.92	0.6	0.8331	0.28	0.2914	0.96	0.9718	0.8	0.44	0.7447	0.5193	0.72	0.6	0.24	0.1856	0.6127	0.5031	0.6524
1	Gen0_Mut0_ID6	Furrowed_Dry_Crop_1.png	760.5286	621.1855	horizontal	-108.6735	1000	1000	51.6498	16.5473	0.2596	-28.8687	6.7177	0.07447	18.7688	13.2358	0.3367	13.3549	6.5213	13.3549	6.5213	13.3549	6.5213	-	-	-	0.6	0.24	0.28	0.16	0.96	0.4	0.32	0.48	0.44	0.12	0.12	0.68	0.72	0.72	0.52	0.48	0.8	0.24	0.08	0.96	0.72	0.72	0.12
1	Gen0_Mut0_ID23	Furrowed_Dry_Crop_0.png	192.1477	350.9094	none	-93.8738	1000	1000	74.3023	14.3971	0.1071	-5.0664	20.4068	0.2025	46.4339	9.7368	0.09589	36.3703	12.3302	7.4583	2.7903	13.4099	6.7016	-	-	-	0.44	0.8	0.24	0.64	0.56	0.2	0.12	0.72	0.28	0.2	0.04	0.84	0.8	0.24	0.28	0.4	0.76	0.8	0.84	0.44	0.92	0.8	0.24
1	Gen0_Mut0_ID5	Furrowed_Dry_Crop_0.png	471.802	195.3065	horizontal	52.5788	1000	1000	60.9551	7.2891	0.168	20.3458	14.0378	0.1539	52.2091	20.7201	0.1683	35.5845	12.7219	8.2252	3.1431	14.2494	7.2941	-	-	-	0.48	0.2	0.36	0.68	0.68	0.36	0.84	0.96	0.36	0.04	0.44	0.88	0.16	0.44	0.92	0.64	0.24	0.12	0.64	0.12	0.84	0.64	0.8
1	Gen1_Mut0_ID9	Furrowed_Dry_Crop_0.png	611.4048	628.1247	none	147.8567	1000	1000	77.3097	14.3554	0.2385	-7.0899	0.9887	0.07825	18.9797	2.4032	0.2941	41.4952	16.4171	6.7929	2.6798	15.3332	8.2697	Gen0_Mut0_ID7	Gen0_Mut0_ID1	-	0.76	0.88	0.92	0.3499	0.04	0.64	0.8682	0.3591	0.7209	0.76	0.32	0	0.2007	0.2431	0.72	0.8	0.56	0.52	0.8724	0.48	0.4636	0.8981	0.4185
1	Gen1_Mut0_ID4	Furrowed_Dry_Crop_0.png	769.9291	189.5552	horizontal	-170.5253	1000	1000	50.8435	19.7686	0.2667	-22.7656	11.2995	0.08318	1.7691	6.43	0.2029	40.0306	14.0762	5.7028	2.2688	12.4681	7.7679	Gen0_Mut0_ID6	Gen0_Mut0_ID18	-	0.6	0.24	0.28	0.3028	0.52	0.4	0.52	0.48	0.3831	0.8	0.1599	0.6713	0.72	0.0824	0.52	0.48	0.0835	0.2569	0.0752	0.2	0.7182	0.72	0.12
1	Gen1_Mut0_ID10	Furrowed_Wet_Crop_0.png	336.2871	350.6878	none	179.2866	1000	1000	51.2904	36.3057	0.1621	3.3873	11.7298	0.2855	11.5306	9.0631	0.3052	28.9571	8.5591	5.6491	1.6021	8.8634	6.1942	Gen0_Mut0_ID23	Gen0_Mut0_ID18	-	0.36	0.8	0.24	0.64	0.514	0.1905	0.1643	0.72	0.28	0.1992	0.16	0.84	0.0756	0.1976	0.0511	0.3984	0.5818	0.3633	0.84	0.4172	0.4832	0.04	0.24
1	Gen1_Mut0_ID3	Furrowed_Wet_Crop_0.png	505.6838	196.7767	none	-173.3059	1000	1000	38.9274	29.5429	0.3131	7.7593	5.7002	0.3123	25.268	11.3527	0.4555	34.819	12.086	6.1663	2.9755	13.5028	8.6345	Gen0_Mut0_ID16	Gen0_Mut0_ID22	-	0.28	0.96	0.8676	0.3459	0.3746	0.2422	0.04	0.7769	0.32	0.3565	0.1726	0.64	0.68	0.76	0.1681	0.08	0.2	0.2212	0.1827	0.42	0.52	0.88	0.5473
1	Gen0_Mut0_ID12	Furrowed_Wet_Crop_0.png	627.4261	331.2693	none	71.4305	1000	1000	30.0795	10.4094	0.3882	28.5285	6.2783	0.08685	4.5606	13.4535	0.321	29.1913	12.2209	5.0647	2.2202	8.5657	8.0844	-	-	-	0.32	0.84	0.6	0.28	0.12	0.44	0.64	0.04	0.92	0.96	0.6	0.52	0.52	0.16	0.84	0.2	0.12	0.08	0.36	0.8	0.4	0.4	0.84
1	Gen1_Mut0_ID11	Furrowed_Wet_Crop_0.png	772.275	771.9261	horizontal	150.558	1000	1000	71.0761	18.4127	0.1611	-11.1661	1.6239	0.07246	9.6053	18.5475	0.2996	33.6214	10.2294	7.2299	2.261	12.8313	7.3607	Gen0_Mut0_ID18	Gen0_Mut0_ID23	-	0.44	0.56	0.32	0.88	0.2617	0.3301	0.4806	0.2505	0.5424	0.8008	0.04	0.12	0.7661	0.1112	0.2694	0.3216	0.2115	0.7606	0.4	0.2207	0.9168	0.8	0.36
1	Gen0_Mut0_ID7	Furrowed_Dry_Crop_2.png	343.859	200.4828	horizontal	-10.4098	1000	1000	43.8343	10.0357	0.4381	10.6132	7.2062	0.2527	32.6423	5.7076	0.1383	40.0434	10.863	5.3789	2.1097	13.5867	5.4715	-	-	-	0.76	0.88	0.2	0.76	0.04	0.64	0.96	0.84	0.84	0.76	0.72	0.92	0.32	0.2	0.6	0.8	0.28	0.6	0.92	0.36	0.64	0.48	0.64
1	Gen1_Mut0_ID6	Furrowed_Dry_Crop_2.png	481.2392	755.8307	none	-106.8512	1000	1000	39.7707	9.286	0.38	15.3092	15.1625	0.4679	32.5499	7.9578	0.1487	37.4871	12.6094	8.2901	3.0136	14.5212	6.6815	Gen0_Mut0_ID2	Gen0_Mut0_ID12	-	0.5312	0.7222	0.6	0.28	0.12	0.08	0.48	0.0418	0.9198	0.56	0.6126	0.52	0.2127	0.9565	0.7611	0.8632	0.105	0.08	0.36	0.8	0.2	0.4048	0.84
1	Gen0_Mut0_ID1	Furrowed_Dry_Crop_2.png	634.5543	625.6354	horizontal	19.7966	1000	1000	84.3828	12.5041	0.1683	-7.6226	7.1854	0.1052	18.8353	2.8993	0.3005	41.3489	14.5732	7.0752	2.5165	14.4505	7.0027	-	-	-	0.8	0.6	0.92	0.36	0.44	0.96	0.88	0.28	0.04	0.84	0.32	0.24	0.4	0.88	0.72	0.24	0.56	0.52	0.24	0.48	0.44	0.92	0.44
1	Gen1_Mut0_ID0	Furrowed_Dry_Crop_2.png	754.1149	767.1457	horizontal	-149.2665	1000	1000	57.7072	16.3048	0.1915	4.6819	22.3069	0.1425	38.7321	14.3874	0.1501	48.255	15.0445	6.7314	2.4412	17.64	7.0168	Gen0_Mut0_ID23	Gen0_Mut0_ID5	-	0.3452	0.2	0.24	0.5967	0.68	0.3564	0.12	0.7555	0.3007	0.2	0.04	0.84	0.16	0.24	0.1179	0.4	0.24	0.8	0.84	0.1496	0.84	0.64	0.7961
1	Gen0_Mut0_ID18	Furrowed_Wet_Crop_1.png	193.2127	357.7237	horizontal	-138.4568	1000	1000	9.5433	9.9735	0.1379	-5.4173	2.4334	0.09096	-0.9748	3.0917	0.1488	39.0679	15.5876	6.7625	2.1414	14.5072	8.0141	-	-	-	0.36	0.56	0.32	0.88	0.52	0.32	0.52	0.16	0.12	0.8	0.16	0.12	0.04	0.08	0.04	0.32	0.08	0.32	0.4	0.2	0.48	0.04	0.36
1	Gen1_Mut0_ID5	Furrowed_Wet_Crop_1.png	324.7599	599.1517	horizontal	-44.4349	1000	1000	8.796	8.4456	0.1535	-7.658	2.5196	0.05433	5.7814	3.9206	0.2225	32.8809	11.6145	7.5517	2.9887	13.1608	8.8463	Gen0_Mut0_ID18	Gen0_Mut0_ID6	-	0.36	0.56	0.32	0.7655	0.96	0.32	0.32	0.16	0.1668	0.12	0.1201	0.1285	0.04	0.7177	0.04	0.32	0.7965	0.3067	0.4048	0.96	0.4817	0.04	0.36
1	Gen0_Mut0_ID11	Furrowed_Wet_Crop_1.png	632.9802	340.9328	horizontal	-99.0945	1000	1000	46.4163	15.8101	0.2628	-10.4594	19.1672	0.3128	14.1709	3.0959	0.3189	30.588	7.7721	6.462	1.8556	9.9693	5.1528	-	-	-	0.08	0.48	0.84	0.04	0.08	0.92	0.36	0.64	0.76	0.6	0.24	0.2	0.96	0.8	0.8	0.84	0.36	0.64	0.8	0.24	0.16	0.36	0.16
1	Gen0_Mut0_ID22	Furrowed_Wet_Crop_1.png	748.0062	769.9398	horizontal	-114.3838	1000	1000	55.3193	32.1269	0.3055	8.0443	4.2983	0.2575	5.7359	1.6881	0.4113	28.3843	10.9415	6.0536	2.5916	8.647	7.6789	-	-	-	0.28	0.92	0.76	0.44	0.24	0.52	0.4	0.76	0.32	0.92	0.08	0.64	0.68	0.4	0.12	0.08	0.52	0.48	0.2	0.56	0.88	0.88	0.56
2	Gen2_Mut0_ID2	Furrowed_Dry_Crop_0.png	191.8264	634.1012	horizontal	134.1126	1000	1000	35.9463	21.5563	0.2012	-4.3243	10.8912	0.1359	26.156	14.1452	0.272	7.1394	2.4024	7.1394	2.4024	7.1394	2.4024	Gen1_Mut0_ID8	Gen1_Mut0_ID3	-	0.5555	0.96	0.8676	0.84	0.2	0.2434	0.6	0.7769	0.32	0.3565	0.1726	0.9721	0.6899	0.76	0.7447	0.1061	0.7212	0.5957	0.1827	0.42	0.52	0.5031	0.5473
2	Gen1_Mut0_ID2	Furrowed_Dry_Crop_0.png	338.0462	351.2301	none	-150.4117	1000	1000	47.6994	23.6059	0.3916	21.1391	20.5991	0.3051	6.8092	3.8851	0.1273	7.3622	2.5446	7.3622	2.5446	7.3622	2.5446	Gen0_Mut0_ID22	Gen0_Mut0_ID16	-	0.16	0.92	0.774	0.4023	0.6875	0.5178	0.4	0.4231	0.8	0.881	0.6494	0.36	0.44	0.4	0.7076	0.12	0.52	0.4569	0.0597	0.5366	0.88	0.6	0.3334
2	Gen1_Mut0_ID8	Furrowed_Dry_Crop_0.png	475.834	764.5952	horizontal	-19.2506	1000	1000	63.7926	19.4912	0.2184	-4.9147	20.978	0.199	21.8025	14.0496	0.2619	6.8787	3.3645	6.8787	3.3645	6.8787	3.3645	Gen0_Mut0_ID1	Gen0_Mut0_ID7	-	0.6	0.36	0.7678	0.84	0.2	0.92	0.6	0.8331	0.28	0.2914	0.96	0.9718	0.8	0.44	0.7447	0.5193	0.72	0.6	0.24	0.1856	0.6127	0.5031	0.6524
2	Gen2_Mut0_ID1	Furrowed_Dry_Crop_0.png	771.6117	183.8977	horizontal	177.7619	1000	1000	17.3807	3.7454	0.07517	-6.5476	1.0586	0.06129	19.1727	4.2935	0.4667	5.863	2.3769	5.863	2.3769	5.863	2.3769	Gen0_Mut0_ID2	Gen1_Mut0_ID9	-	0.52	0.88	0.9109	0.3297	0.28	0.6345	0.8682	0.2454	0.7209	0.7373	0.84	0.32	0.2	0.2431	0.2409	0.92	0.4341	0.16	0.04	0.04	0.2493	0.1698	0.4185
2	Gen0_Mut0_ID12	Furrowed_Wet_Crop_1.png	196.4726	351.4718	none	6.3407	1000	1000	30.0602	10.4119	0.259	28.5417	6.2413	0.08028	4.5885	13.4653	0.2696	14.3714	7.8076	14.3714	7.8076	14.3714	7.8076	-	-	-	0.32	0.84	0.6	0.28	0.12	0.44	0.64	0.04	0.92	0.96	0.6	0.52	0.52	0.16	0.84	0.2	0.12	0.08	0.36	0.8	0.4	0.4	0.84
2	Gen2_Mut0_IDR2	Furrowed_Wet_Crop_1.png	348.0251	211.8529	horizontal	-23.1668	1000	1000	60.9531	7.0483	0.1337	20.4376	13.7797	0.1915	52.3783	20.3343	0.1664	10.9468	7.3192	10.9468	7.3192	10.9468	7.3192	-	-	-	0.48	0.2	0.36	0.68	0.68	0.36	0.84	0.96	0.36	0.04	0.44	0.88	0.16	0.44	0.92	0.64	0.24	0.12	0.64	0.12	0.84	0.64	0.8
2	Gen2_Mut0_ID11	Furrowed_Wet_Crop_1.png	604.5033	337.0596	horizontal	152.04	1000	1000	68.8299	20.2656	0.2278	14.1829	14.7626	0.316	12.2001	5.5529	0.3768	8.4425	6.1983	8.4425	6.1983	8.4425	6.1983	Gen0_Mut0_ID12	Gen1_Mut0_ID9	-	0.3993	0.8782	0.6	0.28	0.12	0.64	0.8682	0.3591	0.7209	0.96	0.32	0	0.1016	0.16	0.72	0.8	0.5425	0.08	0.3647	0.8	0.4	0.8981	0.8261
2	Gen2_Mut0_IDR1	Furrowed_Wet_Crop_1.png	774.1417	194.9292	horizontal	158.3409	1000	1000	51.5699	16.5519	0.2394	-28.8973	6.7379	0.06075	18.9533	13.2324	0.2631	11.3477	7.1031	11.3477	7.1031	11.3477	7.1031	-	-	-	0.6	0.24	0.28	0.16	0.96	0.4	0.32	0.48	0.44	0.12	0.12	0.68	0.72	0.72	0.52	0.48	0.8	0.24	0.08	0.96	0.72	0.72	0.12
2	Gen0_Mut0_ID2	Furrowed_Wet_Crop_2.png	193.6174	625.334	horizontal	7.7392	1000	1000	25.2594	12.8486	0.4792	0.5405	14.0821	0.3907	16.7866	6.5423	0.2632	29.2988	8.7428	6.6255	2.377	10.6404	6.7344	-	-	-	0.52	0.72	0.72	0.24	0.28	0.08	0.48	0.24	0.88	0.56	0.84	0.32	0.2	0.96	0.24	0.92	0.16	0.4	0.56	0.04	0.2	0.12	0.28
2	Gen1_Mut0_ID3	Furrowed_Wet_Crop_2.png	322.4188	333.9475	horizontal	11.6887	1000	1000	38.5067	29.2219	0.3587	7.86	5.6704	0.3705	25.2318	11.2619	0.2875	34.0028	11.6338	7.925	2.1238	12.9123	7.764	Gen0_Mut0_ID16	Gen0_Mut0_ID22	-	0.28	0.96	0.8676	0.3459	0.3746	0.2422	0.04	0.7769	0.32	0.3565	0.1726	0.64	0.68	0.76	0.1681	0.08	0.2	0.2212	0.1827	0.42	0.52	0.88	0.5473
2	Gen0_Mut0_ID18	Furrowed_Wet_Crop_2.png	617.0191	200.2166	horizontal	-77.785	1000	1000	9.4662	9.5646	0.2013	-5.4415	2.5073	0.06296	-0.942	3.3164	0.2313	36.9707	12.7699	6.9233	1.9658	14.3063	7.4646	-	-	-	0.36	0.56	0.32	0.88	0.52	0.32	0.52	0.16	0.12	0.8	0.16	0.12	0.04	0.08	0.04	0.32	0.08	0.32	0.4	0.2	0.48	0.04	0.36
2	Gen1_Mut0_ID6	Furrowed_Wet_Crop_2.png	764.9792	347.4808	none	147.3691	1000	1000	39.8294	9.5233	0.2867	15.2874	15.1784	0.3985	32.5151	7.7438	0.1235	30.8416	10.186	6.506	2.5954	10.6062	7.0988	Gen0_Mut0_ID2	Gen0_Mut0_ID12	-	0.5312	0.7222	0.6	0.28	0.12	0.08	0.48	0.0418	0.9198	0.56	0.6126	0.52	0.2127	0.9565	0.7611	0.8632	0.105	0.08	0.36	0.8	0.2	0.4048	0.84
2	Gen2_Mut0_IDR3	Furrowed_Dry_Crop_1.png	201.8463	792.5386	horizontal	-14.6822	1000	1000	84.358	12.521	0.2045	-7.5766	7.2169	0.09891	18.8024	2.9231	0.2979	45.4035	13.6978	6.9365	2.5785	16.569	6.7546	-	-	-	0.8	0.6	0.92	0.36	0.44	0.96	0.88	0.28	0.04	0.84	0.32	0.24	0.4	0.88	0.72	0.24	0.56	0.52	0.24	0.48	0.44	0.92	0.44
2	Gen1_Mut0_ID7	Furrowed_Dry_Crop_1.png	472.0525	357.0035	horizontal	114.9387	1000	1000	16.1607	4.4429	0.1392	8.1144	19.9649	0.2694	5.8817	12.1295	0.1918	39.9315	11.4566	6.6508	2.0775	14.2611	6.7675	Gen0_Mut0_ID12	Gen0_Mut0_ID2	-	0.3088	0.8378	0.72	0.24	0.28	0.44	0.64	0.2382	0.8802	0.96	0.828	0.32	0.5078	0.6649	0.5559	0	0.1754	0.4	0.56	0.04	0.4	0.1152	0.28
2	Gen1_Mut0_ID9	Furrowed_Dry_Crop_1.png	611.9695	199.4399	horizontal	147.5851	1000	1000	77.2468	14.4214	0.1503	-7.0773	0.9972	0.08422	18.9678	2.3887	0.2844	36.7353	13.0147	7.397	2.6997	13.7518	6.9777	Gen0_Mut0_ID7	Gen0_Mut0_ID1	-	0.76	0.88	0.92	0.3499	0.04	0.64	0.8682	0.3591	0.7209	0.76	0.32	0	0.2007	0.2431	0.72	0.8	0.56	0.52	0.8724	0.48	0.4636	0.8981	0.4185
2	Gen2_Mut0_IDR0	Furrowed_Dry_Crop_1.png	769.0032	337.2286	horizontal	14.0023	1000	1000	74.2164	14.448	0.1806	-5.015	20.3607	0.196	46.2035	10.0501	0.116	41.9623	12.9399	6.8337	2.5257	12.563	5.9994	-	-	-	0.44	0.8	0.24	0.64	0.56	0.2	0.12	0.72	0.28	0.2	0.04	0.84	0.8	0.24	0.28	0.4	0.76	0.8	0.84	0.44	0.92	0.8	0.24
2	Gen2_Mut0_ID5	Furrowed_Dry_Crop_2.png	202.0157	324.5562	horizontal	-40.6208	1000	1000	24.4825	11.4324	0.1621	9.5874	21.3134	0.2915	0.2087	3.8989	0.1177	38.913	12.4678	6.7451	3.0115	13.7003	7.1847	Gen1_Mut0_ID4	Gen1_Mut0_ID7	-	0.5471	0.8378	0.7361	0.24	0.28	0.44	0.52	0.2382	0.8558	0.7567	0.8294	0.6717	0.5078	0.6649	0.5559	0.0979	0.1572	0.4	0.0053	0.2	0.4	0.1152	0.28
2	Gen2_Mut0_ID7	Furrowed_Dry_Crop_2.png	326.5794	174.5309	horizontal	-179.6447	1000	1000	47.9733	38.1894	0.2295	4.3475	16.0347	0.2197	29.4828	28.2465	0.1829	40.9385	12.0439	6.2386	2.1971	14.7179	6.2129	Gen0_Mut0_ID12	Gen0_Mut0_ID18	-	0.32	0.8205	0.34	0.3164	0.52	0.32	0.52	0.16	0.7627	0.9648	0.16	0.4816	0.52	0.1654	0.84	0.3155	0.12	0.32	0.36	0.8	0.4741	0.04	0.84
2	Gen0_Mut0_ID22	Furrowed_Dry_Crop_2.png	474.8444	749.0668	horizontal	49.6395	1000	1000	55.2862	32.3822	0.2912	8.0446	4.3209	0.3302	5.7365	1.6795	0.1747	38.6311	12.3382	8.0532	2.853	14.2746	6.2178	-	-	-	0.28	0.92	0.76	0.44	0.24	0.52	0.4	0.76	0.32	0.92	0.08	0.64	0.68	0.4	0.12	0.08	0.52	0.48	0.2	0.56	0.88	0.88	0.56
2	Gen1_Mut0_ID1	Furrowed_Dry_Crop_2.png	774.9852	214.5486	none	-85.967	1000	1000	75.9002	13.7296	0.135	-17.2251	12.8994	0.1683	51.1419	21.3044	0.1743	34.4404	11.2797	8.25	2.2106	14.0736	6.1118	Gen0_Mut0_ID5	Gen0_Mut0_ID23	-	0.5748	0.8	0.36	0.7233	0.56	0.1754	0.84	0.9297	0.3447	0.04	0.44	0.88	0.8	0.0862	0.2548	0.087	0.76	0.12	0.64	0.4132	0.92	0.8	0.2438
2	Gen2_Mut0_ID10	Furrowed_Wet_Crop_0.png	193.4663	333.0997	horizontal	7.6654	1000	1000	42.0982	6.9108	0.3082	5.7528	17.2527	0.3943	5.4126	10.0786	0.3805	28.9478	9.7941	5.4991	2.2325	8.6699	7.2185	Gen1_Mut0_ID9	Gen0_Mut0_ID12	-	0.6562	0.8419	0.92	0.3499	0.04	0.44	0.64	0.04	0.92	0.76	0.6	0.52	0.6191	0.2431	0.84	0.2	0.1382	0.52	0.8677	0.48	0.4636	0.4	0.4329
2	Gen2_Mut0_ID0	Furrowed_Wet_Crop_0.png	486.2249	622.861	none	-14.2437	1000	1000	50.6869	30.3474	0.2511	-5.9842	7.905	0.1763	13.6129	2.685	0.3691	28.3206	8.4506	6.0058	1.9805	9.0451	5.9816	Gen1_Mut0_ID9	Gen0_Mut0_ID2	-	0.76	0.72	0.7295	0.2666	0.04	0.0855	0.48	0.3529	0.88	0.5861	0.32	0	0.2007	0.96	0.7191	0.8	0.5108	0.52	0.8724	0.48	0.398	0.8447	0.28
2	Gen2_Mut0_ID6	Furrowed_Wet_Crop_0.png	622.7647	211.3246	none	-169.323	1000	1000	30.801	10.4734	0.249	-2.1579	17.6972	0.1425	-2.6199	5.6079	0.1827	33.7761	10.6165	8.1816	3.494	14.5734	9.5324	Gen0_Mut0_ID18	Gen0_Mut0_ID12	-	0.36	0.5811	0.5784	0.8411	0.12	0.44	0.64	0.04	0.3352	0.7952	0.6	0.163	0.04	0.0746	0.04	0.2047	0.08	0.08	0.4	0.2	0.4064	0.4	0.36
2	Gen1_Mut0_ID4	Furrowed_Wet_Crop_0.png	758.879	614.9842	horizontal	14.0327	1000	1000	51.0292	19.9858	0.1677	-22.8093	11.3711	0.07844	1.6803	6.3925	0.2282	36.5389	11.5541	8.7286	2.3219	14.7954	6.2516	Gen0_Mut0_ID6	Gen0_Mut0_ID18	-	0.6	0.24	0.28	0.3028	0.52	0.4	0.52	0.48	0.3831	0.8	0.1599	0.6713	0.72	0.0824	0.52	0.48	0.0835	0.2569	0.0752	0.2	0.7182	0.72	0.12
3	Gen3_Mut0_ID0	Furrowed_Dry_Crop_1.png	199.0573	334.678	horizontal	48.0341	1000	1000	37.3507	4.4679	0.2955	29.486	4.0861	0.06676	27.1032	3.889	0.1194	5.7385	2.2911	5.7385	2.2911	5.7385	2.2911	Gen2_Mut0_ID10	Gen1_Mut0_ID6	-	0.5415	0.7183	0.92	0.3499	0.04	0.08	0.64	0.0401	0.9198	0.56	0.6122	0.52	0.3031	0.9565	0.84	0.8632	0.105	0.1871	0.8677	0.8	0.2	0.4048	0.84
3	Gen2_Mut0_ID6	Furrowed_Dry_Crop_1.png	498.1386	207.0135	horizontal	-30.7049	1000	1000	30.8694	10.343	0.2733	-2.175	17.4208	0.1753	-2.7315	5.6176	0.1603	5.5939	2.5868	5.5939	2.5868	5.5939	2.5868	Gen0_Mut0_ID18	Gen0_Mut0_ID12	-	0.36	0.5811	0.5784	0.8411	0.12	0.44	0.64	0.04	0.3352	0.7952	0.6	0.163	0.04	0.0746	0.04	0.2047	0.08	0.08	0.4	0.2	0.4064	0.4	0.36
3	Gen3_Mut0_ID3	Furrowed_Dry_Crop_1.png	623.619	343.7141	horizontal	-60.2806	1000	1000	80.9997	12.1003	0.1432	-18.1446	2.4389	0.05652	-5.778	0.8566	0.1434	7.7562	2.6161	7.7562	2.6161	7.7562	2.6161	Gen0_Mut0_ID12	Gen2_Mut0_ID0	-	0.3184	0.84	0.7295	0.2643	0.12	0.0855	0.64	0.04	0.92	0.5861	0.6	0.0962	0.2007	0.96	0.7191	0.2	0.1191	0.0856	0.8859	0.8	0.4	0.8447	0.28
3	Gen3_Mut0_ID5	Furrowed_Dry_Crop_1.png	771.539	623.9282	none	170.5525	1000	1000	59.7356	18.6139	0.1909	14.2102	5.0228	0.1594	17.985	13.2438	0.2171	7.3487	2.6699	7.3487	2.6699	7.3487	2.6699	Gen2_Mut0_ID6	Gen1_Mut0_ID8	-	0.5793	0.5811	0.729	0.84	0.12	0.8244	0.6	0.8331	0.2806	0.2321	0.9426	0.9718	0.04	0.0746	0.7447	0.268	0.7211	0.08	0.24	0.1856	0.4494	0.5031	0.6524
3	Gen0_Mut0_ID12	Furrowed_Dry_Crop_2.png	203.2402	188.2935	horizontal	130.3038	1000	1000	30.0041	10.3668	0.1767	28.4597	6.2846	0.1072	4.6507	13.3999	0.3053	14.2013	7.0279	14.2013	7.0279	14.2013	7.0279	-	-	-	0.32	0.84	0.6	0.28	0.12	0.44	0.64	0.04	0.92	0.96	0.6	0.52	0.52	0.16	0.84	0.2	0.12	0.08	0.36	0.8	0.4	0.4	0.84
3	Gen3_Mut0_ID8	Furrowed_Dry_Crop_2.png	330.9904	624.8042	none	157.707	1000	1000	21.3443	9.9854	0.1818	-5.5385	9.3856	0.3088	20.3393	9.8245	0.4145	12.8495	7.2065	12.8495	7.2065	12.8495	7.2065	Gen0_Mut0_ID2	Gen0_Mut0_ID18	-	0.5177	0.72	0.72	0.2227	0.5229	0.08	0.5188	0.2352	0.88	0.8	0.84	0.12	0.2	0.7354	0.04	0.32	0.16	0.32	0.56	0.2	0.48	0.12	0.36
3	Gen3_Mut0_ID9	Furrowed_Dry_Crop_2.png	612.3786	329.6792	horizontal	-166.3794	1000	1000	14.1808	16.3504	0.1691	-7.8742	3.223	0.08906	4.0061	8.2999	0.157	14.4515	6.7272	14.4515	6.7272	14.4515	6.7272	Gen0_Mut0_ID18	Gen0_Mut0_ID2	-	0.3623	0.56	0.32	0.8973	0.2771	0.32	0.4811	0.1636	0.12	0.56	0.16	0.32	0.04	0.2473	0.24	0.92	0.08	0.4	0.4	0.04	0.2	0.04	0.28
3	Gen3_Mut0_ID6	Furrowed_Dry_Crop_2.png	771.7252	621.191	none	-43.1352	1000	1000	73.8486	9.229	0.108	-1.0851	21.7062	0.2992	33.5382	16.0326	0.1497	12.5988	6.0108	12.5988	6.0108	12.5988	6.0108	Gen1_Mut0_ID3	Gen2_Mut0_IDR0	-	0.2798	0.8	0.24	0.3459	0.3746	0.2422	0.1039	0.7769	0.3127	0.3565	0.04	0.8693	0.8	0.24	0.1681	0.08	0.2062	0.8	0.84	0.44	0.5518	0.8723	0.2244
3	Gen3_Mut0_IDR0	Furrowed_Dry_Crop_0.png	188.2381	333.2136	none	-78.6856	1000	1000	77.149	14.5755	0.1428	-7.0649	0.9952	0.08215	18.9602	2.4191	0.2823	36.242	11.6133	6.7889	2.7563	12.5635	6.0034	Gen0_Mut0_ID7	Gen0_Mut0_ID1	-	0.76	0.88	0.92	0.3499	0.04	0.64	0.8682	0.3591	0.7209	0.76	0.32	0	0.2007	0.2431	0.72	0.8	0.56	0.52	0.8724	0.48	0.4636	0.8981	0.4185
3	Gen3_Mut0_ID1	Furrowed_Dry_Crop_0.png	473.0007	203.9422	none	-23.7204	1000	1000	38.0423	9.3368	0.4131	-3.2346	2.7134	0.08751	17.9622	19.5235	0.3119	37.1784	12.9721	8.3855	3.0305	14.7843	7.2114	Gen1_Mut0_ID6	Gen2_Mut0_ID10	-	0.6468	0.8458	0.6	0.28	0.12	0.44	0.48	0.0417	0.92	0.76	0.6004	0.52	0.5488	0.2431	0.7611	0.2	0.48	0.1382	0.36	0.4389	0.4636	0.4	0.4329
3	Gen2_Mut0_ID10	Furrowed_Dry_Crop_0.png	633.5607	334.348	horizontal	162.2111	1000	1000	42.022	6.9108	0.3291	5.715	17.1961	0.3489	5.3667	10.0813	0.2927	36.3923	13.6012	7.7945	3.2614	13.1415	7.2971	Gen1_Mut0_ID9	Gen0_Mut0_ID12	-	0.6562	0.8419	0.92	0.3499	0.04	0.44	0.64	0.04	0.92	0.76	0.6	0.52	0.6191	0.2431	0.84	0.2	0.1382	0.52	0.8677	0.48	0.4636	0.4	0.4329
3	Gen2_Mut0_ID7	Furrowed_Dry_Crop_0.png	774.835	612.4591	none	157.2171	1000	1000	47.4732	37.9322	0.2441	4.6749	16.0248	0.2096	29.1701	28.1156	0.2117	39.7468	10.0143	6.6373	3.3075	13.1463	6.3778	Gen0_Mut0_ID12	Gen0_Mut0_ID18	-	0.32	0.8205	0.34	0.3164	0.52	0.32	0.52	0.16	0.7627	0.9648	0.16	0.4816	0.52	0.1654	0.84	0.3155	0.12	0.32	0.36	0.8	0.4741	0.04	0.84
3	Gen2_Mut0_ID0	Furrowed_Wet_Crop_2.png	197.5004	627.2701	none	167.2558	1000	1000	50.7094	30.2795	0.2379	-6.0025	7.9183	0.192	13.5845	2.719	0.2353	28.9746	8.7136	6.4185	2.4085	10.258	6.7128	Gen1_Mut0_ID9	Gen0_Mut0_ID2	-	0.76	0.72	0.7295	0.2666	0.04	0.0855	0.48	0.3529	0.88	0.5861	0.32	0	0.2007	0.96	0.7191	0.8	0.5108	0.52	0.8724	0.48	0.398	0.8447	0.28
3	Gen2_Mut0_IDR0	Furrowed_Wet_Crop_2.png	326.2613	186.3787	horizontal	135.5832	1000	1000	74.3696	14.4246	0.1306	-5.0691	20.4319	0.1911	46.3521	9.9165	0.09832	28.977	9.6589	5.6816	1.8119	9.1083	6.3732	-	-	-	0.44	0.8	0.24	0.64	0.56	0.2	0.12	0.72	0.28	0.2	0.04	0.84	0.8	0.24	0.28	0.4	0.76	0.8	0.84	0.44	0.92	0.8	0.24
3	Gen1_Mut0_ID1	Furrowed_Wet_Crop_2.png	632.5367	610.24	none	-8.6007	1000	1000	75.8449	13.7974	0.1277	-17.132	13.0809	0.163	51.0114	21.6207	0.1637	29.5098	8.6154	5.6737	1.6	9.1744	6.2198	Gen0_Mut0_ID5	Gen0_Mut0_ID23	-	0.5748	0.8	0.36	0.7233	0.56	0.1754	0.84	0.9297	0.3447	0.04	0.44	0.88	0.8	0.0862	0.2548	0.087	0.76	0.12	0.64	0.4132	0.92	0.8	0.2438
3	Gen3_Mut0_ID7	Furrowed_Wet_Crop_2.png	758.6226	768.7737	none	29.2904	1000	1000	63.3547	22.2378	0.2475	3.6227	6.0614	0.2146	41.0759	11.6376	0.135	32.9858	9.6931	5.5577	3.3791	11.4454	7.3673	Gen2_Mut0_IDR0	Gen1_Mut0_ID3	-	0.4415	0.96	0.8676	0.64	0.56	0.2	0.0529	0.72	0.286	0.2	0.1726	0.61	0.68	0.76	0.28	0.4	0.7539	0.2212	0.1827	0.42	0.8908	0.8069	0.5629
3	Gen1_Mut0_ID8	Furrowed_Wet_Crop_1.png	193.7156	347.445	horizontal	30.903	1000	1000	63.9415	19.3793	0.1502	-5.0057	21.0381	0.1618	21.7435	14.0905	0.2548	36.863	13.6598	6.8567	2.1087	13.8962	7.6835	Gen0_Mut0_ID1	Gen0_Mut0_ID7	-	0.6	0.36	0.7678	0.84	0.2	0.92	0.6	0.8331	0.28	0.2914	0.96	0.9718	0.8	0.44	0.7447	0.5193	0.72	0.6	0.24	0.1856	0.6127	0.5031	0.6524
3	Gen0_Mut0_ID2	Furrowed_Wet_Crop_1.png	332.2355	186.6893	horizontal	-108.6415	1000	1000	25.0649	12.7073	0.2848	0.4647	14.1558	0.4032	16.7281	6.5331	0.3079	28.837	9.5859	6.5189	2.7099	9.2994	7.0442	-	-	-	0.52	0.72	0.72	0.24	0.28	0.08	0.48	0.24	0.88	0.56	0.84	0.32	0.2	0.96	0.24	0.92	0.16	0.4	0.56	0.04	0.2	0.12	0.28
3	Gen3_Mut0_IDR1	Furrowed_Wet_Crop_1.png	626.501	613.9987	none	-117.4566	1000	1000	16.223	4.5177	0.2102	8.0222	19.9845	0.3081	5.9296	12.1028	0.2422	33.0581	14.0924	5.09	2.03	10.473	8.462	Gen0_Mut0_ID12	Gen0_Mut0_ID2	-	0.3088	0.8378	0.72	0.24	0.28	0.44	0.64	0.2382	0.8802	0.96	0.828	0.32	0.5078	0.6649	0.5559	0	0.1754	0.4	0.56	0.04	0.4	0.1152	0.28
3	Gen1_Mut0_ID3	Furrowed_Wet_Crop_1.png	772.5234	343.5892	none	-39.6811	1000	1000	38.4737	29.4341	0.4126	7.8693	5.6685	0.2568	25.0259	11.4443	0.2635	28.4974	9.4192	5.362	2.9462	7.6197	6.592	Gen0_Mut0_ID16	Gen0_Mut0_ID22	-	0.28	0.96	0.8676	0.3459	0.3746	0.2422	0.04	0.7769	0.32	0.3565	0.1726	0.64	0.68	0.76	0.1681	0.08	0.2	0.2212	0.1827	0.42	0.52	0.88	0.5473
3	Gen1_Mut0_ID6	Furrowed_Wet_Crop_0.png	199.3637	627.002	horizontal	62.1078	1000	1000	39.45	8.9251	0.322	15.5379	15.0684	0.4603	32.4282	7.7102	0.1597	27.9936	9.5495	6.0072	2.1059	8.4613	6.8156	Gen0_Mut0_ID2	Gen0_Mut0_ID12	-	0.5312	0.7222	0.6	0.28	0.12	0.08	0.48	0.0418	0.9198	0.56	0.6126	0.52	0.2127	0.9565	0.7611	0.8632	0.105	0.08	0.36	0.8	0.2	0.4048	0.84
3	Gen0_Mut0_ID18	Furrowed_Wet_Crop_0.png	350.4992	346.4654	none	106.0501	1000	1000	9.878	11.2399	0.1792	-5.4172	2.4651	0.06423	-0.9249	3.504	0.2043	29.0379	9.0353	5.6389	1.7505	8.7435	6.3672	-	-	-	0.36	0.56	0.32	0.88	0.52	0.32	0.52	0.16	0.12	0.8	0.16	0.12	0.04	0.08	0.04	0.32	0.08	0.32	0.4	0.2	0.48	0.04	0.36
3	Gen3_Mut0_ID11	Furrowed_Wet_Crop_0.png	619.6304	212.5265	none	137.4794	1000	1000	71.8058	13.9347	0.1047	14.2009	13.404	0.2732	9.5957	8.8861	0.2409	34.1004	10.8088	8.5457	3.5948	15.4196	9.9613	Gen1_Mut0_ID3	Gen2_Mut0_ID10	-	0.28	0.8419	0.8676	0.3499	0.3746	0.44	0.04	0.04	0.32	0.76	0.5273	0.64	0.6191	0.76	0.84	0.2	0.1382	0.2736	0.8677	0.4724	0.52	0.88	0.5473
3	Gen3_Mut0_ID2	Furrowed_Wet_Crop_0.png	778.3062	351.177	horizontal	62.7141	1000	1000	31.9153	6.4654	0.2939	12.9944	13.3591	0.4446	26.9904	8.1279	0.2197	28.9033	9.3354	6.4224	3.0602	9.7582	7.2609	Gen2_Mut0_ID0	Gen0_Mut0_ID12	-	0.7616	0.72	0.6	0.282	0.04	0.44	0.48	0.3529	0.88	0.96	0.32	0.3925	0.52	0.16	0.84	0.8	0.8122	0.8076	0.36	0.805	0.398	0.4	0.84
4	Gen3_Mut0_ID1	Furrowed_Dry_Crop_2.png	193.6718	769.793	horizontal	40.2871	1000	1000	37.7262	9.0474	0.2341	-3.315	2.6704	0.09191	17.9057	19.5356	0.3104	5.7619	2.3176	5.7619	2.3176	5.7619	2.3176	Gen1_Mut0_ID6	Gen2_Mut0_ID10	-	0.6468	0.8458	0.6	0.28	0.12	0.44	0.48	0.0417	0.92	0.76	0.6004	0.52	0.5488	0.2431	0.7611	0.2	0.48	0.1382	0.36	0.4389	0.4636	0.4	0.4329
4	Gen0_Mut0_ID2	Furrowed_Dry_Crop_2.png	334.4724	621.6567	horizontal	74.1702	1000	1000	25.083	12.4711	0.3195	0.437	14.0692	0.3713	16.7761	6.538	0.3676	7.1964	3.0664	7.1964	3.0664	7.1964	3.0664	-	-	-	0.52	0.72	0.72	0.24	0.28	0.08	0.48	0.24	0.88	0.56	0.84	0.32	0.2	0.96	0.24	0.92	0.16	0.4	0.56	0.04	0.2	0.12	0.28
4	Gen4_Mut0_ID6	Furrowed_Dry_Crop_2.png	481.6211	774.1189	horizontal	179.3537	1000	1000	68.0805	20.1324	0.1443	3.0339	14.9987	0.2081	35.2768	8.5767	0.1149	7.9975	3.2834	7.9975	3.2834	7.9975	3.2834	Gen2_Mut0_IDR0	Gen3_Mut0_ID1	-	0.6559	0.8	0.5495	0.64	0.2325	0.44	0.2194	0.5281	0.28	0.76	0.1493	0.52	0.8	0.2431	0.7611	0.2	0.4552	0.8	0.36	0.44	0.4636	0.8	0.391
4	Gen4_Mut0_ID3	Furrowed_Dry_Crop_2.png	748.8494	640.6748	horizontal	-38.7165	1000	1000	45.5967	26.2459	0.2729	0.09126	23.0893	0.2122	26.3074	9.1876	0.2647	6.6162	2.8618	6.6162	2.8618	6.6162	2.8618	Gen1_Mut0_ID3	Gen3_Mut0_ID3	-	0.28	0.96	0.7295	0.3403	0.1359	0.0855	0.64	0.7769	0.32	0.3565	0.1726	0.64	0.2711	0.96	0.7191	0.0956	0.1068	0.0856	0.8859	0.8	0.4	0.8364	0.28
4	Gen4_Mut0_IDR2	Furrowed_Wet_Crop_1.png	177.8404	351.1525	none	-20.3657	1000	1000	39.6991	9.2394	0.2895	15.3955	15.1755	0.3756	32.4254	8.0508	0.1862	12.2217	7.8959	12.2217	7.8959	12.2217	7.8959	Gen0_Mut0_ID2	Gen0_Mut0_ID12	-	0.5312	0.7222	0.6	0.28	0.12	0.08	0.48	0.0418	0.9198	0.56	0.6126	0.52	0.2127	0.9565	0.7611	0.8632	0.105	0.08	0.36	0.8	0.2	0.4048	0.84
4	Gen4_Mut0_ID1	Furrowed_Wet_Crop_1.png	336.6372	202.3758	horizontal	-88.5376	1000	1000	56.8205	20.3027	0.3046	10.8374	10.9705	0.3309	-0.416	9.0415	0.1913	8.9746	6.9475	8.9746	6.9475	8.9746	6.9475	Gen3_Mut0_IDR1	Gen3_Mut0_ID5	-	0.3088	0.8378	0.729	0.24	0.12	0.44	0.64	0.8075	0.8802	0.23	0.9426	0.9718	0.5254	0.6304	0.7511	0.268	0.1802	0.08	0.6163	0.1856	0.4072	0.5031	0.6561
4	Gen2_Mut0_IDR0	Furrowed_Wet_Crop_1.png	621.6772	334.2786	horizontal	53.74	1000	1000	74.1449	14.598	0.1282	-5.011	20.3521	0.1845	46.2215	10.1391	0.09655	9.4316	5.9193	9.4316	5.9193	9.4316	5.9193	-	-	-	0.44	0.8	0.24	0.64	0.56	0.2	0.12	0.72	0.28	0.2	0.04	0.84	0.8	0.24	0.28	0.4	0.76	0.8	0.84	0.44	0.92	0.8	0.24
4	Gen0_Mut0_ID12	Furrowed_Wet_Crop_1.png	756.7467	613.4598	none	21.1448	1000	1000	30.009	10.4311	0.2616	28.4582	6.2579	0.0942	4.5425	13.3863	0.2552	13.5948	10.4758	13.5948	10.4758	13.5948	10.4758	-	-	-	0.32	0.84	0.6	0.28	0.12	0.44	0.64	0.04	0.92	0.96	0.6	0.52	0.52	0.16	0.84	0.2	0.12	0.08	0.36	0.8	0.4	0.4	0.84
4	Gen1_Mut0_ID8	Furrowed_Dry_Crop_0.png	197.0034	640.6772	horizontal	101.5323	1000	1000	63.9642	19.4208	0.1771	-5.0271	21.0014	0.164	21.7479	14.1504	0.2813	35.2393	13.1403	7.1293	2.4138	13.9919	7.3805	Gen0_Mut0_ID1	Gen0_Mut0_ID7	-	0.6	0.36	0.7678	0.84	0.2	0.92	0.6	0.8331	0.28	0.2914	0.96	0.9718	0.8	0.44	0.7447	0.5193	0.72	0.6	0.24	0.1856	0.6127	0.5031	0.6524
4	Gen4_Mut0_ID9	Furrowed_Dry_Crop_0.png	357.0426	194.8689	horizontal	127.8386	1000	1000	31.2931	33.7005	0.2323	-6.8097	3.0297	0.05798	1.2776	6.778	0.1958	37.2257	12.8116	6.9913	2.5398	11.5004	6.5879	Gen2_Mut0_ID7	Gen0_Mut0_ID18	-	0.36	0.8154	0.5188	0.8082	0.7397	0.5255	0.7558	0.16	0.7627	0.7368	0.16	0.1127	0.1358	0.1654	0.04	0.3155	0.12	0.32	0.4	0.8	0.48	0.04	0.3412
4	Gen4_Mut0_ID10	Furrowed_Dry_Crop_0.png	471.9966	636.8304	horizontal	-153.5904	1000	1000	45.9392	5.628	0.4068	25.664	6.4727	0.102	24.3968	6.2684	0.2904	42.2116	13.4006	7.1339	2.6651	15.4654	6.5114	Gen3_Mut0_ID5	Gen3_Mut0_ID2	-	0.7696	0.5886	0.8243	0.84	0.7143	0.8244	0.4261	0.8331	0.2806	0.96	0.9426	0.9718	0.4656	0.0746	0.7471	0.7503	0.8122	0.8076	0.36	0.1856	0.503	0.5031	0.84
4	Gen3_Mut0_ID5	Furrowed_Dry_Crop_0.png	786.8989	196.0462	none	3.0808	1000	1000	59.8091	18.5522	0.2457	14.2626	5.0657	0.1418	17.9024	13.199	0.2845	42.7116	13.9229	5.8674	1.9848	13.9941	7.414	Gen2_Mut0_ID6	Gen1_Mut0_ID8	-	0.5793	0.5811	0.729	0.84	0.12	0.8244	0.6	0.8331	0.2806	0.2321	0.9426	0.9718	0.04	0.0746	0.7447	0.268	0.7211	0.08	0.24	0.1856	0.4494	0.5031	0.6524
4	Gen4_Mut0_ID7	Furrowed_Wet_Crop_2.png	189.2792	339.828	none	140.3221	1000	1000	24.0682	4.2174	0.2407	-22.1063	3.0767	0.06792	6.8408	1.5185	0.2158	38.0666	11.7678	9.1901	2.6594	15.2804	5.5501	Gen3_Mut0_ID1	Gen2_Mut0_IDR0	-	0.4309	0.8458	0.2834	0.28	0.4763	0.2	0.408	0.1793	0.92	0.2	0.5124	0.84	0.5488	0.24	0.28	0.4	0.7848	0.1382	0.84	0.4389	0.2336	0.2228	0.2202
4	Gen4_Mut0_ID4	Furrowed_Wet_Crop_2.png	325.6893	752.015	horizontal	-20.3896	1000	1000	68.924	22.1103	0.1817	-15.4177	22.4696	0.2041	40.348	18.0103	0.1467	34.4469	10.1656	7.5439	2.9089	13.4631	7.5886	Gen3_Mut0_ID2	Gen1_Mut0_ID8	-	0.6	0.6812	0.7678	0.3133	0.04	0.44	0.48	0.8266	0.7959	0.2914	0.96	0.9728	0.52	0.1552	0.84	0.8	0.8122	0.8076	0.322	0.805	0.6201	0.5031	0.6673
4	Gen2_Mut0_ID7	Furrowed_Wet_Crop_2.png	470.9154	612.5718	horizontal	-20.3758	1000	1000	47.4384	38.0473	0.1942	4.5887	16.0361	0.2523	29.1396	28.2026	0.1908	27.334	8.3298	5.44	2.4005	8.5461	6.5131	Gen0_Mut0_ID12	Gen0_Mut0_ID18	-	0.32	0.8205	0.34	0.3164	0.52	0.32	0.52	0.16	0.7627	0.9648	0.16	0.4816	0.52	0.1654	0.84	0.3155	0.12	0.32	0.36	0.8	0.4741	0.04	0.84
4	Gen4_Mut0_IDR1	Furrowed_Wet_Crop_2.png	773.3102	328.9825	horizontal	-98.4155	1000	1000	50.5137	30.468	0.3424	-5.9491	7.9674	0.1595	13.5972	2.6813	0.2178	28.5999	9.472	6.5071	2.6765	9.1083	6.968	Gen1_Mut0_ID9	Gen0_Mut0_ID2	-	0.76	0.72	0.7295	0.2666	0.04	0.0855	0.48	0.3529	0.88	0.5861	0.32	0	0.2007	0.96	0.7191	0.8	0.5108	0.52	0.8724	0.48	0.398	0.8447	0.28
4	Gen4_Mut0_ID0	Furrowed_Dry_Crop_1.png	345.4189	331.1724	none	-40.9081	1000	1000	13.2302	3.3191	0.1344	-11.2033	14.18	0.1331	13.4609	3.352	0.4078	39.2732	12.289	5.8171	2.8081	13.6446	6.8727	Gen3_Mut0_ID5	Gen3_Mut0_IDR1	-	0.5793	0.5811	0.72	0.84	0.28	0.8244	0.6	0.2651	0.2806	0.9621	0.828	0.32	0.0224	0.1114	0.5495	0	0.7162	0.4	0.1837	0.04	0.4407	0.1152	0.2763
4	Gen0_Mut0_ID18	Furrowed_Dry_Crop_1.png	476.8626	619.3493	horizontal	19.1101	1000	1000	9.6721	10.4935	0.1462	-5.449	2.4543	0.08183	-0.9291	3.1072	0.1381	43.088	13.6308	5.5592	2.5315	13.767	6.4186	-	-	-	0.36	0.56	0.32	0.88	0.52	0.32	0.52	0.16	0.12	0.8	0.16	0.12	0.04	0.08	0.04	0.32	0.08	0.32	0.4	0.2	0.48	0.04	0.36
4	Gen3_Mut0_ID3	Furrowed_Dry_Crop_1.png	636.2674	787.5651	none	-85.8696	1000	1000	81.0144	12.1877	0.09178	-18.1523	2.4462	0.06721	-5.8031	0.8497	0.1033	36.0782	12.5243	7.6074	3.1522	14.8861	7.1019	Gen0_Mut0_ID12	Gen2_Mut0_ID0	-	0.3184	0.84	0.7295	0.2643	0.12	0.0855	0.64	0.04	0.92	0.5861	0.6	0.0962	0.2007	0.96	0.7191	0.2	0.1191	0.0856	0.8859	0.8	0.4	0.8447	0.28
4	Gen4_Mut0_ID8	Furrowed_Dry_Crop_1.png	772.998	635.4919	horizontal	-4.924	1000	1000	10.0681	4.1513	0.116	20.8393	3.8819	0.09264	1.2932	3.7085	0.1356	38.73	14.5826	7.1538	2.4742	15.2863	7.3031	Gen0_Mut0_ID18	Gen2_Mut0_ID7	-	0.32	0.56	0.34	0.3164	0.52	0.32	0.52	0.16	0.12	0.9168	0.16	0.4889	0.3878	0.08	0.84	0.32	0.08	0.32	0.36	0.2	0.4741	0.04	0.8588
4	Gen3_Mut0_ID2	Furrowed_Wet_Crop_0.png	188.8345	631.1296	horizontal	-156.2929	1000	1000	31.926	6.449	0.2402	13.1253	13.5242	0.3443	26.7133	8.2129	0.2018	28.6107	9.4133	6.4694	2.6597	9.1237	6.9117	Gen2_Mut0_ID0	Gen0_Mut0_ID12	-	0.7616	0.72	0.6	0.282	0.04	0.44	0.48	0.3529	0.88	0.96	0.32	0.3925	0.52	0.16	0.84	0.8	0.8122	0.8076	0.36	0.805	0.398	0.4	0.84
4	Gen1_Mut0_ID3	Furrowed_Wet_Crop_0.png	492.4876	206.5248	horizontal	-159.7159	1000	1000	38.5259	29.417	0.3895	7.8724	5.7468	0.3579	25.0996	11.3425	0.4332	35.1318	12.1842	6.6682	2.3929	14.5023	8.3986	Gen0_Mut0_ID16	Gen0_Mut0_ID22	-	0.28	0.96	0.8676	0.3459	0.3746	0.2422	0.04	0.7769	0.32	0.3565	0.1726	0.64	0.68	0.76	0.1681	0.08	0.2	0.2212	0.1827	0.42	0.52	0.88	0.5473
4	Gen4_Mut0_IDR0	Furrowed_Wet_Crop_0.png	635.4163	339.8473	horizontal	-4.193	1000	1000	42.1395	6.9806	0.2697	5.8453	17.2789	0.3547	5.4589	10.1149	0.4213	28.9061	10.8336	4.9972	2.1988	8.3214	7.3328	Gen1_Mut0_ID9	Gen0_Mut0_ID12	-	0.6562	0.8419	0.92	0.3499	0.04	0.44	0.64	0.04	0.92	0.76	0.6	0.52	0.6191	0.2431	0.84	0.2	0.1382	0.52	0.8677	0.48	0.4636	0.4	0.4329
4	Gen3_Mut0_IDR1	Furrowed_Wet_Crop_0.png	773.2799	199.8324	horizontal	126.4382	1000	1000	16.1113	4.3623	0.2631	8.0593	19.916	0.278	5.9014	12.1214	0.3229	26.9458	9.8615	5.5057	2.2462	7.5459	6.9195	Gen0_Mut0_ID12	Gen0_Mut0_ID2	-	0.3088	0.8378	0.72	0.24	0.28	0.44	0.64	0.2382	0.8802	0.96	0.828	0.32	0.5078	0.6649	0.5559	0	0.1754	0.4	0.56	0.04	0.4	0.1152	0.28
5	Gen4_Mut0_IDR0	Furrowed_Wet_Crop_0.png	344.7184	187.9821	horizontal	-51.3757	1000	1000	41.9796	7.0443	0.2752	5.7444	17.2278	0.381	5.4068	10.0237	0.3938	5.546	3.0583	5.546	3.0583	5.546	3.0583	Gen1_Mut0_ID9	Gen0_Mut0_ID12	-	0.6562	0.8419	0.92	0.3499	0.04	0.44	0.64	0.04	0.92	0.76	0.6	0.52	0.6191	0.2431	0.84	0.2	0.1382	0.52	0.8677	0.48	0.4636	0.4	0.4329
5	Gen5_Mut0_ID2	Furrowed_Wet_Crop_0.png	476.7196	618.8499	none	-97.5928	1000	1000	78.8608	12.3728	0.1049	6.4315	17.011	0.4893	30.1412	28.6744	0.3038	6.0007	1.9158	6.0007	1.9158	6.0007	1.9158	Gen4_Mut0_IDR1	Gen4_Mut0_ID8	-	0.76	0.72	0.34	0.2666	0.04	0.32	0.4882	0.1994	0.88	0.9168	0.1834	0	0.3878	0.08	0.8497	0.8	0.5108	0.3451	0.752	0.48	0.4739	0.8447	0.8588
5	Gen4_Mut0_IDR1	Furrowed_Wet_Crop_0.png	634.4508	338.5407	horizontal	-147.0601	1000	1000	50.3861	30.1249	0.2465	-6.0024	7.9031	0.1841	13.611	2.7114	0.2712	5.0168	2.187	5.0168	2.187	5.0168	2.187	Gen1_Mut0_ID9	Gen0_Mut0_ID2	-	0.76	0.72	0.7295	0.2666	0.04	0.0855	0.48	0.3529	0.88	0.5861	0.32	0	0.2007	0.96	0.7191	0.8	0.5108	0.52	0.8724	0.48	0.398	0.8447	0.28
5	Gen0_Mut0_ID2	Furrowed_Wet_Crop_0.png	754.6129	620.9854	none	66.892	1000	1000	24.8086	12.3219	0.2833	0.2999	14.1772	0.3738	16.6919	6.5377	0.2661	8.4455	2.3945	8.4455	2.3945	8.4455	2.3945	-	-	-	0.52	0.72	0.72	0.24	0.28	0.08	0.48	0.24	0.88	0.56	0.84	0.32	0.2	0.96	0.24	0.92	0.16	0.4	0.56	0.04	0.2	0.12	0.28
5	Gen5_Mut0_ID6	Furrowed_Wet_Crop_1.png	327.0075	194.964	none	-21.3002	1000	1000	64.6835	12.8671	0.1074	-10.8681	3.7949	0.07896	21.1798	8.4852	0.1823	8.4305	6.6898	8.4305	6.6898	8.4305	6.6898	Gen0_Mut0_ID18	Gen4_Mut0_ID6	-	0.6559	0.7982	0.32	0.64	0.2325	0.334	0.2194	0.16	0.2385	0.8	0.3046	0.1469	0.7685	0.08	0.1092	0.3007	0.4362	0.8	0.36	0.44	0.4469	0.6652	0.3602
5	Gen5_Mut0_ID0	Furrowed_Wet_Crop_1.png	469.2583	621.1747	none	176.6512	1000	1000	27.2466	7.2175	0.3892	11.2736	11.376	0.3505	18.3718	13.3229	0.2973	10.1373	6.7057	10.1373	6.7057	10.1373	6.7057	Gen4_Mut0_IDR0	Gen3_Mut0_ID2	-	0.6562	0.8419	0.92	0.282	0.04	0.44	0.48	0.3346	0.92	0.96	0.32	0.52	0.52	0.2431	0.84	0.8	0.8122	0.52	0.8677	0.805	0.4636	0.4	0.84
5	Gen4_Mut0_ID8	Furrowed_Wet_Crop_1.png	625.3512	332.9595	none	138.4793	1000	1000	10.1158	4.3408	0.1549	20.8264	3.8664	0.1015	1.29	3.7278	0.2268	9.665	5.634	9.665	5.634	9.665	5.634	Gen0_Mut0_ID18	Gen2_Mut0_ID7	-	0.32	0.56	0.34	0.3164	0.52	0.32	0.52	0.16	0.12	0.9168	0.16	0.4889	0.3878	0.08	0.84	0.32	0.08	0.32	0.36	0.2	0.4741	0.04	0.8588
5	Gen5_Mut0_ID10	Furrowed_Wet_Crop_1.png	752.7859	769.6893	none	95.4887	1000	1000	45.6446	12.8857	0.2162	-19.1478	15.4036	0.08715	28.447	6.9025	0.1345	8.3898	7.5025	8.3898	7.5025	8.3898	7.5025	Gen4_Mut0_IDR0	Gen1_Mut0_ID8	-	0.5633	0.8419	0.7678	0.84	0.2	0.44	0.6	0.8338	0.3162	0.6576	0.96	0.9718	0.7563	0.4582	0.7451	0.5193	0.7208	0.4317	0.3021	0.48	0.46	0.4	0.4329
5	Gen5_Mut0_ID1	Furrowed_Dry_Crop_0.png	186.7305	610.5439	horizontal	19.5063	1000	1000	39.5303	5.1558	0.1991	-5.947	0.9825	0.08599	18.9531	2.643	0.1811	35.9511	12.191	7.23	2.556	14.0799	6.8465	Gen3_Mut0_ID2	Gen4_Mut0_IDR0	-	0.7616	0.72	0.6	0.3499	0.04	0.44	0.64	0.0573	0.88	0.76	0.6	0.3925	0.6191	0.16	0.84	0.2	0.1382	0.8076	0.36	0.48	0.398	0.4	0.4329
5	Gen5_Mut0_ID11	Furrowed_Dry_Crop_0.png	328.7415	200.6654	none	59.218	1000	1000	48.4204	5.3631	0.3705	13.3388	1.8446	0.102	-1.4019	0.6273	0.1272	43.3147	12.5718	6.7678	2.3264	12.8204	5.9005	Gen1_Mut0_ID8	Gen4_Mut0_IDR0	-	0.6929	0.36	1	0.5321	0.1202	0.9133	0.64	0.0393	0.8859	0.3714	0.6	0.52	1	0.1456	1	0.099	0.556	1	0.3053	0.1856	0.6163	0.5031	0.6524
5	Gen5_Mut0_IDR0	Furrowed_Dry_Crop_0.png	472.3903	613.643	horizontal	-138.2728	1000	1000	59.7498	18.5158	0.2664	14.2121	5.3756	0.1965	17.9468	13.1521	0.2492	44.4223	13.065	7.6841	2.831	16.7466	7.102	Gen2_Mut0_ID6	Gen1_Mut0_ID8	-	0.5793	0.5811	0.729	0.84	0.12	0.8244	0.6	0.8331	0.2806	0.2321	0.9426	0.9718	0.04	0.0746	0.7447	0.268	0.7211	0.08	0.24	0.1856	0.4494	0.5031	0.6524
5	Gen0_Mut0_ID18	Furrowed_Dry_Crop_0.png	789.8094	330.9416	horizontal	17.7895	1000	1000	9.8514	11.1114	0.1551	-5.4415	2.5058	0.1178	-0.8662	3.4984	0.1587	35.6486	11.8677	7.6976	3.0956	14.9895	7.0304	-	-	-	0.36	0.56	0.32	0.88	0.52	0.32	0.52	0.16	0.12	0.8	0.16	0.12	0.04	0.08	0.04	0.32	0.08	0.32	0.4	0.2	0.48	0.04	0.36
5	Gen5_Mut0_ID5	Furrowed_Dry_Crop_2.png	199.5209	753.8996	horizontal	-66.4011	1000	1000	13.3351	2.869	0.1111	-15.2583	7.2786	0.1634	13.6278	3.3677	0.3062	38.5184	13.3	5.9986	2.3762	12.3	7.5048	Gen3_Mut0_ID3	Gen4_Mut0_ID0	-	0.3184	0.5811	0.7096	0.2643	0.2781	0.8244	0.603	0.04	0.2362	0.9992	0.6	0.0962	0.1854	0.96	0.7174	0.012	0.6961	0.4	0.8311	0.04	0.4	0.1152	0.28
5	Gen4_Mut0_ID6	Furrowed_Dry_Crop_2.png	341.9901	200.9274	none	163.3116	1000	1000	67.851	19.8357	0.2682	3.0623	15.0008	0.1636	35.4271	8.3503	0.1283	40.2712	10.7341	5.4132	2.1262	13.7338	5.3965	Gen2_Mut0_IDR0	Gen3_Mut0_ID1	-	0.6559	0.8	0.5495	0.64	0.2325	0.44	0.2194	0.5281	0.28	0.76	0.1493	0.52	0.8	0.2431	0.7611	0.2	0.4552	0.8	0.36	0.44	0.4636	0.8	0.391
5	Gen5_Mut0_ID9	Furrowed_Dry_Crop_2.png	499.8925	622.1751	horizontal	146.02	1000	1000	33.7934	13.4615	0.2018	-9.1208	17.068	0.2054	6.4615	2.2468	0.1446	41.7974	14.2976	5.4789	2.1932	13.196	7.1072	Gen4_Mut0_ID7	Gen1_Mut0_ID8	-	0.6	0.8458	0.2896	0.279	0.2	0.2	0.408	0.1785	0.3742	0.2914	0.5452	0.84	0.5488	0.428	0.6734	0.4	0.7848	0.6	0.7868	0.4389	0.6127	0.5031	0.6524
5	Gen1_Mut0_ID8	Furrowed_Dry_Crop_2.png	770.6131	778.3155	horizontal	-148.642	1000	1000	63.8858	19.4308	0.2495	-4.9242	21.0571	0.227	21.7827	14.0598	0.1662	48.4182	17.5284	6.4281	2.6043	16.5159	8.1294	Gen0_Mut0_ID1	Gen0_Mut0_ID7	-	0.6	0.36	0.7678	0.84	0.2	0.92	0.6	0.8331	0.28	0.2914	0.96	0.9718	0.8	0.44	0.7447	0.5193	0.72	0.6	0.24	0.1856	0.6127	0.5031	0.6524
5	Gen5_Mut0_ID8	Furrowed_Wet_Crop_2.png	201.2963	744.8597	none	141.7975	1000	1000	46.9331	28.0015	0.3124	-24.4475	3.6476	0.06195	24.942	4.2573	0.1264	29.8327	11.6136	6.2806	2.8254	9.4958	8.2752	Gen1_Mut0_ID8	Gen4_Mut0_ID7	-	0.4309	0.36	0.7615	0.841	0.4763	0.92	0.6	0.8339	0.8052	0.2	0.9244	0.9718	0.8	0.2528	0.368	0.5193	0.72	0.1382	0.299	0.1856	0.2336	0.2228	0.2202
5	Gen3_Mut0_ID2	Furrowed_Wet_Crop_2.png	318.5371	180.0278	horizontal	71.2938	1000	1000	31.8955	6.4153	0.3277	13.0091	13.3291	0.3506	27.04	8.3399	0.1448	27.9672	9.1189	5.513	1.8543	8.4007	6.2383	Gen2_Mut0_ID0	Gen0_Mut0_ID12	-	0.7616	0.72	0.6	0.282	0.04	0.44	0.48	0.3529	0.88	0.96	0.32	0.3925	0.52	0.16	0.84	0.8	0.8122	0.8076	0.36	0.805	0.398	0.4	0.84
5	Gen1_Mut0_ID3	Furrowed_Wet_Crop_2.png	487.6677	765.6701	horizontal	133.9666	1000	1000	38.7029	29.4944	0.3364	7.8354	5.6964	0.3382	25.1556	11.2938	0.3199	37.9549	12.8885	6.641	2.1968	15.283	8.1571	Gen0_Mut0_ID16	Gen0_Mut0_ID22	-	0.28	0.96	0.8676	0.3459	0.3746	0.2422	0.04	0.7769	0.32	0.3565	0.1726	0.64	0.68	0.76	0.1681	0.08	0.2	0.2212	0.1827	0.42	0.52	0.88	0.5473
5	Gen5_Mut0_IDR1	Furrowed_Wet_Crop_2.png	769.0834	203.2152	none	159.9757	1000	1000	74.2354	14.4034	0.1561	-5.0142	20.4346	0.1928	46.2749	9.9683	0.1147	26.5756	9.2897	5.9469	2.4639	7.7696	7.2992	-	-	-	0.44	0.8	0.24	0.64	0.56	0.2	0.12	0.72	0.28	0.2	0.04	0.84	0.8	0.24	0.28	0.4	0.76	0.8	0.84	0.44	0.92	0.8	0.24
5	Gen4_Mut0_ID7	Furrowed_Dry_Crop_1.png	206.0461	333.8305	none	-111.9532	1000	1000	24.0415	4.1436	0.2716	-22.077	2.9957	0.05793	6.8122	1.4931	0.2866	30.1206	9.5594	5.6617	2.2834	9.7397	5.7324	Gen3_Mut0_ID1	Gen2_Mut0_IDR0	-	0.4309	0.8458	0.2834	0.28	0.4763	0.2	0.408	0.1793	0.92	0.2	0.5124	0.84	0.5488	0.24	0.28	0.4	0.7848	0.1382	0.84	0.4389	0.2336	0.2228	0.2202
5	Gen3_Mut0_ID3	Furrowed_Dry_Crop_1.png	336.0053	775.6573	none	-29.9602	1000	1000	81.0289	12.0667	0.1259	-18.1428	2.4453	0.06556	-5.7876	0.864	0.08256	40.2923	11.8701	6.4729	3.3648	12.914	6.266	Gen0_Mut0_ID12	Gen2_Mut0_ID0	-	0.3184	0.84	0.7295	0.2643	0.12	0.0855	0.64	0.04	0.92	0.5861	0.6	0.0962	0.2007	0.96	0.7191	0.2	0.1191	0.0856	0.8859	0.8	0.4	0.8447	0.28
5	Gen4_Mut0_ID0	Furrowed_Dry_Crop_1.png	497.617	612.9464	horizontal	-51.7455	1000	1000	13.2092	3.0676	0.14	-11.2785	14.0713	0.146	13.4852	3.2721	0.3207	39.2894	12.8999	5.2017	2.3568	11.846	6.8575	Gen3_Mut0_ID5	Gen3_Mut0_IDR1	-	0.5793	0.5811	0.72	0.84	0.28	0.8244	0.6	0.2651	0.2806	0.9621	0.828	0.32	0.0224	0.1114	0.5495	0	0.7162	0.4	0.1837	0.04	0.4407	0.1152	0.2763
5	Gen5_Mut0_ID3	Furrowed_Dry_Crop_1.png	772.2104	192.5148	horizontal	139.4501	1000	1000	11.8331	8.2498	0.08362	-7.0793	4.4587	0.1143	7.143	3.4975	0.1073	47.6285	16.3896	6.6128	2.5477	16.7336	7.8766	Gen4_Mut0_ID8	Gen4_Mut0_IDR1	-	0.32	0.56	0.7295	0.3164	0.52	0.0855	0.5135	0.3207	0.1202	0.5861	0.3	0.4889	0.2007	0.96	0.6891	0.32	0.08	0.4981	0.4515	0.2	0.3982	0.04	0.28
6	Gen6_Mut0_ID6	Furrowed_Wet_Crop_0.png	179.2752	763.1035	none	-36.2947	1000	1000	70.2974	14.3647	0.08904	3.497	9.3429	0.2456	18.4163	6.4656	0.1638	5.5937	2.2473	5.5937	2.2473	5.5937	2.2473	Gen1_Mut0_ID8	Gen5_Mut0_ID6	-	0.5996	0.7419	0.7678	0.838	0.1952	0.8597	0.6	0.8331	0.2385	0.8	0.322	0.1749	0.7685	0.08	0.1092	0.2861	0.4173	0.5594	0.2535	0.2329	0.6964	0.6652	0.6524
6	Gen5_Mut0_ID6	Furrowed_Wet_Crop_0.png	318.8348	187.9303	none	-135.1708	1000	1000	65.1245	12.9296	0.102	-10.9012	3.6423	0.09899	21.0929	8.6238	0.1398	5.1187	3.4213	5.1187	3.4213	5.1187	3.4213	Gen0_Mut0_ID18	Gen4_Mut0_ID6	-	0.6559	0.7982	0.32	0.64	0.2325	0.334	0.2194	0.16	0.2385	0.8	0.3046	0.1469	0.7685	0.08	0.1092	0.3007	0.4362	0.8	0.36	0.44	0.4469	0.6652	0.3602
6	Gen6_Mut0_ID2	Furrowed_Wet_Crop_0.png	478.4317	790.4844	none	71.066	1000	1000	78.5129	13.1277	0.08907	-18.4182	2.5314	0.06358	-5.8471	0.8628	0.1135	4.3567	2.2246	4.3567	2.2246	4.3567	2.2246	Gen4_Mut0_IDR1	Gen3_Mut0_ID3	-	0.4318	0.724	0.7295	0.2661	0.12	0.0855	0.6034	0.3529	0.92	0.5861	0.3898	0	0.2007	0.96	0.7191	0.8	0.5108	0.52	0.8724	0.8	0.398	0.8447	0.28
6	Gen6_Mut0_ID10	Furrowed_Wet_Crop_0.png	765.5422	198.7786	none	-148.8867	1000	1000	55.9374	24.4601	0.2593	-22.313	3.298	0.06124	7.3229	1.6523	0.3101	5.5953	2.4193	5.5953	2.4193	5.5953	2.4193	Gen5_Mut0_IDR0	Gen4_Mut0_ID7	-	0.4309	0.5811	0.3775	0.84	0.4763	0.8244	0.408	0.2035	0.92	0.2321	0.9426	0.9718	0.1969	0.0746	0.28	0.268	0.7211	0.1382	0.3055	0.432	0.3856	0.2228	0.2202
6	Gen3_Mut0_ID3	Furrowed_Dry_Crop_1.png	198.9489	201.6937	horizontal	20.5295	1000	1000	80.8551	12.1864	0.1001	-18.0622	2.4662	0.06082	-5.8282	0.8517	0.08691	14.1564	5.7114	14.1564	5.7114	14.1564	5.7114	Gen0_Mut0_ID12	Gen2_Mut0_ID0	-	0.3184	0.84	0.7295	0.2643	0.12	0.0855	0.64	0.04	0.92	0.5861	0.6	0.0962	0.2007	0.96	0.7191	0.2	0.1191	0.0856	0.8859	0.8	0.4	0.8447	0.28
6	Gen6_Mut0_ID7	Furrowed_Dry_Crop_1.png	485.4847	766.8982	none	-90.993	1000	1000	53.6359	13.0544	0.2981	-14.6296	5.9098	0.07823	29.1598	12.6091	0.1866	14.364	7.1931	14.364	7.1931	14.364	7.1931	Gen5_Mut0_ID6	Gen1_Mut0_ID8	-	0.6566	0.425	0.8199	0.822	0.2373	0.3881	0.2194	0.16	0.28	0.2914	0.9431	0.9448	0.8	0.44	0.7447	0.5339	0.7389	0.8406	0.348	0.4015	0.3632	0.5031	0.3602
6	Gen4_Mut0_ID7	Furrowed_Dry_Crop_1.png	623.5866	329.9278	none	-62.856	1000	1000	24.1627	4.1947	0.2496	-22.197	2.9654	0.07626	6.8629	1.4876	0.2485	14.5089	6.7717	14.5089	6.7717	14.5089	6.7717	Gen3_Mut0_ID1	Gen2_Mut0_IDR0	-	0.4309	0.8458	0.2834	0.28	0.4763	0.2	0.408	0.1793	0.92	0.2	0.5124	0.84	0.5488	0.24	0.28	0.4	0.7848	0.1382	0.84	0.4389	0.2336	0.2228	0.2202
6	Gen4_Mut0_ID0	Furrowed_Dry_Crop_1.png	752.3026	183.8407	none	153.4501	1000	1000	13.2324	3.2156	0.13	-11.1217	14.3225	0.1549	13.5139	3.2968	0.2238	15.3445	6.5673	15.3445	6.5673	15.3445	6.5673	Gen3_Mut0_ID5	Gen3_Mut0_IDR1	-	0.5793	0.5811	0.72	0.84	0.28	0.8244	0.6	0.2651	0.2806	0.9621	0.828	0.32	0.0224	0.1114	0.5495	0	0.7162	0.4	0.1837	0.04	0.4407	0.1152	0.2763
6	Gen4_Mut0_IDR1	Furrowed_Dry_Crop_0.png	336.5736	756.4885	horizontal	46.5513	1000	1000	50.311	30.1326	0.3427	-5.9098	7.8925	0.1799	13.592	2.7015	0.4014	30.4685	9.716	5.7743	2.2695	10.0545	5.8819	Gen1_Mut0_ID9	Gen0_Mut0_ID2	-	0.76	0.72	0.7295	0.2666	0.04	0.0855	0.48	0.3529	0.88	0.5861	0.32	0	0.2007	0.96	0.7191	0.8	0.5108	0.52	0.8724	0.48	0.398	0.8447	0.28
6	Gen6_Mut0_ID5	Furrowed_Dry_Crop_0.png	488.0581	193.7696	horizontal	-41.5617	1000	1000	29.1222	15.7666	0.4814	9.2563	23.6064	0.464	18.2657	7.7815	0.4583	35.9599	12.126	7.931	3.1283	14.0729	6.4668	Gen0_Mut0_ID2	Gen4_Mut0_ID0	-	0.514	0.5877	0.72	0.24	0.28	0.8244	0.5771	0.24	0.88	0.56	0.84	0.3145	0.0579	0.96	0.2417	0.891	0.7162	0.4	0.1837	0.0048	0.2	0.1157	0.2763
6	Gen6_Mut0_ID3	Furrowed_Dry_Crop_0.png	608.0731	350.0342	none	-68.7246	1000	1000	81.4203	12.0981	0.111	-17.669	2.6968	0.06708	17.7999	2.5197	0.3979	37.7868	12.4409	6.2285	2.8955	12.1286	6.3758	Gen3_Mut0_ID3	Gen4_Mut0_IDR1	-	0.6757	0.8362	0.7295	0.2647	0.04	0.0855	0.507	0.04	0.88	0.5861	0.5489	0.0962	0.2007	0.96	0.7191	0.2	0.1191	0.0856	0.8859	0.48	0.4	0.8447	0.28
6	Gen1_Mut0_ID3	Furrowed_Dry_Crop_0.png	763.3357	614.3228	horizontal	-80.7782	1000	1000	38.5612	29.4409	0.3742	7.9066	5.6536	0.3927	25.1611	11.3015	0.416	41.0668	10.7791	6.592	3.2375	14.1138	6.9123	Gen0_Mut0_ID16	Gen0_Mut0_ID22	-	0.28	0.96	0.8676	0.3459	0.3746	0.2422	0.04	0.7769	0.32	0.3565	0.1726	0.64	0.68	0.76	0.1681	0.08	0.2	0.2212	0.1827	0.42	0.52	0.88	0.5473
6	Gen0_Mut0_ID2	Furrowed_Wet_Crop_2.png	346.4109	201.8992	none	-61.7494	1000	1000	25.1461	12.6097	0.3321	0.4469	14.1643	0.3999	16.8324	6.5401	0.3651	29.6334	9.2248	6.2868	1.8413	9.9539	6.152	-	-	-	0.52	0.72	0.72	0.24	0.28	0.08	0.48	0.24	0.88	0.56	0.84	0.32	0.2	0.96	0.24	0.92	0.16	0.4	0.56	0.04	0.2	0.12	0.28
6	Gen6_Mut0_ID9	Furrowed_Wet_Crop_2.png	480.4385	313.9388	none	-12.6177	1000	1000	31.7841	4.0765	0.3234	31.4595	4.0438	0.07355	-3.0056	1.9889	0.2002	27.6011	8.1802	6.1196	1.8612	8.695	5.7881	Gen4_Mut0_IDR0	Gen4_Mut0_ID8	-	0.32	0.56	0.34	0.3164	0.04	0.32	0.52	0.1357	0.12	0.9149	0.16	0.52	0.3878	0.2209	0.7382	0.2	0.1342	0.32	0.36	0.48	0.4636	0.3309	0.8588
6	Gen6_Mut0_IDR0	Furrowed_Wet_Crop_2.png	632.9066	615.7893	horizontal	-118.5383	1000	1000	9.6202	10.3657	0.1736	-5.438	2.5537	0.08172	-0.862	3.6031	0.1562	30.0868	8.5426	5.829	1.6414	9.5859	6.1655	-	-	-	0.36	0.56	0.32	0.88	0.52	0.32	0.52	0.16	0.12	0.8	0.16	0.12	0.04	0.08	0.04	0.32	0.08	0.32	0.4	0.2	0.48	0.04	0.36
6	Gen5_Mut0_IDR0	Furrowed_Wet_Crop_2.png	750.4474	333.8597	horizontal	-0.3967	1000	1000	59.8557	18.5818	0.2341	14.342	4.9879	0.1583	18.0836	13.2098	0.2365	29.0009	10.317	6.0878	2.0137	8.9711	6.9738	Gen2_Mut0_ID6	Gen1_Mut0_ID8	-	0.5793	0.5811	0.729	0.84	0.12	0.8244	0.6	0.8331	0.2806	0.2321	0.9426	0.9718	0.04	0.0746	0.7447	0.268	0.7211	0.08	0.24	0.1856	0.4494	0.5031	0.6524
6	Gen4_Mut0_IDR0	Furrowed_Wet_Crop_1.png	205.8414	764.4718	none	170.6562	1000	1000	42.1528	6.9749	0.2964	5.8708	17.2664	0.4015	5.4996	10.0782	0.3556	34.4758	8.63	7.2939	2.0159	13.5311	5.8111	Gen1_Mut0_ID9	Gen0_Mut0_ID12	-	0.6562	0.8419	0.92	0.3499	0.04	0.44	0.64	0.04	0.92	0.76	0.6	0.52	0.6191	0.2431	0.84	0.2	0.1382	0.52	0.8677	0.48	0.4636	0.4	0.4329
6	Gen6_Mut0_ID11	Furrowed_Wet_Crop_1.png	487.598	322.9633	horizontal	-156.2918	1000	1000	37.9163	10.2198	0.376	22.54	11.2159	0.257	18.3647	10.007	0.3273	29.357	7.0765	7.7641	2.945	10.4901	4.6127	Gen4_Mut0_ID7	Gen5_Mut0_IDR0	-	0.5793	0.8458	0.6548	0.28	0.12	0.2	0.6	0.8098	0.2806	0.2	0.5124	0.84	0.4408	0.24	0.7447	0.4	0.7848	0.08	0.7817	0.1923	0.2785	0.5031	0.6524
6	Gen6_Mut0_ID1	Furrowed_Wet_Crop_1.png	637.7502	615.7212	horizontal	-152.23	1000	1000	43.9453	6.6774	0.3039	10.8444	9.1701	0.1565	6.9609	1.7037	0.3173	32.6672	13.0998	5.476	2.0462	11.0803	8.4865	Gen4_Mut0_ID7	Gen5_Mut0_IDR0	-	0.4309	0.5811	0.2834	0.28	0.12	0.8244	0.6	0.1793	0.2806	0.0963	0.9063	0.84	0.5488	0.2081	0.7447	0.2897	0.7848	0.1466	0.84	0.1856	0.2336	0.4585	0.6524
6	Gen6_Mut0_ID0	Furrowed_Wet_Crop_1.png	760.7919	202.412	none	-90.5958	1000	1000	36.6769	22.1469	0.2669	-15.4436	16.7296	0.05943	13.9872	9.8488	0.3306	32.973	9.3173	5.1933	3.3842	11.0447	7.1125	Gen5_Mut0_IDR0	Gen4_Mut0_ID7	-	0.5793	0.8458	0.729	0.84	0.4763	0.2	0.408	0.8331	0.92	0.3326	0.5524	0.9718	0.04	0.1178	0.28	0.3727	0.7211	0.0716	0.24	0.4389	0.4494	0.2785	0.2202
6	Gen5_Mut0_IDR1	Furrowed_Dry_Crop_2.png	202.8583	769.4703	horizontal	-154.342	1000	1000	74.2363	14.5483	0.1905	-4.9428	20.4454	0.1962	46.3133	9.9388	0.1186	38.8196	13.6906	5.872	2.3726	12.2517	7.582	-	-	-	0.44	0.8	0.24	0.64	0.56	0.2	0.12	0.72	0.28	0.2	0.04	0.84	0.8	0.24	0.28	0.4	0.76	0.8	0.84	0.44	0.92	0.8	0.24
6	Gen1_Mut0_ID8	Furrowed_Dry_Crop_2.png	329.4606	632.6234	none	81.9643	1000	1000	63.9676	19.5515	0.2379	-4.9656	21.0868	0.2094	21.7702	14.0888	0.2987	35.6888	13.0057	7.7481	3.2709	12.7087	7.1924	Gen0_Mut0_ID1	Gen0_Mut0_ID7	-	0.6	0.36	0.7678	0.84	0.2	0.92	0.6	0.8331	0.28	0.2914	0.96	0.9718	0.8	0.44	0.7447	0.5193	0.72	0.6	0.24	0.1856	0.6127	0.5031	0.6524
6	Gen4_Mut0_ID8	Furrowed_Dry_Crop_2.png	481.3748	185.956	none	121.3853	1000	1000	10.1473	4.7312	0.1333	20.7715	4.0956	0.1054	1.3514	4.015	0.1651	40.4412	14.958	7.2049	3.3995	13.4411	7.1387	Gen0_Mut0_ID18	Gen2_Mut0_ID7	-	0.32	0.56	0.34	0.3164	0.52	0.32	0.52	0.16	0.12	0.9168	0.16	0.4889	0.3878	0.08	0.84	0.32	0.08	0.32	0.36	0.2	0.4741	0.04	0.8588
6	Gen6_Mut0_ID8	Furrowed_Dry_Crop_2.png	763.08	768.2692	none	124.0464	1000	1000	44.1239	34.6945	0.4213	-8.9628	4.2643	0.08991	20.7674	27.3212	0.5723	47.0209	15.3256	6.9155	2.5514	17.1546	7.4896	Gen4_Mut0_ID8	Gen4_Mut0_IDR0	-	0.6562	0.8419	0.92	0.3499	0.52	0.44	0.64	0.0738	0.92	0.7619	0.6	0.4889	0.6191	0.0247	0.8709	0.32	0.0843	0.52	0.8677	0.2	0.4741	0.1333	0.4329
7	Gen7_Mut0_IDR1	Furrowed_Wet_Crop_0.png	180.7222	342.2403	horizontal	-52.3432	1000	1000	24.9971	12.4591	0.3016	0.4402	14.1719	0.3989	16.7481	6.5522	0.3135	6.0337	2.1152	6.0337	2.1152	6.0337	2.1152	-	-	-	0.52	0.72	0.72	0.24	0.28	0.08	0.48	0.24	0.88	0.56	0.84	0.32	0.2	0.96	0.24	0.92	0.16	0.4	0.56	0.04	0.2	0.12	0.28
7	Gen6_Mut0_ID2	Furrowed_Wet_Crop_0.png	450.602	647.0545	none	-144.1006	1000	1000	78.4321	13.2724	0.09959	-18.3804	2.5855	0.05878	-5.8613	0.8799	0.1114	6.3652	1.8612	6.3652	1.8612	6.3652	1.8612	Gen4_Mut0_IDR1	Gen3_Mut0_ID3	-	0.4318	0.724	0.7295	0.2661	0.12	0.0855	0.6034	0.3529	0.92	0.5861	0.3898	0	0.2007	0.96	0.7191	0.8	0.5108	0.52	0.8724	0.8	0.398	0.8447	0.28
7	Gen7_Mut0_ID5	Furrowed_Wet_Crop_0.png	620.6432	749.4569	none	22.9458	1000	1000	60.4165	14.9602	0.2068	-10.0959	9.2912	0.137	29.0164	4.0978	0.1211	6.3971	1.7792	6.3971	1.7792	6.3971	1.7792	Gen5_Mut0_ID6	Gen4_Mut0_ID0	-	0.5836	0.5811	0.3157	0.84	0.2794	0.8244	0.6554	0.16	0.2386	0.9518	0.2323	0.1429	0.7685	0.1175	0.5781	0.3007	0.4916	0.4	0.36	0.04	0.4417	0.7069	0.3602
7	Gen3_Mut0_ID3	Furrowed_Wet_Crop_0.png	787.0486	628.1226	horizontal	-135.8498	1000	1000	80.9568	12.1208	0.0887	-18.0878	2.4675	0.06374	-5.8125	0.8663	0.1069	8.9864	3.5774	8.9864	3.5774	8.9864	3.5774	Gen0_Mut0_ID12	Gen2_Mut0_ID0	-	0.3184	0.84	0.7295	0.2643	0.12	0.0855	0.64	0.04	0.92	0.5861	0.6	0.0962	0.2007	0.96	0.7191	0.2	0.1191	0.0856	0.8859	0.8	0.4	0.8447	0.28
7	Gen7_Mut0_ID0	Furrowed_Wet_Crop_2.png	188.4199	183.2961	horizontal	-125.6356	1000	1000	39.6927	12.7321	0.2907	5.9946	7.5804	0.3435	20.5422	9.2148	0.2287	12.5911	7.6718	12.5911	7.6718	12.5911	7.6718	Gen6_Mut0_ID2	Gen6_Mut0_ID11	-	0.5507	0.8458	0.7149	0.28	0.12	0.0855	0.6024	0.8098	0.4165	0.5859	0.3911	0	0.2007	0.2158	0.7447	0.8	0.7848	0.4708	0.801	0.8	0.398	0.5254	0.6524
7	Gen7_Mut0_ID7	Furrowed_Wet_Crop_2.png	336.2721	328.449	horizontal	-130.3785	1000	1000	53.8247	10.4167	0.3857	-12.7847	24.8213	0.2407	21.8009	11.1717	0.218	13.659	7.4778	13.659	7.4778	13.659	7.4778	Gen1_Mut0_ID3	Gen1_Mut0_ID8	-	0.567	0.96	0.7678	0.8051	0.2172	0.92	0.5349	0.8214	0.3341	0.2923	0.9592	0.9644	0.8	0.44	0.1681	0.5193	0.709	0.6291	0.24	0.189	0.52	0.5031	0.6524
7	Gen6_Mut0_ID11	Furrowed_Wet_Crop_2.png	618.9969	616.8577	horizontal	-107.9018	1000	1000	37.8846	10.2809	0.2986	22.5241	11.2014	0.1962	18.3681	10.0894	0.2163	9.0603	6.2038	9.0603	6.2038	9.0603	6.2038	Gen4_Mut0_ID7	Gen5_Mut0_IDR0	-	0.5793	0.8458	0.6548	0.28	0.12	0.2	0.6	0.8098	0.2806	0.2	0.5124	0.84	0.4408	0.24	0.7447	0.4	0.7848	0.08	0.7817	0.1923	0.2785	0.5031	0.6524
7	Gen6_Mut0_ID1	Furrowed_Wet_Crop_2.png	759.7936	186.0755	horizontal	-63.7321	1000	1000	43.9573	6.6229	0.2587	10.7604	9.2289	0.1842	6.9567	1.7014	0.2569	9.8616	7.9721	9.8616	7.9721	9.8616	7.9721	Gen4_Mut0_ID7	Gen5_Mut0_IDR0	-	0.4309	0.5811	0.2834	0.28	0.12	0.8244	0.6	0.1793	0.2806	0.0963	0.9063	0.84	0.5488	0.2081	0.7447	0.2897	0.7848	0.1466	0.84	0.1856	0.2336	0.4585	0.6524
7	Gen5_Mut0_IDR1	Furrowed_Dry_Crop_1.png	188.7346	741.0688	horizontal	151.9313	1000	1000	74.3246	14.4122	0.2805	-5.0179	20.489	0.2149	46.4134	9.8344	0.15	48.1444	15.7093	6.8704	3.2074	16.6442	7.3166	-	-	-	0.44	0.8	0.24	0.64	0.56	0.2	0.12	0.72	0.28	0.2	0.04	0.84	0.8	0.24	0.28	0.4	0.76	0.8	0.84	0.44	0.92	0.8	0.24
7	Gen7_Mut0_ID11	Furrowed_Dry_Crop_1.png	324.6723	344.8958	horizontal	-34.2927	1000	1000	73.3661	14.8396	0.2255	5.7275	12.1264	0.3548	30.1449	7.2757	0.1933	40.0349	12.8197	6.7706	2.8309	14.8149	6.5028	Gen1_Mut0_ID8	Gen6_Mut0_ID2	-	0.6	0.724	0.7678	0.2661	0.12	0.7542	0.6033	0.3529	0.3746	0.5413	0.96	0	0.2007	0.44	0.799	0.5193	0.72	0.52	0.8724	0.3038	0.6127	0.8045	0.6524
7	Gen7_Mut0_ID10	Furrowed_Dry_Crop_1.png	645.33	749.3308	horizontal	-122.9929	1000	1000	44.8863	14.932	0.2334	-10.3272	9.3891	0.1389	2.7087	8.935	0.2164	34.0144	11.1923	8.2072	3.0061	13.9798	6.9311	Gen6_Mut0_ID2	Gen1_Mut0_ID8	-	0.4318	0.36	0.7295	0.84	0.2	0.3136	0.6001	0.8331	0.8045	0.3464	0.3898	0.9718	0.8	0.96	0.7457	0.7191	0.5108	0.6	0.24	0.6403	0.398	0.5497	0.28
7	Gen6_Mut0_ID9	Furrowed_Dry_Crop_1.png	771.5147	338.2222	horizontal	-154.1571	1000	1000	31.7935	4.0834	0.2138	31.5265	4.0041	0.07339	-3.0363	1.994	0.1806	41.2418	13.2851	6.9209	2.6164	12.3891	6.3056	Gen4_Mut0_IDR0	Gen4_Mut0_ID8	-	0.32	0.56	0.34	0.3164	0.04	0.32	0.52	0.1357	0.12	0.9149	0.16	0.52	0.3878	0.2209	0.7382	0.2	0.1342	0.32	0.36	0.48	0.4636	0.3309	0.8588
7	Gen1_Mut0_ID8	Furrowed_Dry_Crop_0.png	199.7249	359.6047	horizontal	154.2205	1000	1000	63.9407	19.391	0.2384	-4.9785	21.0224	0.2406	21.8269	14.1252	0.2659	36.6656	13.235	7.8151	2.853	13.9453	7.2354	Gen0_Mut0_ID1	Gen0_Mut0_ID7	-	0.6	0.36	0.7678	0.84	0.2	0.92	0.6	0.8331	0.28	0.2914	0.96	0.9718	0.8	0.44	0.7447	0.5193	0.72	0.6	0.24	0.1856	0.6127	0.5031	0.6524
7	Gen7_Mut0_ID6	Furrowed_Dry_Crop_0.png	489.0383	629.274	horizontal	-71.173	1000	1000	78.0507	10.0829	0.09655	-5.2355	5.3842	0.1558	42.1109	7.7301	0.1141	40.4878	13.7219	7.6937	2.9298	15.4424	7.5817	Gen1_Mut0_ID8	Gen1_Mut0_ID3	-	0.3174	0.36	0.8676	0.3837	0.3552	0.2422	0.1152	0.7934	0.266	0.3556	0.1734	0.6476	0.68	0.76	0.7447	0.08	0.2112	0.2019	0.1827	0.3945	0.6127	0.88	0.5473
7	Gen7_Mut0_IDR2	Furrowed_Dry_Crop_0.png	624.2952	326.899	horizontal	-3.6477	1000	1000	10.0609	4.122	0.1243	20.8843	3.8512	0.09768	1.2624	3.6946	0.1852	35.3344	12.5088	7.5518	3.0665	12.4631	7.0493	Gen0_Mut0_ID18	Gen2_Mut0_ID7	-	0.32	0.56	0.34	0.3164	0.52	0.32	0.52	0.16	0.12	0.9168	0.16	0.4889	0.3878	0.08	0.84	0.32	0.08	0.32	0.36	0.2	0.4741	0.04	0.8588
7	Gen5_Mut0_IDR0	Furrowed_Dry_Crop_0.png	769.894	184.1387	horizontal	65.7141	1000	1000	59.6762	18.5217	0.195	14.1235	5.4009	0.1392	18.0211	13.157	0.2313	40.3893	14.0678	5.8742	2.3952	12.8504	7.5541	Gen2_Mut0_ID6	Gen1_Mut0_ID8	-	0.5793	0.5811	0.729	0.84	0.12	0.8244	0.6	0.8331	0.2806	0.2321	0.9426	0.9718	0.04	0.0746	0.7447	0.268	0.7211	0.08	0.24	0.1856	0.4494	0.5031	0.6524
7	Gen7_Mut0_ID4	Furrowed_Wet_Crop_1.png	180.7748	766.2184	none	165.9486	1000	1000	18.9907	22.8491	0.1626	-11.9102	3.59	0.06791	9.1481	2.9065	0.1908	33.0284	10.3286	7.4434	2.3248	12.8652	7.8163	Gen4_Mut0_ID0	Gen5_Mut0_ID6	-	0.6514	0.7982	0.7243	0.64	0.2331	0.334	0.164	0.2651	0.2805	0.8111	0.9003	0.324	0.0224	0.0739	0.0806	0	0.6401	0.8	0.1837	0.44	0.4456	0.0735	0.2763
7	Gen7_Mut0_ID2	Furrowed_Wet_Crop_1.png	315.9506	637.3908	horizontal	-94.7186	1000	1000	56.7636	32.3793	0.3354	-11.0371	5.2553	0.1063	14.9586	3.0558	0.2403	37.1643	11.8967	7.8009	2.3666	15.1464	7.6872	Gen6_Mut0_ID1	Gen6_Mut0_ID3	-	0.4309	0.8362	0.7295	0.2647	0.0438	0.8244	0.6	0.0469	0.88	0.1676	0.5987	0.8706	0.5488	0.2081	0.7498	0.272	0.1724	0.0856	0.8859	0.48	0.4	0.8447	0.3029
7	Gen6_Mut0_ID3	Furrowed_Wet_Crop_1.png	628.7113	767.0827	horizontal	-114.1968	1000	1000	81.4371	12.1102	0.08741	-17.6808	2.7051	0.0748	17.7983	2.534	0.2241	29.0354	8.4852	6.5577	2.4515	10.4673	6.7292	Gen3_Mut0_ID3	Gen4_Mut0_IDR1	-	0.6757	0.8362	0.7295	0.2647	0.04	0.0855	0.507	0.04	0.88	0.5861	0.5489	0.0962	0.2007	0.96	0.7191	0.2	0.1191	0.0856	0.8859	0.48	0.4	0.8447	0.28
7	Gen7_Mut0_ID9	Furrowed_Wet_Crop_1.png	752.4045	345.7007	none	-68.8944	1000	1000	34.8495	16.463	0.292	-2.2282	22.8518	0.2493	0.04305	8.2299	0.3216	29.9513	8.501	7.5377	3.1643	10.1013	6.5529	Gen5_Mut0_IDR0	Gen3_Mut0_ID3	-	0.3184	0.8524	0.7295	0.2643	0.12	0.2124	0.6	0.8331	0.2806	0.2321	0.973	0.9718	0.2007	0.9592	0.8264	0.2	0.1191	0.0811	0.7535	0.1856	0.4066	0.4866	0.28
7	Gen7_Mut0_ID1	Furrowed_Dry_Crop_2.png	353.6888	614.581	horizontal	-110.4938	1000	1000	50.2037	26.0663	0.3302	6.4262	24.6462	0.3227	4.3405	10.264	0.2506	37.4213	12.0629	6.494	2.9831	12.229	6.3558	Gen6_Mut0_ID11	Gen6_Mut0_ID2	-	0.4549	0.724	0.6666	0.2661	0.12	0.2	0.6007	0.3529	0.813	0.2002	0.5111	0.84	0.4408	0.9842	0.7191	0.4	0.5108	0.1237	0.8572	0.1923	0.2785	0.8239	0.28
7	Gen1_Mut0_ID3	Furrowed_Dry_Crop_2.png	480.5633	769.0425	horizontal	-154.2083	1000	1000	38.4558	29.4328	0.3945	7.8968	5.7555	0.4494	25.094	11.2841	0.4278	35.1779	12.0946	8.0698	3.2017	13.8728	6.6813	Gen0_Mut0_ID16	Gen0_Mut0_ID22	-	0.28	0.96	0.8676	0.3459	0.3746	0.2422	0.04	0.7769	0.32	0.3565	0.1726	0.64	0.68	0.76	0.1681	0.08	0.2	0.2212	0.1827	0.42	0.52	0.88	0.5473
7	Gen4_Mut0_ID0	Furrowed_Dry_Crop_2.png	631.5641	631.5869	none	150.9067	1000	1000	13.2417	3.1168	0.1308	-11.1887	14.1684	0.1399	13.5243	3.2536	0.2617	41.9509	14.8341	7.1144	2.4913	14.8876	7.1598	Gen3_Mut0_ID5	Gen3_Mut0_IDR1	-	0.5793	0.5811	0.72	0.84	0.28	0.8244	0.6	0.2651	0.2806	0.9621	0.828	0.32	0.0224	0.1114	0.5495	0	0.7162	0.4	0.1837	0.04	0.4407	0.1152	0.2763
7	Gen5_Mut0_ID6	Furrowed_Dry_Crop_2.png	766.2589	747.3462	none	-113.5156	1000	1000	64.902	13.0051	0.232	-10.8862	3.7883	0.08609	21.1628	8.4356	0.2181	46.9823	14.736	6.704	2.6106	16.1509	6.7498	Gen0_Mut0_ID18	Gen4_Mut0_ID6	-	0.6559	0.7982	0.32	0.64	0.2325	0.334	0.2194	0.16	0.2385	0.8	0.3046	0.1469	0.7685	0.08	0.1092	0.3007	0.4362	0.8	0.36	0.44	0.4469	0.6652	0.3602
8	Gen7_Mut0_ID10	Furrowed_Wet_Crop_1.png	202.4882	194.5421	horizontal	36.9622	1000	1000	44.8212	15.0541	0.2283	-10.273	9.3557	0.171	2.7501	8.8847	0.2865	6.0664	2.5249	6.0664	2.5249	6.0664	2.5249	Gen6_Mut0_ID2	Gen1_Mut0_ID8	-	0.4318	0.36	0.7295	0.84	0.2	0.3136	0.6001	0.8331	0.8045	0.3464	0.3898	0.9718	0.8	0.96	0.7457	0.7191	0.5108	0.6	0.24	0.6403	0.398	0.5497	0.28
8	Gen7_Mut0_IDR1	Furrowed_Wet_Crop_1.png	342.7155	625.9806	none	-124.6675	1000	1000	25.1531	12.7729	0.2544	0.5896	14.1456	0.4218	16.6968	6.67	0.2583	7.8407	2.2596	7.8407	2.2596	7.8407	2.2596	-	-	-	0.52	0.72	0.72	0.24	0.28	0.08	0.48	0.24	0.88	0.56	0.84	0.32	0.2	0.96	0.24	0.92	0.16	0.4	0.56	0.04	0.2	0.12	0.28
8	Gen8_Mut0_ID10	Furrowed_Wet_Crop_1.png	490.9349	758.2867	none	50.5779	1000	1000	75.1892	17.3238	0.1073	-14.5428	3.5143	0.07572	12.1879	4.3747	0.3784	6.2343	2.4641	6.2343	2.4641	6.2343	2.4641	Gen7_Mut0_ID10	Gen5_Mut0_ID6	-	0.4786	0.6861	0.7295	0.84	0.2325	0.225	0.2268	0.8331	0.8045	0.8	0.3898	0.9718	0.7685	0.96	0.1654	0.7191	0.4362	0.7369	0.36	0.6403	0.4011	0.5497	0.28
8	Gen8_Mut0_ID1	Furrowed_Wet_Crop_1.png	768.4172	329.3838	horizontal	80.2667	1000	1000	35.2764	11.0063	0.3678	26.7955	10.4418	0.1376	14.213	9.7109	0.3717	5.6761	3.5181	5.6761	3.5181	5.6761	3.5181	Gen6_Mut0_ID11	Gen7_Mut0_ID10	-	0.4318	0.7016	0.018	0.2928	0.7468	0.4475	0.0548	0.8331	0.2806	0.2	0.4087	0.84	0.4804	0.96	0.7447	0.4	0.5198	0.6	0.2933	0.6403	0.2785	0.5031	0.6407
8	Gen8_Mut0_IDR0	Furrowed_Dry_Crop_0.png	194.3804	761.2898	none	-105.1664	1000	1000	13.2432	3.2876	0.1213	-11.1368	14.1946	0.1299	13.4773	3.2878	0.3801	14.3523	5.7244	14.3523	5.7244	14.3523	5.7244	Gen3_Mut0_ID5	Gen3_Mut0_IDR1	-	0.5793	0.5811	0.72	0.84	0.28	0.8244	0.6	0.2651	0.2806	0.9621	0.828	0.32	0.0224	0.1114	0.5495	0	0.7162	0.4	0.1837	0.04	0.4407	0.1152	0.2763
8	Gen8_Mut0_ID11	Furrowed_Dry_Crop_0.png	324.2187	615.1556	none	-156.7166	1000	1000	54.5019	16.4111	0.2539	-5.3652	9.7806	0.2572	-1.9557	5.962	0.1664	13.9769	6.992	13.9769	6.992	13.9769	6.992	Gen5_Mut0_ID6	Gen7_Mut0_ID10	-	0.6189	0.4434	0.32	0.64	0.2	0.423	0.5929	0.16	0.2385	0.3464	0.3046	0.1469	0.8	0.08	0.6945	0.3007	0.5108	0.6432	0.24	0.44	0.444	0.6652	0.3602
8	Gen1_Mut0_ID3	Furrowed_Dry_Crop_0.png	614.1954	208.1659	horizontal	-2.248	1000	1000	38.7935	29.6834	0.3969	7.789	5.7703	0.4326	25.0557	11.2606	0.4492	12.5118	6.0085	12.5118	6.0085	12.5118	6.0085	Gen0_Mut0_ID16	Gen0_Mut0_ID22	-	0.28	0.96	0.8676	0.3459	0.3746	0.2422	0.04	0.7769	0.32	0.3565	0.1726	0.64	0.68	0.76	0.1681	0.08	0.2	0.2212	0.1827	0.42	0.52	0.88	0.5473
8	Gen6_Mut0_ID11	Furrowed_Dry_Crop_0.png	780.1622	623.3302	horizontal	113.5448	1000	1000	37.8464	10.2528	0.3495	22.5672	11.2238	0.2936	18.3638	10.0447	0.3318	12.8458	5.9991	12.8458	5.9991	12.8458	5.9991	Gen4_Mut0_ID7	Gen5_Mut0_IDR0	-	0.5793	0.8458	0.6548	0.28	0.12	0.2	0.6	0.8098	0.2806	0.2	0.5124	0.84	0.4408	0.24	0.7447	0.4	0.7848	0.08	0.7817	0.1923	0.2785	0.5031	0.6524
8	Gen8_Mut0_ID4	Furrowed_Wet_Crop_0.png	206.9303	332.3591	none	146.382	1000	1000	17.1628	20.1085	0.2394	11.608	5.3254	0.1767	9.5019	2.3913	0.4068	29.426	10.6563	5.8864	2.3387	9.5683	8.2374	Gen7_Mut0_ID0	Gen7_Mut0_ID4	-	0.5507	0.7982	0.7149	0.2762	0.12	0.0855	0.5336	0.2651	0.2805	0.8111	0.9077	0.0083	0.0272	0.2158	0.0806	0	0.6401	0.8	0.1957	0.8	0.398	0.0735	0.6524
8	Gen8_Mut0_ID5	Furrowed_Wet_Crop_0.png	345.1941	192.1338	none	-82.4364	1000	1000	33.6235	19.433	0.3683	-9.7077	5.3279	0.1003	11.1995	9.3964	0.3823	28.717	9.2113	5.9007	3.1745	8.1069	6.6256	Gen7_Mut0_ID4	Gen7_Mut0_ID0	-	0.6514	0.8458	0.7243	0.6438	0.2331	0.334	0.222	0.8098	0.4165	0.5859	0.3837	0.3159	0.1961	0.0739	0.7447	0.8	0.7848	0.4708	0.7892	0.44	0.4456	0.5254	0.2763
8	Gen8_Mut0_ID2	Furrowed_Wet_Crop_0.png	489.1619	623.6737	none	116.5972	1000	1000	48.1242	10.222	0.2335	20.473	10.2014	0.134	30.5705	4.8594	0.09262	28.6815	8.7387	6.0639	1.9858	9.2467	6.105	Gen7_Mut0_ID5	Gen7_Mut0_ID7	-	0.5836	0.5811	0.7522	0.8385	0.2794	0.8244	0.663	1	0.3408	0.6235	0.8527	0.8406	0.7685	0.1175	0.5781	0.3291	0.6971	0.6291	0.24	0.189	0.4417	0.5072	0.6524
8	Gen8_Mut0_ID8	Furrowed_Wet_Crop_0.png	753.5319	197.5211	none	176.8584	1000	1000	36.5458	10.6658	0.1438	-1.4897	17.4529	0.1801	8.5292	2.5779	0.235	27.7996	10.5186	5.7623	2.6533	8.1151	7.5902	Gen1_Mut0_ID8	Gen6_Mut0_ID1	-	0.6073	0.5811	0.7678	0.84	0.2	0.92	0.6	0.8185	0.2801	0.1081	0.9063	0.8441	0.5488	0.2081	0.7447	0.5112	0.7848	0.6182	0.24	0.191	0.6127	0.463	0.6524
8	Gen7_Mut0_ID4	Furrowed_Dry_Crop_1.png	202.2988	768.5731	none	-127.3594	1000	1000	19.4017	23.2722	0.1588	-11.8203	3.648	0.07125	9.075	2.9275	0.2433	43.4337	15.0097	7.0146	2.9523	15.2651	7.1667	Gen4_Mut0_ID0	Gen5_Mut0_ID6	-	0.6514	0.7982	0.7243	0.64	0.2331	0.334	0.164	0.2651	0.2805	0.8111	0.9003	0.324	0.0224	0.0739	0.0806	0	0.6401	0.8	0.1837	0.44	0.4456	0.0735	0.2763
8	Gen8_Mut0_ID3	Furrowed_Dry_Crop_1.png	470.1854	193.8753	none	130.2135	1000	1000	45.7342	27.2606	0.298	-17.036	7.589	0.0992	22.3352	8.5239	0.1716	37.5071	10.8518	5.2426	2.1581	11.2723	5.6652	Gen7_Mut0_ID7	Gen7_Mut0_ID5	-	0.567	0.96	0.3308	0.8065	0.2172	0.92	0.5273	0.8214	0.0669	0.3907	0.3232	0.248	0.8	0.44	0.1681	0.4946	0.5029	0.4	0.8407	0.1968	0.52	0.7029	0.3602
8	Gen1_Mut0_ID8	Furrowed_Dry_Crop_1.png	620.8704	607.1018	none	-132.4025	1000	1000	63.9244	19.4762	0.3384	-4.9681	21.0443	0.1925	21.7507	14.0648	0.2995	36.8712	12.045	6.9313	3.117	12.3654	6.4846	Gen0_Mut0_ID1	Gen0_Mut0_ID7	-	0.6	0.36	0.7678	0.84	0.2	0.92	0.6	0.8331	0.28	0.2914	0.96	0.9718	0.8	0.44	0.7447	0.5193	0.72	0.6	0.24	0.1856	0.6127	0.5031	0.6524
8	Gen7_Mut0_ID5	Furrowed_Dry_Crop_1.png	770.0604	766.9068	horizontal	-72.3905	1000	1000	60.6226	15.051	0.2928	-10.1613	9.051	0.1446	28.9593	4.2055	0.1364	39.4246	13.9533	5.7305	2.3153	12.2406	7.7143	Gen5_Mut0_ID6	Gen4_Mut0_ID0	-	0.5836	0.5811	0.3157	0.84	0.2794	0.8244	0.6554	0.16	0.2386	0.9518	0.2323	0.1429	0.7685	0.1175	0.5781	0.3007	0.4916	0.4	0.36	0.04	0.4417	0.7069	0.3602
8	Gen8_Mut0_IDR1	Furrowed_Wet_Crop_2.png	212.1839	612.2344	horizontal	-155.8643	1000	1000	80.9131	12.1809	0.07459	-18.1052	2.4734	0.06245	-5.7959	0.8405	0.09341	28.9167	8.8456	5.7677	2.6149	9.1786	6.3015	Gen0_Mut0_ID12	Gen2_Mut0_ID0	-	0.3184	0.84	0.7295	0.2643	0.12	0.0855	0.64	0.04	0.92	0.5861	0.6	0.0962	0.2007	0.96	0.7191	0.2	0.1191	0.0856	0.8859	0.8	0.4	0.8447	0.28
8	Gen7_Mut0_ID7	Furrowed_Wet_Crop_2.png	357.0812	784.6843	horizontal	20.8523	1000	1000	53.7833	10.4432	0.1839	-12.7794	24.8847	0.1642	21.8282	11.1375	0.2213	30.1994	10.1405	6.3548	3.0249	10.9649	8.6071	Gen1_Mut0_ID3	Gen1_Mut0_ID8	-	0.567	0.96	0.7678	0.8051	0.2172	0.92	0.5349	0.8214	0.3341	0.2923	0.9592	0.9644	0.8	0.44	0.1681	0.5193	0.709	0.6291	0.24	0.189	0.52	0.5031	0.6524
8	Gen6_Mut0_ID1	Furrowed_Wet_Crop_2.png	637.4878	337.7541	horizontal	56.6392	1000	1000	43.956	6.6788	0.2768	10.7546	9.3218	0.2092	6.9708	1.736	0.2196	35.2376	14.036	6.7614	2.4429	12.9156	8.5549	Gen4_Mut0_ID7	Gen5_Mut0_IDR0	-	0.4309	0.5811	0.2834	0.28	0.12	0.8244	0.6	0.1793	0.2806	0.0963	0.9063	0.84	0.5488	0.2081	0.7447	0.2897	0.7848	0.1466	0.84	0.1856	0.2336	0.4585	0.6524
8	Gen8_Mut0_ID7	Furrowed_Wet_Crop_2.png	759.2829	194.2093	horizontal	-84.0986	1000	1000	37.5552	18.2056	0.3427	11.1549	5.9113	0.2288	17.2832	16.4257	0.3694	29.198	10.8937	6.3963	2.405	9.4522	7.9944	Gen1_Mut0_ID3	Gen6_Mut0_ID2	-	0.4318	0.9453	0.7295	0.3441	0.12	0.2553	0.04	0.373	0.32	0.5861	0.3686	0.64	0.2007	0.96	0.1681	0.8	0.5108	0.2795	0.1827	0.42	0.3921	0.7377	0.5473
8	Gen8_Mut0_ID6	Furrowed_Dry_Crop_2.png	323.2003	332.1561	horizontal	-144.665	1000	1000	56.021	30.3537	0.2893	-3.8931	13.9143	0.2935	27.4198	8.4565	0.274	42.4376	15.7165	7.407	3.1151	17.3859	8.1499	Gen6_Mut0_ID2	Gen1_Mut0_ID3	-	0.28	0.7398	0.8676	0.2679	0.3746	0.0724	0.6034	0.7557	0.92	0.3565	0.1964	0	0.68	0.76	0.7191	0.08	0.2	0.4406	0.8724	0.8	0.5259	0.987	0.28
8	Gen5_Mut0_ID6	Furrowed_Dry_Crop_2.png	463.3749	614.8612	none	51.7472	1000	1000	64.9655	12.9178	0.2752	-10.8501	3.7061	0.09903	21.0997	8.5212	0.3012	47.2276	14.0589	6.3875	2.635	17.4536	7.9476	Gen0_Mut0_ID18	Gen4_Mut0_ID6	-	0.6559	0.7982	0.32	0.64	0.2325	0.334	0.2194	0.16	0.2385	0.8	0.3046	0.1469	0.7685	0.08	0.1092	0.3007	0.4362	0.8	0.36	0.44	0.4469	0.6652	0.3602
8	Gen6_Mut0_ID2	Furrowed_Dry_Crop_2.png	632.4442	192.6371	horizontal	-50.1892	1000	1000	78.2689	13.5248	0.1031	-18.3405	2.6781	0.06698	-5.825	0.9292	0.1057	31.2783	9.9285	5.5681	2.2532	10.0206	5.2923	Gen4_Mut0_IDR1	Gen3_Mut0_ID3	-	0.4318	0.724	0.7295	0.2661	0.12	0.0855	0.6034	0.3529	0.92	0.5861	0.3898	0	0.2007	0.96	0.7191	0.8	0.5108	0.52	0.8724	0.8	0.398	0.8447	0.28
8	Gen7_Mut0_ID0	Furrowed_Dry_Crop_2.png	762.9554	623.5658	none	79.2043	1000	1000	39.5903	12.6901	0.4109	5.9295	7.5811	0.3574	20.5077	9.1907	0.2446	36.2848	11.6746	7.187	2.7681	13.2192	6.1794	Gen6_Mut0_ID2	Gen6_Mut0_ID11	-	0.5507	0.8458	0.7149	0.28	0.12	0.0855	0.6024	0.8098	0.4165	0.5859	0.3911	0	0.2007	0.2158	0.7447	0.8	0.7848	0.4708	0.801	0.8	0.398	0.5254	0.6524
9	Gen6_Mut0_ID2	Furrowed_Dry_Crop_0.png	325.9024	184.3946	none	116.6632	1000	1000	78.5605	13.1043	0.1835	-18.455	2.5026	0.08341	-5.8514	0.8674	0.1302	7.1224	2.6015	7.1224	2.6015	7.1224	2.6015	Gen4_Mut0_IDR1	Gen3_Mut0_ID3	-	0.4318	0.724	0.7295	0.2661	0.12	0.0855	0.6034	0.3529	0.92	0.5861	0.3898	0	0.2007	0.96	0.7191	0.8	0.5108	0.52	0.8724	0.8	0.398	0.8447	0.28
9	Gen9_Mut0_ID0	Furrowed_Dry_Crop_0.png	469.1827	623.2773	none	65.8672	1000	1000	44.7104	16.4493	0.3614	-10.1855	12.5991	0.142	-1.4296	6.0787	0.1783	7.4877	2.8445	7.4877	2.8445	7.4877	2.8445	Gen8_Mut0_ID11	Gen8_Mut0_ID5	-	0.6189	0.4434	0.32	0.64	0.2331	0.4174	0.3364	0.16	0.2385	0.3464	0.3046	0.3159	0.1961	0.08	0.6945	0.3007	0.5108	0.6432	0.2674	0.44	0.4456	0.5322	0.2763
9	Gen9_Mut0_ID2	Furrowed_Dry_Crop_0.png	619.1389	202.3592	horizontal	-92.0558	1000	1000	34.4593	10.1385	0.2695	-7.7006	8.5798	0.1238	15.9214	8.2993	0.2611	7.523	2.9483	7.523	2.9483	7.523	2.9483	Gen7_Mut0_ID10	Gen6_Mut0_ID11	-	0.548	0.8458	0.7295	0.8011	0.12	0.3136	0.6	0.8331	0.2806	0.3464	0.5076	0.9718	0.3606	0.96	0.7457	0.4	0.509	0.6	0.2583	0.1923	0.2785	0.5031	0.2818
9	Gen9_Mut0_ID6	Furrowed_Dry_Crop_0.png	754.606	756.4589	horizontal	-136.9309	1000	1000	12.8773	7.1885	0.1453	10.578	6.3098	0.2144	9.7225	2.8509	0.2353	7.0219	3.1655	7.0219	3.1655	7.0219	3.1655	Gen7_Mut0_ID0	Gen8_Mut0_ID4	-	0.5507	0.7982	0.7149	0.2762	0.12	0.0855	0.5336	0.2651	0.2805	0.8111	0.8451	0.0003	0.2007	0.2158	0.7447	0.615	0.6583	0.4708	0.1957	0.8	0.398	0.0735	0.6524
9	Gen9_Mut0_ID4	Furrowed_Wet_Crop_2.png	182.3574	621.5316	horizontal	-88.3796	1000	1000	44.2544	10.1792	0.2286	5.5234	6.6399	0.2746	32.045	6.6072	0.09931	10.748	7.5135	10.748	7.5135	10.748	7.5135	Gen7_Mut0_ID5	Gen1_Mut0_ID8	-	0.5836	0.36	0.4375	0.84	0.2	0.8344	0.6554	0.1139	0.28	0.2914	0.96	0.9718	0.8072	0.44	0.5781	0.3007	0.4916	0.579	0.36	0.1856	0.4417	0.5031	0.585
9	Gen7_Mut0_ID0	Furrowed_Wet_Crop_2.png	485.6072	763.9334	horizontal	-82.9651	1000	1000	39.6333	12.6624	0.3085	5.9118	7.5783	0.3513	20.5076	9.1861	0.2823	14.7991	8.4346	14.7991	8.4346	14.7991	8.4346	Gen6_Mut0_ID2	Gen6_Mut0_ID11	-	0.5507	0.8458	0.7149	0.28	0.12	0.0855	0.6024	0.8098	0.4165	0.5859	0.3911	0	0.2007	0.2158	0.7447	0.8	0.7848	0.4708	0.801	0.8	0.398	0.5254	0.6524
9	Gen8_Mut0_ID11	Furrowed_Wet_Crop_2.png	636.4269	326.7303	horizontal	93.7824	1000	1000	54.5044	16.6174	0.3633	-5.4167	9.8318	0.1857	-2.0102	6.0166	0.1715	13.5304	9.1835	13.5304	9.1835	13.5304	9.1835	Gen5_Mut0_ID6	Gen7_Mut0_ID10	-	0.6189	0.4434	0.32	0.64	0.2	0.423	0.5929	0.16	0.2385	0.3464	0.3046	0.1469	0.8	0.08	0.6945	0.3007	0.5108	0.6432	0.24	0.44	0.444	0.6652	0.3602
9	Gen7_Mut0_ID10	Furrowed_Wet_Crop_2.png	748.3763	617.8797	horizontal	-16.7164	1000	1000	44.8782	15.0549	0.2471	-10.3209	9.4132	0.1611	2.7027	8.8768	0.3276	11.0923	8.0287	11.0923	8.0287	11.0923	8.0287	Gen6_Mut0_ID2	Gen1_Mut0_ID8	-	0.4318	0.36	0.7295	0.84	0.2	0.3136	0.6001	0.8331	0.8045	0.3464	0.3898	0.9718	0.8	0.96	0.7457	0.7191	0.5108	0.6	0.24	0.6403	0.398	0.5497	0.28
9	Gen9_Mut0_ID11	Furrowed_Dry_Crop_2.png	337.2943	193.3138	none	123.1461	1000	1000	53.1086	16.6452	0.2549	11.9132	8.2984	0.2322	-1.3987	6.9737	0.114	41.9366	10.8331	5.6711	2.1964	14.764	5.302	Gen8_Mut0_ID4	Gen8_Mut0_ID11	-	0.6154	0.4434	0.3211	0.64	0.1346	0.0855	0.5336	0.2651	0.2805	0.7954	0.3046	0.1442	0.0272	0.08	0.6945	0	0.6153	0.8	0.1957	0.44	0.441	0.6834	0.6969
9	Gen1_Mut0_ID3	Furrowed_Dry_Crop_2.png	482.3251	327.3548	none	29.4822	1000	1000	38.7993	29.5846	0.315	7.8762	5.7053	0.4735	25.1578	11.3657	0.4651	41.9335	13.7391	7.3266	2.7843	15.6707	6.951	Gen0_Mut0_ID16	Gen0_Mut0_ID22	-	0.28	0.96	0.8676	0.3459	0.3746	0.2422	0.04	0.7769	0.32	0.3565	0.1726	0.64	0.68	0.76	0.1681	0.08	0.2	0.2212	0.1827	0.42	0.52	0.88	0.5473
9	Gen8_Mut0_ID4	Furrowed_Dry_Crop_2.png	630.5668	766.8876	none	83.8654	1000	1000	16.9827	19.8809	0.2084	11.6086	5.2858	0.1869	9.5071	2.329	0.3657	43.5167	12.2315	6.8853	2.4256	12.8537	5.6385	Gen7_Mut0_ID0	Gen7_Mut0_ID4	-	0.5507	0.7982	0.7149	0.2762	0.12	0.0855	0.5336	0.2651	0.2805	0.8111	0.9077	0.0083	0.0272	0.2158	0.0806	0	0.6401	0.8	0.1957	0.8	0.398	0.0735	0.6524
9	Gen7_Mut0_ID5	Furrowed_Dry_Crop_2.png	799.0744	330.1758	horizontal	-156.4692	1000	1000	60.6702	14.8705	0.1989	-10.1179	9.1504	0.1441	29.021	4.1496	0.1291	34.7233	13.1494	7.7922	2.4268	14.1396	7.3792	Gen5_Mut0_ID6	Gen4_Mut0_ID0	-	0.5836	0.5811	0.3157	0.84	0.2794	0.8244	0.6554	0.16	0.2386	0.9518	0.2323	0.1429	0.7685	0.1175	0.5781	0.3007	0.4916	0.4	0.36	0.04	0.4417	0.7069	0.3602
9	Gen8_Mut0_ID5	Furrowed_Dry_Crop_1.png	330.8545	756.5759	horizontal	-79.552	1000	1000	33.3258	19.6615	0.2974	-9.6551	5.3245	0.0979	11.06	9.4181	0.3548	38.8662	12.1426	6.8226	2.8548	14.1092	7.3445	Gen7_Mut0_ID4	Gen7_Mut0_ID0	-	0.6514	0.8458	0.7243	0.6438	0.2331	0.334	0.222	0.8098	0.4165	0.5859	0.3837	0.3159	0.1961	0.0739	0.7447	0.8	0.7848	0.4708	0.7892	0.44	0.4456	0.5254	0.2763
9	Gen9_Mut0_ID5	Furrowed_Dry_Crop_1.png	486.3566	616.1556	horizontal	-100.8963	1000	1000	73.0465	13.1735	0.0895	-1.9467	6.0332	0.1879	26.3839	4.3557	0.08819	42.369	13.5534	5.4748	2.454	13.3375	6.4908	Gen1_Mut0_ID8	Gen7_Mut0_ID5	-	0.6	0.5811	0.6788	0.84	0.2794	0.911	0.6	0.8792	0.2386	0.9518	0.2323	0.1429	0.7613	0.1175	0.7447	0.5193	0.72	0.4188	0.24	0.04	0.6127	0.7069	0.4121
9	Gen1_Mut0_ID8	Furrowed_Dry_Crop_1.png	638.8759	179.8002	none	-127.9805	1000	1000	63.8783	19.483	0.2061	-4.9812	21.0065	0.1991	21.7441	14.1042	0.2558	37.6163	12.1626	6.0238	2.7229	12.4637	5.9263	Gen0_Mut0_ID1	Gen0_Mut0_ID7	-	0.6	0.36	0.7678	0.84	0.2	0.92	0.6	0.8331	0.28	0.2914	0.96	0.9718	0.8	0.44	0.7447	0.5193	0.72	0.6	0.24	0.1856	0.6127	0.5031	0.6524
9	Gen9_Mut0_ID7	Furrowed_Dry_Crop_1.png	758.4238	762.0155	horizontal	34.4473	1000	1000	60.4067	14.0646	0.2281	5.7474	7.4205	0.4295	19.8491	9.557	0.3192	38.7256	13.6643	5.8872	2.3058	12.1854	7.6745	Gen8_Mut0_ID4	Gen7_Mut0_ID0	-	0.5507	0.8458	0.7149	0.28	0.12	0.0855	0.6024	0.8098	0.4165	0.5859	0.4457	0.008	0.0272	0.2158	0.0806	0.1422	0.7689	0.8	0.801	0.8	0.398	0.5254	0.6524
9	Gen9_Mut0_ID8	Furrowed_Wet_Crop_1.png	325.708	646.0616	horizontal	142.4937	1000	1000	45.7011	25.2652	0.3775	-2.4521	9.0185	0.3663	17.503	6.7659	0.3025	33.7855	11.3142	7.9856	2.3304	13.567	8.2555	Gen6_Mut0_ID2	Gen5_Mut0_ID6	-	0.6559	0.7815	0.7295	0.2743	0.2266	0.334	0.278	0.16	0.92	0.5564	0.3898	0.1346	0.7685	0.9556	0.1055	0.3007	0.5108	0.8	0.8724	0.44	0.398	0.6652	0.3602
9	Gen6_Mut0_ID11	Furrowed_Wet_Crop_1.png	473.1867	193.7712	none	9.2497	1000	1000	37.827	10.3258	0.2289	22.6693	11.221	0.2238	18.3199	10.1038	0.2223	28.1453	6.8469	6.6132	1.7948	9.5526	5.019	Gen4_Mut0_ID7	Gen5_Mut0_IDR0	-	0.5793	0.8458	0.6548	0.28	0.12	0.2	0.6	0.8098	0.2806	0.2	0.5124	0.84	0.4408	0.24	0.7447	0.4	0.7848	0.08	0.7817	0.1923	0.2785	0.5031	0.6524
9	Gen9_Mut0_ID3	Furrowed_Wet_Crop_1.png	632.7552	630.7465	none	83.5856	1000	1000	46.8004	17.1697	0.301	21.4168	10.6214	0.1545	2.6279	7.4472	0.2445	28.7152	12.0653	5.248	2.2782	8.5075	8.163	Gen6_Mut0_ID11	Gen7_Mut0_ID10	-	0.4565	0.36	0.6548	0.3162	0.2	0.2	0.6001	0.8098	0.8045	0.2	0.3944	0.84	0.8802	0.24	0.7447	0.7191	0.7867	0.08	0.764	0.6403	0.398	0.5497	0.6506
9	Gen8_Mut0_ID3	Furrowed_Wet_Crop_1.png	765.8396	765.5017	horizontal	65.0349	1000	1000	45.8473	27.3823	0.1743	-17.2428	7.4758	0.08531	22.3042	8.5114	0.1062	26.7825	9.4573	5.4503	2.3764	7.3994	6.7455	Gen7_Mut0_ID7	Gen7_Mut0_ID5	-	0.567	0.96	0.3308	0.8065	0.2172	0.92	0.5273	0.8214	0.0669	0.3907	0.3232	0.248	0.8	0.44	0.1681	0.4946	0.5029	0.4	0.8407	0.1968	0.52	0.7029	0.3602
9	Gen9_Mut0_ID9	Furrowed_Wet_Crop_0.png	181.8378	199.1829	horizontal	-179.1925	1000	1000	73.9499	15.9138	0.1131	-13.4989	9.6125	0.2054	-1.416	8.7248	0.2864	31.1398	8.1705	5.1858	3.6126	9.7366	7.025	Gen5_Mut0_ID6	Gen6_Mut0_ID2	-	0.4318	0.7369	0.32	0.6319	0.1256	0.0855	0.5537	0.3529	0.2385	0.8297	0.3046	0.0113	0.2007	0.0843	0.7228	0.8	0.4362	0.52	0.36	0.8	0.4469	0.8447	0.28
9	Gen9_Mut0_ID1	Furrowed_Wet_Crop_0.png	345.4212	613.2914	horizontal	-45.1263	1000	1000	41.7276	16.6443	0.3976	-7.6555	4.7718	0.1041	12.7351	11.552	0.3094	28.2144	9.828	5.5346	2.2934	8.4257	7.8612	Gen8_Mut0_ID5	Gen8_Mut0_ID11	-	0.6514	0.8458	0.7243	0.6438	0.2	0.3392	0.5138	0.8098	0.4165	0.5859	0.3837	0.1469	0.8	0.0739	0.7447	0.8	0.7848	0.4708	0.775	0.44	0.444	0.6587	0.3602
9	Gen9_Mut0_ID10	Furrowed_Wet_Crop_0.png	627.6371	772.6661	horizontal	169.2533	1000	1000	14.3217	16.8396	0.2412	-8.7298	4.9445	0.0981	7.8885	3.0967	0.4514	29.453	9.7265	5.8132	1.8108	9.4397	6.312	Gen8_Mut0_ID11	Gen8_Mut0_ID4	-	0.5544	0.7982	0.7138	0.2762	0.1808	0.423	0.5929	0.16	0.2385	0.3626	0.9077	0.011	0.8	0.2158	0.0806	0.3007	0.5443	0.6432	0.24	0.8	0.4012	0.0553	0.3157
9	Gen5_Mut0_ID6	Furrowed_Wet_Crop_0.png	750.6757	186.5393	horizontal	112.8305	1000	1000	64.6563	13.1309	0.07776	-10.9059	3.7235	0.09079	21.1697	8.4864	0.1138	26.4364	8.9061	5.5614	2.551	7.4308	6.5609	Gen0_Mut0_ID18	Gen4_Mut0_ID6	-	0.6559	0.7982	0.32	0.64	0.2325	0.334	0.2194	0.16	0.2385	0.8	0.3046	0.1469	0.7685	0.08	0.1092	0.3007	0.4362	0.8	0.36	0.44	0.4469	0.6652	0.3602
10	Gen9_Mut0_ID1	Furrowed_Wet_Crop_2.png	195.5499	194.0527	none	-64.329	1000	1000	41.6522	16.6079	0.3556	-7.664	4.7829	0.1154	12.6309	11.574	0.3113	7.4539	2.0337	7.4539	2.0337	7.4539	2.0337	Gen8_Mut0_ID5	Gen8_Mut0_ID11	-	0.6514	0.8458	0.7243	0.6438	0.2	0.3392	0.5138	0.8098	0.4165	0.5859	0.3837	0.1469	0.8	0.0739	0.7447	0.8	0.7848	0.4708	0.775	0.44	0.444	0.6587	0.3602
10	Gen9_Mut0_ID2	Furrowed_Wet_Crop_2.png	472.2495	767.065	horizontal	47.4224	1000	1000	34.4802	10.1895	0.29	-7.6794	8.6575	0.1158	15.9359	8.3171	0.2691	6.3089	2.3948	6.3089	2.3948	6.3089	2.3948	Gen7_Mut0_ID10	Gen6_Mut0_ID11	-	0.548	0.8458	0.7295	0.8011	0.12	0.3136	0.6	0.8331	0.2806	0.3464	0.5076	0.9718	0.3606	0.96	0.7457	0.4	0.509	0.6	0.2583	0.1923	0.2785	0.5031	0.2818
10	Gen10_Mut0_ID3	Furrowed_Wet_Crop_2.png	629.7662	190.6886	none	91.7879	1000	1000	34.2596	9.4552	0.3802	4.1183	6.6684	0.3891	17.5003	8.345	0.415	7.0025	2.1042	7.0025	2.1042	7.0025	2.1042	Gen9_Mut0_ID2	Gen9_Mut0_ID7	-	0.548	0.8458	0.7295	0.307	0.12	0.0658	0.6001	0.8331	0.4165	0.5886	0.5076	0.9718	0.3606	0.3047	0.0806	0.1723	0.509	0.8	0.3288	0.1923	0.398	0.5035	0.6524
10	Gen10_Mut0_ID10	Furrowed_Wet_Crop_2.png	762.0898	622.6422	none	-144.7272	1000	1000	44.1781	16.5759	0.2507	22.6513	12.3324	0.1349	17.0126	9.6817	0.2079	5.8007	2.2843	5.8007	2.2843	5.8007	2.2843	Gen9_Mut0_ID8	Gen6_Mut0_ID11	-	0.5829	0.8458	0.7146	0.2758	0.12	0.2078	0.278	0.16	0.5124	0.2	0.3967	0.84	0.4964	0.24	0.7447	0.4	0.4556	0.1409	0.7817	0.44	0.2899	0.5157	0.6524
10	Gen10_Mut0_ID4	Furrowed_Wet_Crop_1.png	202.1116	346.6447	none	-146.6644	1000	1000	75.8741	12.8651	0.1515	9.0347	7.1079	0.3094	19.6968	3.6245	0.354	14.7294	7.4258	14.7294	7.4258	14.7294	7.4258	Gen6_Mut0_ID2	Gen7_Mut0_ID0	-	0.4337	0.8458	0.7295	0.383	0.12	0.1819	0.6034	0.3826	0.9222	0.5861	0.3911	0	0.2007	0.96	0.7447	0.8	0.5108	0.4795	0.863	0.8	0.398	0.8003	0.679
10	Gen6_Mut0_ID11	Furrowed_Wet_Crop_1.png	472.2199	610.7963	horizontal	-58.9006	1000	1000	38.0139	10.268	0.414	22.5143	11.1922	0.2692	18.4507	10.1371	0.2692	9.3953	6.7844	9.3953	6.7844	9.3953	6.7844	Gen4_Mut0_ID7	Gen5_Mut0_IDR0	-	0.5793	0.8458	0.6548	0.28	0.12	0.2	0.6	0.8098	0.2806	0.2	0.5124	0.84	0.4408	0.24	0.7447	0.4	0.7848	0.08	0.7817	0.1923	0.2785	0.5031	0.6524
10	Gen10_Mut0_ID11	Furrowed_Wet_Crop_1.png	623.4174	201.9316	none	-37.7219	1000	1000	40.2479	19.5331	0.3863	-8.6662	4.5598	0.07091	18.3046	6.5807	0.1726	9.6917	8.0613	9.6917	8.0613	9.6917	8.0613	Gen6_Mut0_ID11	Gen9_Mut0_ID8	-	0.6525	0.7815	0.6667	0.2789	0.2266	0.3267	0.6	0.8098	0.92	0.5564	0.2737	0.1346	0.7223	0.9556	0.1055	0.3007	0.84	0.7443	0.8724	0.1923	0.3877	0.6536	0.3602
10	Gen10_Mut0_IDR0	Furrowed_Wet_Crop_1.png	768.6941	341.6237	none	44.7167	1000	1000	60.6827	14.784	0.2028	-10.1968	9.1095	0.1535	29.0924	4.0757	0.09756	7.7162	6.5832	7.7162	6.5832	7.7162	6.5832	Gen5_Mut0_ID6	Gen4_Mut0_ID0	-	0.5836	0.5811	0.3157	0.84	0.2794	0.8244	0.6554	0.16	0.2386	0.9518	0.2323	0.1429	0.7685	0.1175	0.5781	0.3007	0.4916	0.4	0.36	0.04	0.4417	0.7069	0.3602
10	Gen9_Mut0_ID5	Furrowed_Dry_Crop_0.png	338.3047	764.2641	none	9.4934	1000	1000	73.0574	13.0612	0.1125	-1.841	6.0064	0.2374	26.4203	4.4277	0.1396	30.6461	9.9889	5.7874	2.3255	10.0778	5.8379	Gen1_Mut0_ID8	Gen7_Mut0_ID5	-	0.6	0.5811	0.6788	0.84	0.2794	0.911	0.6	0.8792	0.2386	0.9518	0.2323	0.1429	0.7613	0.1175	0.7447	0.5193	0.72	0.4188	0.24	0.04	0.6127	0.7069	0.4121
10	Gen10_Mut0_ID6	Furrowed_Dry_Crop_0.png	480.7398	202.0493	horizontal	-134.0482	1000	1000	46.3138	16.2344	0.2847	-8.9356	7.6071	0.07296	18.2607	7.8331	0.2261	36.9328	12.5878	8.1719	3.0652	14.3745	6.7038	Gen6_Mut0_ID11	Gen7_Mut0_ID10	-	0.5646	0.36	0.9873	0.84	0.2	0.3136	0.6001	0.8098	0.2806	0.3464	0.5124	0.9718	0.4408	0.24	0.6896	0.44	0.7122	0.1184	0.7817	0.1923	0.2785	0.5497	0.28
10	Gen7_Mut0_ID10	Furrowed_Dry_Crop_0.png	625.5605	771.545	none	-81.3809	1000	1000	44.8727	15.0038	0.388	-10.3528	9.389	0.1592	2.7286	8.9415	0.2272	41.8649	11.168	5.767	2.2011	14.8448	5.4519	Gen6_Mut0_ID2	Gen1_Mut0_ID8	-	0.4318	0.36	0.7295	0.84	0.2	0.3136	0.6001	0.8331	0.8045	0.3464	0.3898	0.9718	0.8	0.96	0.7457	0.7191	0.5108	0.6	0.24	0.6403	0.398	0.5497	0.28
10	Gen9_Mut0_ID8	Furrowed_Dry_Crop_0.png	755.6125	614.4808	none	178.7331	1000	1000	45.5456	25.4439	0.4213	-2.4568	9.0286	0.3208	17.5092	6.8366	0.265	40.8952	11.6014	6.6796	3.1839	14.3998	7.5147	Gen6_Mut0_ID2	Gen5_Mut0_ID6	-	0.6559	0.7815	0.7295	0.2743	0.2266	0.334	0.278	0.16	0.92	0.5564	0.3898	0.1346	0.7685	0.9556	0.1055	0.3007	0.5108	0.8	0.8724	0.44	0.398	0.6652	0.3602
10	Gen8_Mut0_ID11	Furrowed_Wet_Crop_0.png	208.7399	766.2731	none	-24.8199	1000	1000	54.4979	16.3781	0.1694	-5.4024	9.8272	0.2119	-1.9746	6.0369	0.2377	30.277	12.026	6.6621	2.6141	10.2678	8.6559	Gen5_Mut0_ID6	Gen7_Mut0_ID10	-	0.6189	0.4434	0.32	0.64	0.2	0.423	0.5929	0.16	0.2385	0.3464	0.3046	0.1469	0.8	0.08	0.6945	0.3007	0.5108	0.6432	0.24	0.44	0.444	0.6652	0.3602
10	Gen7_Mut0_ID0	Furrowed_Wet_Crop_0.png	479.7791	187.4189	horizontal	-16.0993	1000	1000	39.5764	12.7264	0.2109	5.9203	7.5987	0.3298	20.4621	9.1442	0.2202	37.1287	12.4342	6.6787	2.3453	15.2905	7.9797	Gen6_Mut0_ID2	Gen6_Mut0_ID11	-	0.5507	0.8458	0.7149	0.28	0.12	0.0855	0.6024	0.8098	0.4165	0.5859	0.3911	0	0.2007	0.2158	0.7447	0.8	0.7848	0.4708	0.801	0.8	0.398	0.5254	0.6524
10	Gen10_Mut0_ID8	Furrowed_Wet_Crop_0.png	626.9296	608.1686	horizontal	-132.8374	1000	1000	43.6668	23.7299	0.209	6.5559	3.6005	0.2248	0.008655	8.6652	0.1049	33.4342	11.7729	7.7733	2.3855	12.5986	8.1758	Gen1_Mut0_ID3	Gen8_Mut0_ID11	-	0.6189	0.96	0.8676	0.64	0.2	0.2507	0.5929	0.16	0.3031	0.3565	0.1992	0.68	0.7899	0.08	0.1681	0.3007	0.5108	0.3003	0.2319	0.42	0.52	0.6652	0.5473
10	Gen9_Mut0_ID7	Furrowed_Wet_Crop_0.png	783.0538	756.6769	horizontal	-158.584	1000	1000	60.2826	13.8641	0.1336	5.8015	7.3345	0.3597	19.9247	9.4962	0.241	32.5517	9.4068	7.2438	2.281	12.4678	6.8072	Gen8_Mut0_ID4	Gen7_Mut0_ID0	-	0.5507	0.8458	0.7149	0.28	0.12	0.0855	0.6024	0.8098	0.4165	0.5859	0.4457	0.008	0.0272	0.2158	0.0806	0.1422	0.7689	0.8	0.801	0.8	0.398	0.5254	0.6524
10	Gen6_Mut0_ID2	Furrowed_Dry_Crop_2.png	186.5947	628.4075	none	-172.8961	1000	1000	78.6018	13.0266	0.1557	-18.4401	2.5357	0.07152	-5.8625	0.8596	0.1023	35.5479	11.2414	7.7467	3.0605	14.8266	6.7412	Gen4_Mut0_IDR1	Gen3_Mut0_ID3	-	0.4318	0.724	0.7295	0.2661	0.12	0.0855	0.6034	0.3529	0.92	0.5861	0.3898	0	0.2007	0.96	0.7191	0.8	0.5108	0.52	0.8724	0.8	0.398	0.8447	0.28
10	Gen10_Mut0_ID2	Furrowed_Dry_Crop_2.png	324.6043	761.0043	horizontal	150.3946	1000	1000	61.1077	14.3456	0.1264	-9.6716	7.7463	0.09759	16.4738	8.8089	0.2898	37.2884	13.2678	7.1408	2.7684	14.1167	6.8516	Gen9_Mut0_ID7	Gen9_Mut0_ID2	-	0.5507	0.8458	0.7149	0.7725	0.12	0.3333	0.6023	0.8098	0.2806	0.3441	0.4457	0.008	0.0272	0.8567	0.7457	0.3651	0.7689	0.6	0.7177	0.8	0.2785	0.525	0.2818
10	Gen10_Mut0_ID0	Furrowed_Dry_Crop_2.png	620.5144	335.2171	horizontal	-179.9786	1000	1000	56.5329	33.0274	0.352	4.2362	11.8759	0.3392	10.7428	10.3627	0.3983	39.5122	12.8417	6.0509	2.8259	13.7874	6.7167	Gen9_Mut0_ID8	Gen9_Mut0_ID1	-	0.6514	0.8517	0.7243	0.6438	0.1058	0.334	0.278	0.8098	0.4165	0.5823	0.3898	0.1248	0.8	0.9556	0.7447	0.3007	0.5241	0.7852	0.5277	0.44	0.4029	0.0564	0.7486
10	Gen1_Mut0_ID3	Furrowed_Dry_Crop_2.png	759.0139	779.9161	horizontal	22.9421	1000	1000	38.4251	29.4946	0.2669	7.8824	5.6821	0.3495	25.0267	11.3997	0.4319	50.3445	16.0036	6.5624	2.4164	17.7238	7.2684	Gen0_Mut0_ID16	Gen0_Mut0_ID22	-	0.28	0.96	0.8676	0.3459	0.3746	0.2422	0.04	0.7769	0.32	0.3565	0.1726	0.64	0.68	0.76	0.1681	0.08	0.2	0.2212	0.1827	0.42	0.52	0.88	0.5473
10	Gen10_Mut0_ID7	Furrowed_Dry_Crop_1.png	207.5618	342.4531	none	-153.0973	1000	1000	37.5003	12.189	0.4129	22.2809	10.4772	0.1966	0.4657	6.9065	0.217	30.4994	9.9866	5.8969	2.3428	10.3896	6.3031	Gen7_Mut0_ID10	Gen6_Mut0_ID11	-	0.445	0.8458	0.6548	0.28	0.12	0.2	0.6	0.8331	0.8045	0.2	0.3898	0.84	0.8	0.96	0.803	0.6841	0.5642	0.5655	0.24	0.6403	0.398	0.5031	0.6524
10	Gen10_Mut0_ID5	Furrowed_Dry_Crop_1.png	486.8143	622.7037	horizontal	30.4177	1000	1000	34.7547	14.1903	0.4353	-3.0237	16.8785	0.288	7.0059	6.4899	0.2338	41.1412	12.6269	5.5329	2.3372	12.9014	6.6236	Gen7_Mut0_ID0	Gen6_Mut0_ID2	-	0.5488	0.724	0.7149	0.1629	0.12	0	0.6024	0.7986	0.4143	0.5859	0.3898	0	0.2007	0.2158	0.7191	0.8	0.7848	0.5129	0.8091	0.8	0.398	0.5636	0.2534
10	Gen5_Mut0_ID6	Furrowed_Dry_Crop_1.png	619.6877	186.2181	none	13.9916	1000	1000	65.3335	12.9998	0.1579	-10.8186	3.8151	0.09383	20.9992	8.5864	0.3077	35.3765	11.5436	6.9849	2.7275	12.3219	6.0032	Gen0_Mut0_ID18	Gen4_Mut0_ID6	-	0.6559	0.7982	0.32	0.64	0.2325	0.334	0.2194	0.16	0.2385	0.8	0.3046	0.1469	0.7685	0.08	0.1092	0.3007	0.4362	0.8	0.36	0.44	0.4469	0.6652	0.3602
10	Gen10_Mut0_ID9	Furrowed_Dry_Crop_1.png	767.449	769.7524	horizontal	59.5507	1000	1000	71.6249	12.475	0.1367	1.024	10.6172	0.3607	25.2593	8.6925	0.2237	39.5998	13.9288	5.6748	2.2375	12.2008	7.7396	Gen8_Mut0_ID11	Gen1_Mut0_ID3	-	0.28	0.4434	0.32	0.3459	0.3746	0.4149	0.04	0.7769	0.2519	0.3464	0.2834	0.1469	0.6495	0.76	0.6945	0.08	0.2	0.5789	0.1897	0.44	0.444	0.88	0.3602
11	Gen11_Mut0_ID8	Furrowed_Dry_Crop_1.png	197.0789	188.9712	horizontal	1.9295	1000	1000	38.9172	12.9155	0.2615	7.3464	8.1128	0.1981	8.5587	8.9085	0.3001	8.0461	2.3623	8.0461	2.3623	8.0461	2.3623	Gen7_Mut0_ID0	Gen10_Mut0_ID5	-	0.5953	0.7494	0.7199	0.271	0.12	0.0855	0.6024	0.8001	0.4165	0.5859	0.3898	0.0045	0.2713	0.2158	0.7447	0.8	0.7848	0.4708	0.8091	0.8074	0.398	0.5636	0.5421
11	Gen11_Mut0_ID11	Furrowed_Dry_Crop_1.png	337.2281	786.0976	horizontal	-128.6677	1000	1000	12.7714	2.2377	0.1042	-11.0339	1.4961	0.0585	0.4987	0.8625	0.1037	6.0641	3.494	6.0641	3.494	6.0641	3.494	Gen9_Mut0_ID5	Gen10_Mut0_ID8	-	0.6	0.939	0.6788	0.8438	0.2761	0.2923	0.5936	0.16	0.3031	0.9518	0.2308	0.68	0.7613	0.0875	0.7447	0.3323	0.5359	0.4188	0.2324	0.42	0.0822	0.0825	0.081
11	Gen9_Mut0_ID8	Furrowed_Dry_Crop_1.png	458.9969	636.5706	horizontal	-178.5184	1000	1000	45.4889	25.2689	0.484	-2.4407	9.0406	0.3937	17.5266	6.8119	0.3629	5.9379	2.4389	5.9379	2.4389	5.9379	2.4389	Gen6_Mut0_ID2	Gen5_Mut0_ID6	-	0.6559	0.7815	0.7295	0.2743	0.2266	0.334	0.278	0.16	0.92	0.5564	0.3898	0.1346	0.7685	0.9556	0.1055	0.3007	0.5108	0.8	0.8724	0.44	0.398	0.6652	0.3602
11	Gen9_Mut0_ID7	Furrowed_Dry_Crop_1.png	761.4449	772.3916	horizontal	-47.092	1000	1000	60.0817	14.079	0.1941	5.9123	7.3522	0.3136	20.032	9.4828	0.3228	5.7104	2.217	5.7104	2.217	5.7104	2.217	Gen8_Mut0_ID4	Gen7_Mut0_ID0	-	0.5507	0.8458	0.7149	0.28	0.12	0.0855	0.6024	0.8098	0.4165	0.5859	0.4457	0.008	0.0272	0.2158	0.0806	0.1422	0.7689	0.8	0.801	0.8	0.398	0.5254	0.6524
11	Gen11_Mut0_IDR0	Furrowed_Dry_Crop_2.png	186.6305	617.2433	none	-34.7849	1000	1000	38.5046	29.5256	0.3567	7.861	5.719	0.3917	25.1024	11.3617	0.4197	15.3398	6.2787	15.3398	6.2787	15.3398	6.2787	Gen0_Mut0_ID16	Gen0_Mut0_ID22	-	0.28	0.96	0.8676	0.3459	0.3746	0.2422	0.04	0.7769	0.32	0.3565	0.1726	0.64	0.68	0.76	0.1681	0.08	0.2	0.2212	0.1827	0.42	0.52	0.88	0.5473
11	Gen11_Mut0_ID2	Furrowed_Dry_Crop_2.png	355.2849	751.4117	horizontal	-0.5548	1000	1000	61.3262	13.8836	0.208	-19.3837	2.4498	0.06243	22.345	2.8521	0.2855	12.6861	6.012	12.6861	6.012	12.6861	6.012	Gen10_Mut0_ID4	Gen7_Mut0_ID10	-	0.4337	0.38	0.7295	0.383	0.2	0.3122	0.6034	0.3826	0.9222	0.5861	0.397	0.0591	0.8	0.96	0.7457	0.7191	0.5108	0.4825	0.863	0.6403	0.398	0.5982	0.28
11	Gen7_Mut0_ID10	Furrowed_Dry_Crop_2.png	483.6459	629.8337	horizontal	40.54	1000	1000	45.0056	14.8937	0.417	-10.5179	9.3543	0.1437	2.5267	8.9326	0.2599	13.6195	7.612	13.6195	7.612	13.6195	7.612	Gen6_Mut0_ID2	Gen1_Mut0_ID8	-	0.4318	0.36	0.7295	0.84	0.2	0.3136	0.6001	0.8331	0.8045	0.3464	0.3898	0.9718	0.8	0.96	0.7457	0.7191	0.5108	0.6	0.24	0.6403	0.398	0.5497	0.28
11	Gen10_Mut0_ID9	Furrowed_Dry_Crop_2.png	765.4765	203.2942	none	95.0421	1000	1000	71.4631	12.7247	0.1244	0.9911	10.5044	0.3261	25.208	8.7419	0.2087	14.0694	5.7723	14.0694	5.7723	14.0694	5.7723	Gen8_Mut0_ID11	Gen1_Mut0_ID3	-	0.28	0.4434	0.32	0.3459	0.3746	0.4149	0.04	0.7769	0.2519	0.3464	0.2834	0.1469	0.6495	0.76	0.6945	0.08	0.2	0.5789	0.1897	0.44	0.444	0.88	0.3602
11	Gen11_Mut0_ID5	Furrowed_Wet_Crop_2.png	192.5926	613.1802	none	20.0102	1000	1000	60.9395	26.2891	0.1879	10.2063	2.4498	0.2492	13.3629	13.0167	0.4074	29.621	9.4033	6.5507	2.5242	10.3564	6.9691	Gen9_Mut0_ID5	Gen9_Mut0_ID7	-	0.5507	0.8263	1	0.9707	0	0.7146	0.6093	0.8746	0.4073	0.5859	0.4457	0.1429	0.0272	0.0775	0.7447	0.1422	0.72	0.788	0.24	0.8	0.398	0.5573	0.6182
11	Gen10_Mut0_ID4	Furrowed_Wet_Crop_2.png	328.2242	754.7998	horizontal	37.4099	1000	1000	75.7849	13.0561	0.1102	9.0316	7.0787	0.3359	19.6699	3.6852	0.2429	33.6103	9.8983	7.285	2.9389	12.8977	7.6083	Gen6_Mut0_ID2	Gen7_Mut0_ID0	-	0.4337	0.8458	0.7295	0.383	0.12	0.1819	0.6034	0.3826	0.9222	0.5861	0.3911	0	0.2007	0.96	0.7447	0.8	0.5108	0.4795	0.863	0.8	0.398	0.8003	0.679
11	Gen11_Mut0_ID7	Furrowed_Wet_Crop_2.png	470.2117	609.5421	horizontal	46.8928	1000	1000	46.6908	21.0963	0.2542	13.432	23.1166	0.2571	4.7983	8.1598	0.2645	27.2807	8.3437	5.3896	2.3646	8.4118	6.4438	Gen6_Mut0_ID11	Gen6_Mut0_ID2	-	0.4318	0.724	0.7257	0.2778	0.12	0.2	0.6034	0.8098	0.313	0.5861	0.3898	0.84	0.4408	0.96	0.7191	0.7237	0.7848	0.1168	0.7817	0.7187	0.2785	0.8447	0.3187
11	Gen6_Mut0_ID2	Furrowed_Wet_Crop_2.png	765.4524	351.7957	none	135.9468	1000	1000	78.5526	13.0742	0.1121	-18.4529	2.5397	0.05542	-5.8286	0.8472	0.0893	31.6279	10.5291	6.6606	2.749	11.2216	7.333	Gen4_Mut0_IDR1	Gen3_Mut0_ID3	-	0.4318	0.724	0.7295	0.2661	0.12	0.0855	0.6034	0.3529	0.92	0.5861	0.3898	0	0.2007	0.96	0.7191	0.8	0.5108	0.52	0.8724	0.8	0.398	0.8447	0.28
11	Gen11_Mut0_ID10	Furrowed_Wet_Crop_1.png	327.8118	206.7804	none	100.4239	1000	1000	69.8156	14.0088	0.1387	5.1157	4.6663	0.1833	11.6968	17.8887	0.377	27.939	10.0068	5.9481	2.0241	8.1761	6.7897	Gen10_Mut0_ID8	Gen9_Mut0_ID5	-	0.6189	0.6034	0.8676	0.6362	0.2034	0.8664	0.5992	0.8792	0.2386	0.3565	0.2007	0.1429	0.7899	0.1071	0.1681	0.4809	0.6908	0.3003	0.2395	0.04	0.52	0.7132	0.5473
11	Gen11_Mut0_ID1	Furrowed_Wet_Crop_1.png	482.5497	335.8592	horizontal	43.4535	1000	1000	39.8786	32.7323	0.4803	-0.347	10.4944	0.4434	3.7267	9.0645	0.3482	28.6113	7.1421	7.3849	2.9916	9.7401	4.7483	Gen9_Mut0_ID8	Gen10_Mut0_ID8	-	0.6559	0.96	0.9537	0.581	0.1947	0.2607	0.278	0.1549	0.92	0.5564	0.3761	0.1346	0.7714	0.08	0.1055	0.3007	0.5108	0.8	0.8724	0.44	0.52	0.6652	0.3602
11	Gen11_Mut0_ID3	Furrowed_Wet_Crop_1.png	623.2116	182.3592	horizontal	47.4995	1000	1000	73.104	14.1795	0.1184	5.9777	8.8471	0.44	16.0898	21.8662	0.4701	29.9895	9.1084	5.9125	2.1444	9.29	6.3285	Gen7_Mut0_ID10	Gen10_Mut0_ID4	-	0.4318	0.8269	0.7295	0.84	0.12	0.1833	0.6001	0.8331	0.8045	0.3464	0.3839	0.9163	0.2007	0.96	0.7447	0.8	0.5108	0.5971	0.24	0.8	0.398	0.7612	0.5132
11	Gen11_Mut0_ID4	Furrowed_Wet_Crop_1.png	773.7524	358.2231	horizontal	-160.1138	1000	1000	63.9783	14.925	0.1259	-4.2694	1.6307	0.07108	30.1025	4.1984	0.07686	30.1803	9.587	5.8721	2.7818	8.8352	6.5322	Gen9_Mut0_ID7	Gen9_Mut0_ID5	-	0.6	0.8458	0.7149	0.28	0.12	0.0855	0.604	0.8148	0.2492	0.9518	0.2323	0.008	0.7613	0.2558	0.0806	0.5193	0.7689	0.4312	0.801	0.04	0.6127	0.6656	0.4535
11	Gen9_Mut0_ID5	Furrowed_Dry_Crop_0.png	190.929	198.7233	horizontal	-111.7075	1000	1000	73.0602	13.144	0.1762	-1.9177	6.0108	0.2161	26.3361	4.3756	0.1563	45.2489	14.7956	6.9235	2.6272	16.0452	7.3423	Gen1_Mut0_ID8	Gen7_Mut0_ID5	-	0.6	0.5811	0.6788	0.84	0.2794	0.911	0.6	0.8792	0.2386	0.9518	0.2323	0.1429	0.7613	0.1175	0.7447	0.5193	0.72	0.4188	0.24	0.04	0.6127	0.7069	0.4121
11	Gen11_Mut0_IDR1	Furrowed_Dry_Crop_0.png	477.796	624.5466	none	7.1615	1000	1000	65.2445	12.8804	0.1106	-10.9367	3.6693	0.09724	21.1125	8.579	0.2236	42.7846	13.7459	7.5719	2.9096	15.8382	7.0896	Gen0_Mut0_ID18	Gen4_Mut0_ID6	-	0.6559	0.7982	0.32	0.64	0.2325	0.334	0.2194	0.16	0.2385	0.8	0.3046	0.1469	0.7685	0.08	0.1092	0.3007	0.4362	0.8	0.36	0.44	0.4469	0.6652	0.3602
11	Gen6_Mut0_ID11	Furrowed_Dry_Crop_0.png	620.487	767.4116	none	85.7579	1000	1000	37.8727	10.3791	0.4232	22.5	11.1822	0.1995	18.4224	10.0919	0.2773	41.6488	10.7339	5.4931	2.1614	14.5251	5.256	Gen4_Mut0_ID7	Gen5_Mut0_IDR0	-	0.5793	0.8458	0.6548	0.28	0.12	0.2	0.6	0.8098	0.2806	0.2	0.5124	0.84	0.4408	0.24	0.7447	0.4	0.7848	0.08	0.7817	0.1923	0.2785	0.5031	0.6524
11	Gen7_Mut0_ID0	Furrowed_Dry_Crop_0.png	748.5338	613.6968	horizontal	-19.1481	1000	1000	39.5172	12.6971	0.3729	5.8737	7.6292	0.3043	20.4532	9.1897	0.2586	41.2805	11.7505	6.7937	3.1607	14.8661	7.5522	Gen6_Mut0_ID2	Gen6_Mut0_ID11	-	0.5507	0.8458	0.7149	0.28	0.12	0.0855	0.6024	0.8098	0.4165	0.5859	0.3911	0	0.2007	0.2158	0.7447	0.8	0.7848	0.4708	0.801	0.8	0.398	0.5254	0.6524
11	Gen10_Mut0_ID8	Furrowed_Wet_Crop_0.png	192.4047	621.6347	horizontal	10.0907	1000	1000	43.576	23.8449	0.2826	6.6229	3.6416	0.2065	-0.05131	8.582	0.2024	28.9787	9.6176	6.3633	2.5843	9.3914	6.9953	Gen1_Mut0_ID3	Gen8_Mut0_ID11	-	0.6189	0.96	0.8676	0.64	0.2	0.2507	0.5929	0.16	0.3031	0.3565	0.1992	0.68	0.7899	0.08	0.1681	0.3007	0.5108	0.3003	0.2319	0.42	0.52	0.6652	0.5473
11	Gen10_Mut0_ID11	Furrowed_Wet_Crop_0.png	341.852	193.8515	horizontal	127.0533	1000	1000	40.352	19.4922	0.4177	-8.6863	4.5517	0.07062	18.3127	6.5963	0.1849	28.2115	9.0089	6.0868	3.3115	7.9612	6.6322	Gen6_Mut0_ID11	Gen9_Mut0_ID8	-	0.6525	0.7815	0.6667	0.2789	0.2266	0.3267	0.6	0.8098	0.92	0.5564	0.2737	0.1346	0.7223	0.9556	0.1055	0.3007	0.84	0.7443	0.8724	0.1923	0.3877	0.6536	0.3602
11	Gen10_Mut0_ID5	Furrowed_Wet_Crop_0.png	487.6176	628.2215	none	-148.4306	1000	1000	34.765	14.1098	0.28	-3.0781	16.776	0.2989	7.0035	6.4955	0.3268	28.431	8.611	6.083	1.9788	9.1573	6.0815	Gen7_Mut0_ID0	Gen6_Mut0_ID2	-	0.5488	0.724	0.7149	0.1629	0.12	0	0.6024	0.7986	0.4143	0.5859	0.3898	0	0.2007	0.2158	0.7191	0.8	0.7848	0.5129	0.8091	0.8	0.398	0.5636	0.2534
11	Gen11_Mut0_ID0	Furrowed_Wet_Crop_0.png	771.5502	317.573	horizontal	-142.9079	1000	1000	50.4552	14.8507	0.2243	7.4649	5.2214	0.2711	21.6148	5.5277	0.1327	28.8816	8.9473	6.292	2.709	10.123	6.8378	Gen10_Mut0_ID8	Gen9_Mut0_ID8	-	0.6189	0.7815	0.6434	0.3482	0.2319	0.3224	0.5929	0.1651	0.3031	0.3565	0.2141	0.68	0.7864	0.9556	0.1681	0.3007	0.5108	0.3003	0.2319	0.42	0.398	0.6652	0.5473
12	Gen12_Mut0_ID0	Furrowed_Dry_Crop_1.png	194.9397	622.3516	none	52.798	1000	1000	60.8027	14.1817	0.3175	-19.4676	2.4394	0.05768	-6.0652	0.8861	0.06435	5.6032	2.185	5.6032	2.185	5.6032	2.185	Gen11_Mut0_ID2	Gen6_Mut0_ID2	-	0.4337	0.38	0.7295	0.3782	0.12	0.3122	0.6034	0.3529	1	0.5861	0.3948	0	0.7151	0.96	0.7457	0.7191	0.5108	0.4825	0.8646	0.8	0.398	0.5982	0.28
12	Gen12_Mut0_ID2	Furrowed_Dry_Crop_1.png	338.7463	767.7992	none	106.3947	1000	1000	49.0386	17.1706	0.3753	5.9828	2.8317	0.2555	21.4726	4.7069	0.255	6.8021	3.1974	6.8021	3.1974	6.8021	3.1974	Gen11_Mut0_ID0	Gen10_Mut0_ID4	-	0.4337	0.6652	0.5551	0.4832	0.0796	0.2434	0.6034	0.4327	0.9127	0.3657	0.5676	0.2613	0.2007	0.5778	0.1787	0.8	0.5181	0.4795	0.863	0.6464	0.398	0.6652	0.5473
12	Gen11_Mut0_IDR0	Furrowed_Dry_Crop_1.png	471.7371	636.7646	none	-93.2109	1000	1000	38.6936	29.4018	0.323	7.8749	5.7667	0.3843	25.2213	11.2508	0.4386	5.596	2.3208	5.596	2.3208	5.596	2.3208	Gen0_Mut0_ID16	Gen0_Mut0_ID22	-	0.28	0.96	0.8676	0.3459	0.3746	0.2422	0.04	0.7769	0.32	0.3565	0.1726	0.64	0.68	0.76	0.1681	0.08	0.2	0.2212	0.1827	0.42	0.52	0.88	0.5473
12	Gen12_Mut0_ID6	Furrowed_Dry_Crop_1.png	762.2284	184.856	none	138.3916	1000	1000	45.8006	20.1998	0.1959	-2.0047	13.6232	0.2382	21.3128	5.5699	0.308	6.5882	2.6149	6.5882	2.6149	6.5882	2.6149	Gen10_Mut0_ID11	Gen10_Mut0_ID5	-	0.5763	0.724	0.7149	0.1629	0.2266	0.3265	0.6024	0.8098	0.4143	0.5859	0.2737	0.1346	0.2007	0.9556	0.5969	0.8	0.84	0.5129	0.8724	0.1923	0.398	0.658	0.3602
12	Gen10_Mut0_ID11	Furrowed_Dry_Crop_0.png	197.4002	332.3508	none	76.7767	1000	1000	40.238	19.3255	0.3223	-8.6747	4.5504	0.06182	18.2842	6.5201	0.2263	13.0935	6.1641	13.0935	6.1641	13.0935	6.1641	Gen6_Mut0_ID11	Gen9_Mut0_ID8	-	0.6525	0.7815	0.6667	0.2789	0.2266	0.3267	0.6	0.8098	0.92	0.5564	0.2737	0.1346	0.7223	0.9556	0.1055	0.3007	0.84	0.7443	0.8724	0.1923	0.3877	0.6536	0.3602
12	Gen12_Mut0_ID3	Furrowed_Dry_Crop_0.png	321.713	755.2038	none	-78.9243	1000	1000	56.4617	19.4485	0.1525	5.2594	12.6174	0.2006	19.3159	4.4269	0.126	10.1238	5.4176	10.1238	5.4176	10.1238	5.4176	Gen10_Mut0_ID4	Gen11_Mut0_ID0	-	0.398	0.8458	0.722	0.383	0.12	0.1819	0.7958	0.3889	0.2469	0.5861	0.3911	0	0.6398	0.96	0.7447	0.6983	0.5345	0.85	0.7066	0.2811	0.398	0.8003	0.679
12	Gen7_Mut0_ID0	Furrowed_Dry_Crop_0.png	622.1534	198.5969	none	119.8479	1000	1000	39.6044	12.6996	0.3728	5.9174	7.5666	0.3576	20.5056	9.2008	0.2755	13.4921	6.5963	13.4921	6.5963	13.4921	6.5963	Gen6_Mut0_ID2	Gen6_Mut0_ID11	-	0.5507	0.8458	0.7149	0.28	0.12	0.0855	0.6024	0.8098	0.4165	0.5859	0.3911	0	0.2007	0.2158	0.7447	0.8	0.7848	0.4708	0.801	0.8	0.398	0.5254	0.6524
12	Gen10_Mut0_ID4	Furrowed_Dry_Crop_0.png	771.845	615.2988	none	173.3114	1000	1000	75.8254	13.0494	0.1588	9.0387	7.0927	0.3393	19.6809	3.7239	0.2659	13.4927	6.4859	13.4927	6.4859	13.4927	6.4859	Gen6_Mut0_ID2	Gen7_Mut0_ID0	-	0.4337	0.8458	0.7295	0.383	0.12	0.1819	0.6034	0.3826	0.9222	0.5861	0.3911	0	0.2007	0.96	0.7447	0.8	0.5108	0.4795	0.863	0.8	0.398	0.8003	0.679
12	Gen10_Mut0_ID9	Furrowed_Wet_Crop_2.png	203.9977	745.5589	horizontal	128.6142	1000	1000	71.4336	12.6065	0.1366	1.1025	10.5492	0.3282	25.1214	8.66	0.1685	30.0005	11.8254	6.2265	2.8204	9.5808	8.4017	Gen8_Mut0_ID11	Gen1_Mut0_ID3	-	0.28	0.4434	0.32	0.3459	0.3746	0.4149	0.04	0.7769	0.2519	0.3464	0.2834	0.1469	0.6495	0.76	0.6945	0.08	0.2	0.5789	0.1897	0.44	0.444	0.88	0.3602
12	Gen12_Mut0_ID7	Furrowed_Wet_Crop_2.png	346.531	626.2491	horizontal	30.8466	1000	1000	43.3495	17.3831	0.4154	-17.3065	7.4353	0.09027	4.2141	6.8394	0.3865	33.0503	14.1965	5.0165	1.9969	10.3957	8.4673	Gen10_Mut0_ID5	Gen10_Mut0_ID11	-	0.6323	0.7815	0.6667	0.2789	0.12	0.0002	0.6	0.7986	0.92	0.5564	0.3898	0	0.7223	0.2158	0.2034	0.3007	0.7848	0.7443	0.8091	0.8	0.3877	0.5592	0.2534
12	Gen12_Mut0_ID9	Furrowed_Wet_Crop_2.png	637.366	194.4412	horizontal	21.1633	1000	1000	73.206	12.5098	0.1389	3.5611	6.0819	0.3641	27.573	7.4836	0.2213	36.3023	11.7118	7.0199	2.2853	14.4581	7.08	Gen11_Mut0_IDR0	Gen10_Mut0_ID9	-	0.28	0.4434	0.7647	0.3459	0.3746	0.2422	0.04	0.7769	0.3085	0.3565	0.1726	0.1469	0.6495	0.76	0.1681	0.08	0.2	0.253	0.1842	0.44	0.52	0.88	0.5473
12	Gen12_Mut0_IDR1	Furrowed_Wet_Crop_2.png	763.1101	620.5114	none	-104.0643	1000	1000	60.2098	13.9284	0.1346	5.8248	7.3665	0.3997	19.9277	9.5059	0.2062	29.7866	10.332	5.893	2.2336	9.6518	7.8194	Gen8_Mut0_ID4	Gen7_Mut0_ID0	-	0.5507	0.8458	0.7149	0.28	0.12	0.0855	0.6024	0.8098	0.4165	0.5859	0.4457	0.008	0.0272	0.2158	0.0806	0.1422	0.7689	0.8	0.801	0.8	0.398	0.5254	0.6524
12	Gen10_Mut0_ID5	Furrowed_Wet_Crop_1.png	344.7622	201.2727	horizontal	-123.7657	1000	1000	34.8243	14.0865	0.1776	-3.2022	16.7306	0.3171	6.9439	6.4966	0.2376	30.4353	10.3137	6.3763	2.3648	10.1568	7.1124	Gen7_Mut0_ID0	Gen6_Mut0_ID2	-	0.5488	0.724	0.7149	0.1629	0.12	0	0.6024	0.7986	0.4143	0.5859	0.3898	0	0.2007	0.2158	0.7191	0.8	0.7848	0.5129	0.8091	0.8	0.398	0.5636	0.2534
12	Gen12_Mut0_ID5	Furrowed_Wet_Crop_1.png	483.6197	776.3837	none	-106.0829	1000	1000	42.7947	19.7486	0.3539	3.1183	6.3022	0.3872	15.2565	6.6027	0.3788	30.1131	9.7421	6.1745	2.4763	10.3883	6.4758	Gen7_Mut0_ID0	Gen9_Mut0_ID8	-	0.6559	0.7815	0.7156	0.2799	0.2266	0.0855	0.2469	0.16	0.92	0.5514	0.391	0.1344	0.7685	0.2158	0.1055	0.3613	0.5108	0.4708	0.801	0.8	0.398	0.6575	0.6524
12	Gen11_Mut0_ID0	Furrowed_Wet_Crop_1.png	617.5232	626.6098	none	-77.5545	1000	1000	50.4172	14.7416	0.2166	7.4872	5.1962	0.267	21.6421	5.4818	0.1652	29.9396	12.5497	4.7974	2.1564	8.3944	7.6181	Gen10_Mut0_ID8	Gen9_Mut0_ID8	-	0.6189	0.7815	0.6434	0.3482	0.2319	0.3224	0.5929	0.1651	0.3031	0.3565	0.2141	0.68	0.7864	0.9556	0.1681	0.3007	0.5108	0.3003	0.2319	0.42	0.398	0.6652	0.5473
12	Gen12_Mut0_ID10	Furrowed_Wet_Crop_1.png	793.9468	329.4265	horizontal	-138.7161	1000	1000	47.5225	13.7331	0.3392	-1.1901	20.6832	0.3557	2.2009	6.7335	0.3066	27.6996	8.732	4.8377	3.4623	6.6544	6.6532	Gen11_Mut0_ID2	Gen11_Mut0_ID7	-	0.4337	0.38	0.7295	0.3646	0.12	0.2177	0.6034	0.7953	0.9222	0.5861	0.3957	0.84	0.7201	0.96	0.7191	0.7237	0.8302	0.4555	0.7946	0.7187	0.2785	0.6044	0.3076
12	Gen11_Mut0_ID7	Furrowed_Wet_Crop_0.png	338.6134	205.9984	horizontal	162.2544	1000	1000	46.6444	20.9002	0.2349	13.4708	23.0258	0.2964	4.8514	8.1053	0.313	28.5815	8.6629	7.1217	3.3555	9.0698	6.7965	Gen6_Mut0_ID11	Gen6_Mut0_ID2	-	0.4318	0.724	0.7257	0.2778	0.12	0.2	0.6034	0.8098	0.313	0.5861	0.3898	0.84	0.4408	0.96	0.7191	0.7237	0.7848	0.1168	0.7817	0.7187	0.2785	0.8447	0.3187
12	Gen12_Mut0_ID1	Furrowed_Wet_Crop_0.png	477.1428	331.8564	horizontal	-101.2052	1000	1000	51.7844	24.413	0.2375	-10.6927	7.4882	0.0915	16.541	5.0571	0.241	28.0057	9.6969	6.1493	2.554	9.0944	6.8945	Gen6_Mut0_ID2	Gen11_Mut0_ID2	-	0.4318	0.724	0.7295	0.2707	0.2	0.0855	0.6034	0.3826	0.8055	0.5861	0.3913	0.0591	0.2736	0.96	0.7191	0.8	0.5108	0.52	0.871	0.6403	0.398	0.8447	0.28
12	Gen6_Mut0_ID2	Furrowed_Wet_Crop_0.png	619.961	632.7704	none	-64.2082	1000	1000	78.5623	13.0198	0.1778	-18.4126	2.5099	0.06867	-5.8488	0.8666	0.09097	34.9461	11.7516	7.9354	2.4312	13.7176	7.6307	Gen4_Mut0_IDR1	Gen3_Mut0_ID3	-	0.4318	0.724	0.7295	0.2661	0.12	0.0855	0.6034	0.3529	0.92	0.5861	0.3898	0	0.2007	0.96	0.7191	0.8	0.5108	0.52	0.8724	0.8	0.398	0.8447	0.28
12	Gen12_Mut0_ID11	Furrowed_Wet_Crop_0.png	750.6997	355.7218	none	-21.6868	1000	1000	50.3867	27.783	0.2481	-9.2554	6.5109	0.09159	14.6599	3.4205	0.2439	28.6407	9.2099	5.6543	2.7283	8.9684	6.794	Gen11_Mut0_ID7	Gen11_Mut0_ID2	-	0.4318	0.724	0.7257	0.293	0.2	0.2973	0.6034	0.3966	0.313	0.5861	0.3909	0.0591	0.5029	0.96	0.7457	0.7191	0.4654	0.1418	0.8521	0.6403	0.398	0.8389	0.2879
12	Gen11_Mut0_ID2	Furrowed_Dry_Crop_2.png	192.76	791.2978	horizontal	35.3636	1000	1000	61.061	14.0646	0.3606	-19.2618	2.5929	0.0526	22.2304	3.0006	0.2973	39.8186	13.1453	6.3862	2.5454	13.7814	6.9857	Gen10_Mut0_ID4	Gen7_Mut0_ID10	-	0.4337	0.38	0.7295	0.383	0.2	0.3122	0.6034	0.3826	0.9222	0.5861	0.397	0.0591	0.8	0.96	0.7457	0.7191	0.5108	0.4825	0.863	0.6403	0.398	0.5982	0.28
12	Gen12_Mut0_IDR0	Furrowed_Dry_Crop_2.png	335.9477	637.1841	horizontal	144.873	1000	1000	43.6703	23.7766	0.3387	6.6102	3.6079	0.2317	0.01863	8.7844	0.2047	35.4518	12.4506	7.727	3.0831	12.5698	7.1045	Gen1_Mut0_ID3	Gen8_Mut0_ID11	-	0.6189	0.96	0.8676	0.64	0.2	0.2507	0.5929	0.16	0.3031	0.3565	0.1992	0.68	0.7899	0.08	0.1681	0.3007	0.5108	0.3003	0.2319	0.42	0.52	0.6652	0.5473
12	Gen11_Mut0_ID5	Furrowed_Dry_Crop_2.png	474.6404	182.9971	none	103.8414	1000	1000	62.1401	26.0367	0.2831	10.1526	2.623	0.2658	12.9373	12.8806	0.3758	39.8046	14.1643	7.0132	3.3861	13.1432	6.8594	Gen9_Mut0_ID5	Gen9_Mut0_ID7	-	0.5507	0.8263	1	0.9707	0	0.7146	0.6093	0.8746	0.4073	0.5859	0.4457	0.1429	0.0272	0.0775	0.7447	0.1422	0.72	0.788	0.24	0.8	0.398	0.5573	0.6182
12	Gen9_Mut0_ID8	Furrowed_Dry_Crop_2.png	756.4406	340.1041	horizontal	-77.415	1000	1000	45.7499	25.203	0.4203	-2.3977	9.0432	0.3913	17.5236	6.7289	0.3106	35.4837	12.6112	6.6673	2.6452	13.2627	7.0376	Gen6_Mut0_ID2	Gen5_Mut0_ID6	-	0.6559	0.7815	0.7295	0.2743	0.2266	0.334	0.278	0.16	0.92	0.5564	0.3898	0.1346	0.7685	0.9556	0.1055	0.3007	0.5108	0.8	0.8724	0.44	0.398	0.6652	0.3602
13	Gen13_Mut0_ID10	Furrowed_Wet_Crop_0.png	199.355	346.9101	none	3.3148	1000	1000	38.8103	25.1635	0.3656	12.6128	5.784	0.08639	5.2924	8.8983	0.3752	6.3136	2.1835	6.3136	2.1835	6.3136	2.1835	Gen12_Mut0_ID5	Gen12_Mut0_ID0	-	0.6493	0.769	0.7295	0.2799	0.2266	0.3122	0.2469	0.16	1	0.5861	0.3948	0.1455	0.7567	0.2683	0.7444	0.7191	0.5108	0.4825	0.801	0.8	0.398	0.6575	0.6802
13	Gen10_Mut0_ID9	Furrowed_Wet_Crop_0.png	350.4533	625.9766	none	-106.3699	1000	1000	71.4563	12.5713	0.1577	1.046	10.5363	0.4302	25.2022	8.6898	0.1591	5.0232	2.1438	5.0232	2.1438	5.0232	2.1438	Gen8_Mut0_ID11	Gen1_Mut0_ID3	-	0.28	0.4434	0.32	0.3459	0.3746	0.4149	0.04	0.7769	0.2519	0.3464	0.2834	0.1469	0.6495	0.76	0.6945	0.08	0.2	0.5789	0.1897	0.44	0.444	0.88	0.3602
13	Gen13_Mut0_ID3	Furrowed_Wet_Crop_0.png	607.4931	338.3467	horizontal	116.2066	1000	1000	38.34	16.4724	0.3644	0.9362	13.8836	0.2559	16.0712	2.6517	0.3263	5.147	1.921	5.147	1.921	5.147	1.921	Gen10_Mut0_ID5	Gen12_Mut0_ID3	-	0.6229	0.8451	0.7149	0.1629	0.12	0	0.6024	0.7986	0.4143	0.5861	0.3898	0	0.2007	0.96	0.7191	0.7811	0.7848	0.5208	0.6993	0.8	0.398	0.5376	0.6756
13	Gen12_Mut0_ID0	Furrowed_Wet_Crop_0.png	748.1175	194.1932	none	-58.0649	1000	1000	60.8691	14.0626	0.1412	-19.4747	2.3788	0.05737	-6.0657	0.8954	0.1379	5.8003	2.6812	5.8003	2.6812	5.8003	2.6812	Gen11_Mut0_ID2	Gen6_Mut0_ID2	-	0.4337	0.38	0.7295	0.3782	0.12	0.3122	0.6034	0.3529	1	0.5861	0.3948	0	0.7151	0.96	0.7457	0.7191	0.5108	0.4825	0.8646	0.8	0.398	0.5982	0.28
13	Gen12_Mut0_ID5	Furrowed_Dry_Crop_1.png	194.723	771.2654	none	-127.0041	1000	1000	42.8952	19.7342	0.3081	3.2596	6.3122	0.3948	15.2974	6.5472	0.282	14.9724	6.873	14.9724	6.873	14.9724	6.873	Gen7_Mut0_ID0	Gen9_Mut0_ID8	-	0.6559	0.7815	0.7156	0.2799	0.2266	0.0855	0.2469	0.16	0.92	0.5514	0.391	0.1344	0.7685	0.2158	0.1055	0.3613	0.5108	0.4708	0.801	0.8	0.398	0.6575	0.6524
13	Gen13_Mut0_ID11	Furrowed_Dry_Crop_1.png	346.2993	620.8499	none	70.7866	1000	1000	61.0593	13.8936	0.2285	-21.7933	2.8157	0.05938	25.0846	3.2783	0.2546	16.225	8.3871	16.225	8.3871	16.225	8.3871	Gen12_Mut0_ID0	Gen12_Mut0_ID5	-	0.4401	0.3921	0.7156	0.3782	0.12	0.0855	0.6034	0.3529	0.92	0.5514	0.391	0	0.7243	0.9112	0.1068	0.3613	0.5108	0.4708	0.8646	0.8	0.398	0.5982	0.2522
13	Gen10_Mut0_ID5	Furrowed_Dry_Crop_1.png	608.1999	337.4943	horizontal	174.7377	1000	1000	34.5357	14.0536	0.2839	-2.9019	16.7246	0.286	7.0225	6.474	0.272	13.4732	7.2262	13.4732	7.2262	13.4732	7.2262	Gen7_Mut0_ID0	Gen6_Mut0_ID2	-	0.5488	0.724	0.7149	0.1629	0.12	0	0.6024	0.7986	0.4143	0.5859	0.3898	0	0.2007	0.2158	0.7191	0.8	0.7848	0.5129	0.8091	0.8	0.398	0.5636	0.2534
13	Gen12_Mut0_ID3	Furrowed_Dry_Crop_1.png	751.9942	630.7241	horizontal	-2.003	1000	1000	56.5531	19.4246	0.1711	5.2618	12.622	0.198	19.3775	4.435	0.2607	12.9485	6.1978	12.9485	6.1978	12.9485	6.1978	Gen10_Mut0_ID4	Gen11_Mut0_ID0	-	0.398	0.8458	0.722	0.383	0.12	0.1819	0.7958	0.3889	0.2469	0.5861	0.3911	0	0.6398	0.96	0.7447	0.6983	0.5345	0.85	0.7066	0.2811	0.398	0.8003	0.679
13	Gen10_Mut0_ID4	Furrowed_Wet_Crop_1.png	192.6102	187.5749	none	-9.7365	1000	1000	75.8419	12.8772	0.114	9.0086	7.0725	0.284	19.6867	3.6074	0.1616	26.7664	8.7503	6.1208	2.2592	7.8318	6.6914	Gen6_Mut0_ID2	Gen7_Mut0_ID0	-	0.4337	0.8458	0.7295	0.383	0.12	0.1819	0.6034	0.3826	0.9222	0.5861	0.3911	0	0.2007	0.96	0.7447	0.8	0.5108	0.4795	0.863	0.8	0.398	0.8003	0.679
13	Gen12_Mut0_ID10	Furrowed_Wet_Crop_1.png	322.172	620.9312	none	66.8426	1000	1000	47.53	13.7424	0.3998	-1.1808	20.5999	0.3138	2.2021	6.6453	0.1457	35.6756	11.921	7.9687	2.44	14.2968	7.6141	Gen11_Mut0_ID2	Gen11_Mut0_ID7	-	0.4337	0.38	0.7295	0.3646	0.12	0.2177	0.6034	0.7953	0.9222	0.5861	0.3957	0.84	0.7201	0.96	0.7191	0.7237	0.8302	0.4555	0.7946	0.7187	0.2785	0.6044	0.3076
13	Gen11_Mut0_ID0	Furrowed_Wet_Crop_1.png	474.2766	340.1721	horizontal	98.6906	1000	1000	50.4755	14.7776	0.2095	7.4707	5.2169	0.2378	21.633	5.5481	0.165	28.0215	7.1945	7.1625	3.0933	9.2454	4.8257	Gen10_Mut0_ID8	Gen9_Mut0_ID8	-	0.6189	0.7815	0.6434	0.3482	0.2319	0.3224	0.5929	0.1651	0.3031	0.3565	0.2141	0.68	0.7864	0.9556	0.1681	0.3007	0.5108	0.3003	0.2319	0.42	0.398	0.6652	0.5473
13	Gen13_Mut0_ID2	Furrowed_Wet_Crop_1.png	779.7898	621.8001	horizontal	-44.9669	1000	1000	58.3507	19.9961	0.1966	-9.6567	15.2665	0.2365	8.7445	3.2458	0.2274	30.8802	9.9144	6.0103	2.5032	10.3969	7.1405	Gen12_Mut0_ID3	Gen10_Mut0_ID5	-	0.3239	0.7247	0.722	0.383	0.12	0.1819	0.7958	0.3889	0.2469	0.5859	0.3911	0	0.6398	0.2158	0.7447	0.7234	0.5345	0.8419	0.8164	0.2811	0.398	0.8263	0.2569
13	Gen11_Mut0_IDR0	Furrowed_Dry_Crop_0.png	191.92	334.4764	horizontal	1.1965	1000	1000	39.0587	29.76	0.3748	7.8096	5.7722	0.4331	25.1319	11.2454	0.3783	36.0543	11.5965	7.0523	2.7917	12.7525	6.0902	Gen0_Mut0_ID16	Gen0_Mut0_ID22	-	0.28	0.96	0.8676	0.3459	0.3746	0.2422	0.04	0.7769	0.32	0.3565	0.1726	0.64	0.68	0.76	0.1681	0.08	0.2	0.2212	0.1827	0.42	0.52	0.88	0.5473
13	Gen13_Mut0_ID4	Furrowed_Dry_Crop_0.png	349.7573	627.4837	horizontal	131.5041	1000	1000	53.2068	21.1681	0.3379	9.9196	5.3694	0.3218	21.1982	3.8502	0.3207	40.1175	12.7272	6.2493	2.8112	14.129	6.6778	Gen11_Mut0_ID0	Gen11_Mut0_IDR0	-	0.2437	0.9591	0.6434	0.3459	0.2191	0.2524	0.04	0.7405	0.2867	0.3565	0.2112	0.6282	0.8473	0.9605	0.1681	0.08	0.4284	0.3003	0.2318	0.42	0.52	0.8119	0.5527
13	Gen12_Mut0_ID2	Furrowed_Dry_Crop_0.png	608.9503	327.9575	none	-86.2067	1000	1000	49.3554	17.0778	0.3961	5.944	2.781	0.3357	21.5789	4.6816	0.2091	35.9621	12.1064	7.6702	3.1264	12.6953	6.815	Gen11_Mut0_ID0	Gen10_Mut0_ID4	-	0.4337	0.6652	0.5551	0.4832	0.0796	0.2434	0.6034	0.4327	0.9127	0.3657	0.5676	0.2613	0.2007	0.5778	0.1787	0.8	0.5181	0.4795	0.863	0.6464	0.398	0.6652	0.5473
13	Gen13_Mut0_ID6	Furrowed_Dry_Crop_0.png	751.5176	629.1718	horizontal	36.7872	1000	1000	54.7543	15.4836	0.4174	-6.4169	11.7906	0.2581	26.3939	8.5854	0.1672	38.4708	12.6101	6.8671	2.7752	14.0939	7.6994	Gen10_Mut0_ID9	Gen12_Mut0_ID0	-	0.333	0.38	0.32	0.2416	0.1356	0.3129	0.588	0.3492	0.2519	0.5861	0.3948	0	0.7947	0.1434	0.4965	0.4485	0.4979	0.4825	0.2232	0.6886	0.398	0.6783	0.28
13	Gen13_Mut0_ID0	Furrowed_Wet_Crop_2.png	206.1833	191.9888	none	80.1041	1000	1000	46.8997	19.3097	0.3946	-9.7867	8.0981	0.162	19.0876	7.0794	0.3475	34.0252	10.1532	7.497	1.9794	13.3909	7.5052	Gen12_Mut0_ID5	Gen12_Mut0_ID10	-	0.6523	0.7815	0.7156	0.2799	0.2177	0.2043	0.6034	0.7953	0.9222	0.5986	0.3957	0.84	0.7685	0.2158	0.5991	0.3613	0.5108	0.4555	0.801	0.7025	0.398	0.6044	0.3076
13	Gen13_Mut0_ID9	Furrowed_Wet_Crop_2.png	331.7826	757.0845	horizontal	140.5164	1000	1000	60.2017	27.5748	0.1925	11.2673	3.7654	0.1702	9.4839	9.9472	0.2817	32.61	10.1481	7.2056	3.1073	12.4022	8.1774	Gen11_Mut0_ID2	Gen11_Mut0_ID5	-	0.5303	0.4281	1	0.9211	0.1603	0.7146	0.6044	0.3826	0.4183	0.5859	0.4443	0.1429	0.8093	0.96	0.7447	0.7028	0.5441	0.788	0.8486	0.6271	0.398	0.5982	0.6182
13	Gen13_Mut0_IDR1	Furrowed_Wet_Crop_2.png	475.3704	625.0346	horizontal	-27.2443	1000	1000	40.3801	19.4313	0.3777	-8.6688	4.5207	0.07205	18.3138	6.5586	0.266	27.1072	8.624	5.7089	2.4134	8.4434	6.6021	Gen6_Mut0_ID11	Gen9_Mut0_ID8	-	0.6525	0.7815	0.6667	0.2789	0.2266	0.3267	0.6	0.8098	0.92	0.5564	0.2737	0.1346	0.7223	0.9556	0.1055	0.3007	0.84	0.7443	0.8724	0.1923	0.3877	0.6536	0.3602
13	Gen11_Mut0_ID5	Furrowed_Wet_Crop_2.png	757.1496	765.2632	none	7.4008	1000	1000	61.4776	26.1965	0.2822	10.185	2.4309	0.2754	13.1765	13.1339	0.3965	32.7717	9.6582	5.4136	3.3447	11.145	7.3091	Gen9_Mut0_ID5	Gen9_Mut0_ID7	-	0.5507	0.8263	1	0.9707	0	0.7146	0.6093	0.8746	0.4073	0.5859	0.4457	0.1429	0.0272	0.0775	0.7447	0.1422	0.72	0.788	0.24	0.8	0.398	0.5573	0.6182
13	Gen13_Mut0_IDR0	Furrowed_Dry_Crop_2.png	200.1038	194.94	horizontal	168.4763	1000	1000	45.4931	25.1381	0.4227	-2.4317	9.0604	0.4457	17.5436	6.7705	0.272	42.4201	15.0574	6.7933	2.9907	14.5605	7.1617	Gen6_Mut0_ID2	Gen5_Mut0_ID6	-	0.6559	0.7815	0.7295	0.2743	0.2266	0.334	0.278	0.16	0.92	0.5564	0.3898	0.1346	0.7685	0.9556	0.1055	0.3007	0.5108	0.8	0.8724	0.44	0.398	0.6652	0.3602
13	Gen13_Mut0_ID1	Furrowed_Dry_Crop_2.png	333.608	777.881	none	135.1258	1000	1000	43.7057	16.1835	0.3197	23.1819	10.373	0.133	5.978	6.3399	0.3636	37.6128	14.6806	7.172	2.5302	14.9819	7.5469	Gen12_Mut0_ID10	Gen12_Mut0_ID5	-	0.4344	0.38	0.7295	0.3646	0.1282	0.0975	0.2469	0.16	0.92	0.5389	0.391	0.1344	0.7201	0.96	0.202	0.7237	0.8302	0.4708	0.7946	0.8265	0.2785	0.6575	0.6524
13	Gen11_Mut0_ID2	Furrowed_Dry_Crop_2.png	476.3357	205.5698	none	-74.9949	1000	1000	61.0679	14.0011	0.2714	-19.2898	2.6051	0.07047	22.1978	3.0314	0.2404	42.0105	16.529	6.1762	2.9724	14.2995	7.9703	Gen10_Mut0_ID4	Gen7_Mut0_ID10	-	0.4337	0.38	0.7295	0.383	0.2	0.3122	0.6034	0.3826	0.9222	0.5861	0.397	0.0591	0.8	0.96	0.7457	0.7191	0.5108	0.4825	0.863	0.6403	0.398	0.5982	0.28
13	Gen13_Mut0_ID7	Furrowed_Dry_Crop_2.png	748.798	617.3117	horizontal	-23.2634	1000	1000	61.5531	16.2719	0.1443	5.7429	12.0077	0.5268	9.1479	9.5385	0.4595	37.4134	13.4943	7.0687	2.6968	13.8375	7.0234	Gen12_Mut0_ID0	Gen10_Mut0_ID9	-	0.28	0.4434	0.7295	0.4828	0.3599	0.4142	0.0549	0.7806	1	0.3464	0.2834	0.1469	0.569	0.7639	0.6945	0.0793	0.2124	0.5789	0.8328	0.5169	0.444	0.8227	0.3602
14	Gen14_Mut0_IDR0	Furrowed_Wet_Crop_2.png	328.2881	766.5687	none	-41.2705	1000	1000	56.3935	19.5441	0.1198	5.2325	12.6635	0.2076	19.2822	4.4648	0.1606	6.0308	2.3785	6.0308	2.3785	6.0308	2.3785	Gen10_Mut0_ID4	Gen11_Mut0_ID0	-	0.398	0.8458	0.722	0.383	0.12	0.1819	0.7958	0.3889	0.2469	0.5861	0.3911	0	0.6398	0.96	0.7447	0.6983	0.5345	0.85	0.7066	0.2811	0.398	0.8003	0.679
14	Gen13_Mut0_ID10	Furrowed_Wet_Crop_2.png	483.7204	186.1438	none	-50.4654	1000	1000	38.507	25.0266	0.4136	12.6261	5.727	0.09276	5.2789	8.8191	0.332	4.3238	2.3803	4.3238	2.3803	4.3238	2.3803	Gen12_Mut0_ID5	Gen12_Mut0_ID0	-	0.6493	0.769	0.7295	0.2799	0.2266	0.3122	0.2469	0.16	1	0.5861	0.3948	0.1455	0.7567	0.2683	0.7444	0.7191	0.5108	0.4825	0.801	0.8	0.398	0.6575	0.6802
14	Gen14_Mut0_IDR3	Furrowed_Wet_Crop_2.png	616.5771	745.12	none	-101.163	1000	1000	61.4766	26.0768	0.1763	10.1687	2.4527	0.3043	13.1505	13.0562	0.4153	7.5926	3.1156	7.5926	3.1156	7.5926	3.1156	Gen9_Mut0_ID5	Gen9_Mut0_ID7	-	0.5507	0.8263	1	0.9707	0	0.7146	0.6093	0.8746	0.4073	0.5859	0.4457	0.1429	0.0272	0.0775	0.7447	0.1422	0.72	0.788	0.24	0.8	0.398	0.5573	0.6182
14	Gen14_Mut0_ID4	Furrowed_Wet_Crop_2.png	760.2048	338.8102	horizontal	68.3942	1000	1000	39.4349	17.5945	0.3643	1.5982	12.1155	0.4324	15.8634	2.2907	0.2667	6.1614	2.3299	6.1614	2.3299	6.1614	2.3299	Gen12_Mut0_ID5	Gen12_Mut0_ID0	-	0.6559	0.7815	0.7156	0.2799	0.2266	0.1189	0.1885	0.16	0.92	0.5514	0.3998	0.1344	0.7151	0.96	0.1926	0.4125	0.5108	0.4708	0.801	0.8	0.398	0.5982	0.3346
14	Gen14_Mut0_ID8	Furrowed_Wet_Crop_0.png	324.81	203.0634	horizontal	-153.1269	1000	1000	38.2688	31.0554	0.4325	-3.2206	6.2213	0.267	16.0485	7.7148	0.2617	7.5333	6.5406	7.5333	6.5406	7.5333	6.5406	Gen10_Mut0_ID4	Gen11_Mut0_IDR0	-	0.28	0.96	0.704	0.383	0.3683	0.2666	0.1866	0.7769	0.32	0.3565	0.1726	0.64	0.2007	0.8011	0.7447	0.08	0.5108	0.4795	0.3675	0.8	0.3976	0.8003	0.5473
14	Gen13_Mut0_ID6	Furrowed_Wet_Crop_0.png	488.1515	629.1288	horizontal	-2.9278	1000	1000	54.9335	15.3419	0.2477	-6.4845	11.7707	0.2831	26.5148	8.5044	0.1596	9.0983	6.0716	9.0983	6.0716	9.0983	6.0716	Gen10_Mut0_ID9	Gen12_Mut0_ID0	-	0.333	0.38	0.32	0.2416	0.1356	0.3129	0.588	0.3492	0.2519	0.5861	0.3948	0	0.7947	0.1434	0.4965	0.4485	0.4979	0.4825	0.2232	0.6886	0.398	0.6783	0.28
14	Gen13_Mut0_IDR0	Furrowed_Wet_Crop_0.png	618.214	335.064	none	-150.9876	1000	1000	45.6474	25.4072	0.4411	-2.3996	9.0434	0.3928	17.5605	6.7434	0.3075	9.6857	8.0711	9.6857	8.0711	9.6857	8.0711	Gen6_Mut0_ID2	Gen5_Mut0_ID6	-	0.6559	0.7815	0.7295	0.2743	0.2266	0.334	0.278	0.16	0.92	0.5564	0.3898	0.1346	0.7685	0.9556	0.1055	0.3007	0.5108	0.8	0.8724	0.44	0.398	0.6652	0.3602
14	Gen12_Mut0_ID0	Furrowed_Wet_Crop_0.png	760.9764	619.2131	none	-73.6759	1000	1000	60.8459	14.1188	0.2062	-19.4897	2.4752	0.07585	-6.0351	0.902	0.1024	14.9904	6.1527	14.9904	6.1527	14.9904	6.1527	Gen11_Mut0_ID2	Gen6_Mut0_ID2	-	0.4337	0.38	0.7295	0.3782	0.12	0.3122	0.6034	0.3529	1	0.5861	0.3948	0	0.7151	0.96	0.7457	0.7191	0.5108	0.4825	0.8646	0.8	0.398	0.5982	0.28
14	Gen14_Mut0_ID2	Furrowed_Dry_Crop_1.png	198.4589	626.3372	none	97.9953	1000	1000	41.7343	15.4448	0.3737	11.4711	23.281	0.3577	7.1637	7.6756	0.2759	41.5807	10.9132	5.6077	2.21	14.5953	5.375	Gen13_Mut0_ID6	Gen12_Mut0_ID10	-	0.4337	0.38	0.7295	0.2416	0.1356	0.2177	0.588	0.7953	0.2519	0.5861	0.3898	0.84	0.7201	0.1434	0.7191	0.7237	0.8302	0.4637	0.2232	0.7281	0.2785	0.6783	0.2843
14	Gen14_Mut0_ID6	Furrowed_Dry_Crop_1.png	479.4407	339.9482	none	166.0944	1000	1000	48.1021	15.572	0.3366	-11.3796	9.813	0.1656	17.6982	5.5531	0.194	40.3174	13.2575	6.4881	2.1546	14.3207	7.7255	Gen11_Mut0_ID2	Gen13_Mut0_ID0	-	0.5982	0.7815	0.7295	0.383	0.2177	0.2043	0.6034	0.3826	0.9222	0.5808	0.3967	0.8479	0.7719	0.2158	0.6371	0.7191	0.5108	0.4761	0.801	0.6839	0.398	0.5982	0.2743
14	Gen13_Mut0_IDR1	Furrowed_Dry_Crop_1.png	620.9291	618.2018	horizontal	71.7733	1000	1000	40.3479	19.3357	0.3804	-8.637	4.46	0.07644	18.2615	6.505	0.2944	36.0279	12.9832	6.8819	3.0342	12.1938	6.7393	Gen6_Mut0_ID11	Gen9_Mut0_ID8	-	0.6525	0.7815	0.6667	0.2789	0.2266	0.3267	0.6	0.8098	0.92	0.5564	0.2737	0.1346	0.7223	0.9556	0.1055	0.3007	0.84	0.7443	0.8724	0.1923	0.3877	0.6536	0.3602
14	Gen11_Mut0_IDR0	Furrowed_Dry_Crop_1.png	763.929	763.8313	horizontal	112.34	1000	1000	38.5385	29.3481	0.2444	7.8429	5.7564	0.42	25.1769	11.3589	0.3268	38.5514	13.9879	5.8165	2.2762	11.8001	7.8404	Gen0_Mut0_ID16	Gen0_Mut0_ID22	-	0.28	0.96	0.8676	0.3459	0.3746	0.2422	0.04	0.7769	0.32	0.3565	0.1726	0.64	0.68	0.76	0.1681	0.08	0.2	0.2212	0.1827	0.42	0.52	0.88	0.5473
14	Gen12_Mut0_ID10	Furrowed_Dry_Crop_0.png	369.2985	196.6563	horizontal	174.3848	1000	1000	47.3661	13.7522	0.4128	-1.083	20.495	0.3676	2.2011	6.6469	0.2267	38.1421	12.9046	7.1775	2.5325	12.4246	7.078	Gen11_Mut0_ID2	Gen11_Mut0_ID7	-	0.4337	0.38	0.7295	0.3646	0.12	0.2177	0.6034	0.7953	0.9222	0.5861	0.3957	0.84	0.7201	0.96	0.7191	0.7237	0.8302	0.4555	0.7946	0.7187	0.2785	0.6044	0.3076
14	Gen10_Mut0_ID4	Furrowed_Dry_Crop_0.png	479.8952	746.9874	horizontal	7.6836	1000	1000	76.0385	12.7546	0.2184	9.0287	7.1102	0.337	19.7528	3.6093	0.2801	43.9015	16.9426	6.0315	2.8369	15.2407	7.9397	Gen6_Mut0_ID2	Gen7_Mut0_ID0	-	0.4337	0.8458	0.7295	0.383	0.12	0.1819	0.6034	0.3826	0.9222	0.5861	0.3911	0	0.2007	0.96	0.7447	0.8	0.5108	0.4795	0.863	0.8	0.398	0.8003	0.679
14	Gen12_Mut0_ID5	Furrowed_Dry_Crop_0.png	630.2686	184.5244	none	-94.4	1000	1000	42.8989	19.7076	0.389	3.1631	6.2904	0.4046	15.2475	6.5765	0.4059	38.1307	14.8037	7.1436	2.4622	15.118	7.5315	Gen7_Mut0_ID0	Gen9_Mut0_ID8	-	0.6559	0.7815	0.7156	0.2799	0.2266	0.0855	0.2469	0.16	0.92	0.5514	0.391	0.1344	0.7685	0.2158	0.1055	0.3613	0.5108	0.4708	0.801	0.8	0.398	0.6575	0.6524
14	Gen14_Mut0_ID9	Furrowed_Dry_Crop_0.png	763.6146	317.3517	horizontal	-49.1456	1000	1000	58.8629	14.0272	0.2348	4.7409	6.9912	0.4344	28.054	6.6932	0.194	33.3646	10.5375	7.6286	3.012	13.2063	6.5456	Gen11_Mut0_IDR0	Gen10_Mut0_ID4	-	0.4337	0.8458	0.8931	0.3459	0.1261	0.1573	0.4949	0.3826	0.9222	0.5861	0.3911	0	0.68	0.9274	0.1681	0.8	0.2	0.2212	0.7284	0.42	0.5205	0.88	0.679
14	Gen14_Mut0_IDR2	Furrowed_Wet_Crop_1.png	207.1304	355.6375	none	54.89	1000	1000	71.5441	12.5628	0.1428	0.9513	10.4944	0.3658	25.2466	8.6199	0.2479	39.3839	13.6981	6.6548	1.9137	15.2093	7.1125	Gen8_Mut0_ID11	Gen1_Mut0_ID3	-	0.28	0.4434	0.32	0.3459	0.3746	0.4149	0.04	0.7769	0.2519	0.3464	0.2834	0.1469	0.6495	0.76	0.6945	0.08	0.2	0.5789	0.1897	0.44	0.444	0.88	0.3602
14	Gen13_Mut0_ID4	Furrowed_Wet_Crop_1.png	483.1073	606.7841	horizontal	89.0357	1000	1000	53.0131	21.1611	0.3234	9.9611	5.382	0.2985	21.1244	3.9531	0.1461	28.7987	8.9586	7.1043	2.0643	9.8297	7.0231	Gen11_Mut0_ID0	Gen11_Mut0_IDR0	-	0.2437	0.9591	0.6434	0.3459	0.2191	0.2524	0.04	0.7405	0.2867	0.3565	0.2112	0.6282	0.8473	0.9605	0.1681	0.08	0.4284	0.3003	0.2318	0.42	0.52	0.8119	0.5527
14	Gen11_Mut0_ID2	Furrowed_Wet_Crop_1.png	622.8283	345.0755	horizontal	171.5719	1000	1000	61.1329	14.0144	0.2046	-19.3176	2.5707	0.07414	22.2448	2.9675	0.2244	30.1799	8.2802	6.0451	1.7783	9.533	5.6895	Gen10_Mut0_ID4	Gen7_Mut0_ID10	-	0.4337	0.38	0.7295	0.383	0.2	0.3122	0.6034	0.3826	0.9222	0.5861	0.397	0.0591	0.8	0.96	0.7457	0.7191	0.5108	0.4825	0.863	0.6403	0.398	0.5982	0.28
14	Gen13_Mut0_ID0	Furrowed_Wet_Crop_1.png	758.6526	627.2011	none	-64.4921	1000	1000	46.8338	19.2746	0.4129	-9.7564	8.1275	0.2017	19.0786	7.0957	0.3495	31.8715	10.2049	6.9239	3.0745	11.8266	8.2625	Gen12_Mut0_ID5	Gen12_Mut0_ID10	-	0.6523	0.7815	0.7156	0.2799	0.2177	0.2043	0.6034	0.7953	0.9222	0.5986	0.3957	0.84	0.7685	0.2158	0.5991	0.3613	0.5108	0.4555	0.801	0.7025	0.398	0.6044	0.3076
14	Gen14_Mut0_IDR1	Furrowed_Dry_Crop_2.png	202.2441	749.6773	horizontal	-43.1057	1000	1000	50.4065	14.7928	0.1913	7.467	5.1964	0.2847	21.6229	5.513	0.2241	37.7517	12.8835	6.1195	2.3968	12.084	7.3374	Gen10_Mut0_ID8	Gen9_Mut0_ID8	-	0.6189	0.7815	0.6434	0.3482	0.2319	0.3224	0.5929	0.1651	0.3031	0.3565	0.2141	0.68	0.7864	0.9556	0.1681	0.3007	0.5108	0.3003	0.2319	0.42	0.398	0.6652	0.5473
14	Gen14_Mut0_ID0	Furrowed_Dry_Crop_2.png	487.5393	186.4361	none	21.4491	1000	1000	61.6965	15.6053	0.306	-3.2631	12.8374	0.2243	17.7977	2.6736	0.2891	41.426	15.4425	7.2928	3.4527	13.7731	7.2713	Gen13_Mut0_IDR0	Gen13_Mut0_ID4	-	0.2437	0.9591	0.7295	0.3517	0.2266	0.2524	0.278	0.1431	0.2867	0.4139	0.2112	0.6282	0.8473	0.9605	0.1681	0.0935	0.4242	0.3003	0.8724	0.42	0.3271	0.6652	0.3636
14	Gen14_Mut0_ID5	Furrowed_Dry_Crop_2.png	618.5384	340.2194	horizontal	26.6183	1000	1000	66.499	14.8861	0.3304	8.8159	1.9303	0.3132	-0.4394	0.7696	0.127	40.2242	12.8282	5.856	2.7512	13.8565	6.8003	Gen12_Mut0_ID0	Gen12_Mut0_ID5	-	0.4337	0.38	0.7295	0.3782	0.12	0.2837	0.6618	0.3529	1	0.5861	0.386	0	0.7685	0.2158	0.6705	0.6752	0.5108	0.4825	0.8646	0.8	0.398	0.6575	0.6058
14	Gen14_Mut0_ID10	Furrowed_Dry_Crop_2.png	777.6097	636.0229	none	-137.6832	1000	1000	50.066	30.1159	0.4853	-0.1216	9.0761	0.3437	21.1865	5.5138	0.3461	36.9129	12.0004	6.1509	2.7514	12.3503	5.9136	Gen13_Mut0_IDR0	Gen11_Mut0_IDR0	-	0.6559	0.96	0.8676	0.2743	0.3746	0.334	0.278	0.16	0.92	0.5564	0.3757	0.1373	0.7685	0.9556	0.1681	0.3042	0.5108	0.8	0.8724	0.4386	0.4036	0.6652	0.3602
15	Gen12_Mut0_ID0	Furrowed_Wet_Crop_2.png	190.999	328.6752	none	95.2445	1000	1000	60.8191	14.277	0.1917	-19.4793	2.5508	0.06651	-6.0436	0.943	0.1091	9.0478	3.1697	9.0478	3.1697	9.0478	3.1697	Gen11_Mut0_ID2	Gen6_Mut0_ID2	-	0.4337	0.38	0.7295	0.3782	0.12	0.3122	0.6034	0.3529	1	0.5861	0.3948	0	0.7151	0.96	0.7457	0.7191	0.5108	0.4825	0.8646	0.8	0.398	0.5982	0.28
15	Gen12_Mut0_ID5	Furrowed_Wet_Crop_2.png	331.1735	762.2714	horizontal	-39.7149	1000	1000	42.7509	19.7338	0.3895	3.1554	6.2389	0.3305	15.254	6.5855	0.3587	6.5735	2.8713	6.5735	2.8713	6.5735	2.8713	Gen7_Mut0_ID0	Gen9_Mut0_ID8	-	0.6559	0.7815	0.7156	0.2799	0.2266	0.0855	0.2469	0.16	0.92	0.5514	0.391	0.1344	0.7685	0.2158	0.1055	0.3613	0.5108	0.4708	0.801	0.8	0.398	0.6575	0.6524
15	Gen14_Mut0_IDR0	Furrowed_Wet_Crop_2.png	461.7154	343.4205	horizontal	167.1185	1000	1000	56.4716	19.4064	0.1553	5.2641	12.6183	0.2477	19.3286	4.4374	0.1399	6.1343	2.0343	6.1343	2.0343	6.1343	2.0343	Gen10_Mut0_ID4	Gen11_Mut0_ID0	-	0.398	0.8458	0.722	0.383	0.12	0.1819	0.7958	0.3889	0.2469	0.5861	0.3911	0	0.6398	0.96	0.7447	0.6983	0.5345	0.85	0.7066	0.2811	0.398	0.8003	0.679
15	Gen15_Mut0_ID7	Furrowed_Wet_Crop_2.png	750.2013	196.9411	none	-80.2842	1000	1000	66.181	18.8372	0.187	-11.6592	9.8513	0.1971	21.651	8.7763	0.2672	6.6811	2.7389	6.6811	2.7389	6.6811	2.7389	Gen14_Mut0_ID6	Gen14_Mut0_IDR3	-	0.5982	0.8263	0.9837	0.9016	0	0.7146	0.6093	0.3826	0.9222	0.5859	0.3967	0.1429	0.0272	0.0775	0.6371	0.7191	0.5108	0.7434	0.801	0.6839	0.398	0.5579	0.2718
15	Gen14_Mut0_ID6	Furrowed_Dry_Crop_1.png	195.4058	202.5888	horizontal	143.425	1000	1000	48.1551	15.494	0.3724	-11.4238	9.7399	0.1343	17.7399	5.5691	0.4151	14.3537	5.6793	14.3537	5.6793	14.3537	5.6793	Gen11_Mut0_ID2	Gen13_Mut0_ID0	-	0.5982	0.7815	0.7295	0.383	0.2177	0.2043	0.6034	0.3826	0.9222	0.5808	0.3967	0.8479	0.7719	0.2158	0.6371	0.7191	0.5108	0.4761	0.801	0.6839	0.398	0.5982	0.2743
15	Gen15_Mut0_IDR2	Furrowed_Dry_Crop_1.png	343.4397	782.5319	horizontal	130.4684	1000	1000	47.5167	13.6798	0.3818	-1.1407	20.682	0.3428	2.1695	6.6729	0.2167	13.0081	5.7094	13.0081	5.7094	13.0081	5.7094	Gen11_Mut0_ID2	Gen11_Mut0_ID7	-	0.4337	0.38	0.7295	0.3646	0.12	0.2177	0.6034	0.7953	0.9222	0.5861	0.3957	0.84	0.7201	0.96	0.7191	0.7237	0.8302	0.4555	0.7946	0.7187	0.2785	0.6044	0.3076
15	Gen13_Mut0_IDR1	Furrowed_Dry_Crop_1.png	607.51	340.6393	none	141.04	1000	1000	40.2875	19.4712	0.4725	-8.6675	4.5294	0.07094	18.2866	6.5729	0.307	13.7036	7.364	13.7036	7.364	13.7036	7.364	Gen6_Mut0_ID11	Gen9_Mut0_ID8	-	0.6525	0.7815	0.6667	0.2789	0.2266	0.3267	0.6	0.8098	0.92	0.5564	0.2737	0.1346	0.7223	0.9556	0.1055	0.3007	0.84	0.7443	0.8724	0.1923	0.3877	0.6536	0.3602
15	Gen14_Mut0_ID9	Furrowed_Dry_Crop_1.png	762.5753	186.4374	none	121.1458	1000	1000	59.0548	13.8203	0.3242	4.6875	6.9886	0.445	28.0778	6.5955	0.1382	15.5349	7.3934	15.5349	7.3934	15.5349	7.3934	Gen11_Mut0_IDR0	Gen10_Mut0_ID4	-	0.4337	0.8458	0.8931	0.3459	0.1261	0.1573	0.4949	0.3826	0.9222	0.5861	0.3911	0	0.68	0.9274	0.1681	0.8	0.2	0.2212	0.7284	0.42	0.5205	0.88	0.679
15	Gen15_Mut0_IDR0	Furrowed_Dry_Crop_0.png	202.3941	205.7159	horizontal	-111.5367	1000	1000	45.717	25.0863	0.3233	-2.4528	9.0423	0.37	17.5411	6.7544	0.4282	46.576	14.6758	7.0787	2.5903	17.1949	7.3586	Gen6_Mut0_ID2	Gen5_Mut0_ID6	-	0.6559	0.7815	0.7295	0.2743	0.2266	0.334	0.278	0.16	0.92	0.5564	0.3898	0.1346	0.7685	0.9556	0.1055	0.3007	0.5108	0.8	0.8724	0.44	0.398	0.6652	0.3602
15	Gen14_Mut0_ID5	Furrowed_Dry_Crop_0.png	334.2134	770.9495	horizontal	-55.3783	1000	1000	66.3021	15.0193	0.1637	8.7923	1.9223	0.3297	-0.4573	0.7732	0.1486	31.4652	10.073	5.6351	2.2893	10.2264	5.4275	Gen12_Mut0_ID0	Gen12_Mut0_ID5	-	0.4337	0.38	0.7295	0.3782	0.12	0.2837	0.6618	0.3529	1	0.5861	0.386	0	0.7685	0.2158	0.6705	0.6752	0.5108	0.4825	0.8646	0.8	0.398	0.6575	0.6058
15	Gen11_Mut0_IDR0	Furrowed_Dry_Crop_0.png	480.7347	187.8549	none	43.7511	1000	1000	38.8079	29.2704	0.3925	7.8518	5.7168	0.4555	25.3717	11.3494	0.379	34.6024	11.8704	8.014	3.2539	13.5946	6.6315	Gen0_Mut0_ID16	Gen0_Mut0_ID22	-	0.28	0.96	0.8676	0.3459	0.3746	0.2422	0.04	0.7769	0.32	0.3565	0.1726	0.64	0.68	0.76	0.1681	0.08	0.2	0.2212	0.1827	0.42	0.52	0.88	0.5473
15	Gen15_Mut0_ID0	Furrowed_Dry_Crop_0.png	751.2926	339.646	none	124.4166	1000	1000	41.0846	16.089	0.4022	5.0194	7.3372	0.375	20.7263	4.6555	0.2867	35.2299	10.9437	8.1136	2.8896	14.5461	6.3895	Gen14_Mut0_ID9	Gen12_Mut0_ID5	-	0.6559	0.7823	0.8931	0.2799	0.2266	0.0855	0.4639	0.16	0.9222	0.5514	0.3322	0.1515	0.68	0.8883	0.1681	0.3613	0.4231	0.4708	0.801	0.7518	0.5179	0.6575	0.6539
15	Gen15_Mut0_ID5	Furrowed_Wet_Crop_0.png	332.204	616.9768	none	-43.3855	1000	1000	54.5372	21.7268	0.2971	1.1044	4.7354	0.2509	42.3585	22.7437	0.1968	31.6602	13.3464	6.1699	2.411	10.3383	8.2809	Gen13_Mut0_ID0	Gen14_Mut0_ID5	-	0.4711	0.3454	0.7156	0.3737	0.1969	0.2047	0.6034	0.7953	0.9346	0.5861	0.386	0.84	0.7685	0.2158	0.6701	0.6752	0.5108	0.4819	0.801	0.7025	0.0564	0.6959	0.5588
15	Gen15_Mut0_IDR3	Furrowed_Wet_Crop_0.png	473.3086	197.7643	none	94.7796	1000	1000	61.0551	14.1099	0.2536	-19.2398	2.6571	0.06111	22.193	3.1131	0.2076	36.8661	13.2065	6.5449	2.1623	14.5446	8.503	Gen10_Mut0_ID4	Gen7_Mut0_ID10	-	0.4337	0.38	0.7295	0.383	0.2	0.3122	0.6034	0.3826	0.9222	0.5861	0.397	0.0591	0.8	0.96	0.7457	0.7191	0.5108	0.4825	0.863	0.6403	0.398	0.5982	0.28
15	Gen15_Mut0_IDR1	Furrowed_Wet_Crop_0.png	625.0577	613.9303	none	31.7602	1000	1000	54.8928	15.4968	0.3532	-6.4401	11.8496	0.2499	26.4384	8.5428	0.2122	33.2166	11.826	7.8188	2.341	12.2107	7.8997	Gen10_Mut0_ID9	Gen12_Mut0_ID0	-	0.333	0.38	0.32	0.2416	0.1356	0.3129	0.588	0.3492	0.2519	0.5861	0.3948	0	0.7947	0.1434	0.4965	0.4485	0.4979	0.4825	0.2232	0.6886	0.398	0.6783	0.28
15	Gen15_Mut0_ID3	Furrowed_Wet_Crop_0.png	765.1932	200.1469	none	67.5797	1000	1000	58.0315	22.8644	0.2902	-4.9146	7.5587	0.2399	31.7231	6.5537	0.08944	27.8702	10.5107	5.6646	2.4488	8.0823	7.371	Gen11_Mut0_IDR0	Gen14_Mut0_IDR0	-	0.398	0.8629	0.722	0.2581	0.1454	0.1819	0.1948	0.7769	0.32	0.3565	0.1726	0.64	0.68	0.76	0.7447	0.2021	0.2028	0.85	0.7066	0.42	0.52	0.88	0.5473
15	Gen15_Mut0_ID2	Furrowed_Dry_Crop_2.png	327.8423	758.4111	none	63.5876	1000	1000	49.463	22.358	0.294	13.2715	2.6984	0.1925	21.266	3.0339	0.1832	36.4395	12.4445	7.1848	2.8014	13.7946	6.5574	Gen14_Mut0_IDR0	Gen11_Mut0_IDR0	-	0.28	0.9391	0.8676	0.4708	0.3196	0.2422	0.5785	0.3889	0.2469	0.5861	0.3911	0	0.6398	0.96	0.1681	0.5309	0.5316	0.2212	0.1827	0.2811	0.398	0.8003	0.679
15	Gen13_Mut0_ID0	Furrowed_Dry_Crop_2.png	476.44	189.1154	none	124.7955	1000	1000	46.7419	19.2613	0.314	-9.7475	8.1227	0.1779	19.0698	7.0779	0.316	40.7171	15.0446	6.843	3.3272	13.5145	7.2151	Gen12_Mut0_ID5	Gen12_Mut0_ID10	-	0.6523	0.7815	0.7156	0.2799	0.2177	0.2043	0.6034	0.7953	0.9222	0.5986	0.3957	0.84	0.7685	0.2158	0.5991	0.3613	0.5108	0.4555	0.801	0.7025	0.398	0.6044	0.3076
15	Gen14_Mut0_IDR1	Furrowed_Dry_Crop_2.png	619.0539	608.2539	horizontal	-54.8276	1000	1000	50.606	14.7632	0.3316	7.443	5.2153	0.2881	21.7074	5.5076	0.2414	39.2955	15.099	7.5075	2.5827	13.6399	7.2645	Gen10_Mut0_ID8	Gen9_Mut0_ID8	-	0.6189	0.7815	0.6434	0.3482	0.2319	0.3224	0.5929	0.1651	0.3031	0.3565	0.2141	0.68	0.7864	0.9556	0.1681	0.3007	0.5108	0.3003	0.2319	0.42	0.398	0.6652	0.5473
15	Gen15_Mut0_ID11	Furrowed_Dry_Crop_2.png	766.4568	767.8667	none	-171.8891	1000	1000	61.3207	18.1527	0.3137	11.8268	4.7889	0.388	27.6728	6.4378	0.2665	46.6558	15.7146	6.8821	2.5985	16.7598	7.6758	Gen14_Mut0_IDR1	Gen14_Mut0_ID9	-	0.6189	0.789	0.6345	0.3482	0.2229	0.3224	0.5929	0.2054	0.3251	0.5672	0.3911	0.0418	0.68	0.929	0.9556	0.3007	0.5108	0.2212	0.6468	0.42	0.398	0.88	0.679
15	Gen15_Mut0_ID1	Furrowed_Wet_Crop_1.png	208.5266	339.0338	horizontal	-85.965	1000	1000	65.9224	18.9646	0.2647	4.4116	6.0861	0.4656	21.775	9.8006	0.3471	37.166	12.4465	6.7429	1.8319	14.5964	7.1019	Gen12_Mut0_ID5	Gen14_Mut0_ID9	-	0.4337	0.845	0.7156	0.3459	0.1261	0.1573	0.2741	0.3826	0.92	0.5861	0.4499	0	0.7685	0.2527	0.1055	0.8	0.263	0.2212	0.7284	0.4621	0.4005	0.88	0.6776
15	Gen15_Mut0_IDR4	Furrowed_Wet_Crop_1.png	340.868	765.1126	horizontal	-178.6732	1000	1000	75.8117	13.1635	0.1278	9.0092	7.0724	0.3353	19.6598	3.7276	0.2241	37.5743	11.9275	8.9673	2.4912	15.1397	5.8223	Gen6_Mut0_ID2	Gen7_Mut0_ID0	-	0.4337	0.8458	0.7295	0.383	0.12	0.1819	0.6034	0.3826	0.9222	0.5861	0.3911	0	0.2007	0.96	0.7447	0.8	0.5108	0.4795	0.863	0.8	0.398	0.8003	0.679
15	Gen14_Mut0_IDR3	Furrowed_Wet_Crop_1.png	625.9967	337.6138	none	76.8294	1000	1000	61.5782	25.8602	0.1872	10.2235	2.5843	0.2038	13.1265	13.0398	0.437	30.1216	8.151	6.1838	1.7124	9.5358	5.5164	Gen9_Mut0_ID5	Gen9_Mut0_ID7	-	0.5507	0.8263	1	0.9707	0	0.7146	0.6093	0.8746	0.4073	0.5859	0.4457	0.1429	0.0272	0.0775	0.7447	0.1422	0.72	0.788	0.24	0.8	0.398	0.5573	0.6182
15	Gen14_Mut0_ID0	Furrowed_Wet_Crop_1.png	755.1849	772.6865	none	-129.76	1000	1000	61.6991	15.5724	0.2097	-3.3292	12.8065	0.2627	17.7884	2.769	0.1573	27.7079	10.3707	5.7153	2.3607	8.1378	7.2241	Gen13_Mut0_IDR0	Gen13_Mut0_ID4	-	0.2437	0.9591	0.7295	0.3517	0.2266	0.2524	0.278	0.1431	0.2867	0.4139	0.2112	0.6282	0.8473	0.9605	0.1681	0.0935	0.4242	0.3003	0.8724	0.42	0.3271	0.6652	0.3636
0	Gen0_Mut0_ID17	Furrowed_Dry_Crop_2.png	188.0093	601.7535	none	-50.9969	1000	1000	35.3869	12.0746	0.3767	23.9663	5.6256	0.1296	22.6478	12.3864	0.2647	8.1028	2.8671	8.1028	2.8671	8.1028	2.8671	-	-	-	0.72	0.64	0.8	0.96	0.8	0.12	0.28	0.6	0.4	0.88	0.64	0.16	0.28	0.68	0.08	0.88	0.72	0.04	0.6	0.84	0.08	0.44	0.72
0	Gen0_Mut0_ID14	Furrowed_Dry_Crop_2.png	336.0539	191.1193	none	-22.6879	1000	1000	58.7576	22.4785	0.3228	-22.4501	16.3045	0.158	38.1184	5.6377	0.0911	5.7531	2.1839	5.7531	2.1839	5.7531	2.1839	-	-	-	0.88	0.04	0.68	0.08	0.32	0.56	0.2	0.68	0.72	0.08	0.68	0.44	0.56	0.48	0.56	0.28	0.04	0.76	0.48	0.88	0.8	0.28	0.52
0	Gen0_Mut0_ID6	Furrowed_Dry_Crop_2.png	479.1267	765.1087	none	119.1438	1000	1000	51.6262	16.5556	0.2967	-28.867	6.718	0.08354	18.7798	13.2289	0.2658	8.0508	3.1226	8.0508	3.1226	8.0508	3.1226	-	-	-	0.6	0.24	0.28	0.16	0.96	0.4	0.32	0.48	0.44	0.12	0.12	0.68	0.72	0.72	0.52	0.48	0.8	0.24	0.08	0.96	0.72	0.72	0.12
0	Gen0_Mut0_ID16	Furrowed_Dry_Crop_2.png	768.8616	199.2172	none	-4.1068	1000	1000	51.7807	25.5582	0.3752	18.7206	22.0079	0.3198	36.5903	6.6368	0.1065	8.1239	2.32	8.1239	2.32	8.1239	2.32	-	-	-	0.16	0.96	0.88	0.32	0.88	0.24	0.04	0.44	0.8	0.32	0.76	0.36	0.44	0.76	0.76	0.12	0.2	0.2	0.04	0.4	0.52	0.6	0.32
0	Gen0_Mut0_ID21	Furrowed_Dry_Crop_0.png	190.9412	348.3303	none	178.8834	1000	1000	27.3451	10.5689	0.4317	-14.3299	7.5068	0.1046	17.3028	19.1238	0.3532	13.1609	6.4891	13.1609	6.4891	13.1609	6.4891	-	-	-	0.56	0.08	0.4	0.2	0.36	0.72	0.72	0.32	0.6	0.36	0.4	0.72	0.36	0.64	0.32	0.6	0.96	0.68	0.72	0.76	0.04	0.2	0.4
0	Gen0_Mut0_ID19	Furrowed_Dry_Crop_0.png	344.3938	631.222	horizontal	-130.2799	1000	1000	58.8316	12.1612	0.2453	31.5064	15.4723	0.09642	-0.7628	4.4375	0.118	14.3824	6.666	14.3824	6.666	14.3824	6.666	-	-	-	0.84	0.28	0.48	0.84	0.2	0.28	0.92	0.56	0.64	0.28	0.56	0.96	0.88	0.84	0.88	0.04	0.68	0.72	0.12	0.72	0.76	0.68	0.96
0	Gen0_Mut0_ID13	Furrowed_Dry_Crop_0.png	619.7719	192.775	none	-63.5963	1000	1000	19.3805	10.4196	0.2504	3.238	5.556	0.298	9.6751	2.8934	0.441	13.7025	6.9222	13.7025	6.9222	13.7025	6.9222	-	-	-	0.92	0.16	0.16	0.48	0.48	0.76	0.16	0.36	0.56	0.24	0.2	0.4	0.24	0.36	0.2	0.16	0.6	0.84	0.44	0.32	0.28	0.08	0.6
0	Gen0_Mut0_ID15	Furrowed_Dry_Crop_0.png	751.794	761.1122	horizontal	-123.9629	1000	1000	25.7468	12.8253	0.1567	-25.3861	11.6869	0.1624	24.7062	6.9751	0.2388	15.1494	7.4963	15.1494	7.4963	15.1494	7.4963	-	-	-	0.96	0.4	0.56	0.4	0.92	0.16	0.44	0.12	0.16	0.52	0.92	0.08	0.64	0.92	0.36	0.52	0.88	0.56	0.16	0.64	0.96	0.24	0.04
0	Gen0_Mut0_ID2	Furrowed_Dry_Crop_1.png	198.8611	764.2976	horizontal	-130.9258	1000	1000	25.0555	12.7424	0.1979	0.4484	14.1457	0.3581	16.7232	6.5457	0.2222	42.6684	15.1479	6.9462	2.9797	14.721	7.1184	-	-	-	0.52	0.72	0.72	0.24	0.28	0.08	0.48	0.24	0.88	0.56	0.84	0.32	0.2	0.96	0.24	0.92	0.16	0.4	0.56	0.04	0.2	0.12	0.28
0	Gen0_Mut0_ID4	Furrowed_Dry_Crop_1.png	480.379	335.8058	none	-122.1971	1000	1000	29.7005	4.1702	0.2593	-14.3743	20.9787	0.2683	15.1446	8.7769	0.3201	40.2641	13.6372	6.4415	2.1855	14.0535	7.886	-	-	-	0.2	0.12	0.44	0.52	0.72	0.88	0.76	0.8	0.24	0.72	0.88	0.04	0.6	0.12	0.96	0.44	0.48	0.28	0.52	0.28	0.68	0.32	0.2
0	Gen0_Mut0_ID7	Furrowed_Dry_Crop_1.png	613.5367	786.0875	horizontal	-29.492	1000	1000	43.9726	10.1741	0.5423	10.5047	7.5029	0.3813	32.5695	5.8825	0.1612	36.1201	10.5122	8.0186	2.9893	15.211	5.8994	-	-	-	0.76	0.88	0.2	0.76	0.04	0.64	0.96	0.84	0.84	0.76	0.72	0.92	0.32	0.2	0.6	0.8	0.28	0.6	0.92	0.36	0.64	0.48	0.64
0	Gen0_Mut0_ID10	Furrowed_Dry_Crop_1.png	765.5089	328.6594	none	135.4871	1000	1000	57.6744	11.9659	0.2558	-23.8015	6.9854	0.0671	45.5439	12.9331	0.08139	43.5753	12.4217	6.8403	2.4165	12.7888	5.7364	-	-	-	0.4	0.68	0.96	0.72	0.64	0.84	0.24	0.08	0.96	0.68	0.52	0.28	0.12	0.52	0.16	0.72	0.32	0.96	0.32	0.68	0.56	0.56	0.08
0	Gen0_Mut0_ID11	Furrowed_Wet_Crop_2.png	330.2923	772.3997	none	-99.899	1000	1000	46.6263	16.1094	0.2774	-10.528	19.1566	0.2953	14.1226	3.0824	0.2994	31.4916	9.9156	5.8341	2.2745	10.4138	6.7776	-	-	-	0.08	0.48	0.84	0.04	0.08	0.92	0.36	0.64	0.76	0.6	0.24	0.2	0.96	0.8	0.8	0.84	0.36	0.64	0.8	0.24	0.16	0.36	0.16
0	Gen0_Mut0_ID3	Furrowed_Wet_Crop_2.png	489.7429	190.9231	none	176.4495	1000	1000	60.7772	14.6334	0.08988	10.3483	11.5202	0.2158	42.34	6.157	0.07539	25.5645	7.326	4.7507	2.6027	6.9969	5.9451	-	-	-	0.24	0.52	0.08	0.92	0.6	0.48	0.56	0.88	0.2	0.64	0.36	0.6	0.76	0.6	0.68	0.96	0.4	0.92	0.76	0.08	0.36	0.76	0.88
0	Gen0_Mut0_ID8	Furrowed_Wet_Crop_2.png	612.887	319.8649	none	-18.435	1000	1000	65.6499	26.4534	0.1762	7.4735	9.0515	0.1974	21.5063	5.1703	0.1506	30.7456	14.3314	4.9708	2.3483	9.0399	9.3863	-	-	-	0.64	0.76	0.52	0.6	0.84	0.6	0.8	0.2	0.68	0.4	0.96	0.48	0.84	0.28	0.44	0.36	0.84	0.36	0.28	0.6	0.24	0.84	0.68
0	Gen0_Mut0_ID1	Furrowed_Wet_Crop_2.png	757.8078	626.4952	none	-65.836	1000	1000	84.4837	12.1448	0.09245	-7.5458	7.1971	0.09768	18.8324	2.8471	0.194	29.0503	10.4478	5.824	2.3307	9.2642	8.1114	-	-	-	0.8	0.6	0.92	0.36	0.44	0.96	0.88	0.28	0.04	0.84	0.32	0.24	0.4	0.88	0.72	0.24	0.56	0.52	0.24	0.48	0.44	0.92	0.44
0	Gen0_Mut0_ID18	Furrowed_Wet_Crop_1.png	189.6505	169.1001	horizontal	154.4527	1000	1000	9.8373	11.2994	0.1751	-5.4031	2.4701	0.06994	-0.9432	3.2187	0.2427	25.599	8.1999	5.6849	2.189	6.8869	6.2062	-	-	-	0.36	0.56	0.32	0.88	0.52	0.32	0.52	0.16	0.12	0.8	0.16	0.12	0.04	0.08	0.04	0.32	0.08	0.32	0.4	0.2	0.48	0.04	0.36
0	Gen0_Mut0_ID5	Furrowed_Wet_Crop_1.png	481.8726	753.6945	horizontal	15.0249	1000	1000	60.8419	7.3813	0.09974	20.2848	14.0845	0.1684	52.0752	20.8116	0.2031	31.0997	9.6284	6.3273	2.4246	10.6454	6.271	-	-	-	0.48	0.2	0.36	0.68	0.68	0.36	0.84	0.96	0.36	0.04	0.44	0.88	0.16	0.44	0.92	0.64	0.24	0.12	0.64	0.12	0.84	0.64	0.8
0	Gen0_Mut0_ID9	Furrowed_Wet_Crop_1.png	616.027	189.2475	none	130.7014	1000	1000	41.4119	27.2028	0.269	8.292	15.4883	0.2078	22.0552	5.8627	0.1762	29.952	9.6171	6.0264	2.0374	9.5391	6.9301	-	-	-	0.04	0.32	0.64	0.8	0.4	0.04	0.68	0.52	0.52	0.44	0.28	0.8	0.92	0.04	0.4	0.76	0.92	0.44	0.96	0.92	0.12	0.16	0.76
0	Gen0_Mut0_ID0	Furrowed_Wet_Crop_1.png	757.8976	625.113	none	121.2665	1000	1000	33.3365	8.0884	0.236	22.0267	7.738	0.1269	9.9655	17.2255	0.2563	31.9105	10.3824	7.1109	3.2252	12.1906	8.7121	-	-	-	0.68	0.36	0.12	0.12	0.16	0.8	0.6	0.92	0.08	0.48	0.48	0.56	0.48	0.56	0.64	0.68	0.64	0.16	0.68	0.16	0.32	0.52	0.92
0	Gen0_Mut0_ID22	Furrowed_Wet_Crop_0.png	186.6123	353.1091	horizontal	74.0618	1000	1000	55.1828	31.9445	0.2902	8.0456	4.1897	0.3558	5.7399	1.7109	0.3218	30.5806	9.2939	6.5485	1.9387	10.0833	6.5505	-	-	-	0.28	0.92	0.76	0.44	0.24	0.52	0.4	0.76	0.32	0.92	0.08	0.64	0.68	0.4	0.12	0.08	0.52	0.48	0.2	0.56	0.88	0.88	0.56
0	Gen0_Mut0_ID20	Furrowed_Wet_Crop_0.png	347.331	199.8913	none	88.2032	1000	1000	74.1772	17.6567	0.08022	-19.51	15.4659	0.1423	39.7218	6.2362	0.07645	28.9699	9.164	6.838	3.2807	8.9126	6.8969	-	-	-	0.12	0.44	0.04	0.56	0.76	0.68	0.08	0.4	0.48	0.16	0.8	0.76	0.08	0.32	0.48	0.56	0.44	0.88	0.88	0.52	0.6	0.96	0.48
0	Gen0_Mut0_ID23	Furrowed_Wet_Crop_0.png	613.3845	749.069	none	111.1452	1000	1000	74.2554	14.397	0.151	-5.1081	20.3643	0.1993	46.2907	9.9653	0.1061	29.9151	9.2396	6.46	1.8221	10.2085	6.3018	-	-	-	0.44	0.8	0.24	0.64	0.56	0.2	0.12	0.72	0.28	0.2	0.04	0.84	0.8	0.24	0.28	0.4	0.76	0.8	0.84	0.44	0.92	0.8	0.24
0	Gen0_Mut0_ID12	Furrowed_Wet_Crop_0.png	766.2952	617.3111	none	-134.2821	1000	1000	30.0522	10.4266	0.2604	28.4818	6.2202	0.08323	4.4578	13.3141	0.2766	38.0228	11.8051	8.9281	2.5017	15.236	5.6955	-	-	-	0.32	0.84	0.6	0.28	0.12	0.44	0.64	0.04	0.92	0.96	0.6	0.52	0.52	0.16	0.84	0.2	0.12	0.08	0.36	0.8	0.4	0.4	0.84
1	Gen0_Mut0_ID19	Furrowed_Dry_Crop_2.png	178.4448	772.8146	none	-151.4211	1000	1000	58.8958	12.1811	0.2755	31.4717	15.7303	0.09145	-0.72	4.4833	0.1351	5.7211	2.1775	5.7211	2.1775	5.7211	2.1775	-	-	-	0.84	0.28	0.48	0.84	0.2	0.28	0.92	0.56	0.64	0.28	0.56	0.96	0.88	0.84	0.88	0.04	0.68	0.72	0.12	0.72	0.76	0.68	0.96
1	Gen0_Mut0_ID4	Furrowed_Dry_Crop_2.png	313.7755	623.5869	horizontal	172.0056	1000	1000	29.6899	4.2401	0.2614	-14.2075	21.093	0.2174	15.237	8.8579	0.3459	8.0854	3.188	8.0854	3.188	8.0854	3.188	-	-	-	0.2	0.12	0.44	0.52	0.72	0.88	0.76	0.8	0.24	0.72	0.88	0.04	0.6	0.12	0.96	0.44	0.48	0.28	0.52	0.28	0.68	0.32	0.2
1	Gen1_Mut0_ID2	Furrowed_Dry_Crop_2.png	481.2789	769.81	horizontal	32.0607	1000	1000	56.447	15.3031	0.1987	25.7842	17.3043	0.2797	48.5179	16.3305	0.1165	8.0558	3.2223	8.0558	3.2223	8.0558	3.2223	Gen0_Mut0_ID19	Gen0_Mut0_ID5	-	0.48	0.28	0.48	0.8335	0.68	0.4004	0.84	0.5187	0.5988	0.0485	0.44	0.88	0.8804	0.8418	0.88	0.2245	0.5787	0.1224	0.12	0.72	0.784	0.68	0.9583
1	Gen1_Mut0_ID11	Furrowed_Dry_Crop_2.png	759.1677	630.5522	none	152.6644	1000	1000	28.8106	10.2348	0.2567	-11.2261	18.8223	0.2179	11.0439	2.0811	0.3438	6.9284	2.848	6.9284	2.848	6.9284	2.848	Gen0_Mut0_ID4	Gen0_Mut0_ID22	-	0.2001	0.92	0.44	0.3824	0.24	0.448	0.76	0.8	0.32	0.72	0.88	0.6038	0.6	0.12	0.12	0.5012	0.484	0.48	0.5041	0.56	0.9302	0.3551	0.2533
1	Gen1_Mut0_ID3	Furrowed_Wet_Crop_1.png	314.7511	207.6035	horizontal	122.9501	1000	1000	57.6387	7.7146	0.1161	20.8401	14.4773	0.1823	0.2082	1.8235	0.2203	9.0818	7.2285	9.0818	7.2285	9.0818	7.2285	Gen0_Mut0_ID5	Gen0_Mut0_ID19	-	0.84	0.2	0.36	0.6862	0.2	0.2396	0.92	1	0.3951	0.2718	0.56	0.96	0.1596	0.4382	0.92	0.5122	0.318	0.7176	0.64	0.12	0.8232	0.64	0.8017
1	Gen1_Mut0_ID0	Furrowed_Wet_Crop_1.png	485.6747	778.706	horizontal	123.0978	1000	1000	13.3783	4.8179	0.1492	9.5944	3.3477	0.2102	10.07	4.4043	0.3694	10.5356	6.587	10.5356	6.587	10.5356	6.587	Gen0_Mut0_ID22	Gen0_Mut0_ID21	-	0.56	0.92	0.4285	0.44	0.2538	0.72	0.4397	0.4468	0.32	0.36	0.3911	0.711	0.3478	0.4136	0.32	0.4998	0.52	0.6285	0.2007	0.76	0.0359	0.1994	0.56
1	Gen1_Mut0_ID5	Furrowed_Wet_Crop_1.png	616.8882	340.4601	horizontal	128.3588	1000	1000	10.5758	3.045	0.1182	8.8939	1.8873	0.2025	10.3228	3.5473	0.3493	9.0852	6.1428	9.0852	6.1428	9.0852	6.1428	Gen0_Mut0_ID16	Gen0_Mut0_ID13	-	0.16	0.9498	0.2115	0.48	0.8918	0.76	0.9498	0.44	0.8	0.32	0.2	0.4	0.438	0.3978	0.2	0.16	0.2	0.2	0.44	0.4	0.52	0.08	0.6
1	Gen1_Mut0_ID1	Furrowed_Wet_Crop_1.png	768.0479	205.4445	horizontal	128.9549	1000	1000	62.1472	22.3262	0.258	-10.5646	5.5966	0.08501	7.447	9.0624	0.2648	11.147	7.3439	11.147	7.3439	11.147	7.3439	Gen0_Mut0_ID21	Gen0_Mut0_ID22	-	0.28	0.08	0.7338	0.2	0.3478	0.52	0.6852	0.6697	0.6	0.92	0.0887	0.648	0.6922	0.6272	0.12	0.1609	0.96	0.5183	0.7193	0.56	0.8841	0.8806	0.4
1	Gen1_Mut0_ID9	Furrowed_Wet_Crop_2.png	333.8116	752.6138	horizontal	34.5795	1000	1000	60.2607	27.7195	0.2211	10.8959	4.5612	0.1835	12.7277	5.4102	0.2159	33.2257	10.4905	7.6608	3.2567	13.3875	8.8378	Gen0_Mut0_ID8	Gen0_Mut0_ID4	-	0.2844	0.6943	0.44	0.6	0.84	0.88	0.76	0.8	0.68	0.4	0.892	0.48	0.6172	0.1496	0.9532	0.3657	0.84	0.28	0.28	0.5982	0.2562	0.8374	0.6342
1	Gen1_Mut0_ID7	Furrowed_Wet_Crop_2.png	487.6463	612.2037	none	168.7283	1000	1000	66.9221	15.1047	0.175	7.3285	21.8342	0.1622	39.0654	9.1019	0.1179	28.39	10.0432	5.9144	2.6729	9.1428	7.0943	Gen0_Mut0_ID23	Gen0_Mut0_ID6	-	0.44	0.24	0.2285	0.64	0.56	0.2	0.1248	0.723	0.4185	0.2	0.12	0.84	0.5937	0.7306	0.2802	0.4659	0.7929	0.245	0.84	0.96	0.723	0.8	0.1361
1	Gen0_Mut0_ID5	Furrowed_Wet_Crop_2.png	634.0474	207.5209	none	129.8414	1000	1000	60.8385	7.308	0.1903	20.3802	13.793	0.1707	52.1935	20.4564	0.1847	36.0066	12.1766	6.8609	2.1231	14.2525	7.1124	-	-	-	0.48	0.2	0.36	0.68	0.68	0.36	0.84	0.96	0.36	0.04	0.44	0.88	0.16	0.44	0.92	0.64	0.24	0.12	0.64	0.12	0.84	0.64	0.8
1	Gen1_Mut0_ID6	Furrowed_Wet_Crop_2.png	764.2438	760.1551	none	163.0278	1000	1000	59.7553	16.0957	0.2239	-23.3698	3.9453	0.07037	13.2945	10.3438	0.3289	32.9407	8.8649	5.1355	3.4797	10.9654	7.1578	Gen0_Mut0_ID6	Gen0_Mut0_ID23	-	0.6	0.8	0.2915	0.16	0.96	0.4	0.315	0.477	0.3055	0.12	0.04	0.68	0.9263	0.2294	0.5198	0.4182	0.7692	0.7949	0.08	0.44	0.9169	0.72	0.2209
1	Gen0_Mut0_ID23	Furrowed_Wet_Crop_0.png	204.1979	759.9651	none	153.2465	1000	1000	74.2963	14.4633	0.1271	-5.0271	20.4341	0.2011	46.4058	9.8281	0.1155	28.6729	11.2133	6.2602	2.7154	9.2047	8.5559	-	-	-	0.44	0.8	0.24	0.64	0.56	0.2	0.12	0.72	0.28	0.2	0.04	0.84	0.8	0.24	0.28	0.4	0.76	0.8	0.84	0.44	0.92	0.8	0.24
1	Gen1_Mut0_ID4	Furrowed_Wet_Crop_0.png	338.6921	634.4759	none	-14.0743	1000	1000	39.4805	23.0259	0.343	22.6171	20.3305	0.1493	15.4381	9.9182	0.2235	33.4858	14.7199	5.5906	2.5738	10.9352	9.3053	Gen0_Mut0_ID13	Gen0_Mut0_ID16	-	0.92	0.16	0.8944	0.9498	0.5478	0.9498	0.16	0.36	0.56	0.24	0.76	0.36	0.242	0.7178	0.76	0.12	0.6	0.84	0.04	0.32	0.28	0.6	0.32
1	Gen0_Mut0_ID13	Furrowed_Wet_Crop_0.png	492.0636	774.7	none	77.577	1000	1000	19.501	10.4239	0.371	3.1491	5.5334	0.3488	9.7374	2.9974	0.2778	25.9382	7.4825	4.1441	2.0634	7.1316	5.8469	-	-	-	0.92	0.16	0.16	0.48	0.48	0.76	0.16	0.36	0.56	0.24	0.2	0.4	0.24	0.36	0.2	0.16	0.6	0.84	0.44	0.32	0.28	0.08	0.6
1	Gen0_Mut0_ID21	Furrowed_Wet_Crop_0.png	772.4426	194.5719	none	-140.1251	1000	1000	27.2236	10.4574	0.4134	-14.3167	7.4059	0.1153	17.139	19.0322	0.3238	26.3225	9.1569	5.3119	2.1954	7.0254	6.4221	-	-	-	0.56	0.08	0.4	0.2	0.36	0.72	0.72	0.32	0.6	0.36	0.4	0.72	0.36	0.64	0.32	0.6	0.96	0.68	0.72	0.76	0.04	0.2	0.4
1	Gen1_Mut0_ID8	Furrowed_Dry_Crop_1.png	353.0091	772.6065	horizontal	-16.2908	1000	1000	31.6959	6.494	0.3099	-18.8481	10.7126	0.1739	24.7544	3.4844	0.2027	40.1482	9.8428	6.521	3.2782	13.3126	6.6309	Gen0_Mut0_ID4	Gen0_Mut0_ID8	-	0.5262	0.1943	0.52	0.52	0.72	0.6	0.8	0.2	0.24	0.72	0.9453	0.04	0.8213	0.2407	0.4468	0.4338	0.48	0.36	0.52	0.2818	0.6631	0.3226	0.2512
1	Gen1_Mut0_ID10	Furrowed_Dry_Crop_1.png	496.7703	198.618	none	-16.0295	1000	1000	65.1055	22.8136	0.2752	3.8104	8.1763	0.1957	6.9851	3.587	0.255	39.5586	13.5017	5.132	2.3359	12.8479	7.607	Gen0_Mut0_ID22	Gen0_Mut0_ID4	-	0.2799	0.12	0.76	0.5776	0.72	0.952	0.4	0.76	0.24	0.92	0.08	0.0787	0.68	0.4	0.96	0.0188	0.5155	0.28	0.2167	0.28	0.6446	0.8424	0.4949
1	Gen0_Mut0_ID8	Furrowed_Dry_Crop_1.png	629.1718	369.1807	none	-171.7164	1000	1000	65.8837	26.477	0.1491	7.4281	9.1009	0.3203	21.5065	5.1071	0.2963	36.0446	11.3885	8.4752	2.7998	14.2443	6.3333	-	-	-	0.64	0.76	0.52	0.6	0.84	0.6	0.8	0.2	0.68	0.4	0.96	0.48	0.84	0.28	0.44	0.36	0.84	0.36	0.28	0.6	0.24	0.84	0.68
1	Gen0_Mut0_ID16	Furrowed_Dry_Crop_1.png	779.9775	175.2026	none	149.3911	1000	1000	51.8876	25.5716	0.427	18.5586	22.0247	0.2807	36.5617	6.6908	0.1427	47.497	17.9637	5.9693	2.6395	15.5249	7.8518	-	-	-	0.16	0.96	0.88	0.32	0.88	0.24	0.04	0.44	0.8	0.32	0.76	0.36	0.44	0.76	0.76	0.12	0.2	0.2	0.04	0.4	0.52	0.6	0.32
1	Gen0_Mut0_ID6	Furrowed_Dry_Crop_0.png	201.8979	625.8674	none	58.0738	1000	1000	51.6901	16.501	0.2717	-28.8752	6.7077	0.06984	18.7744	13.1963	0.2735	35.3877	12.6895	6.7326	2.5646	13.3746	7.1504	-	-	-	0.6	0.24	0.28	0.16	0.96	0.4	0.32	0.48	0.44	0.12	0.12	0.68	0.72	0.72	0.52	0.48	0.8	0.24	0.08	0.96	0.72	0.72	0.12
1	Gen0_Mut0_ID22	Furrowed_Dry_Crop_0.png	346.4829	766.7468	none	-174.6168	1000	1000	55.422	32.5712	0.3029	8.0219	4.3408	0.4457	5.7475	1.6867	0.1809	31.5099	10.6286	6.0439	2.3886	10.7334	6.2695	-	-	-	0.28	0.92	0.76	0.44	0.24	0.52	0.4	0.76	0.32	0.92	0.08	0.64	0.68	0.4	0.12	0.08	0.52	0.48	0.2	0.56	0.88	0.88	0.56
1	Gen0_Mut0_ID11	Furrowed_Dry_Crop_0.png	488.4785	347.4436	none	31.7432	1000	1000	46.6251	15.7089	0.3726	-10.44	19.2306	0.3109	14.1621	3.1034	0.3481	45.7646	14.7851	6.027	2.4286	16.396	8.415	-	-	-	0.08	0.48	0.84	0.04	0.08	0.92	0.36	0.64	0.76	0.6	0.24	0.2	0.96	0.8	0.8	0.84	0.36	0.64	0.8	0.24	0.16	0.36	0.16
1	Gen0_Mut0_ID10	Furrowed_Dry_Crop_0.png	781.6011	618.8715	none	-51.132	1000	1000	57.4944	11.9763	0.2811	-23.6589	6.8803	0.08346	45.6346	12.9558	0.09779	40.5495	10.9699	6.2857	3.4515	12.9128	5.7254	-	-	-	0.4	0.68	0.96	0.72	0.64	0.84	0.24	0.08	0.96	0.68	0.52	0.28	0.12	0.52	0.16	0.72	0.32	0.96	0.32	0.68	0.56	0.56	0.08
2	Gen1_Mut0_ID2	Furrowed_Dry_Crop_2.png	207.9508	786.0497	none	-55.6333	1000	1000	56.4435	15.3593	0.2054	25.6876	17.3426	0.2409	48.4428	16.4726	0.1395	6.0027	2.4273	6.0027	2.4273	6.0027	2.4273	Gen0_Mut0_ID19	Gen0_Mut0_ID5	-	0.48	0.28	0.48	0.8335	0.68	0.4004	0.84	0.5187	0.5988	0.0485	0.44	0.88	0.8804	0.8418	0.88	0.2245	0.5787	0.1224	0.12	0.72	0.784	0.68	0.9583
2	Gen1_Mut0_ID0	Furrowed_Dry_Crop_2.png	487.2097	344.7957	horizontal	-24.9396	1000	1000	13.3949	4.8167	0.1326	9.5801	3.3877	0.3122	10.1547	4.4254	0.23	7.7164	2.8654	7.7164	2.8654	7.7164	2.8654	Gen0_Mut0_ID22	Gen0_Mut0_ID21	-	0.56	0.92	0.4285	0.44	0.2538	0.72	0.4397	0.4468	0.32	0.36	0.3911	0.711	0.3478	0.4136	0.32	0.4998	0.52	0.6285	0.2007	0.76	0.0359	0.1994	0.56
2	Gen0_Mut0_ID13	Furrowed_Dry_Crop_2.png	636.6508	764.612	none	4.1056	1000	1000	19.5079	10.3646	0.1774	3.1942	5.612	0.2864	9.7537	3.0013	0.2578	6.8833	2.3184	6.8833	2.3184	6.8833	2.3184	-	-	-	0.92	0.16	0.16	0.48	0.48	0.76	0.16	0.36	0.56	0.24	0.2	0.4	0.24	0.36	0.2	0.16	0.6	0.84	0.44	0.32	0.28	0.08	0.6
2	Gen1_Mut0_ID5	Furrowed_Dry_Crop_2.png	763.2012	619.3796	none	-156.3349	1000	1000	10.6066	3.0647	0.1312	8.8284	1.8532	0.4548	10.3455	3.559	0.4036	7.3242	2.7068	7.3242	2.7068	7.3242	2.7068	Gen0_Mut0_ID16	Gen0_Mut0_ID13	-	0.16	0.9498	0.2115	0.48	0.8918	0.76	0.9498	0.44	0.8	0.32	0.2	0.4	0.438	0.3978	0.2	0.16	0.2	0.2	0.44	0.4	0.52	0.08	0.6
2	Gen2_Mut0_ID2	Furrowed_Wet_Crop_1.png	194.51	337.6155	horizontal	126.3983	1000	1000	61.6361	23.0451	0.1908	-14.5968	18.9635	0.1578	15.9202	9.3191	0.3974	13.771	7.4038	13.771	7.4038	13.771	7.4038	Gen1_Mut0_ID9	Gen0_Mut0_ID4	-	0.2844	0.2144	0.2147	0.2148	0.215	0.9944	0.76	0.8	0.24	0.6554	0.892	0.1117	0.5358	0.12	0.9532	0.3657	0.4635	0.3146	0.3421	0.2837	0.68	0.8374	0.2
2	Gen2_Mut0_ID0	Furrowed_Wet_Crop_1.png	335.7083	177.8895	none	-89.5862	1000	1000	46.1231	33.6698	0.3015	8.8393	4.3606	0.1878	9.9076	2.4771	0.2832	11.0295	7.2682	11.0295	7.2682	11.0295	7.2682	Gen1_Mut0_ID11	Gen0_Mut0_ID22	-	0.2074	0.92	0.44	0.44	0.48	0.52	0.2714	0.8	0.32	0.9009	0.88	0.6038	0.6	0.12	0.12	0.08	0.484	0.7741	0.0603	0.56	0.9302	0.8735	0.56
2	Gen0_Mut0_ID6	Furrowed_Wet_Crop_1.png	619.9968	613.9975	horizontal	-68.0712	1000	1000	51.5252	16.5636	0.2458	-28.7958	6.7539	0.0666	18.8819	13.2211	0.2578	9.717	8.3055	9.717	8.3055	9.717	8.3055	-	-	-	0.6	0.24	0.28	0.16	0.96	0.4	0.32	0.48	0.44	0.12	0.12	0.68	0.72	0.72	0.52	0.48	0.8	0.24	0.08	0.96	0.72	0.72	0.12
2	Gen2_Mut0_ID4	Furrowed_Wet_Crop_1.png	773.7343	780.5373	horizontal	-48.4755	1000	1000	22.3798	8.7081	0.3336	11.362	12.4263	0.3215	11.1974	4.7959	0.1151	6.1778	5.3444	6.1778	5.3444	6.1778	5.3444	Gen1_Mut0_ID2	Gen0_Mut0_ID13	-	0.4783	0.2481	0.16	0.48	0.68	0.4004	0.2459	0.3602	0.5921	0.0485	0.44	0.4	0.8804	0.36	0.88	0.2245	0.5787	0.1224	0.44	0.72	0.784	0.08	0.9917
2	Gen1_Mut0_ID11	Furrowed_Wet_Crop_2.png	348.2436	619.5821	none	-18.1402	1000	1000	28.7922	10.2503	0.2572	-11.2007	18.7967	0.229	10.9974	2.0822	0.2506	33.134	14.5693	4.8808	1.9611	10.0227	8.4673	Gen0_Mut0_ID4	Gen0_Mut0_ID22	-	0.2001	0.92	0.44	0.3824	0.24	0.448	0.76	0.8	0.32	0.72	0.88	0.6038	0.6	0.12	0.12	0.5012	0.484	0.48	0.5041	0.56	0.9302	0.3551	0.2533
2	Gen0_Mut0_ID8	Furrowed_Wet_Crop_2.png	486.7624	774.9941	horizontal	145.8734	1000	1000	65.8128	26.2716	0.2039	7.4566	9.0034	0.1965	21.5633	5.1903	0.1697	38.8657	12.0976	6.9405	2.3322	16.226	7.4037	-	-	-	0.64	0.76	0.52	0.6	0.84	0.6	0.8	0.2	0.68	0.4	0.96	0.48	0.84	0.28	0.44	0.36	0.84	0.36	0.28	0.6	0.24	0.84	0.68
2	Gen1_Mut0_ID9	Furrowed_Wet_Crop_2.png	642.9457	641.5895	horizontal	152.2742	1000	1000	60.4445	27.44	0.1963	10.8911	4.58	0.1688	12.8916	5.5755	0.3436	30.8457	8.668	6.5185	1.7999	10.437	6.082	Gen0_Mut0_ID8	Gen0_Mut0_ID4	-	0.2844	0.6943	0.44	0.6	0.84	0.88	0.76	0.8	0.68	0.4	0.892	0.48	0.6172	0.1496	0.9532	0.3657	0.84	0.28	0.28	0.5982	0.2562	0.8374	0.6342
2	Gen2_Mut0_ID7	Furrowed_Wet_Crop_2.png	776.7707	774.3637	horizontal	-152.3106	1000	1000	61.5556	15.6917	0.2218	6.9539	3.6174	0.3152	26.4225	7.9534	0.1581	30.9405	9.0285	5.5065	3.445	10.0961	6.9192	Gen1_Mut0_ID5	Gen0_Mut0_ID19	-	0.8378	0.2937	0.2115	0.8184	0.2	0.3375	0.9498	0.5396	0.64	0.32	0.56	0.9613	0.88	0.84	0.2695	0.16	0.2	0.72	0.1379	0.6721	0.723	0.6601	0.6
2	Gen0_Mut0_ID22	Furrowed_Dry_Crop_1.png	344.0299	338.6257	horizontal	169.1794	1000	1000	55.3397	32.2342	0.2869	8.0408	4.2465	0.2911	5.7267	1.6489	0.1455	40.2438	12.5897	5.6783	2.729	13.8426	6.7952	-	-	-	0.28	0.92	0.76	0.44	0.24	0.52	0.4	0.76	0.32	0.92	0.08	0.64	0.68	0.4	0.12	0.08	0.52	0.48	0.2	0.56	0.88	0.88	0.56
2	Gen0_Mut0_ID19	Furrowed_Dry_Crop_1.png	470.0828	209.5551	horizontal	52.8223	1000	1000	58.8077	12.283	0.1559	31.4513	15.656	0.0869	-0.7217	4.4221	0.1659	35.4121	11.1604	5.6096	2.2369	10.6771	6.1084	-	-	-	0.84	0.28	0.48	0.84	0.2	0.28	0.92	0.56	0.64	0.28	0.56	0.96	0.88	0.84	0.88	0.04	0.68	0.72	0.12	0.72	0.76	0.68	0.96
2	Gen2_Mut0_ID5	Furrowed_Dry_Crop_1.png	610.1228	340.4714	none	60.8058	1000	1000	68.4674	12.0143	0.2174	-0.006564	6.3286	0.2114	41.6445	17.664	0.2398	39.7295	15.1464	7.4335	2.553	13.8155	7.3063	Gen0_Mut0_ID13	Gen1_Mut0_ID2	-	0.9217	0.1834	0.765	0.48	0.8335	0.48	0.76	0.5185	0.562	0.24	0.2	0.88	0.24	0.8856	0.8856	0.8856	0.6	0.84	0.12	0.32	0.28	0.68	0.5666
2	Gen2_Mut0_ID6	Furrowed_Dry_Crop_1.png	767.3859	177.8671	none	135.3978	1000	1000	17.393	9.718	0.1056	26.2236	10.103	0.08909	8.1119	9.7563	0.175	46.7858	16.4982	6.1394	2.5749	15.3221	7.3691	Gen0_Mut0_ID19	Gen1_Mut0_ID5	-	0.1622	0.9358	0.48	0.5031	0.8918	0.6932	0.92	0.466	0.8	0.28	0.2	0.3987	0.438	0.3978	0.8014	0.04	0.68	0.2	0.4209	0.4586	0.5657	0.1006	0.96
2	Gen2_Mut0_ID11	Furrowed_Dry_Crop_0.png	346.6337	598.8339	none	128.0936	1000	1000	28.815	10.0753	0.2921	9.6117	7.9289	0.2978	7.3015	4.184	0.2542	42.6721	11.8031	5.4976	2.4672	14.693	6.3042	Gen0_Mut0_ID22	Gen1_Mut0_ID11	-	0.28	0.92	0.502	0.3824	0.24	0.52	0.76	0.76	0.32	0.92	0.88	0.6038	0.6	0.12	0.12	0.08	0.52	0.48	0.2	0.56	0.8836	0.3551	0.56
2	Gen2_Mut0_ID8	Furrowed_Dry_Crop_0.png	484.3092	183.4157	horizontal	-137.7434	1000	1000	49.4204	30.5741	0.2784	-14.0615	18.8328	0.2723	11.8324	7.5489	0.3521	34.9372	11.7314	7.8426	3.2395	13.7076	6.5121	Gen0_Mut0_ID8	Gen0_Mut0_ID6	-	0.6	0.2604	0.28	0.16	0.84	0.4	0.32	0.2347	0.44	0.398	0.12	0.6663	0.84	0.28	0.363	0.48	0.6626	0.36	0.3009	0.3097	0.2572	0.8465	0.1637
2	Gen2_Mut0_ID3	Furrowed_Dry_Crop_0.png	624.9095	762.9249	none	-44.3549	1000	1000	29.1205	7.5005	0.2333	12.9819	3.0767	0.1169	13.9012	5.6125	0.3436	41.6118	10.8751	5.5739	2.1941	14.5878	5.3448	Gen0_Mut0_ID4	Gen1_Mut0_ID9	-	0.2	0.6943	0.44	0.6	0.84	0.7656	0.76	0.8	0.68	0.4502	0.88	0.42	0.6814	0.1496	0.96	0.44	0.8565	0.2454	0.474	0.5946	0.2562	0.32	0.6342
2	Gen2_Mut0_ID10	Furrowed_Dry_Crop_0.png	771.6196	193.0865	none	-151.0685	1000	1000	45.1028	33.914	0.2432	-3.2976	17.4236	0.2512	8.4216	2.7124	0.1843	40.0669	14.0341	5.6948	2.2451	12.3773	7.7872	Gen1_Mut0_ID11	Gen0_Mut0_ID22	-	0.2001	0.92	0.6759	0.44	0.24	0.448	0.4	0.8	0.32	0.72	0.08	0.64	0.68	0.4	0.12	0.5012	0.484	0.48	0.5041	0.56	0.9263	0.88	0.2533
2	Gen0_Mut0_ID4	Furrowed_Wet_Crop_0.png	315.8724	765.6639	none	-7.435	1000	1000	29.7137	4.1843	0.2902	-14.1686	21.1216	0.2303	15.2507	8.8287	0.3648	36.4708	12.0208	7.2378	2.7059	14.9517	7.6505	-	-	-	0.2	0.12	0.44	0.52	0.72	0.88	0.76	0.8	0.24	0.72	0.88	0.04	0.6	0.12	0.96	0.44	0.48	0.28	0.52	0.28	0.68	0.32	0.2
2	Gen0_Mut0_ID5	Furrowed_Wet_Crop_0.png	489.8033	632.5802	none	-43.8173	1000	1000	60.9382	7.1273	0.09777	20.4073	13.8801	0.1672	52.32	20.5103	0.1788	28.69	8.8643	6.14	1.9476	9.3607	6.1802	-	-	-	0.48	0.2	0.36	0.68	0.68	0.36	0.84	0.96	0.36	0.04	0.44	0.88	0.16	0.44	0.92	0.64	0.24	0.12	0.64	0.12	0.84	0.64	0.8
2	Gen2_Mut0_ID1	Furrowed_Wet_Crop_0.png	623.5682	776.6693	none	-167.3067	1000	1000	32.3084	7.6534	0.3671	-17.7835	12.8777	0.156	5.6494	2.0476	0.387	28.869	9.5834	5.7056	1.7754	9.0756	6.2353	Gen0_Mut0_ID22	Gen1_Mut0_ID11	-	0.2734	0.92	0.52	0.3824	0.24	0.448	0.6444	0.04	0.32	0.7373	0.08	0.64	0.68	0.4	0.12	0.5012	0.929	0.4896	0.5041	0.56	0.88	0.3611	0.2533
2	Gen2_Mut0_ID9	Furrowed_Wet_Crop_0.png	758.9039	329.7403	horizontal	-62.2371	1000	1000	58.9484	14.7867	0.1234	6.4809	11.2599	0.1759	26.3286	4.2586	0.1031	28.2312	8.3251	6.2917	2.4607	9.6072	6.538	Gen0_Mut0_ID6	Gen0_Mut0_ID8	-	0.64	0.7404	0.52	0.6	0.96	0.6	0.8	0.4496	0.68	0.1219	0.96	0.4928	0.72	0.72	0.597	0.36	0.1411	0.4072	0.9216	0.6035	0.7034	0.7135	0.6397
3	Gen2_Mut0_ID7	Furrowed_Wet_Crop_2.png	344.3212	318.9147	horizontal	68.1137	1000	1000	61.5439	15.6755	0.2971	6.8603	3.6871	0.2789	26.3672	8.0566	0.2425	7.8797	2.6408	7.8797	2.6408	7.8797	2.6408	Gen1_Mut0_ID5	Gen0_Mut0_ID19	-	0.8378	0.2937	0.2115	0.8184	0.2	0.3375	0.9498	0.5396	0.64	0.32	0.56	0.9613	0.88	0.84	0.2695	0.16	0.2	0.72	0.1379	0.6721	0.723	0.6601	0.6
3	Gen3_Mut0_ID8	Furrowed_Wet_Crop_2.png	474.9502	183.2642	horizontal	-140.7194	1000	1000	58.847	16.1357	0.1349	22.9841	17.3131	0.1649	46.2579	19.4925	0.1094	4.1141	2.119	4.1141	2.119	4.1141	2.119	Gen0_Mut0_ID13	Gen1_Mut0_ID2	-	0.92	0.28	0.16	0.8478	0.48	0.76	0.84	0.36	0.5988	0.0485	0.44	0.4	0.8804	0.3852	0.778	0.1634	0.596	0.7187	0.4363	0.7143	0.28	0.6773	0.9583
3	Gen3_Mut0_ID6	Furrowed_Wet_Crop_2.png	625.8633	344.74	horizontal	-11.4701	1000	1000	61.4966	12.2484	0.1323	26.7428	14.6289	0.1257	-1.3395	2.5954	0.2411	5.9897	2.3988	5.9897	2.3988	5.9897	2.3988	Gen0_Mut0_ID19	Gen2_Mut0_ID7	-	0.8516	0.2937	0.2115	0.8184	0.2	0.3375	0.9202	0.5803	0.64	0.32	0.56	0.9613	0.88	0.84	0.8967	0.1763	0.5603	0.72	0.1379	0.72	0.76	0.6601	0.8922
3	Gen2_Mut0_ID11	Furrowed_Wet_Crop_2.png	751.2189	209.1853	horizontal	37.613	1000	1000	28.8192	10.0715	0.2765	9.638	7.9192	0.4279	7.3107	4.1503	0.3573	5.9828	3.039	5.9828	3.039	5.9828	3.039	Gen0_Mut0_ID22	Gen1_Mut0_ID11	-	0.28	0.92	0.502	0.3824	0.24	0.52	0.76	0.76	0.32	0.92	0.88	0.6038	0.6	0.12	0.12	0.08	0.52	0.48	0.2	0.56	0.8836	0.3551	0.56
3	Gen3_Mut0_ID11	Furrowed_Dry_Crop_1.png	197.1008	197.0493	horizontal	-56.4471	1000	1000	60.0808	16.3582	0.2438	25.3436	18.9084	0.2261	20.3418	7.3813	0.3291	14.3542	5.6388	14.3542	5.6388	14.3542	5.6388	Gen1_Mut0_ID2	Gen2_Mut0_ID9	-	0.5021	0.2683	0.52	0.8335	0.96	0.6	0.84	0.4496	0.5988	0.0493	0.462	0.88	0.8804	0.7244	0.88	0.2303	0.603	0.1224	0.12	0.72	0.784	0.7135	0.9583
3	Gen2_Mut0_ID10	Furrowed_Dry_Crop_1.png	352.1201	337.9265	none	160.3652	1000	1000	45.132	33.881	0.3669	-3.2709	17.3558	0.2882	8.4001	2.7203	0.2437	13.7	6.9853	13.7	6.9853	13.7	6.9853	Gen1_Mut0_ID11	Gen0_Mut0_ID22	-	0.2001	0.92	0.6759	0.44	0.24	0.448	0.4	0.8	0.32	0.72	0.08	0.64	0.68	0.4	0.12	0.5012	0.484	0.48	0.5041	0.56	0.9263	0.88	0.2533
3	Gen0_Mut0_ID13	Furrowed_Dry_Crop_1.png	625.2779	637.9094	horizontal	136.7464	1000	1000	19.3811	10.424	0.1782	3.2225	5.5436	0.3295	9.759	2.9942	0.3148	13.4985	7.3699	13.4985	7.3699	13.4985	7.3699	-	-	-	0.92	0.16	0.16	0.48	0.48	0.76	0.16	0.36	0.56	0.24	0.2	0.4	0.24	0.36	0.2	0.16	0.6	0.84	0.44	0.32	0.28	0.08	0.6
3	Gen2_Mut0_ID3	Furrowed_Dry_Crop_1.png	772.32	181.8828	none	176.9448	1000	1000	29.2846	7.6178	0.198	13.0236	3.1286	0.1418	13.8694	5.6264	0.2647	15.5534	8.0155	15.5534	8.0155	15.5534	8.0155	Gen0_Mut0_ID4	Gen1_Mut0_ID9	-	0.2	0.6943	0.44	0.6	0.84	0.7656	0.76	0.8	0.68	0.4502	0.88	0.42	0.6814	0.1496	0.96	0.44	0.8565	0.2454	0.474	0.5946	0.2562	0.32	0.6342
3	Gen3_Mut0_IDR3	Furrowed_Dry_Crop_2.png	349.2453	188.7163	none	35.9265	1000	1000	65.8363	26.298	0.1825	7.3375	9.0305	0.2337	21.4807	5.1744	0.2229	40.5212	11.1221	5.2497	2.215	13.7568	5.6199	-	-	-	0.64	0.76	0.52	0.6	0.84	0.6	0.8	0.2	0.68	0.4	0.96	0.48	0.84	0.28	0.44	0.36	0.84	0.36	0.28	0.6	0.24	0.84	0.68
3	Gen3_Mut0_ID10	Furrowed_Dry_Crop_2.png	487.6796	617.3238	none	-165.1004	1000	1000	54.3651	17.6341	0.3255	6.6507	9.6775	0.2256	51.7539	21.0153	0.1307	41.707	14.748	5.7002	2.2834	13.8071	8.2053	Gen2_Mut0_ID9	Gen1_Mut0_ID2	-	0.6136	0.7521	0.48	0.6	0.68	0.4004	0.8	0.5187	0.68	0.1211	0.937	0.4928	0.72	0.8373	0.597	0.3531	0.1168	0.4072	0.9216	0.6035	0.7034	0.68	0.6397
3	Gen3_Mut0_ID7	Furrowed_Dry_Crop_2.png	621.273	326.2958	horizontal	135.9947	1000	1000	63.5918	15.3417	0.2447	10.1197	5.5327	0.2384	26.6987	5.9255	0.2012	39.3196	12.6161	6.6816	2.8386	14.4282	6.318	Gen2_Mut0_ID7	Gen0_Mut0_ID19	-	0.8262	0.28	0.48	0.84	0.2	0.28	0.9496	0.5173	0.64	0.28	0.56	0.96	0.88	0.84	0.2528	0.0237	0.2898	0.72	0.12	0.6721	0.723	0.68	0.655
3	Gen0_Mut0_ID19	Furrowed_Dry_Crop_2.png	781.7533	754.8726	none	78.7446	1000	1000	58.8132	12.2252	0.2903	31.624	15.5402	0.1009	-0.7578	4.3553	0.1564	46.0659	15.8238	6.2248	2.5143	15.0046	6.9175	-	-	-	0.84	0.28	0.48	0.84	0.2	0.28	0.92	0.56	0.64	0.28	0.56	0.96	0.88	0.84	0.88	0.04	0.68	0.72	0.12	0.72	0.76	0.68	0.96
3	Gen3_Mut0_ID1	Furrowed_Dry_Crop_0.png	202.4561	625.0651	none	1.6701	1000	1000	40.299	16.2488	0.1753	2.8794	4.8946	0.1614	17.7314	6.4578	0.2379	35.4527	12.6227	6.7068	2.5799	13.367	7.0757	Gen2_Mut0_ID4	Gen2_Mut0_ID9	-	0.64	0.231	0.4473	0.48	0.9401	0.6	0.2459	0.4496	0.5921	0.1142	0.44	0.4	0.72	0.72	0.597	0.36	0.4856	0.1224	0.44	0.6035	0.7034	0.7135	0.9917
3	Gen2_Mut0_ID9	Furrowed_Dry_Crop_0.png	337.7328	778.4425	horizontal	45.7544	1000	1000	58.8799	15.0698	0.2358	6.4409	11.3627	0.1819	26.2893	4.2772	0.1227	31.9518	9.9642	5.6765	2.2994	10.5028	5.2713	Gen0_Mut0_ID6	Gen0_Mut0_ID8	-	0.64	0.7404	0.52	0.6	0.96	0.6	0.8	0.4496	0.68	0.1219	0.96	0.4928	0.72	0.72	0.597	0.36	0.1411	0.4072	0.9216	0.6035	0.7034	0.7135	0.6397
3	Gen2_Mut0_ID1	Furrowed_Dry_Crop_0.png	490.7276	213.6534	none	-123.0856	1000	1000	32.2885	7.6745	0.3848	-17.7315	12.9202	0.1452	5.5888	1.9803	0.2271	38.7853	12.1115	7.9845	2.848	14.0421	5.8979	Gen0_Mut0_ID22	Gen1_Mut0_ID11	-	0.2734	0.92	0.52	0.3824	0.24	0.448	0.6444	0.04	0.32	0.7373	0.08	0.64	0.68	0.4	0.12	0.5012	0.929	0.4896	0.5041	0.56	0.88	0.3611	0.2533
3	Gen3_Mut0_IDR2	Furrowed_Dry_Crop_0.png	766.2101	615.0589	horizontal	65.3688	1000	1000	29.6513	4.2509	0.1906	-14.0538	21.3208	0.2333	15.2733	8.8709	0.2111	40.7337	10.6249	6.5866	3.2109	13.9927	6.7822	-	-	-	0.2	0.12	0.44	0.52	0.72	0.88	0.76	0.8	0.24	0.72	0.88	0.04	0.6	0.12	0.96	0.44	0.48	0.28	0.52	0.28	0.68	0.32	0.2
3	Gen1_Mut0_ID2	Furrowed_Wet_Crop_1.png	188.8696	335.5917	none	23.8563	1000	1000	56.3796	15.3466	0.2539	25.6726	17.301	0.2257	48.3644	16.4822	0.1317	34.6294	11.2155	6.978	2.0878	13.2026	7.3893	Gen0_Mut0_ID19	Gen0_Mut0_ID5	-	0.48	0.28	0.48	0.8335	0.68	0.4004	0.84	0.5187	0.5988	0.0485	0.44	0.88	0.8804	0.8418	0.88	0.2245	0.5787	0.1224	0.12	0.72	0.784	0.68	0.9583
3	Gen2_Mut0_ID0	Furrowed_Wet_Crop_1.png	342.5029	612.6082	horizontal	-15.2542	1000	1000	45.5914	33.3533	0.2248	8.8414	4.4217	0.2714	9.8167	2.4971	0.2005	33.1805	12.2048	7.9395	2.6331	12.7786	8.6265	Gen1_Mut0_ID11	Gen0_Mut0_ID22	-	0.2074	0.92	0.44	0.44	0.48	0.52	0.2714	0.8	0.32	0.9009	0.88	0.6038	0.6	0.12	0.12	0.08	0.484	0.7741	0.0603	0.56	0.9302	0.8735	0.56
3	Gen2_Mut0_ID4	Furrowed_Wet_Crop_1.png	461.1056	326.3966	none	-70.5051	1000	1000	22.1679	8.6014	0.1819	11.4535	12.5094	0.2908	11.1853	4.6731	0.2866	27.0767	6.9465	6.8132	2.8042	8.8494	4.9199	Gen1_Mut0_ID2	Gen0_Mut0_ID13	-	0.4783	0.2481	0.16	0.48	0.68	0.4004	0.2459	0.3602	0.5921	0.0485	0.44	0.4	0.8804	0.36	0.88	0.2245	0.5787	0.1224	0.44	0.72	0.784	0.08	0.9917
3	Gen0_Mut0_ID6	Furrowed_Wet_Crop_1.png	751.6077	208.3634	none	61.5264	1000	1000	51.6919	16.5706	0.2399	-28.8968	6.7057	0.08699	18.8111	13.2013	0.264	32.632	9.3292	4.7455	3.0477	10.4553	6.8241	-	-	-	0.6	0.24	0.28	0.16	0.96	0.4	0.32	0.48	0.44	0.12	0.12	0.68	0.72	0.72	0.52	0.48	0.8	0.24	0.08	0.96	0.72	0.72	0.12
3	Gen3_Mut0_ID3	Furrowed_Wet_Crop_0.png	336.1114	341.5643	none	10.3425	1000	1000	58.9987	26.3229	0.2131	7.7584	7.0931	0.2799	11.4316	2.8341	0.345	29.6447	8.5686	5.95	1.6663	9.2703	6.0641	Gen2_Mut0_ID0	Gen2_Mut0_ID3	-	0.2	0.6843	0.44	0.6	0.48	0.7547	0.76	0.8	0.32	0.4529	0.88	0.6038	0.5171	0.1494	0.9318	0.08	0.8565	0.7741	0.1153	0.5879	0.2562	0.7609	0.5544
3	Gen3_Mut0_ID2	Furrowed_Wet_Crop_0.png	497.2694	634.9779	horizontal	102.9679	1000	1000	20.5408	10.5254	0.2108	13.6312	2.5892	0.1012	13.418	4.3142	0.3421	29.755	9.6538	6.2301	1.8565	10.0003	6.5297	Gen2_Mut0_ID3	Gen2_Mut0_ID0	-	0.2074	0.93	0.44	0.44	0.84	0.5315	0.2714	0.8	0.68	0.8982	0.88	0.42	0.764	0.1202	0.1492	0.44	0.484	0.2454	0.4086	0.569	0.9302	0.4773	0.6337
3	Gen3_Mut0_ID0	Furrowed_Wet_Crop_0.png	623.5454	332.334	none	-126.8509	1000	1000	13.2451	7.1992	0.2614	6.9227	10.7669	0.19	13.2848	8.0801	0.3186	29.8855	12.5752	5.0013	2.2033	8.863	8.0424	Gen2_Mut0_ID9	Gen2_Mut0_ID4	-	0.4783	0.7575	0.2611	0.6	0.7016	0.4004	0.8	0.3602	0.68	0.0572	0.96	0.4928	0.8804	0.36	0.88	0.2245	0.2756	0.4072	0.9216	0.72	0.784	0.08	0.6397
3	Gen3_Mut0_IDR1	Furrowed_Wet_Crop_0.png	757.497	611.7664	horizontal	-15.8547	1000	1000	60.3377	27.5394	0.1993	10.9495	4.5377	0.1771	12.8871	5.545	0.258	35.6583	11.3556	8.69	2.2421	14.3221	6.3892	Gen0_Mut0_ID8	Gen0_Mut0_ID4	-	0.2844	0.6943	0.44	0.6	0.84	0.88	0.76	0.8	0.68	0.4	0.892	0.48	0.6172	0.1496	0.9532	0.3657	0.84	0.28	0.28	0.5982	0.2562	0.8374	0.6342
4	Gen4_Mut0_ID5	Furrowed_Dry_Crop_0.png	180.837	769.3568	none	134.1071	1000	1000	33.1744	22.2745	0.2355	-5.4663	11.253	0.2094	24.3374	7.6566	0.31	7.7297	2.4347	7.7297	2.4347	7.7297	2.4347	Gen3_Mut0_IDR3	Gen3_Mut0_ID1	-	0.64	0.2313	0.52	0.6	0.9383	0.6	0.3511	0.4471	0.68	0.1142	0.44	0.48	0.7222	0.7403	0.44	0.3553	0.4996	0.1224	0.44	0.6035	0.24	0.84	0.9917
4	Gen4_Mut0_IDR1	Furrowed_Dry_Crop_0.png	336.2376	629.4456	none	118.1424	1000	1000	45.9797	33.3562	0.2845	8.8233	4.3992	0.2954	9.8167	2.4468	0.2258	6.1706	2.837	6.1706	2.837	6.1706	2.837	Gen1_Mut0_ID11	Gen0_Mut0_ID22	-	0.2074	0.92	0.44	0.44	0.48	0.52	0.2714	0.8	0.32	0.9009	0.88	0.6038	0.6	0.12	0.12	0.08	0.484	0.7741	0.0603	0.56	0.9302	0.8735	0.56
4	Gen3_Mut0_IDR1	Furrowed_Dry_Crop_0.png	619.3548	193.6638	none	113.2517	1000	1000	61.1305	27.2437	0.1759	10.8363	4.5515	0.2285	12.7773	5.4091	0.4396	7.4269	2.8326	7.4269	2.8326	7.4269	2.8326	Gen0_Mut0_ID8	Gen0_Mut0_ID4	-	0.2844	0.6943	0.44	0.6	0.84	0.88	0.76	0.8	0.68	0.4	0.892	0.48	0.6172	0.1496	0.9532	0.3657	0.84	0.28	0.28	0.5982	0.2562	0.8374	0.6342
4	Gen1_Mut0_ID2	Furrowed_Dry_Crop_0.png	770.1122	346.433	none	-123.6908	1000	1000	56.4378	15.2848	0.2825	25.718	17.0783	0.2354	48.4698	16.2567	0.1187	7.9157	2.9146	7.9157	2.9146	7.9157	2.9146	Gen0_Mut0_ID19	Gen0_Mut0_ID5	-	0.48	0.28	0.48	0.8335	0.68	0.4004	0.84	0.5187	0.5988	0.0485	0.44	0.88	0.8804	0.8418	0.88	0.2245	0.5787	0.1224	0.12	0.72	0.784	0.68	0.9583
4	Gen3_Mut0_ID11	Furrowed_Dry_Crop_2.png	185.5336	210.9929	none	95.8331	1000	1000	60.0055	16.3898	0.2144	25.5704	18.8278	0.2703	20.2624	7.3504	0.3032	15.9651	7.2908	15.9651	7.2908	15.9651	7.2908	Gen1_Mut0_ID2	Gen2_Mut0_ID9	-	0.5021	0.2683	0.52	0.8335	0.96	0.6	0.84	0.4496	0.5988	0.0493	0.462	0.88	0.8804	0.7244	0.88	0.2303	0.603	0.1224	0.12	0.72	0.784	0.7135	0.9583
4	Gen4_Mut0_ID2	Furrowed_Dry_Crop_2.png	485.4728	351.8625	none	-13.7503	1000	1000	67.6261	21.3477	0.2379	-2.1135	18.1084	0.2162	15.6791	9.5974	0.321	17.0346	7.6898	17.0346	7.6898	17.0346	7.6898	Gen3_Mut0_IDR1	Gen2_Mut0_ID9	-	0.64	0.7404	0.52	0.6	0.84	0.6	0.7645	0.4496	0.68	0.4	0.96	0.49	0.72	0.1496	0.9532	0.3657	0.6908	0.28	0.28	0.6026	0.6869	0.8374	0.6342
4	Gen0_Mut0_ID13	Furrowed_Dry_Crop_2.png	611.8282	181.6335	horizontal	51.2742	1000	1000	19.4835	10.4769	0.1803	3.167	5.5651	0.2792	9.6045	2.8868	0.3151	11.1142	5.8287	11.1142	5.8287	11.1142	5.8287	-	-	-	0.92	0.16	0.16	0.48	0.48	0.76	0.16	0.36	0.56	0.24	0.2	0.4	0.24	0.36	0.2	0.16	0.6	0.84	0.44	0.32	0.28	0.08	0.6
4	Gen4_Mut0_IDR2	Furrowed_Dry_Crop_2.png	759.2328	357.6137	horizontal	-9.4597	1000	1000	58.9371	12.096	0.2189	31.5519	15.6311	0.1036	-0.6905	4.4936	0.1257	14.6622	6.9151	14.6622	6.9151	14.6622	6.9151	-	-	-	0.84	0.28	0.48	0.84	0.2	0.28	0.92	0.56	0.64	0.28	0.56	0.96	0.88	0.84	0.88	0.04	0.68	0.72	0.12	0.72	0.76	0.68	0.96
4	Gen3_Mut0_IDR3	Furrowed_Dry_Crop_1.png	333.2201	329.0014	horizontal	30.8409	1000	1000	65.6574	26.3671	0.2461	7.6122	8.9855	0.2853	21.5709	5.2562	0.2929	38.914	12.2212	6.1204	2.8603	13.969	6.4263	-	-	-	0.64	0.76	0.52	0.6	0.84	0.6	0.8	0.2	0.68	0.4	0.96	0.48	0.84	0.28	0.44	0.36	0.84	0.36	0.28	0.6	0.24	0.84	0.68
4	Gen2_Mut0_ID3	Furrowed_Dry_Crop_1.png	468.2662	633.7757	none	132.2171	1000	1000	29.6206	7.8006	0.2382	12.9996	3.0182	0.1035	13.8261	5.5081	0.386	41.5463	13.17	5.6129	2.3951	13.4303	7.3595	Gen0_Mut0_ID4	Gen1_Mut0_ID9	-	0.2	0.6943	0.44	0.6	0.84	0.7656	0.76	0.8	0.68	0.4502	0.88	0.42	0.6814	0.1496	0.96	0.44	0.8565	0.2454	0.474	0.5946	0.2562	0.32	0.6342
4	Gen4_Mut0_ID9	Furrowed_Dry_Crop_1.png	602.4163	327.929	none	-176.8459	1000	1000	27.9269	9.8067	0.1791	2.2167	9.8371	0.2315	8.9951	3.3256	0.2618	41.5049	16.0238	7.2067	2.6083	13.821	7.0891	Gen1_Mut0_ID2	Gen0_Mut0_ID13	-	0.9065	0.0343	0.204	0.48	0.48	0.7372	0.1902	0.5187	0.5681	0.237	0.2	0.8303	0.24	0.36	0.2	0.1681	0.6	0.1224	0.44	0.3229	0.3409	0.08	0.9268
4	Gen4_Mut0_ID10	Furrowed_Dry_Crop_1.png	786.449	628.8199	none	30.7898	1000	1000	44.6317	16.1704	0.2224	-20.1137	8.7677	0.07416	26.8408	11.6296	0.2554	37.7418	15.3288	7.0135	2.4098	14.7029	8.0219	Gen3_Mut0_ID11	Gen0_Mut0_ID6	-	0.5021	0.2683	0.52	0.7808	0.96	0.6	0.32	0.4496	0.9188	0.4435	0.3996	0.68	0.8804	0.72	0.88	0.2303	0.6152	0.249	0.1412	0.72	0.72	0.7085	0.12
4	Gen4_Mut0_IDR0	Furrowed_Wet_Crop_1.png	344.8336	614.8215	none	58.4072	1000	1000	32.2693	7.6873	0.2604	-17.7247	12.9231	0.1576	5.6267	2.0123	0.1543	32.9257	12.2156	7.91	2.6164	12.4488	8.4979	Gen0_Mut0_ID22	Gen1_Mut0_ID11	-	0.2734	0.92	0.52	0.3824	0.24	0.448	0.6444	0.04	0.32	0.7373	0.08	0.64	0.68	0.4	0.12	0.5012	0.929	0.4896	0.5041	0.56	0.88	0.3611	0.2533
4	Gen4_Mut0_ID8	Furrowed_Wet_Crop_1.png	479.8768	782.2996	none	-163.4783	1000	1000	58.4063	17.381	0.1671	5.4522	8.5225	0.3424	49.7649	17.9068	0.09997	29.3355	9.9244	6.1624	2.6406	10.0006	6.8813	Gen0_Mut0_ID13	Gen1_Mut0_ID2	-	0.4941	0.4057	0.4274	0.8335	0.68	0.4248	0.8084	0.36	0.5873	0.0515	0.44	0.4563	0.8804	0.8418	0.88	0.215	0.5787	0.84	0.12	0.7171	0.7132	0.68	0.6349
4	Gen4_Mut0_ID7	Furrowed_Wet_Crop_1.png	618.9411	617.5418	none	166.523	1000	1000	58.9695	25.6154	0.2274	7.1338	5.8823	0.2835	12.0006	3.8504	0.309	31.9752	14.0046	4.8106	2.0373	9.2823	8.0053	Gen3_Mut0_ID3	Gen2_Mut0_ID3	-	0.2	0.6843	0.44	0.6	0.4593	0.7547	0.76	0.8	0.3177	0.4529	0.8749	0.6028	0.6814	0.1562	0.96	0.08	0.8565	0.2942	0.1153	0.5946	0.2562	0.7609	0.5544
4	Gen4_Mut0_ID0	Furrowed_Wet_Crop_1.png	752.0968	762.3452	none	-130.9288	1000	1000	49.9591	13.2008	0.2277	7.0167	5.2014	0.3574	19.8245	5.3352	0.141	29.2182	11.3633	6.0845	2.6859	9.0827	7.9869	Gen3_Mut0_ID11	Gen2_Mut0_ID7	-	0.8161	0.2937	0.5697	0.8184	0.96	0.3375	0.9175	0.4629	0.5988	0.0909	0.4629	0.9613	0.88	0.2695	0.7244	0.16	0.603	0.72	0.1542	0.6721	0.784	0.5183	0.6
4	Gen2_Mut0_ID7	Furrowed_Wet_Crop_0.png	191.2912	200.1628	none	15.7818	1000	1000	61.3685	15.7441	0.1644	6.8844	3.6221	0.3008	26.3635	8.1395	0.1254	32.0262	8.759	5.1131	3.5494	10.3623	7.3365	Gen1_Mut0_ID5	Gen0_Mut0_ID19	-	0.8378	0.2937	0.2115	0.8184	0.2	0.3375	0.9498	0.5396	0.64	0.32	0.56	0.9613	0.88	0.84	0.2695	0.16	0.2	0.72	0.1379	0.6721	0.723	0.6601	0.6
4	Gen2_Mut0_ID9	Furrowed_Wet_Crop_0.png	335.9232	343.7701	none	60.437	1000	1000	58.9148	14.9276	0.1274	6.5287	11.4491	0.1699	26.2377	4.3679	0.1072	29.6406	8.6886	5.8522	1.6569	9.2781	6.2263	Gen0_Mut0_ID6	Gen0_Mut0_ID8	-	0.64	0.7404	0.52	0.6	0.96	0.6	0.8	0.4496	0.68	0.1219	0.96	0.4928	0.72	0.72	0.597	0.36	0.1411	0.4072	0.9216	0.6035	0.7034	0.7135	0.6397
4	Gen3_Mut0_ID1	Furrowed_Wet_Crop_0.png	602.8825	207.9303	none	11.8927	1000	1000	40.1478	16.1817	0.2421	3.0011	5.2524	0.2384	17.7817	6.4364	0.1477	31.9383	11.1831	7.8721	4.1454	14.5483	11.0485	Gen2_Mut0_ID4	Gen2_Mut0_ID9	-	0.64	0.231	0.4473	0.48	0.9401	0.6	0.2459	0.4496	0.5921	0.1142	0.44	0.4	0.72	0.72	0.597	0.36	0.4856	0.1224	0.44	0.6035	0.7034	0.7135	0.9917
4	Gen3_Mut0_ID3	Furrowed_Wet_Crop_0.png	775.8199	319.6378	horizontal	145.4482	1000	1000	59.1014	25.777	0.1927	7.8553	6.9801	0.3168	11.6064	2.9554	0.2975	30.2613	9.6457	6.4699	2.7764	11.1912	7.147	Gen2_Mut0_ID0	Gen2_Mut0_ID3	-	0.2	0.6843	0.44	0.6	0.48	0.7547	0.76	0.8	0.32	0.4529	0.88	0.6038	0.5171	0.1494	0.9318	0.08	0.8565	0.7741	0.1153	0.5879	0.2562	0.7609	0.5544
4	Gen4_Mut0_ID3	Furrowed_Wet_Crop_2.png	188.4664	787.4655	horizontal	92.2675	1000	1000	58.1666	14.4781	0.1333	6.0903	11.5353	0.1758	27.3032	6.0741	0.09811	23.1937	7.1777	4.2305	1.5297	4.7363	5.233	Gen2_Mut0_ID9	Gen3_Mut0_IDR1	-	0.2844	0.6943	0.44	0.6	0.96	0.88	0.796	0.8	0.68	0.1219	0.892	0.4822	0.6172	0.72	0.597	0.36	0.2584	0.4072	0.9216	0.599	0.2721	0.7135	0.6397
4	Gen0_Mut0_ID6	Furrowed_Wet_Crop_2.png	363.5533	344.7979	horizontal	144.9637	1000	1000	51.5226	16.62	0.2221	-28.8548	6.7417	0.06879	18.9349	13.2761	0.2217	33.6389	11.6919	8.278	2.5986	13.9401	8.5192	-	-	-	0.6	0.24	0.28	0.16	0.96	0.4	0.32	0.48	0.44	0.12	0.12	0.68	0.72	0.72	0.52	0.48	0.8	0.24	0.08	0.96	0.72	0.72	0.12
4	Gen4_Mut0_ID1	Furrowed_Wet_Crop_2.png	485.6886	621.6356	horizontal	158.87	1000	1000	65.1884	18.2136	0.143	17.7178	12.7569	0.3122	23.5192	6.9749	0.1948	28.3097	9.9751	6.0338	2.5948	9.2245	7.0169	Gen2_Mut0_ID7	Gen3_Mut0_ID11	-	0.5224	0.2683	0.1618	0.8335	0.2	0.6	0.8628	0.5282	0.64	0.3197	0.5591	0.88	0.8804	0.84	0.88	0.2303	0.2	0.1224	0.0999	0.72	0.723	0.8553	0.9583
4	Gen2_Mut0_ID10	Furrowed_Wet_Crop_2.png	752.5305	200.8945	horizontal	-4.6542	1000	1000	45.125	33.9364	0.2529	-3.3024	17.4104	0.2816	8.4294	2.7059	0.2079	29.293	11.7268	6.4003	2.8116	9.5863	8.6116	Gen1_Mut0_ID11	Gen0_Mut0_ID22	-	0.2001	0.92	0.6759	0.44	0.24	0.448	0.4	0.8	0.32	0.72	0.08	0.64	0.68	0.4	0.12	0.5012	0.484	0.48	0.5041	0.56	0.9263	0.88	0.2533
5	Gen4_Mut0_ID8	Furrowed_Wet_Crop_1.png	185.7852	643.243	none	152.614	1000	1000	58.1871	17.4723	0.1679	5.3131	8.5382	0.3041	49.5385	18.1573	0.122	5.7183	1.8974	5.7183	1.8974	5.7183	1.8974	Gen0_Mut0_ID13	Gen1_Mut0_ID2	-	0.4941	0.4057	0.4274	0.8335	0.68	0.4248	0.8084	0.36	0.5873	0.0515	0.44	0.4563	0.8804	0.8418	0.88	0.215	0.5787	0.84	0.12	0.7171	0.7132	0.68	0.6349
5	Gen5_Mut0_ID6	Furrowed_Wet_Crop_1.png	334.5196	179.586	horizontal	74.2719	1000	1000	60.1732	19.6247	0.24	8.2834	6.0211	0.2952	16.9668	9.9486	0.32	6.6656	2.7317	6.6656	2.7317	6.6656	2.7317	Gen3_Mut0_ID1	Gen4_Mut0_ID7	-	0.5465	0.6843	0.4473	0.4912	0.9401	0.6296	0.76	0.4496	0.5434	0.2053	0.7896	0.4	0.6814	0.72	0.597	0.0831	0.4856	0.1635	0.1153	0.5946	0.2562	0.7609	0.5544
5	Gen3_Mut0_ID11	Furrowed_Wet_Crop_1.png	639.6916	327.3725	horizontal	-163.4915	1000	1000	60.0318	16.3205	0.1794	25.4808	18.9576	0.2802	20.2675	7.3254	0.2356	6.5192	1.8596	6.5192	1.8596	6.5192	1.8596	Gen1_Mut0_ID2	Gen2_Mut0_ID9	-	0.5021	0.2683	0.52	0.8335	0.96	0.6	0.84	0.4496	0.5988	0.0493	0.462	0.88	0.8804	0.7244	0.88	0.2303	0.603	0.1224	0.12	0.72	0.784	0.7135	0.9583
5	Gen5_Mut0_ID3	Furrowed_Wet_Crop_1.png	773.1548	614.701	none	-162.0809	1000	1000	34.6443	7.7212	0.2811	7.8726	7.4224	0.2198	12.8506	4.5853	0.2327	6.3385	3.0636	6.3385	3.0636	6.3385	3.0636	Gen2_Mut0_ID3	Gen3_Mut0_ID11	-	0.2	0.2683	0.44	0.6	0.96	0.7656	0.76	0.4496	0.5988	0.0493	0.8794	0.8244	0.7217	0.708	0.96	0.44	0.603	0.1224	0.4793	0.72	0.2562	0.3948	0.6342
5	Gen4_Mut0_ID9	Furrowed_Dry_Crop_2.png	215.3329	626.4069	none	171.3354	1000	1000	27.7832	9.7078	0.2466	2.2428	9.9351	0.2777	8.9945	3.2452	0.3376	14.5333	6.4926	14.5333	6.4926	14.5333	6.4926	Gen1_Mut0_ID2	Gen0_Mut0_ID13	-	0.9065	0.0343	0.204	0.48	0.48	0.7372	0.1902	0.5187	0.5681	0.237	0.2	0.8303	0.24	0.36	0.2	0.1681	0.6	0.1224	0.44	0.3229	0.3409	0.08	0.9268
5	Gen5_Mut0_ID9	Furrowed_Dry_Crop_2.png	340.7628	185.2658	horizontal	-92.2026	1000	1000	58.9662	20.3355	0.3061	10.5441	7.5785	0.2861	24.0165	4.1543	0.1389	14.5444	5.3293	14.5444	5.3293	14.5444	5.3293	Gen3_Mut0_IDR3	Gen1_Mut0_ID2	-	0.64	0.76	0.52	0.6	0.68	0.3632	0.8751	0.2502	0.5988	0.0485	0.44	0.8819	0.8804	0.8418	0.44	0.2245	0.84	0.3536	0.28	0.5997	0.24	0.68	0.68
5	Gen5_Mut0_ID5	Furrowed_Dry_Crop_2.png	622.4288	632.3765	horizontal	163.8814	1000	1000	62.4988	21.1547	0.2596	11.9621	5.6835	0.1897	14.9901	8.7886	0.3602	15.2335	6.9997	15.2335	6.9997	15.2335	6.9997	Gen3_Mut0_ID3	Gen3_Mut0_IDR1	-	0.2	0.6943	0.44	0.5715	0.513	0.88	0.76	0.8	0.68	0.4529	0.88	0.48	0.6172	0.1496	0.9532	0.3402	0.8551	0.28	0.1153	0.5982	0.2562	0.7609	0.6274
5	Gen0_Mut0_ID13	Furrowed_Dry_Crop_2.png	762.3516	769.0166	none	125.7748	1000	1000	19.4404	10.4696	0.1056	3.1757	5.5436	0.2951	9.7034	2.9536	0.1101	17.2717	7.4403	17.2717	7.4403	17.2717	7.4403	-	-	-	0.92	0.16	0.16	0.48	0.48	0.76	0.16	0.36	0.56	0.24	0.2	0.4	0.24	0.36	0.2	0.16	0.6	0.84	0.44	0.32	0.28	0.08	0.6
5	Gen4_Mut0_IDR1	Furrowed_Wet_Crop_2.png	187.4934	771.0807	none	7.6094	1000	1000	45.7708	33.5535	0.3412	8.8768	4.4129	0.2634	9.8664	2.4538	0.3109	25.4153	8.0993	5.0646	1.9709	6.3703	5.5975	Gen1_Mut0_ID11	Gen0_Mut0_ID22	-	0.2074	0.92	0.44	0.44	0.48	0.52	0.2714	0.8	0.32	0.9009	0.88	0.6038	0.6	0.12	0.12	0.08	0.484	0.7741	0.0603	0.56	0.9302	0.8735	0.56
5	Gen3_Mut0_ID1	Furrowed_Wet_Crop_2.png	322.8329	203.7985	none	93.1575	1000	1000	40.3965	16.278	0.2819	3.0132	5.2231	0.1613	17.7197	6.4603	0.1683	30.722	9.7052	6.1136	1.6748	10.3967	6.1698	Gen2_Mut0_ID4	Gen2_Mut0_ID9	-	0.64	0.231	0.4473	0.48	0.9401	0.6	0.2459	0.4496	0.5921	0.1142	0.44	0.4	0.72	0.72	0.597	0.36	0.4856	0.1224	0.44	0.6035	0.7034	0.7135	0.9917
5	Gen5_Mut0_ID7	Furrowed_Wet_Crop_2.png	630.688	771.5308	none	-15.7637	1000	1000	34.7668	18.7863	0.3659	-1.9877	4.4723	0.1382	10.2121	5.2978	0.2427	27.4685	8.7882	5.4447	3.4451	6.9981	6.4191	Gen4_Mut0_ID7	Gen3_Mut0_ID1	-	0.2736	0.231	0.44	0.5898	0.4593	0.7307	0.2459	0.8	0.3578	0.3863	0.5086	0.6028	0.72	0.1562	0.96	0.3573	0.8565	0.2629	0.44	0.6035	0.7034	0.7135	0.9917
5	Gen5_Mut0_ID2	Furrowed_Wet_Crop_2.png	762.8262	194.1097	none	-86.8595	1000	1000	60.1833	21.0535	0.2035	18.437	13.9698	0.1625	20.0272	9.382	0.1856	28.2541	10.0569	6.3125	2.3708	8.8434	7.5126	Gen3_Mut0_ID11	Gen2_Mut0_ID3	-	0.5021	0.6943	0.52	0.8335	0.84	0.6	0.84	0.8	0.68	0.4502	0.4626	0.4846	0.8244	0.1665	0.88	0.2303	0.8565	0.2454	0.1147	0.5946	0.784	0.6131	0.9583
5	Gen5_Mut0_ID11	Furrowed_Dry_Crop_0.png	199.5346	352.5951	none	174.7657	1000	1000	56.9857	23.8954	0.1687	2.9947	6.1044	0.335	45.4715	13.1928	0.08148	37.0862	13.1998	7.5472	2.7613	14.0372	7.1307	Gen3_Mut0_IDR1	Gen4_Mut0_ID8	-	0.2844	0.7194	0.4147	0.6455	0.84	0.88	0.76	0.8	0.68	0.4	0.433	0.4574	0.6172	0.8278	0.8743	0.215	0.84	0.84	0.28	0.7171	0.2562	0.8374	0.6342
5	Gen5_Mut0_ID4	Furrowed_Dry_Crop_0.png	337.8137	631.3222	horizontal	164.3394	1000	1000	63.4491	24.9606	0.2136	0.9146	6.9063	0.2578	14.0936	6.5133	0.2759	39.3903	12.6106	6.3563	2.8673	14.1327	6.396	Gen3_Mut0_IDR1	Gen3_Mut0_ID3	-	0.2844	0.6843	0.44	0.6285	0.8033	0.7547	0.76	0.8	0.32	0.4	0.892	0.6038	0.5171	0.1494	0.9318	0.1084	0.8415	0.7741	0.28	0.5879	0.2562	0.8374	0.5619
5	Gen3_Mut0_ID3	Furrowed_Dry_Crop_0.png	641.7615	200.2353	horizontal	88.6278	1000	1000	59.0831	25.9796	0.2301	7.8018	6.9818	0.251	11.5225	2.9956	0.344	38.5664	13.7347	7.0324	2.7438	14.4992	6.9864	Gen2_Mut0_ID0	Gen2_Mut0_ID3	-	0.2	0.6843	0.44	0.6	0.48	0.7547	0.76	0.8	0.32	0.4529	0.88	0.6038	0.5171	0.1494	0.9318	0.08	0.8565	0.7741	0.1153	0.5879	0.2562	0.7609	0.5544
5	Gen5_Mut0_ID8	Furrowed_Dry_Crop_0.png	776.4135	621.0745	none	-118.7716	1000	1000	57.9108	23.715	0.2027	11.043	12.7461	0.3279	40.107	15.8883	0.1325	40.0158	11.0768	6.4585	3.3294	13.0191	6.1771	Gen1_Mut0_ID2	Gen3_Mut0_IDR3	-	0.48	0.28	0.48	0.8335	0.84	0.6369	0.765	0.4562	0.68	0.4	0.96	0.4781	0.84	0.28	0.88	0.36	0.5787	0.129	0.12	0.7164	0.784	0.84	0.9583
5	Gen5_Mut0_ID10	Furrowed_Wet_Crop_0.png	317.1805	201.1779	none	102.1862	1000	1000	56.3958	21.7416	0.226	8.8912	5.2001	0.24	13.3053	3.044	0.2001	27.5446	8.3494	5.4572	3.387	7.0135	6.0346	Gen4_Mut0_ID8	Gen3_Mut0_IDR1	-	0.4941	0.3806	0.4527	0.7716	0.68	0.4248	0.8084	0.36	0.5873	0.0515	0.899	0.4789	0.8804	0.1639	0.9589	0.3657	0.5787	0.28	0.12	0.5982	0.7132	0.68	0.6349
5	Gen3_Mut0_IDR3	Furrowed_Wet_Crop_0.png	480.1701	619.2033	none	-41.4076	1000	1000	66.2793	25.8941	0.1214	7.3646	8.9651	0.2208	21.5598	5.1178	0.1985	28.2956	8.0247	5.9567	1.9719	9.0236	5.6985	-	-	-	0.64	0.76	0.52	0.6	0.84	0.6	0.8	0.2	0.68	0.4	0.96	0.48	0.84	0.28	0.44	0.36	0.84	0.36	0.28	0.6	0.24	0.84	0.68
5	Gen2_Mut0_ID3	Furrowed_Wet_Crop_0.png	622.8297	331.8559	none	-66.5566	1000	1000	29.3257	7.5935	0.3344	13.0238	3.0376	0.09709	13.8435	5.6676	0.2817	30.274	12.6395	5.0083	2.1956	9.133	8.0331	Gen0_Mut0_ID4	Gen1_Mut0_ID9	-	0.2	0.6943	0.44	0.6	0.84	0.7656	0.76	0.8	0.68	0.4502	0.88	0.42	0.6814	0.1496	0.96	0.44	0.8565	0.2454	0.474	0.5946	0.2562	0.32	0.6342
5	Gen1_Mut0_ID2	Furrowed_Wet_Crop_0.png	781.4759	184.1035	horizontal	80.6101	1000	1000	56.316	15.4256	0.1146	25.4694	17.5065	0.2224	48.2702	16.6446	0.09909	24.8216	7.7567	4.6604	1.5333	5.947	5.3893	Gen0_Mut0_ID19	Gen0_Mut0_ID5	-	0.48	0.28	0.48	0.8335	0.68	0.4004	0.84	0.5187	0.5988	0.0485	0.44	0.88	0.8804	0.8418	0.88	0.2245	0.5787	0.1224	0.12	0.72	0.784	0.68	0.9583
5	Gen3_Mut0_IDR1	Furrowed_Dry_Crop_1.png	329.9845	621.0536	horizontal	20.5721	1000	1000	60.7789	27.8851	0.27	10.7205	4.7073	0.2178	12.3249	4.9955	0.2901	42.0682	15.8058	7.2777	2.8195	16.4974	8.0894	Gen0_Mut0_ID8	Gen0_Mut0_ID4	-	0.2844	0.6943	0.44	0.6	0.84	0.88	0.76	0.8	0.68	0.4	0.892	0.48	0.6172	0.1496	0.9532	0.3657	0.84	0.28	0.28	0.5982	0.2562	0.8374	0.6342
5	Gen5_Mut0_IDR0	Furrowed_Dry_Crop_1.png	456.492	342.9062	none	141.5475	1000	1000	45.0633	33.7646	0.2676	-3.3635	17.3679	0.317	8.4141	2.7042	0.3458	39.7463	12.6135	6.1917	2.1668	12.783	6.9039	Gen1_Mut0_ID11	Gen0_Mut0_ID22	-	0.2001	0.92	0.6759	0.44	0.24	0.448	0.4	0.8	0.32	0.72	0.08	0.64	0.68	0.4	0.12	0.5012	0.484	0.48	0.5041	0.56	0.9263	0.88	0.2533
5	Gen4_Mut0_ID7	Furrowed_Dry_Crop_1.png	625.744	191.7131	none	-70.7074	1000	1000	58.9554	25.7394	0.1724	7.1715	5.8557	0.2252	11.9644	3.8451	0.483	35.81	11.605	7.0945	2.7856	12.7066	6.1044	Gen3_Mut0_ID3	Gen2_Mut0_ID3	-	0.2	0.6843	0.44	0.6	0.4593	0.7547	0.76	0.8	0.3177	0.4529	0.8749	0.6028	0.6814	0.1562	0.96	0.08	0.8565	0.2942	0.1153	0.5946	0.2562	0.7609	0.5544
5	Gen5_Mut0_ID0	Furrowed_Dry_Crop_1.png	757.6462	759.7208	none	-158.2675	1000	1000	12.5298	4.6948	0.1253	9.9833	4.9092	0.2951	9.9439	3.5493	0.2248	38.6394	13.7575	5.895	2.3284	12.2303	7.6779	Gen4_Mut0_ID8	Gen4_Mut0_ID9	-	0.8788	0.0343	0.4274	0.5269	0.68	0.4511	0.8084	0.36	0.5873	0.237	0.2	0.4563	0.24	0.36	0.88	0.1681	0.5787	0.1224	0.12	0.3229	0.7132	0.08	0.6349
6	Gen0_Mut0_ID13	Furrowed_Dry_Crop_0.png	190.0396	326.4283	horizontal	-155.058	1000	1000	19.3958	10.4957	0.1591	3.2462	5.5868	0.2559	9.6298	2.7807	0.2984	6.6203	2.8581	6.6203	2.8581	6.6203	2.8581	-	-	-	0.92	0.16	0.16	0.48	0.48	0.76	0.16	0.36	0.56	0.24	0.2	0.4	0.24	0.36	0.2	0.16	0.6	0.84	0.44	0.32	0.28	0.08	0.6
6	Gen6_Mut0_ID10	Furrowed_Dry_Crop_0.png	329.7765	194.344	horizontal	155.6968	1000	1000	61.8169	24.2509	0.2036	2.3852	7.4548	0.1959	46.8548	12.9556	0.09279	6.8688	2.4419	6.8688	2.4419	6.8688	2.4419	Gen5_Mut0_ID11	Gen2_Mut0_ID3	-	0.2828	0.7194	0.44	0.6455	0.84	0.88	0.76	0.8	0.68	0.4502	0.88	0.42	0.6814	0.8442	0.8765	0.2273	0.8565	0.2454	0.474	0.5946	0.2562	0.8374	0.6342
6	Gen5_Mut0_ID11	Furrowed_Dry_Crop_0.png	480.3884	327.7673	horizontal	82.6333	1000	1000	57.3035	23.6134	0.3219	3.1375	6.1137	0.2846	45.7128	13.0785	0.1061	5.6843	2.2373	5.6843	2.2373	5.6843	2.2373	Gen3_Mut0_IDR1	Gen4_Mut0_ID8	-	0.2844	0.7194	0.4147	0.6455	0.84	0.88	0.76	0.8	0.68	0.4	0.433	0.4574	0.6172	0.8278	0.8743	0.215	0.84	0.84	0.28	0.7171	0.2562	0.8374	0.6342
6	Gen3_Mut0_ID3	Furrowed_Dry_Crop_0.png	760.2758	193.4495	horizontal	-173.3723	1000	1000	58.9416	26.1645	0.1831	7.8689	7.0087	0.2818	11.4899	2.947	0.1678	5.8594	2.334	5.8594	2.334	5.8594	2.334	Gen2_Mut0_ID0	Gen2_Mut0_ID3	-	0.2	0.6843	0.44	0.6	0.48	0.7547	0.76	0.8	0.32	0.4529	0.88	0.6038	0.5171	0.1494	0.9318	0.08	0.8565	0.7741	0.1153	0.5879	0.2562	0.7609	0.5544
6	Gen5_Mut0_ID0	Furrowed_Wet_Crop_2.png	174.0925	635.1441	horizontal	178.4437	1000	1000	12.4026	4.7755	0.1174	10.0631	4.9831	0.213	9.7709	3.3575	0.2658	13.0158	8.0261	13.0158	8.0261	13.0158	8.0261	Gen4_Mut0_ID8	Gen4_Mut0_ID9	-	0.8788	0.0343	0.4274	0.5269	0.68	0.4511	0.8084	0.36	0.5873	0.237	0.2	0.4563	0.24	0.36	0.88	0.1681	0.5787	0.1224	0.12	0.3229	0.7132	0.08	0.6349
6	Gen3_Mut0_ID1	Furrowed_Wet_Crop_2.png	490.0211	763.8242	none	16.2044	1000	1000	39.9877	15.9074	0.3001	3.0881	5.3748	0.1864	17.8468	6.5298	0.1992	14.8238	8.2897	14.8238	8.2897	14.8238	8.2897	Gen2_Mut0_ID4	Gen2_Mut0_ID9	-	0.64	0.231	0.4473	0.48	0.9401	0.6	0.2459	0.4496	0.5921	0.1142	0.44	0.4	0.72	0.72	0.597	0.36	0.4856	0.1224	0.44	0.6035	0.7034	0.7135	0.9917
6	Gen2_Mut0_ID3	Furrowed_Wet_Crop_2.png	619.1175	332.7182	none	-114.594	1000	1000	29.4464	7.7527	0.3241	13.0732	3.0478	0.1304	13.8558	5.6054	0.2042	9.7094	8.8495	9.7094	8.8495	9.7094	8.8495	Gen0_Mut0_ID4	Gen1_Mut0_ID9	-	0.2	0.6943	0.44	0.6	0.84	0.7656	0.76	0.8	0.68	0.4502	0.88	0.42	0.6814	0.1496	0.96	0.44	0.8565	0.2454	0.474	0.5946	0.2562	0.32	0.6342
6	Gen5_Mut0_ID4	Furrowed_Wet_Crop_2.png	777.9676	631.9549	none	-110.7328	1000	1000	63.4479	24.9638	0.198	0.8701	6.9019	0.2289	14.1056	6.6603	0.3222	8.7518	6.419	8.7518	6.419	8.7518	6.419	Gen3_Mut0_IDR1	Gen3_Mut0_ID3	-	0.2844	0.6843	0.44	0.6285	0.8033	0.7547	0.76	0.8	0.32	0.4	0.892	0.6038	0.5171	0.1494	0.9318	0.1084	0.8415	0.7741	0.28	0.5879	0.2562	0.8374	0.5619
6	Gen6_Mut0_ID1	Furrowed_Dry_Crop_1.png	327.3631	324.8213	none	170.5133	1000	1000	59.9018	21.5296	0.2607	4.1811	4.8045	0.3657	30.7187	5.26	0.1895	38.8347	12.137	6.4494	2.6736	14.4105	6.287	Gen0_Mut0_ID13	Gen5_Mut0_ID11	-	0.3992	0.7194	0.4147	0.6455	0.5409	0.76	0.775	0.36	0.5229	0.4568	0.2	0.4574	0.6172	0.8278	0.236	0.16	0.84	0.84	0.4676	0.32	0.28	0.8374	0.6
6	Gen4_Mut0_ID8	Furrowed_Dry_Crop_1.png	479.6663	610.5925	none	55.1622	1000	1000	58.3758	17.2456	0.1826	5.431	8.4174	0.3024	49.7482	17.7529	0.0918	44.1142	14.9018	5.4569	2.5377	13.8439	6.5302	Gen0_Mut0_ID13	Gen1_Mut0_ID2	-	0.4941	0.4057	0.4274	0.8335	0.68	0.4248	0.8084	0.36	0.5873	0.0515	0.44	0.4563	0.8804	0.8418	0.88	0.215	0.5787	0.84	0.12	0.7171	0.7132	0.68	0.6349
6	Gen5_Mut0_ID6	Furrowed_Dry_Crop_1.png	634.8379	204.7388	horizontal	69.9842	1000	1000	60.3784	19.623	0.2132	8.2821	6.0682	0.2384	16.8966	9.941	0.3367	36.1023	12.0299	6.8599	2.8617	12.6966	6.5791	Gen3_Mut0_ID1	Gen4_Mut0_ID7	-	0.5465	0.6843	0.4473	0.4912	0.9401	0.6296	0.76	0.4496	0.5434	0.2053	0.7896	0.4	0.6814	0.72	0.597	0.0831	0.4856	0.1635	0.1153	0.5946	0.2562	0.7609	0.5544
6	Gen6_Mut0_ID6	Furrowed_Dry_Crop_1.png	763.9183	623.3262	horizontal	-82.6263	1000	1000	44.2129	18.5185	0.2467	1.7025	2.0277	0.1196	13.2582	5.6657	0.1893	35.1651	12.2955	7.3578	2.8289	13.7732	6.676	Gen3_Mut0_ID1	Gen5_Mut0_ID6	-	0.64	0.231	0.4473	0.4884	0.9401	0.6296	0.2459	0.4496	0.5434	0.2005	0.873	0.4	0.7113	0.72	0.6158	0.0952	0.4856	0.1635	0.5311	0.7525	0.7034	0.7135	0.5544
6	Gen6_Mut0_ID4	Furrowed_Wet_Crop_1.png	186.1882	199.0338	none	-85.8394	1000	1000	59.7277	28.4569	0.2178	7.5019	6.9786	0.3587	12.7554	5.1464	0.2559	29.5072	10.8426	6.5299	2.2112	9.9046	8.1844	Gen3_Mut0_IDR1	Gen3_Mut0_ID3	-	0.2844	0.5719	0.44	0.6	0.48	0.7547	0.76	0.8	0.7566	0.4518	0.8911	0.4552	0.5993	0.1496	0.9361	0.08	0.8634	0.28	0.28	0.5879	0.2562	0.8374	0.5544
6	Gen3_Mut0_IDR1	Furrowed_Wet_Crop_1.png	342.866	329.1777	none	-169.1004	1000	1000	60.703	27.5624	0.2107	10.8538	4.6271	0.1778	12.7535	5.4513	0.2095	32.5877	13.8107	6.3825	2.3881	10.9981	8.4085	Gen0_Mut0_ID8	Gen0_Mut0_ID4	-	0.2844	0.6943	0.44	0.6	0.84	0.88	0.76	0.8	0.68	0.4	0.892	0.48	0.6172	0.1496	0.9532	0.3657	0.84	0.28	0.28	0.5982	0.2562	0.8374	0.6342
6	Gen5_Mut0_ID5	Furrowed_Wet_Crop_1.png	628.2476	629.252	horizontal	70.3033	1000	1000	62.8023	21.0256	0.1391	11.8859	5.6198	0.1198	15.1259	8.9601	0.3633	28.8887	11.9078	5.0328	2.2608	8.3594	7.946	Gen3_Mut0_ID3	Gen3_Mut0_IDR1	-	0.2	0.6943	0.44	0.5715	0.513	0.88	0.76	0.8	0.68	0.4529	0.88	0.48	0.6172	0.1496	0.9532	0.3402	0.8551	0.28	0.1153	0.5982	0.2562	0.7609	0.6274
6	Gen6_Mut0_ID11	Furrowed_Wet_Crop_1.png	775.2728	214.6411	none	-109.2957	1000	1000	26.1706	7.2292	0.3225	12.8272	2.953	0.1326	13.4218	4.4655	0.2429	31.6172	10.2336	5.935	3.0393	10.83	7.4865	Gen2_Mut0_ID3	Gen5_Mut0_ID11	-	0.2016	0.6943	0.4147	0.6	0.84	0.7656	0.76	0.8	0.68	0.4	0.433	0.4574	0.6172	0.1332	0.9579	0.4284	0.84	0.84	0.28	0.7171	0.2562	0.32	0.6342
6	Gen6_Mut0_IDR0	Furrowed_Dry_Crop_2.png	189.6884	764.2859	none	49.8068	1000	1000	60.064	16.2491	0.2575	25.5366	18.7365	0.2886	20.2865	7.4167	0.2562	39.4469	13.8173	5.7089	2.2073	12.0912	7.7568	Gen1_Mut0_ID2	Gen2_Mut0_ID9	-	0.5021	0.2683	0.52	0.8335	0.96	0.6	0.84	0.4496	0.5988	0.0493	0.462	0.88	0.8804	0.7244	0.88	0.2303	0.603	0.1224	0.12	0.72	0.784	0.7135	0.9583
6	Gen1_Mut0_ID2	Furrowed_Dry_Crop_2.png	328.1185	622.9973	none	-43.458	1000	1000	56.4583	15.3325	0.2962	25.7134	17.0695	0.256	48.5092	16.2883	0.1264	36.6231	13.8466	7.6219	3.1897	13.1094	7.1924	Gen0_Mut0_ID19	Gen0_Mut0_ID5	-	0.48	0.28	0.48	0.8335	0.68	0.4004	0.84	0.5187	0.5988	0.0485	0.44	0.88	0.8804	0.8418	0.88	0.2245	0.5787	0.1224	0.12	0.72	0.784	0.68	0.9583
6	Gen6_Mut0_ID0	Furrowed_Dry_Crop_2.png	469.2456	338.5136	horizontal	26.7425	1000	1000	19.308	6.9833	0.2217	0.477	6.9234	0.1663	20.6052	7.5906	0.2777	40.8457	13.0416	7.923	2.9736	15.5795	7.7917	Gen5_Mut0_ID11	Gen0_Mut0_ID13	-	0.7697	0.16	0.16	0.48	0.7623	0.88	0.145	0.8	0.7171	0.1841	0.433	0.4	0.24	0.36	0.8361	0.215	0.6	0.84	0.2524	0.7171	0.2562	0.08	0.6342
6	Gen6_Mut0_ID2	Furrowed_Dry_Crop_2.png	770.7984	755.605	horizontal	-13.2631	1000	1000	30.6383	7.5613	0.1825	13.6884	4.6361	0.1392	15.7656	8.1751	0.2967	46.0001	14.5471	6.7706	2.6172	16.0189	6.832	Gen5_Mut0_ID5	Gen2_Mut0_ID3	-	0.2	0.6943	0.44	0.598	0.539	0.88	0.76	0.8	0.68	0.4502	0.88	0.48	0.6718	0.1496	0.96	0.3435	0.8616	0.28	0.1153	0.5946	0.2562	0.32	0.6274
6	Gen6_Mut0_ID3	Furrowed_Wet_Crop_0.png	339.0654	194.7408	none	-89.0986	1000	1000	60.2001	21.6844	0.1266	11.4208	3.9666	0.1644	12.8135	4.9224	0.2906	27.8903	8.9249	6.14	3.382	7.82	6.6328	Gen2_Mut0_ID3	Gen5_Mut0_ID5	-	0.2	0.6943	0.44	0.5734	0.8167	0.7656	0.76	0.8	0.68	0.4529	0.88	0.42	0.6254	0.1496	0.9532	0.4368	0.85	0.2454	0.474	0.5982	0.2562	0.7609	0.6342
6	Gen6_Mut0_ID7	Furrowed_Wet_Crop_0.png	480.0175	328.3289	none	43.5439	1000	1000	57.8069	17.3492	0.1387	26.0157	8.3967	0.0942	32.6681	5.2443	0.09559	27.9835	9.1282	6.2331	2.4985	9.2116	6.6445	Gen5_Mut0_ID6	Gen3_Mut0_ID1	-	0.5465	0.6843	0.4473	0.4821	0.9401	0.6	0.76	0.4496	0.5921	0.1187	0.3566	0.4	0.6882	0.72	0.5782	0.3484	0.4856	0.1224	0.0241	0.4456	0.2562	0.7609	0.9917
6	Gen6_Mut0_ID5	Furrowed_Wet_Crop_0.png	620.3121	198.881	horizontal	-54.8448	1000	1000	57.8372	25.1899	0.1829	13.1238	3.8106	0.1675	11.5519	2.8934	0.2218	30.9258	10.5567	6.9304	3.3416	11.7701	9.1806	Gen3_Mut0_ID3	Gen3_Mut0_IDR1	-	0.2	0.8067	0.44	0.6	0.84	0.88	0.76	0.8	0.2434	0.4011	0.8808	0.6286	0.5318	0.1494	0.9498	0.3657	0.8331	0.7741	0.1153	0.5982	0.2562	0.7609	0.6342
6	Gen6_Mut0_ID8	Furrowed_Wet_Crop_0.png	779.367	764.7055	horizontal	-18.5581	1000	1000	51.5365	15.3523	0.1324	27.1481	14.8872	0.1405	45.0271	19.3871	0.09466	33.7202	9.8086	7.2673	2.2728	12.9999	6.9616	Gen1_Mut0_ID2	Gen5_Mut0_ID0	-	0.5511	0.0307	0.48	0.7423	0.68	0.4004	0.8084	0.36	0.5988	0.237	0.3654	0.88	0.2241	0.36	0.88	0.1634	0.5787	0.1224	0.12	0.72	0.7168	0.68	0.9583
7	Gen7_Mut0_ID1	Furrowed_Wet_Crop_0.png	190.2781	319.9969	none	28.807	1000	1000	51.2952	28.9555	0.2114	12.7789	5.3691	0.1708	31.3644	14.5258	0.176	5.6891	2.3744	5.6891	2.3744	5.6891	2.3744	Gen6_Mut0_ID5	Gen6_Mut0_ID7	-	0.5465	0.6843	0.4473	0.6	0.9401	0.88	0.7033	0.4496	0.246	0.3447	0.798	0.6286	0.5318	0.1494	0.5803	0.3484	0.8063	0.7741	0.1153	0.4456	0.2562	0.7609	0.6342
7	Gen7_Mut0_ID3	Furrowed_Wet_Crop_0.png	336.1757	210.0817	none	-120.419	1000	1000	64.3715	22.0065	0.09637	11.1008	6.0527	0.1768	11.8515	4.3361	0.2815	7.0649	3.3343	7.0649	3.3343	7.0649	3.3343	Gen3_Mut0_ID3	Gen5_Mut0_ID5	-	0.2	0.6856	0.44	0.5715	0.5126	0.7547	0.76	0.8	0.68	0.4529	0.88	0.6035	0.6066	0.1494	0.9532	0.1076	0.8552	0.2513	0.1153	0.5879	0.2562	0.7609	0.6274
7	Gen7_Mut0_ID9	Furrowed_Wet_Crop_0.png	486.1756	336.7776	none	-62.9923	1000	1000	29.7962	7.6785	0.2831	8.841	4.8894	0.299	29.788	13.608	0.1289	5.639	2.391	5.639	2.391	5.639	2.391	Gen5_Mut0_ID0	Gen2_Mut0_ID3	-	0.8788	0.6943	0.44	0.5926	0.68	0.7656	0.8084	0.7971	0.68	0.4061	0.1991	0.4563	0.6684	0.3645	0.88	0.44	0.8565	0.2454	0.12	0.5946	0.2338	0.32	0.6342
7	Gen5_Mut0_ID5	Furrowed_Wet_Crop_0.png	768.867	763.742	none	-178.3441	1000	1000	62.664	21.1069	0.1446	11.8979	5.7141	0.2319	15.0771	8.969	0.2766	7.3422	2.0959	7.3422	2.0959	7.3422	2.0959	Gen3_Mut0_ID3	Gen3_Mut0_IDR1	-	0.2	0.6943	0.44	0.5715	0.513	0.88	0.76	0.8	0.68	0.4529	0.88	0.48	0.6172	0.1496	0.9532	0.3402	0.8551	0.28	0.1153	0.5982	0.2562	0.7609	0.6274
7	Gen3_Mut0_ID3	Furrowed_Dry_Crop_0.png	192.2935	620.7249	horizontal	-176.2027	1000	1000	58.3306	26.4234	0.2356	7.9296	7.0908	0.2496	11.5064	3.0252	0.2393	13.4417	6.6057	13.4417	6.6057	13.4417	6.6057	Gen2_Mut0_ID0	Gen2_Mut0_ID3	-	0.2	0.6843	0.44	0.6	0.48	0.7547	0.76	0.8	0.32	0.4529	0.88	0.6038	0.5171	0.1494	0.9318	0.08	0.8565	0.7741	0.1153	0.5879	0.2562	0.7609	0.5544
7	Gen5_Mut0_ID0	Furrowed_Dry_Crop_0.png	325.6047	749.1475	horizontal	154.5709	1000	1000	12.4235	4.6316	0.1366	10.0946	4.8966	0.2413	9.8916	3.4311	0.4434	9.6861	5.4203	9.6861	5.4203	9.6861	5.4203	Gen4_Mut0_ID8	Gen4_Mut0_ID9	-	0.8788	0.0343	0.4274	0.5269	0.68	0.4511	0.8084	0.36	0.5873	0.237	0.2	0.4563	0.24	0.36	0.88	0.1681	0.5787	0.1224	0.12	0.3229	0.7132	0.08	0.6349
7	Gen3_Mut0_IDR1	Furrowed_Dry_Crop_0.png	477.3877	330.9927	none	-148.1479	1000	1000	60.4934	27.6905	0.2748	10.9338	4.5954	0.1293	12.5679	5.2219	0.3218	13.7273	7.5261	13.7273	7.5261	13.7273	7.5261	Gen0_Mut0_ID8	Gen0_Mut0_ID4	-	0.2844	0.6943	0.44	0.6	0.84	0.88	0.76	0.8	0.68	0.4	0.892	0.48	0.6172	0.1496	0.9532	0.3657	0.84	0.28	0.28	0.5982	0.2562	0.8374	0.6342
7	Gen6_Mut0_ID3	Furrowed_Dry_Crop_0.png	772.5013	189.0757	none	51.0821	1000	1000	59.9791	21.8318	0.2509	11.4138	3.8709	0.1325	12.7195	4.9885	0.1508	12.7144	7.7262	12.7144	7.7262	12.7144	7.7262	Gen2_Mut0_ID3	Gen5_Mut0_ID5	-	0.2	0.6943	0.44	0.5734	0.8167	0.7656	0.76	0.8	0.68	0.4529	0.88	0.42	0.6254	0.1496	0.9532	0.4368	0.85	0.2454	0.474	0.5982	0.2562	0.7609	0.6342
7	Gen3_Mut0_ID1	Furrowed_Wet_Crop_1.png	216.2548	775.0025	none	157.1018	1000	1000	40.3536	16.3369	0.2379	2.8956	5.0261	0.1775	17.6907	6.5233	0.1103	31.5679	8.7665	7.3135	2.2768	11.8681	6.0369	Gen2_Mut0_ID4	Gen2_Mut0_ID9	-	0.64	0.231	0.4473	0.48	0.9401	0.6	0.2459	0.4496	0.5921	0.1142	0.44	0.4	0.72	0.72	0.597	0.36	0.4856	0.1224	0.44	0.6035	0.7034	0.7135	0.9917
7	Gen7_Mut0_ID7	Furrowed_Wet_Crop_1.png	458.8139	337.844	none	-137.1737	1000	1000	10.8682	3.8967	0.1141	7.383	10.0698	0.1467	8.7954	2.6331	0.353	27.7258	7.2314	7.072	3.0659	9.2157	5.0646	Gen5_Mut0_ID4	Gen0_Mut0_ID13	-	0.2936	0.16	0.44	0.6285	0.8033	0.7495	0.76	0.7993	0.56	0.4	0.9287	0.6038	0.5171	0.36	0.2	0.1151	0.6476	0.777	0.44	0.32	0.28	0.08	0.6562
7	Gen7_Mut0_ID4	Furrowed_Wet_Crop_1.png	625.3947	619.0338	horizontal	97.2977	1000	1000	50.3256	23.6282	0.2544	6.5463	7.4729	0.2325	47.3297	21.0001	0.1587	31.6179	13.4732	4.963	2.1023	9.5137	8.0025	Gen1_Mut0_ID2	Gen3_Mut0_IDR1	-	0.48	0.6093	0.48	0.6122	0.68	0.4004	0.76	0.8	0.6844	0.0485	0.892	0.7593	0.6172	0.1491	0.9532	0.2245	0.5787	0.3027	0.28	0.72	0.784	0.68	0.6342
7	Gen5_Mut0_ID4	Furrowed_Wet_Crop_1.png	776.6644	801.3131	horizontal	82.8282	1000	1000	63.485	25.1029	0.198	0.8758	6.9167	0.3273	14.0535	6.6224	0.37	25.069	8.0954	4.6794	1.5506	6.1348	5.6737	Gen3_Mut0_IDR1	Gen3_Mut0_ID3	-	0.2844	0.6843	0.44	0.6285	0.8033	0.7547	0.76	0.8	0.32	0.4	0.892	0.6038	0.5171	0.1494	0.9318	0.1084	0.8415	0.7741	0.28	0.5879	0.2562	0.8374	0.5619
7	Gen7_Mut0_ID2	Furrowed_Dry_Crop_1.png	202.2707	194.7832	none	141.5383	1000	1000	57.4498	25.4937	0.2401	8.3927	7.2458	0.1858	12.5834	4.3999	0.3411	34.6013	10.6077	8.197	2.2945	14.1693	5.8098	Gen5_Mut0_ID5	Gen3_Mut0_ID3	-	0.2	0.6927	0.44	0.6	0.4805	0.88	0.76	0.8	0.32	0.4529	0.88	0.4803	0.5292	0.1496	0.9318	0.3088	0.8564	0.8028	0.1153	0.5982	0.2562	0.7609	0.5544
7	Gen6_Mut0_ID7	Furrowed_Dry_Crop_1.png	342.7659	773.156	horizontal	108.5829	1000	1000	57.7962	17.298	0.203	26.0806	8.3951	0.09111	32.6515	5.2104	0.1114	40.0021	10.6272	6.6887	3.2606	13.424	6.438	Gen5_Mut0_ID6	Gen3_Mut0_ID1	-	0.5465	0.6843	0.4473	0.4821	0.9401	0.6	0.76	0.4496	0.5921	0.1187	0.3566	0.4	0.6882	0.72	0.5782	0.3484	0.4856	0.1224	0.0241	0.4456	0.2562	0.7609	0.9917
7	Gen7_Mut0_ID11	Furrowed_Dry_Crop_1.png	612.2588	202.8626	horizontal	122.5525	1000	1000	58.3319	25.0803	0.222	7.9602	6.5375	0.3266	13.7868	5.7028	0.3567	37.3657	13.2244	7.3363	2.6899	14.133	6.9953	Gen3_Mut0_ID3	Gen6_Mut0_ID7	-	0.4875	0.6843	0.4473	0.5977	0.48	0.7547	0.76	0.8	0.32	0.1187	0.3566	0.3327	0.6882	0.1494	0.9318	0.4342	0.8565	0.1224	0.0241	0.4456	0.2562	0.7609	0.5544
7	Gen7_Mut0_ID10	Furrowed_Dry_Crop_1.png	771.7187	624.0589	none	-13.6739	1000	1000	56.6302	18.5538	0.1662	27.0468	9.1252	0.1028	28.5172	7.6864	0.1387	36.2391	13.8048	7.3483	2.6688	14.3357	7.2026	Gen6_Mut0_ID7	Gen3_Mut0_ID3	-	0.2754	0.6843	0.44	0.4844	0.9401	0.6	0.76	0.4496	0.5921	0.4529	0.88	0.6676	0.5171	0.72	0.5782	0	0.4856	0.7741	0.1153	0.5879	0.2562	0.7609	0.9917
7	Gen2_Mut0_ID3	Furrowed_Dry_Crop_2.png	217.6284	333.4865	none	152.7627	1000	1000	29.5057	7.6249	0.2324	13.0224	3.0128	0.2514	13.8676	5.6166	0.313	38.4736	12.6615	7.0477	2.8512	13.9684	7.7145	Gen0_Mut0_ID4	Gen1_Mut0_ID9	-	0.2	0.6943	0.44	0.6	0.84	0.7656	0.76	0.8	0.68	0.4502	0.88	0.42	0.6814	0.1496	0.96	0.44	0.8565	0.2454	0.474	0.5946	0.2562	0.32	0.6342
7	Gen7_Mut0_ID8	Furrowed_Dry_Crop_2.png	319.8341	215.0146	horizontal	43.8481	1000	1000	13.788	7.2098	0.1306	11.9454	2.5427	0.1233	12.6363	7.921	0.2686	39.6386	13.1184	5.2918	2.1617	13.5607	6.8922	Gen2_Mut0_ID3	Gen5_Mut0_ID0	-	0.2	0.0343	0.4274	0.5352	0.84	0.4511	0.76	0.3629	0.5873	0.2992	0.8809	0.42	0.2534	0.1451	0.96	0.1681	0.5787	0.1224	0.474	0.3229	0.7356	0.08	0.6349
7	Gen6_Mut0_ID5	Furrowed_Dry_Crop_2.png	614.2939	773.1783	none	144.4899	1000	1000	57.8741	25.3278	0.1709	13.0293	3.9005	0.1858	11.463	2.8797	0.3623	38.7851	13.6035	6.9193	2.7039	11.8064	6.6821	Gen3_Mut0_ID3	Gen3_Mut0_IDR1	-	0.2	0.8067	0.44	0.6	0.84	0.88	0.76	0.8	0.2434	0.4011	0.8808	0.6286	0.5318	0.1494	0.9498	0.3657	0.8331	0.7741	0.1153	0.5982	0.2562	0.7609	0.6342
7	Gen7_Mut0_ID5	Furrowed_Dry_Crop_2.png	782.7522	183.1691	horizontal	5.7117	1000	1000	70.0676	16.3939	0.1516	18.6093	8.4086	0.1453	10.0735	12.3794	0.3177	40.4153	11.1211	7.2748	2.4453	16.2527	5.4595	Gen3_Mut0_IDR1	Gen1_Mut0_ID2	-	0.2844	0.3476	0.44	0.8219	0.84	0.88	0.84	0.5187	0.5944	0.4	0.44	0.5643	0.8804	0.8423	0.88	0.3657	0.84	0.0997	0.12	0.5982	0.2562	0.8374	0.9583
7	Gen1_Mut0_ID2	Furrowed_Wet_Crop_2.png	182.9017	626.2915	horizontal	58.4829	1000	1000	56.4255	15.39	0.1246	25.7076	17.3282	0.1924	48.4795	16.4563	0.09041	29.7703	9.2042	6.8595	2.6985	11.1951	7.4827	Gen0_Mut0_ID19	Gen0_Mut0_ID5	-	0.48	0.28	0.48	0.8335	0.68	0.4004	0.84	0.5187	0.5988	0.0485	0.44	0.88	0.8804	0.8418	0.88	0.2245	0.5787	0.1224	0.12	0.72	0.784	0.68	0.9583
7	Gen7_Mut0_IDR0	Furrowed_Wet_Crop_2.png	342.8468	776.1379	none	58.1115	1000	1000	57.2157	23.6387	0.145	3.0727	6.0916	0.2541	45.6113	13.0617	0.0942	30.3673	10.0817	6.2192	2.8093	10.5236	8.0277	Gen3_Mut0_IDR1	Gen4_Mut0_ID8	-	0.2844	0.7194	0.4147	0.6455	0.84	0.88	0.76	0.8	0.68	0.4	0.433	0.4574	0.6172	0.8278	0.8743	0.215	0.84	0.84	0.28	0.7171	0.2562	0.8374	0.6342
7	Gen7_Mut0_ID6	Furrowed_Wet_Crop_2.png	633.2773	188.5814	horizontal	119.8838	1000	1000	66.2613	24.3066	0.2296	-2.4261	3.6349	0.1127	15.9963	9.4813	0.2386	35.8581	11.0954	7.0914	2.1658	14.1728	7.1331	Gen0_Mut0_ID13	Gen5_Mut0_ID4	-	0.9106	0.6843	0.16	0.48	0.48	0.7652	0.16	0.3607	0.32	0.24	0.1633	0.4	0.24	0.1494	0.9318	0.152	0.7764	0.8369	0.28	0.5879	0.2562	0.8374	0.5057
7	Gen0_Mut0_ID13	Furrowed_Wet_Crop_2.png	747.3619	339.1054	none	116.8283	1000	1000	19.3596	10.4467	0.1929	3.2207	5.6033	0.2757	9.6771	2.9899	0.1759	29.6201	10.6539	6.2714	2.1891	9.4182	7.2149	-	-	-	0.92	0.16	0.16	0.48	0.48	0.76	0.16	0.36	0.56	0.24	0.2	0.4	0.24	0.36	0.2	0.16	0.6	0.84	0.44	0.32	0.28	0.08	0.6
8	Gen5_Mut0_ID4	Furrowed_Wet_Crop_1.png	192.1614	613.1665	none	26.7214	1000	1000	63.589	25.1086	0.2068	0.8513	6.9269	0.2142	14.1214	6.5207	0.3338	5.9301	1.7988	5.9301	1.7988	5.9301	1.7988	Gen3_Mut0_IDR1	Gen3_Mut0_ID3	-	0.2844	0.6843	0.44	0.6285	0.8033	0.7547	0.76	0.8	0.32	0.4	0.892	0.6038	0.5171	0.1494	0.9318	0.1084	0.8415	0.7741	0.28	0.5879	0.2562	0.8374	0.5619
8	Gen7_Mut0_ID9	Furrowed_Wet_Crop_1.png	332.4874	337.8731	none	-155.674	1000	1000	29.7966	7.3448	0.2915	8.9434	4.7917	0.3082	29.9261	13.2727	0.1516	5.6897	2.4903	5.6897	2.4903	5.6897	2.4903	Gen5_Mut0_ID0	Gen2_Mut0_ID3	-	0.8788	0.6943	0.44	0.5926	0.68	0.7656	0.8084	0.7971	0.68	0.4061	0.1991	0.4563	0.6684	0.3645	0.88	0.44	0.8565	0.2454	0.12	0.5946	0.2338	0.32	0.6342
8	Gen8_Mut0_IDR1	Furrowed_Wet_Crop_1.png	630.2108	187.1694	horizontal	158.5181	1000	1000	62.8151	21.2852	0.1301	11.8892	5.6942	0.1351	14.9757	8.8616	0.2541	5.5961	2.2011	5.5961	2.2011	5.5961	2.2011	Gen3_Mut0_ID3	Gen3_Mut0_IDR1	-	0.2	0.6943	0.44	0.5715	0.513	0.88	0.76	0.8	0.68	0.4529	0.88	0.48	0.6172	0.1496	0.9532	0.3402	0.8551	0.28	0.1153	0.5982	0.2562	0.7609	0.6274
8	Gen3_Mut0_ID3	Furrowed_Wet_Crop_1.png	772.7084	619.5562	none	147.8476	1000	1000	59.0989	25.8106	0.2539	7.874	6.9985	0.1519	11.591	2.9842	0.1734	6.0525	2.7545	6.0525	2.7545	6.0525	2.7545	Gen2_Mut0_ID0	Gen2_Mut0_ID3	-	0.2	0.6843	0.44	0.6	0.48	0.7547	0.76	0.8	0.32	0.4529	0.88	0.6038	0.5171	0.1494	0.9318	0.08	0.8565	0.7741	0.1153	0.5879	0.2562	0.7609	0.5544
8	Gen7_Mut0_IDR0	Furrowed_Dry_Crop_2.png	165.1618	175.8015	horizontal	76.064	1000	1000	57.0863	23.97	0.2855	3.0436	6.1412	0.2084	45.4138	13.2559	0.08869	16.7408	7.1527	16.7408	7.1527	16.7408	7.1527	Gen3_Mut0_IDR1	Gen4_Mut0_ID8	-	0.2844	0.7194	0.4147	0.6455	0.84	0.88	0.76	0.8	0.68	0.4	0.433	0.4574	0.6172	0.8278	0.8743	0.215	0.84	0.84	0.28	0.7171	0.2562	0.8374	0.6342
8	Gen8_Mut0_ID11	Furrowed_Dry_Crop_2.png	472.1171	323.6588	none	-61.4917	1000	1000	65.0621	23.5327	0.1848	1.5328	6.9398	0.2789	45.2271	19.3318	0.108	15.4279	7.297	15.4279	7.297	15.4279	7.297	Gen5_Mut0_ID4	Gen7_Mut0_ID9	-	1	0.6843	0.44	0.5997	0.68	0.7656	0.8084	0.7971	0.662	0.4049	0.838	0.4279	0.5935	0.353	0.9318	0.44	0.8565	0.7741	0.12	0.4793	0.2562	0.8374	0.6342
8	Gen8_Mut0_IDR2	Furrowed_Dry_Crop_2.png	624.8525	779.6596	none	-25.5757	1000	1000	29.2401	7.6848	0.2537	13.037	3.0458	0.1533	13.9093	5.6096	0.3243	12.2518	6.5993	12.2518	6.5993	12.2518	6.5993	Gen0_Mut0_ID4	Gen1_Mut0_ID9	-	0.2	0.6943	0.44	0.6	0.84	0.7656	0.76	0.8	0.68	0.4502	0.88	0.42	0.6814	0.1496	0.96	0.44	0.8565	0.2454	0.474	0.5946	0.2562	0.32	0.6342
8	Gen8_Mut0_ID0	Furrowed_Dry_Crop_2.png	761.6842	622.1686	none	11.9136	1000	1000	29.7295	5.6034	0.309	9.2278	4.2265	0.37	9.232	2.7704	0.3428	13.3612	6.3115	13.3612	6.3115	13.3612	6.3115	Gen7_Mut0_ID9	Gen5_Mut0_ID4	-	0.4672	0.7188	0.44	0.6285	0.68	0.7639	0.8084	0.7114	0.68	0.4061	0.892	0.5659	0.4679	0.3645	0.88	0	0.8415	0.2454	0.28	0.5879	0.2338	0.32	0.6342
8	Gen7_Mut0_ID2	Furrowed_Wet_Crop_2.png	187.027	766.9511	horizontal	166.5861	1000	1000	57.0836	25.9484	0.2094	8.484	7.2908	0.3347	12.3986	4.2376	0.2401	26.2036	8.848	5.2126	2.0904	6.93	6.1512	Gen5_Mut0_ID5	Gen3_Mut0_ID3	-	0.2	0.6927	0.44	0.6	0.4805	0.88	0.76	0.8	0.32	0.4529	0.88	0.4803	0.5292	0.1496	0.9318	0.3088	0.8564	0.8028	0.1153	0.5982	0.2562	0.7609	0.5544
8	Gen8_Mut0_ID2	Furrowed_Wet_Crop_2.png	449.9154	317.6763	horizontal	98.8417	1000	1000	64.3859	21.7846	0.1347	8.2218	6.5701	0.3369	14.0653	6.6284	0.478	31.1865	9.9136	6.5713	1.6223	11.1013	6.5139	Gen7_Mut0_ID3	Gen3_Mut0_ID3	-	0.2	0.6855	0.44	0.6	0.48	0.7547	0.76	0.8	0.68	0.4529	0.9093	0.5868	0.5171	0.1494	0.9532	0.08	0.8562	0.728	0.1153	0.5879	0.2562	0.7609	0.5709
8	Gen8_Mut0_ID3	Furrowed_Wet_Crop_2.png	638.1646	612.7074	horizontal	103.2038	1000	1000	57.7368	26.3855	0.217	11.6841	6.0221	0.1861	10.0994	2.229	0.3768	30.066	8.6116	5.7731	1.635	9.6321	6.1994	Gen3_Mut0_ID3	Gen7_Mut0_ID3	-	0.2	0.6844	0.44	0.5715	0.5126	0.7547	0.76	0.8	0.32	0.4529	0.8507	0.6205	0.6066	0.1494	0.9318	0.1076	0.8554	0.2933	0.1153	0.5879	0.2562	0.7609	0.6146
8	Gen6_Mut0_ID3	Furrowed_Wet_Crop_2.png	787.6542	748.4157	none	-35.7629	1000	1000	60.037	22.0874	0.1779	11.3363	3.9139	0.08046	12.7376	4.9994	0.241	29.216	8.5463	4.1647	3.0226	7.5321	6.5129	Gen2_Mut0_ID3	Gen5_Mut0_ID5	-	0.2	0.6943	0.44	0.5734	0.8167	0.7656	0.76	0.8	0.68	0.4529	0.88	0.42	0.6254	0.1496	0.9532	0.4368	0.85	0.2454	0.474	0.5982	0.2562	0.7609	0.6342
8	Gen8_Mut0_IDR0	Furrowed_Dry_Crop_1.png	194.4987	647.0721	none	-29.3874	1000	1000	58.1568	17.2025	0.2881	25.9459	8.445	0.1125	32.6726	5.2403	0.1091	40.1812	13.5256	5.8279	2.2939	14.334	6.8718	Gen5_Mut0_ID6	Gen3_Mut0_ID1	-	0.5465	0.6843	0.4473	0.4821	0.9401	0.6	0.76	0.4496	0.5921	0.1187	0.3566	0.4	0.6882	0.72	0.5782	0.3484	0.4856	0.1224	0.0241	0.4456	0.2562	0.7609	0.9917
8	Gen8_Mut0_ID4	Furrowed_Dry_Crop_1.png	471.4724	199.658	none	163.2633	1000	1000	46.5573	28.6055	0.1696	0.09121	5.9371	0.3567	35.9339	16.7452	0.08838	36.2498	10.9518	5.2957	2.1631	10.6906	5.8212	Gen7_Mut0_IDR0	Gen6_Mut0_ID5	-	0.2	0.7194	0.44	0.6	0.84	0.88	0.76	0.8	0.2434	0.4743	0.433	0.5902	0.5318	0.2052	0.8834	0.3182	0.84	0.7781	0.1307	0.6991	0.2576	0.8422	0.6332
8	Gen7_Mut0_ID3	Furrowed_Dry_Crop_1.png	602.9222	617.4134	horizontal	-61.4062	1000	1000	64.673	21.7818	0.1844	11.0293	6.079	0.2981	11.869	4.3663	0.2499	39.8912	13.8808	5.993	2.8833	12.7744	6.4696	Gen3_Mut0_ID3	Gen5_Mut0_ID5	-	0.2	0.6856	0.44	0.5715	0.5126	0.7547	0.76	0.8	0.68	0.4529	0.88	0.6035	0.6066	0.1494	0.9532	0.1076	0.8552	0.2513	0.1153	0.5879	0.2562	0.7609	0.6274
8	Gen8_Mut0_ID6	Furrowed_Dry_Crop_1.png	752.2123	761.9989	none	-84.4789	1000	1000	38.0656	19.7476	0.2824	-1.9534	4.2309	0.1447	17.6569	4.7846	0.2549	37.7113	12.7824	6.0329	2.3778	11.9845	7.4646	Gen0_Mut0_ID13	Gen7_Mut0_ID2	-	0.8635	0.6927	0.3852	0.48	0.48	0.76	0.16	0.683	0.56	0.24	0.1864	0.4778	0.5292	0.1899	0.2	0.305	0.6	0.84	0.1403	0.376	0.251	0.7609	0.6
8	Gen1_Mut0_ID2	Furrowed_Wet_Crop_0.png	214.1193	325.3914	none	-84.2075	1000	1000	56.4482	15.4017	0.2116	25.6376	17.3022	0.2407	48.4311	16.4612	0.1095	29.4947	10.3896	5.9507	2.2721	9.6786	8.0783	Gen0_Mut0_ID19	Gen0_Mut0_ID5	-	0.48	0.28	0.48	0.8335	0.68	0.4004	0.84	0.5187	0.5988	0.0485	0.44	0.88	0.8804	0.8418	0.88	0.2245	0.5787	0.1224	0.12	0.72	0.784	0.68	0.9583
8	Gen3_Mut0_IDR1	Furrowed_Wet_Crop_0.png	502.5852	770.625	horizontal	-80.999	1000	1000	60.5267	27.4567	0.1848	10.9103	4.5543	0.1238	12.9395	5.6855	0.2979	26.0715	7.3276	4.3505	1.9342	7.2936	5.7106	Gen0_Mut0_ID8	Gen0_Mut0_ID4	-	0.2844	0.6943	0.44	0.6	0.84	0.88	0.76	0.8	0.68	0.4	0.892	0.48	0.6172	0.1496	0.9532	0.3657	0.84	0.28	0.28	0.5982	0.2562	0.8374	0.6342
8	Gen7_Mut0_ID6	Furrowed_Wet_Crop_0.png	626.7325	329.0196	none	160.5271	1000	1000	66.365	24.5177	0.1793	-2.4096	3.6001	0.1225	15.8891	9.4268	0.3473	29.202	12.238	5.1304	2.272	8.7065	8.1627	Gen0_Mut0_ID13	Gen5_Mut0_ID4	-	0.9106	0.6843	0.16	0.48	0.48	0.7652	0.16	0.3607	0.32	0.24	0.1633	0.4	0.24	0.1494	0.9318	0.152	0.7764	0.8369	0.28	0.5879	0.2562	0.8374	0.5057
8	Gen8_Mut0_ID5	Furrowed_Wet_Crop_0.png	766.0703	632.5987	horizontal	-89.4708	1000	1000	58.103	23.9399	0.1706	10.038	4.6959	0.2278	12.902	5.0116	0.1854	36.4116	12.7742	8.61	3.1185	13.9408	7.0929	Gen6_Mut0_ID5	Gen7_Mut0_IDR0	-	0.2844	0.8067	0.4147	0.6455	0.84	0.88	0.76	0.8	0.68	0.3267	0.8808	0.4872	0.6172	0.7766	0.9418	0.2475	0.8331	0.8362	0.266	0.6135	0.2562	0.7561	0.6132
8	Gen0_Mut0_ID13	Furrowed_Dry_Crop_0.png	205.9014	175.8608	horizontal	-36.7163	1000	1000	19.4497	10.4214	0.1705	3.1581	5.5673	0.2492	9.7224	2.9407	0.1433	51.797	15.7069	6.4494	2.3443	17.9755	6.8734	-	-	-	0.92	0.16	0.16	0.48	0.48	0.76	0.16	0.36	0.56	0.24	0.2	0.4	0.24	0.36	0.2	0.16	0.6	0.84	0.44	0.32	0.28	0.08	0.6
8	Gen6_Mut0_ID5	Furrowed_Dry_Crop_0.png	468.3863	773.1768	none	-178.251	1000	1000	58.0358	25.3936	0.1982	12.9308	3.951	0.2428	11.4822	2.9181	0.3096	42.66	15.9166	7.2658	3.5629	14.2141	7.3456	Gen3_Mut0_ID3	Gen3_Mut0_IDR1	-	0.2	0.8067	0.44	0.6	0.84	0.88	0.76	0.8	0.2434	0.4011	0.8808	0.6286	0.5318	0.1494	0.9498	0.3657	0.8331	0.7741	0.1153	0.5982	0.2562	0.7609	0.6342
8	Gen8_Mut0_ID1	Furrowed_Dry_Crop_0.png	639.956	604.4944	none	13.8559	1000	1000	65.529	24.3753	0.3188	-5.5252	7.7829	0.1707	49.6849	13.3872	0.1235	45.697	16.3639	6.2924	2.9365	17.1692	7.4328	Gen5_Mut0_ID4	Gen7_Mut0_ID9	-	0.7522	0.6521	0.44	0.5926	0.8033	0.7561	0.76	0.8857	0.32	0.4	0.1991	0.4845	0.7176	0	0.7548	0.4528	0.8565	0.7741	0.12	0.5946	0.2562	0.8374	0.5619
8	Gen8_Mut0_ID10	Furrowed_Dry_Crop_0.png	774.9828	193.0368	horizontal	-41.138	1000	1000	27.4382	7.9301	0.2599	1.3938	6.1388	0.2442	15.138	8.5501	0.2301	40.9778	13.747	5.6787	2.189	12.8809	7.566	Gen7_Mut0_ID9	Gen5_Mut0_ID4	-	0.2844	0.6943	0.44	0.6188	0.8033	0.7547	0.76	0.8	0.339	0.4016	0.2582	0.6038	0.779	0.1616	0.88	0.1084	0.8415	0.2454	0.28	0.7032	0.2338	0.32	0.5619
9	Gen8_Mut0_ID5	Furrowed_Wet_Crop_2.png	200.8762	617.8312	horizontal	-173.9804	1000	1000	57.7896	24.1519	0.1303	10.0375	4.7073	0.2223	12.9243	5.0619	0.271	6.4	2.4098	6.4	2.4098	6.4	2.4098	Gen6_Mut0_ID5	Gen7_Mut0_IDR0	-	0.2844	0.8067	0.4147	0.6455	0.84	0.88	0.76	0.8	0.68	0.3267	0.8808	0.4872	0.6172	0.7766	0.9418	0.2475	0.8331	0.8362	0.266	0.6135	0.2562	0.7561	0.6132
9	Gen9_Mut0_ID2	Furrowed_Wet_Crop_2.png	470.8363	366.1878	horizontal	-34.0895	1000	1000	59.9442	16.383	0.1631	19.16	19.8246	0.1546	32.8161	5.5782	0.1	5.7502	2.0282	5.7502	2.0282	5.7502	2.0282	Gen8_Mut0_IDR0	Gen8_Mut0_ID1	-	0.5465	0.6843	0.4465	0.4821	0.789	0.6	0.76	0.4919	0.2921	0.1187	0.1991	0.4	0.7176	0.72	0.5932	0.3381	0.8565	0.1224	0.0241	0.4456	0.2562	0.7609	0.9917
9	Gen9_Mut0_ID0	Furrowed_Wet_Crop_2.png	617.0777	632.1933	none	75.3618	1000	1000	29.2435	11.9865	0.3307	12.13	3.8586	0.1433	11.8875	3.3243	0.3636	6.4468	1.8687	6.4468	1.8687	6.4468	1.8687	Gen8_Mut0_IDR2	Gen8_Mut0_ID3	-	0.2	0.6844	0.4461	0.4311	0.8459	0.7346	0.76	0.8	0.68	0.4502	0.8507	0.5879	0.6022	0.1494	0.9674	0.44	0.8554	0.252	0.4571	0.5946	0.2562	0.32	0.6146
9	Gen8_Mut0_IDR2	Furrowed_Wet_Crop_2.png	762.9193	346.7722	horizontal	107.3736	1000	1000	29.5007	7.6806	0.2606	13.0037	3.0232	0.1778	13.8391	5.6164	0.1814	6.5052	2.5627	6.5052	2.5627	6.5052	2.5627	Gen0_Mut0_ID4	Gen1_Mut0_ID9	-	0.2	0.6943	0.44	0.6	0.84	0.7656	0.76	0.8	0.68	0.4502	0.88	0.42	0.6814	0.1496	0.96	0.44	0.8565	0.2454	0.474	0.5946	0.2562	0.32	0.6342
9	Gen9_Mut0_ID11	Furrowed_Wet_Crop_1.png	192.6256	338.5427	none	-91.1302	1000	1000	41.7812	24.5825	0.3178	19.4319	8.7137	0.2394	25.7414	12.3161	0.3628	13.4683	7.4495	13.4683	7.4495	13.4683	7.4495	Gen7_Mut0_ID6	Gen8_Mut0_IDR2	-	0.2	0.6843	0.16	0.6	0.4903	0.7656	0.2375	0.8	0.68	0.24	0.1633	0.4024	0.24	0.1494	0.96	0.1364	0.7815	0.244	0.2857	0.5946	0.2562	0.8374	0.6295
9	Gen9_Mut0_IDR4	Furrowed_Wet_Crop_1.png	329.2683	749.1595	none	-52.7209	1000	1000	63.2349	24.9468	0.2402	0.8702	6.9164	0.1402	14.1828	6.6875	0.2408	13.3397	7.7576	13.3397	7.7576	13.3397	7.7576	Gen3_Mut0_IDR1	Gen3_Mut0_ID3	-	0.2844	0.6843	0.44	0.6285	0.8033	0.7547	0.76	0.8	0.32	0.4	0.892	0.6038	0.5171	0.1494	0.9318	0.1084	0.8415	0.7741	0.28	0.5879	0.2562	0.8374	0.5619
9	Gen8_Mut0_ID3	Furrowed_Wet_Crop_1.png	475.8798	325.7291	horizontal	-125.9863	1000	1000	57.8847	26.5767	0.2392	11.7	6.0612	0.2541	10.0571	2.2848	0.3603	9.8321	4.7454	9.8321	4.7454	9.8321	4.7454	Gen3_Mut0_ID3	Gen7_Mut0_ID3	-	0.2	0.6844	0.44	0.5715	0.5126	0.7547	0.76	0.8	0.32	0.4529	0.8507	0.6205	0.6066	0.1494	0.9318	0.1076	0.8554	0.2933	0.1153	0.5879	0.2562	0.7609	0.6146
9	Gen9_Mut0_ID1	Furrowed_Wet_Crop_1.png	768.5411	755.5672	none	-131.2194	1000	1000	58.7656	23.1484	0.146	13.312	4.8474	0.09518	10.9461	2.3407	0.1921	7.4681	6.7606	7.4681	6.7606	7.4681	6.7606	Gen8_Mut0_ID3	Gen8_Mut0_IDR2	-	0.2	0.6943	0.4339	0.7404	0.5067	0.7857	0.76	0.8	0.32	0.4529	0.88	0.4473	0.6858	0.1496	0.9244	0.1076	0.8565	0.2876	0.1314	0.5879	0.2562	0.7609	0.6342
9	Gen9_Mut0_IDR0	Furrowed_Wet_Crop_0.png	163.4318	761.9716	none	73.3704	1000	1000	29.8934	7.501	0.3603	8.8657	4.8116	0.1986	30.1135	13.2322	0.1553	24.7219	8.3724	5.1781	2.2185	6.3323	6.7529	Gen5_Mut0_ID0	Gen2_Mut0_ID3	-	0.8788	0.6943	0.44	0.5926	0.68	0.7656	0.8084	0.7971	0.68	0.4061	0.1991	0.4563	0.6684	0.3645	0.88	0.44	0.8565	0.2454	0.12	0.5946	0.2338	0.32	0.6342
9	Gen7_Mut0_ID2	Furrowed_Wet_Crop_0.png	338.8482	188.619	none	-23.8549	1000	1000	57.2351	25.8332	0.238	8.4083	7.2839	0.2287	12.4616	4.3098	0.2504	27.8876	9.0505	5.5198	3.2466	7.3873	6.5438	Gen5_Mut0_ID5	Gen3_Mut0_ID3	-	0.2	0.6927	0.44	0.6	0.4805	0.88	0.76	0.8	0.32	0.4529	0.88	0.4803	0.5292	0.1496	0.9318	0.3088	0.8564	0.8028	0.1153	0.5982	0.2562	0.7609	0.5544
9	Gen9_Mut0_IDR3	Furrowed_Wet_Crop_0.png	477.8285	329.0831	none	-154.2034	1000	1000	57.9518	25.1738	0.1951	12.9964	3.8709	0.1613	11.5751	2.9472	0.2599	28.2116	9.5269	6.2523	2.5427	9.3196	6.7854	Gen3_Mut0_ID3	Gen3_Mut0_IDR1	-	0.2	0.8067	0.44	0.6	0.84	0.88	0.76	0.8	0.2434	0.4011	0.8808	0.6286	0.5318	0.1494	0.9498	0.3657	0.8331	0.7741	0.1153	0.5982	0.2562	0.7609	0.6342
9	Gen9_Mut0_ID8	Furrowed_Wet_Crop_0.png	757.8901	211.1209	none	-33.3595	1000	1000	65.1658	21.4983	0.1479	10.9435	6.2396	0.2152	13.8129	7.0168	0.2655	29.6743	11.7178	6.1296	2.806	9.3455	8.2897	Gen7_Mut0_ID3	Gen8_Mut0_ID2	-	0.2	0.6855	0.44	0.5715	0.5126	0.7547	0.76	0.8	0.68	0.4972	0.88	0.6028	0.5171	0.1494	0.9532	0.08	0.8562	0.2571	0.1222	0.5879	0.2562	0.7609	0.6274
9	Gen3_Mut0_IDR1	Furrowed_Dry_Crop_1.png	334.2415	219.1467	horizontal	-175.9728	1000	1000	60.1209	27.6494	0.1565	11.0177	4.5517	0.1481	12.8658	5.6665	0.3102	36.9406	13.4262	7.0506	2.6883	14.3151	7.7163	Gen0_Mut0_ID8	Gen0_Mut0_ID4	-	0.2844	0.6943	0.44	0.6	0.84	0.88	0.76	0.8	0.68	0.4	0.892	0.48	0.6172	0.1496	0.9532	0.3657	0.84	0.28	0.28	0.5982	0.2562	0.8374	0.6342
9	Gen8_Mut0_ID2	Furrowed_Dry_Crop_1.png	482.3718	751.8303	none	168.6228	1000	1000	64.2089	21.9614	0.1736	8.1873	6.6376	0.2787	14.1494	6.6704	0.3166	43.6057	14.476	6.546	3.2871	14.8559	7.2727	Gen7_Mut0_ID3	Gen3_Mut0_ID3	-	0.2	0.6855	0.44	0.6	0.48	0.7547	0.76	0.8	0.68	0.4529	0.9093	0.5868	0.5171	0.1494	0.9532	0.08	0.8562	0.728	0.1153	0.5879	0.2562	0.7609	0.5709
9	Gen9_Mut0_ID9	Furrowed_Dry_Crop_1.png	629.3492	183.8942	none	178.7107	1000	1000	64.3522	21.0115	0.1684	8.3022	6.4336	0.4022	12.5468	4.2628	0.278	35.9029	11.6002	6.5458	2.7499	12.1766	5.9095	Gen8_Mut0_ID2	Gen7_Mut0_ID3	-	0.2	0.6856	0.44	0.6	0.48	0.7547	0.76	0.8	0.68	0.4086	0.9093	0.5875	0.6066	0.1494	0.9532	0.1076	0.8552	0.7223	0.1083	0.5879	0.2562	0.7609	0.5709
9	Gen1_Mut0_ID2	Furrowed_Dry_Crop_1.png	764.8384	350.9887	none	-69.4143	1000	1000	56.2782	15.3505	0.2473	25.5494	17.1149	0.2319	48.2979	16.3587	0.1016	38.2746	13.2439	6.7978	2.4844	11.5787	6.5631	Gen0_Mut0_ID19	Gen0_Mut0_ID5	-	0.48	0.28	0.48	0.8335	0.68	0.4004	0.84	0.5187	0.5988	0.0485	0.44	0.88	0.8804	0.8418	0.88	0.2245	0.5787	0.1224	0.12	0.72	0.784	0.68	0.9583
9	Gen7_Mut0_ID6	Furrowed_Dry_Crop_2.png	198.5486	761.7701	horizontal	1.5055	1000	1000	65.8225	24.6935	0.203	-2.4406	3.6449	0.1406	15.9689	9.4	0.2329	38.6466	13.8318	5.8572	2.2947	12.0247	7.7465	Gen0_Mut0_ID13	Gen5_Mut0_ID4	-	0.9106	0.6843	0.16	0.48	0.48	0.7652	0.16	0.3607	0.32	0.24	0.1633	0.4	0.24	0.1494	0.9318	0.152	0.7764	0.8369	0.28	0.5879	0.2562	0.8374	0.5057
9	Gen8_Mut0_ID6	Furrowed_Dry_Crop_2.png	348.4938	188.9891	none	-86.9061	1000	1000	37.9289	19.6842	0.3971	-1.961	4.2012	0.1827	17.5852	4.7352	0.3545	41.0112	10.9216	5.2248	2.1808	14.0956	5.404	Gen0_Mut0_ID13	Gen7_Mut0_ID2	-	0.8635	0.6927	0.3852	0.48	0.48	0.76	0.16	0.683	0.56	0.24	0.1864	0.4778	0.5292	0.1899	0.2	0.305	0.6	0.84	0.1403	0.376	0.251	0.7609	0.6
9	Gen9_Mut0_IDR2	Furrowed_Dry_Crop_2.png	483.4485	752.6656	none	-99.7439	1000	1000	19.4832	10.4566	0.1851	3.1887	5.5999	0.1951	9.6966	2.9064	0.2903	37.7961	12.6322	8.3906	2.9434	14.5835	6.7114	-	-	-	0.92	0.16	0.16	0.48	0.48	0.76	0.16	0.36	0.56	0.24	0.2	0.4	0.24	0.36	0.2	0.16	0.6	0.84	0.44	0.32	0.28	0.08	0.6
9	Gen9_Mut0_IDR1	Furrowed_Dry_Crop_2.png	756.1434	188.4521	horizontal	-56.1804	1000	1000	57.0604	23.6559	0.1906	3.0493	6.0867	0.2434	45.5885	13.1001	0.09035	37.5184	14.4306	7.4623	3.64	14.6568	5.7168	Gen3_Mut0_IDR1	Gen4_Mut0_ID8	-	0.2844	0.7194	0.4147	0.6455	0.84	0.88	0.76	0.8	0.68	0.4	0.433	0.4574	0.6172	0.8278	0.8743	0.215	0.84	0.84	0.28	0.7171	0.2562	0.8374	0.6342
9	Gen7_Mut0_ID3	Furrowed_Dry_Crop_0.png	208.1035	335.3259	horizontal	140.9647	1000	1000	62.7428	22.9046	0.194	11.4601	5.9414	0.2665	11.9313	4.286	0.3277	37.085	12.2933	6.828	2.7261	13.4114	6.3426	Gen3_Mut0_ID3	Gen5_Mut0_ID5	-	0.2	0.6856	0.44	0.5715	0.5126	0.7547	0.76	0.8	0.68	0.4529	0.88	0.6035	0.6066	0.1494	0.9532	0.1076	0.8552	0.2513	0.1153	0.5879	0.2562	0.7609	0.6274
9	Gen8_Mut0_ID1	Furrowed_Dry_Crop_0.png	328.6956	195.0152	horizontal	54.2249	1000	1000	64.6622	24.8119	0.306	-5.5815	7.8806	0.1574	49.2622	13.8615	0.08629	43.5966	12.3553	6.829	2.4191	12.8392	5.6837	Gen5_Mut0_ID4	Gen7_Mut0_ID9	-	0.7522	0.6521	0.44	0.5926	0.8033	0.7561	0.76	0.8857	0.32	0.4	0.1991	0.4845	0.7176	0	0.7548	0.4528	0.8565	0.7741	0.12	0.5946	0.2562	0.8374	0.5619
9	Gen9_Mut0_ID7	Furrowed_Dry_Crop_0.png	484.3877	766.7265	horizontal	-57.8742	1000	1000	47.8322	26.3694	0.3751	13.0904	6.4098	0.2095	13.134	4.6825	0.3379	41.4844	15.6309	6.6371	3.264	13.8702	7.485	Gen7_Mut0_ID2	Gen8_Mut0_ID5	-	0.2744	0.8067	0.44	0.6077	0.84	0.88	0.6312	0.8	0.32	0.4529	0.88	0.4803	0.6172	0.7766	0.9418	0.3018	0.8331	0.8717	0.1153	0.6135	0.2562	0.7609	0.6132
9	Gen8_Mut0_IDR0	Furrowed_Dry_Crop_0.png	767.479	188.2624	none	135.9277	1000	1000	58.0606	17.3128	0.2232	25.9475	8.3497	0.08588	32.5991	5.2034	0.102	39.6371	13.9132	5.747	2.351	12.4367	7.6509	Gen5_Mut0_ID6	Gen3_Mut0_ID1	-	0.5465	0.6843	0.4473	0.4821	0.9401	0.6	0.76	0.4496	0.5921	0.1187	0.3566	0.4	0.6882	0.72	0.5782	0.3484	0.4856	0.1224	0.0241	0.4456	0.2562	0.7609	0.9917
10	Gen10_Mut0_ID10	Furrowed_Wet_Crop_0.png	203.414	325.2746	horizontal	-99.2445	1000	1000	64.4507	24.2881	0.2002	0.9985	6.9032	0.3094	14.1296	6.6755	0.3623	5.5847	2.3373	5.5847	2.3373	5.5847	2.3373	Gen9_Mut0_IDR4	Gen9_Mut0_IDR3	-	0.2	0.8067	0.44	0.59	0.84	0.758	0.76	0.8	0.32	0.4	0.8808	0.5966	0.5171	0.1494	0.9318	0.1084	0.8345	0.7741	0.28	0.5879	0.2562	0.8374	0.5619
10	Gen9_Mut0_ID8	Furrowed_Wet_Crop_0.png	337.0293	614.6052	horizontal	65.2254	1000	1000	65.5444	21.4418	0.1134	10.8154	6.2693	0.1677	13.7547	7.0913	0.279	5.8962	2.3754	5.8962	2.3754	5.8962	2.3754	Gen7_Mut0_ID3	Gen8_Mut0_ID2	-	0.2	0.6855	0.44	0.5715	0.5126	0.7547	0.76	0.8	0.68	0.4972	0.88	0.6028	0.5171	0.1494	0.9532	0.08	0.8562	0.2571	0.1222	0.5879	0.2562	0.7609	0.6274
10	Gen9_Mut0_ID7	Furrowed_Wet_Crop_0.png	481.4074	766.6969	horizontal	61.7684	1000	1000	47.5976	26.0853	0.3168	13.1639	6.351	0.1218	13.2155	4.6506	0.2306	4.2284	2.2374	4.2284	2.2374	4.2284	2.2374	Gen7_Mut0_ID2	Gen8_Mut0_ID5	-	0.2744	0.8067	0.44	0.6077	0.84	0.88	0.6312	0.8	0.32	0.4529	0.88	0.4803	0.6172	0.7766	0.9418	0.3018	0.8331	0.8717	0.1153	0.6135	0.2562	0.7609	0.6132
10	Gen9_Mut0_IDR3	Furrowed_Wet_Crop_0.png	758.7208	332.0893	horizontal	-121.4433	1000	1000	57.7869	25.3722	0.2015	13.0421	3.8275	0.1163	11.5011	2.8912	0.2961	6.2834	2.4574	6.2834	2.4574	6.2834	2.4574	Gen3_Mut0_ID3	Gen3_Mut0_IDR1	-	0.2	0.8067	0.44	0.6	0.84	0.88	0.76	0.8	0.2434	0.4011	0.8808	0.6286	0.5318	0.1494	0.9498	0.3657	0.8331	0.7741	0.1153	0.5982	0.2562	0.7609	0.6342
10	Gen9_Mut0_IDR2	Furrowed_Wet_Crop_2.png	182.6771	628.406	horizontal	111.5411	1000	1000	19.5073	10.3983	0.2803	3.1439	5.5839	0.2857	9.7351	3.0001	0.2502	11.361	7.5001	11.361	7.5001	11.361	7.5001	-	-	-	0.92	0.16	0.16	0.48	0.48	0.76	0.16	0.36	0.56	0.24	0.2	0.4	0.24	0.36	0.2	0.16	0.6	0.84	0.44	0.32	0.28	0.08	0.6
10	Gen8_Mut0_IDR2	Furrowed_Wet_Crop_2.png	478.3987	744.4457	none	123.3164	1000	1000	29.2678	7.8198	0.2745	13.0438	3.0767	0.1059	13.873	5.5644	0.2224	14.7879	8.279	14.7879	8.279	14.7879	8.279	Gen0_Mut0_ID4	Gen1_Mut0_ID9	-	0.2	0.6943	0.44	0.6	0.84	0.7656	0.76	0.8	0.68	0.4502	0.88	0.42	0.6814	0.1496	0.96	0.44	0.8565	0.2454	0.474	0.5946	0.2562	0.32	0.6342
10	Gen10_Mut0_ID5	Furrowed_Wet_Crop_2.png	613.0401	630.8718	horizontal	125.244	1000	1000	47.7626	27.2439	0.287	12.8782	5.8225	0.1856	12.6928	4.799	0.2982	10.0658	4.9892	10.0658	4.9892	10.0658	4.9892	Gen9_Mut0_ID7	Gen8_Mut0_IDR2	-	0.2	0.6943	0.44	0.6	0.7795	0.7656	0.6312	0.8	0.3915	0.4526	0.8733	0.42	0.6199	0.1791	0.96	0.3053	0.8331	0.8717	0.1153	0.5946	0.2562	0.7474	0.6132
10	Gen10_Mut0_ID3	Furrowed_Wet_Crop_2.png	770.9053	340.9305	none	-58.7807	1000	1000	67.6292	13.7412	0.1749	24.3133	15.6988	0.1709	9.1196	6.6555	0.2245	9.8595	7.0392	9.8595	7.0392	9.8595	7.0392	Gen1_Mut0_ID2	Gen9_Mut0_ID9	-	0.4599	0.3493	0.48	0.6	0.48	0.7596	0.84	0.7946	0.68	0.3901	0.5226	0.88	0.6066	0.8261	0.88	0.1076	0.8552	0.7233	0.1083	0.72	0.784	0.7609	0.9583
10	Gen10_Mut0_ID8	Furrowed_Dry_Crop_1.png	341.7382	641.0546	none	-130.3283	1000	1000	18.6676	6.5266	0.1098	12.2363	3.5203	0.1653	8.7142	1.916	0.1548	42.3843	15.5053	7.0451	3.0392	16.9439	8.0826	Gen9_Mut0_IDR2	Gen8_Mut0_ID5	-	0.2905	0.1841	0.3378	0.6455	0.8185	0.88	0.1588	0.3631	0.68	0.2441	0.8808	0.4195	0.6193	0.7285	0.9418	0.16	0.8331	0.84	0.3169	0.6135	0.2871	0.0481	0.6005
10	Gen9_Mut0_IDR4	Furrowed_Dry_Crop_1.png	488.9347	776.5759	none	4.0006	1000	1000	63.7275	24.9052	0.2184	0.9085	6.8954	0.2762	14.0739	6.5708	0.2877	40.6052	14.3007	5.9401	3.0281	13.8278	7.5443	Gen3_Mut0_IDR1	Gen3_Mut0_ID3	-	0.2844	0.6843	0.44	0.6285	0.8033	0.7547	0.76	0.8	0.32	0.4	0.892	0.6038	0.5171	0.1494	0.9318	0.1084	0.8415	0.7741	0.28	0.5879	0.2562	0.8374	0.5619
10	Gen9_Mut0_ID2	Furrowed_Dry_Crop_1.png	637.9577	629.9268	horizontal	-17.3829	1000	1000	59.9983	16.3396	0.1986	19.2536	19.8577	0.1728	32.9086	5.5039	0.102	35.7984	12.4476	7.7607	3.2241	12.7894	7.0504	Gen8_Mut0_IDR0	Gen8_Mut0_ID1	-	0.5465	0.6843	0.4465	0.4821	0.789	0.6	0.76	0.4919	0.2921	0.1187	0.1991	0.4	0.7176	0.72	0.5932	0.3381	0.8565	0.1224	0.0241	0.4456	0.2562	0.7609	0.9917
10	Gen10_Mut0_ID11	Furrowed_Dry_Crop_1.png	764.3741	350.1421	horizontal	-84.5631	1000	1000	58.0879	24.9471	0.2116	12.9027	3.8505	0.1737	11.4747	2.8854	0.3628	38.2325	13.4201	6.7919	2.4933	11.5139	6.5746	Gen9_Mut0_IDR3	Gen9_Mut0_IDR4	-	0.2844	0.6843	0.44	0.6385	0.8033	0.8768	0.76	0.8	0.2434	0.4011	0.892	0.6358	0.5318	0.1494	0.9498	0.3657	0.8403	0.7741	0.1153	0.5982	0.2562	0.7609	0.6342
10	Gen8_Mut0_ID5	Furrowed_Dry_Crop_0.png	346.0381	345.3341	none	-171.3496	1000	1000	58.0271	24.0478	0.2617	10.0037	4.6852	0.2918	12.8766	5.0354	0.4479	39.4754	13.876	7.8865	2.6713	14.5869	6.986	Gen6_Mut0_ID5	Gen7_Mut0_IDR0	-	0.2844	0.8067	0.4147	0.6455	0.84	0.88	0.76	0.8	0.68	0.3267	0.8808	0.4872	0.6172	0.7766	0.9418	0.2475	0.8331	0.8362	0.266	0.6135	0.2562	0.7561	0.6132
10	Gen10_Mut0_ID4	Furrowed_Dry_Crop_0.png	483.8485	647.4373	horizontal	65.2061	1000	1000	29.6764	9.0555	0.2494	13.1568	3.2162	0.1671	13.3028	4.8776	0.1952	41.0555	13.5622	7.1946	2.58	15.6829	6.9002	Gen8_Mut0_IDR2	Gen9_Mut0_ID7	-	0.2744	0.8067	0.44	0.6077	0.8899	0.88	0.76	0.8	0.5816	0.4505	0.8867	0.4803	0.6786	0.7446	0.9418	0.4364	0.8565	0.2454	0.474	0.6135	0.2562	0.334	0.6342
10	Gen7_Mut0_ID6	Furrowed_Dry_Crop_0.png	626.2908	744.3317	none	-106.3611	1000	1000	66.3346	24.429	0.2157	-2.4004	3.6431	0.1373	15.8825	9.4946	0.2651	36.5522	11.6644	5.4187	2.2553	11.6886	6.2102	Gen0_Mut0_ID13	Gen5_Mut0_ID4	-	0.9106	0.6843	0.16	0.48	0.48	0.7652	0.16	0.3607	0.32	0.24	0.1633	0.4	0.24	0.1494	0.9318	0.152	0.7764	0.8369	0.28	0.5879	0.2562	0.8374	0.5057
10	Gen1_Mut0_ID2	Furrowed_Dry_Crop_0.png	776.8029	346.7809	horizontal	146.2253	1000	1000	56.4099	15.4163	0.3073	25.7376	17.2314	0.259	48.4955	16.4279	0.1326	36.4623	10.7144	7.9165	2.9238	15.3507	6.0512	Gen0_Mut0_ID19	Gen0_Mut0_ID5	-	0.48	0.28	0.48	0.8335	0.68	0.4004	0.84	0.5187	0.5988	0.0485	0.44	0.88	0.8804	0.8418	0.88	0.2245	0.5787	0.1224	0.12	0.72	0.784	0.68	0.9583
10	Gen9_Mut0_ID9	Furrowed_Wet_Crop_1.png	328.8961	219.4857	none	124.813	1000	1000	64.4215	21.1423	0.1235	8.2317	6.513	0.3172	12.5478	4.3558	0.3183	29.5223	10.7804	6.2787	2.3773	9.2754	7.3543	Gen8_Mut0_ID2	Gen7_Mut0_ID3	-	0.2	0.6856	0.44	0.6	0.48	0.7547	0.76	0.8	0.68	0.4086	0.9093	0.5875	0.6066	0.1494	0.9532	0.1076	0.8552	0.7223	0.1083	0.5879	0.2562	0.7609	0.5709
10	Gen10_Mut0_ID2	Furrowed_Wet_Crop_1.png	469.241	629.9668	horizontal	-45.1018	1000	1000	61.0185	13.7124	0.1114	2.5282	5.2576	0.1459	49.0739	18.1063	0.101	30.2229	8.9772	7.3596	2.1855	10.6075	7.0006	Gen9_Mut0_ID9	Gen1_Mut0_ID2	-	0.2218	0.5969	0.44	0.8335	0.68	0.4006	0.76	0.5242	0.5988	0.0683	0.8023	0.5875	0.8804	0.1655	0.9532	0.2245	0.5787	0.1214	0.12	0.5879	0.2562	0.68	0.5709
10	Gen10_Mut0_IDR1	Furrowed_Wet_Crop_1.png	610.7681	352.0031	none	74.6213	1000	1000	63.9109	22.2028	0.1241	11.2693	6.0683	0.1021	11.9435	4.2843	0.3739	28.627	8.9417	5.4963	1.7311	8.435	6.3336	Gen3_Mut0_ID3	Gen5_Mut0_ID5	-	0.2	0.6856	0.44	0.5715	0.5126	0.7547	0.76	0.8	0.68	0.4529	0.88	0.6035	0.6066	0.1494	0.9532	0.1076	0.8552	0.2513	0.1153	0.5879	0.2562	0.7609	0.6274
10	Gen10_Mut0_ID7	Furrowed_Wet_Crop_1.png	775.2306	773.0651	horizontal	-79.1068	1000	1000	53.0347	19.4479	0.1547	18.3801	20.6446	0.1742	17.1844	13.3597	0.2799	24.7663	7.7727	4.879	1.8411	5.8995	5.3472	Gen9_Mut0_ID2	Gen7_Mut0_ID6	-	0.885	0.6843	0.4465	0.4821	0.48	0.6	0.16	0.3487	0.32	0.2389	0.1926	0.4	0.6344	0.1494	0.5932	0.3423	0.7764	0.1217	0.07	0.4456	0.2562	0.7609	0.9917
10	Gen10_Mut0_ID9	Furrowed_Dry_Crop_2.png	187.4236	193.1757	horizontal	115.0074	1000	1000	61.6984	23.6333	0.2422	2.6401	6.1869	0.2715	26.7061	5.4063	0.2461	43.043	14.2728	6.7758	2.9948	14.974	6.8427	Gen8_Mut0_ID5	Gen9_Mut0_IDR2	-	0.914	0.7835	0.2137	0.48	0.5002	0.76	0.7612	0.7969	0.56	0.3228	0.2	0.472	0.2379	0.4025	0.2	0.2475	0.6	0.8362	0.404	0.32	0.2491	0.788	0.6127
10	Gen8_Mut0_ID6	Furrowed_Dry_Crop_2.png	499.0018	343.7168	none	-173.6284	1000	1000	38.118	19.8181	0.2992	-1.9421	4.2005	0.1361	17.5993	4.8089	0.3324	45.2239	13.1178	7.3567	2.8017	16.2989	6.3384	Gen0_Mut0_ID13	Gen7_Mut0_ID2	-	0.8635	0.6927	0.3852	0.48	0.48	0.76	0.16	0.683	0.56	0.24	0.1864	0.4778	0.5292	0.1899	0.2	0.305	0.6	0.84	0.1403	0.376	0.251	0.7609	0.6
10	Gen10_Mut0_ID0	Furrowed_Dry_Crop_2.png	621.8805	199.3576	horizontal	-101.1537	1000	1000	66.1024	18.4484	0.1347	2.4575	9.4514	0.196	17.1998	10.3733	0.2324	30.6203	9.9552	5.8672	2.31	10.1691	5.9392	Gen9_Mut0_IDR4	Gen9_Mut0_ID8	-	0.2827	0.6844	0.44	0.6285	0.5359	0.7547	0.76	0.8	0.68	0.4187	0.88	0.6028	0.5171	0.1494	0.9322	0.1084	0.8415	0.7741	0.28	0.5941	0.2562	0.8321	0.6247
10	Gen10_Mut0_ID1	Furrowed_Dry_Crop_2.png	754.5793	632.33	none	-27.8049	1000	1000	58.6325	26.1794	0.1996	8.4414	6.6509	0.3091	11.654	4.2269	0.3511	36.4501	12.1008	6.8777	2.8426	13.0293	6.5103	Gen9_Mut0_ID8	Gen9_Mut0_IDR4	-	0.2017	0.6854	0.44	0.5715	0.7818	0.7547	0.76	0.8	0.32	0.4821	0.892	0.6038	0.5171	0.1494	0.9528	0.08	0.8562	0.2571	0.1222	0.5812	0.2562	0.7659	0.5644
11	Gen11_Mut0_IDR0	Furrowed_Dry_Crop_0.png	209.9264	205.753	horizontal	-142.8104	1000	1000	65.2791	21.4867	0.3108	10.8415	6.1999	0.1925	13.7816	7.0365	0.2057	6.8828	2.5643	6.8828	2.5643	6.8828	2.5643	Gen7_Mut0_ID3	Gen8_Mut0_ID2	-	0.2	0.6855	0.44	0.5715	0.5126	0.7547	0.76	0.8	0.68	0.4972	0.88	0.6028	0.5171	0.1494	0.9532	0.08	0.8562	0.2571	0.1222	0.5879	0.2562	0.7609	0.6274
11	Gen11_Mut0_ID9	Furrowed_Dry_Crop_0.png	445.587	342.2395	none	-16.7712	1000	1000	64.8926	25.1968	0.2624	-1.1586	7.1685	0.2672	17.0886	11.424	0.3461	5.7267	2.3714	5.7267	2.3714	5.7267	2.3714	Gen9_Mut0_ID9	Gen10_Mut0_ID10	-	0.2	0.8067	0.4074	0.59	0.48	0.7554	0.7332	0.8	0.68	0.4086	0.8839	0.5966	0.6066	0.1494	0.9509	0.1038	0.8512	0.7741	0.1083	0.4918	0.2562	0.8374	0.5704
11	Gen11_Mut0_ID5	Furrowed_Dry_Crop_0.png	598.9795	762.4237	none	13.7664	1000	1000	61.8713	23.0355	0.1953	1.7793	5.7658	0.3608	14.636	7.5776	0.2837	4.727	2.0273	4.727	2.0273	4.727	2.0273	Gen7_Mut0_ID6	Gen10_Mut0_ID1	-	0.2017	0.6854	0.44	0.5673	0.48	0.7652	0.76	0.8	0.32	0.24	0.1633	0.6038	0.24	0.1494	0.9492	0.0822	0.8562	0.3743	0.28	0.5879	0.1485	0.7659	0.5644
11	Gen10_Mut0_ID3	Furrowed_Dry_Crop_0.png	763.5236	197.2458	horizontal	99.0466	1000	1000	67.7136	13.7717	0.2198	24.4687	15.7554	0.1796	9.105	6.6409	0.2306	5.8395	2.2838	5.8395	2.2838	5.8395	2.2838	Gen1_Mut0_ID2	Gen9_Mut0_ID9	-	0.4599	0.3493	0.48	0.6	0.48	0.7596	0.84	0.7946	0.68	0.3901	0.5226	0.88	0.6066	0.8261	0.88	0.1076	0.8552	0.7233	0.1083	0.72	0.784	0.7609	0.9583
11	Gen11_Mut0_ID7	Furrowed_Wet_Crop_1.png	204.3683	188.9174	none	67.1699	1000	1000	27.6919	10.0723	0.3403	13.3075	4.7726	0.1219	12.0219	3.5174	0.2213	7.4717	7.2437	7.4717	7.2437	7.4717	7.2437	Gen10_Mut0_ID4	Gen9_Mut0_IDR4	-	0.2744	0.6843	0.44	0.6285	0.8033	0.8578	0.7306	0.8	0.32	0.4	0.892	0.4803	0.6786	0.1494	0.9335	0.1084	0.8415	0.2454	0.32	0.5928	0.249	0.334	0.6235
11	Gen10_Mut0_ID10	Furrowed_Wet_Crop_1.png	332.7918	335.3818	none	-44.8557	1000	1000	63.4351	24.4767	0.2026	0.8914	6.9614	0.3227	14.3784	6.9883	0.2577	11.1094	8.8547	11.1094	8.8547	11.1094	8.8547	Gen9_Mut0_IDR4	Gen9_Mut0_IDR3	-	0.2	0.8067	0.44	0.59	0.84	0.758	0.76	0.8	0.32	0.4	0.8808	0.5966	0.5171	0.1494	0.9318	0.1084	0.8345	0.7741	0.28	0.5879	0.2562	0.8374	0.5619
11	Gen11_Mut0_ID8	Furrowed_Wet_Crop_1.png	630.9193	193.1155	none	-30.0171	1000	1000	59.4146	22.9341	0.1888	8.0083	5.7559	0.3494	11.6867	2.6894	0.3364	8.4649	7.2534	8.4649	7.2534	8.4649	7.2534	Gen10_Mut0_ID10	Gen9_Mut0_ID9	-	0.2	0.6856	0.4726	0.6	0.84	0.757	0.7868	0.8	0.32	0.4	0.9057	0.5875	0.5171	0.1494	0.9344	0.112	0.84	0.7223	0.28	0.684	0.2562	0.7609	0.5625
11	Gen11_Mut0_ID6	Furrowed_Wet_Crop_1.png	752.3583	622.4655	none	-4.6738	1000	1000	64.141	24.5081	0.1682	0.4591	7.9439	0.2142	14.5401	7.294	0.2438	14.0651	9.6889	14.0651	9.6889	14.0651	9.6889	Gen9_Mut0_IDR4	Gen10_Mut0_ID4	-	0.2844	0.8067	0.44	0.6077	0.8899	0.7835	0.7894	0.8	0.5816	0.4505	0.8867	0.6038	0.5171	0.7446	0.9396	0.4364	0.8565	0.7741	0.4176	0.6069	0.2634	0.8374	0.575
11	Gen9_Mut0_ID9	Furrowed_Dry_Crop_2.png	203.5256	624.2457	horizontal	35.9888	1000	1000	63.7779	21.3367	0.1986	8.3788	6.4087	0.2641	12.5398	4.324	0.3206	35.0038	10.577	8.074	2.8581	14.4861	6.412	Gen8_Mut0_ID2	Gen7_Mut0_ID3	-	0.2	0.6856	0.44	0.6	0.48	0.7547	0.76	0.8	0.68	0.4086	0.9093	0.5875	0.6066	0.1494	0.9532	0.1076	0.8552	0.7223	0.1083	0.5879	0.2562	0.7609	0.5709
11	Gen9_Mut0_IDR3	Furrowed_Dry_Crop_2.png	343.1878	180.1454	none	-47.9639	1000	1000	57.7809	25.2427	0.2146	13.022	3.8365	0.1262	11.5647	2.9433	0.3061	40.7612	11.2597	5.7178	2.2933	14.1213	5.627	Gen3_Mut0_ID3	Gen3_Mut0_IDR1	-	0.2	0.8067	0.44	0.6	0.84	0.88	0.76	0.8	0.2434	0.4011	0.8808	0.6286	0.5318	0.1494	0.9498	0.3657	0.8331	0.7741	0.1153	0.5982	0.2562	0.7609	0.6342
11	Gen7_Mut0_ID6	Furrowed_Dry_Crop_2.png	618.3908	343.8718	none	165.4018	1000	1000	66.2383	24.4492	0.2178	-2.4284	3.624	0.1328	15.9125	9.4491	0.3311	40.4404	12.7673	5.7324	2.6775	13.8435	6.8781	Gen0_Mut0_ID13	Gen5_Mut0_ID4	-	0.9106	0.6843	0.16	0.48	0.48	0.7652	0.16	0.3607	0.32	0.24	0.1633	0.4	0.24	0.1494	0.9318	0.152	0.7764	0.8369	0.28	0.5879	0.2562	0.8374	0.5057
11	Gen10_Mut0_ID8	Furrowed_Dry_Crop_2.png	773.2147	624.828	none	-156.5335	1000	1000	18.7512	6.597	0.2068	12.2381	3.4951	0.2058	8.6688	1.889	0.3149	35.7099	11.5735	6.8902	2.7477	12.4527	6.0196	Gen9_Mut0_IDR2	Gen8_Mut0_ID5	-	0.2905	0.1841	0.3378	0.6455	0.8185	0.88	0.1588	0.3631	0.68	0.2441	0.8808	0.4195	0.6193	0.7285	0.9418	0.16	0.8331	0.84	0.3169	0.6135	0.2871	0.0481	0.6005
11	Gen10_Mut0_ID1	Furrowed_Wet_Crop_2.png	186.81	755.8345	none	150.8071	1000	1000	58.6968	26.0497	0.1912	8.4299	6.6354	0.2011	11.7079	4.5208	0.2979	27.508	10.1626	5.6655	2.308	8.0004	7.1059	Gen9_Mut0_ID8	Gen9_Mut0_IDR4	-	0.2017	0.6854	0.44	0.5715	0.7818	0.7547	0.76	0.8	0.32	0.4821	0.892	0.6038	0.5171	0.1494	0.9528	0.08	0.8562	0.2571	0.1222	0.5812	0.2562	0.7659	0.5644
11	Gen1_Mut0_ID2	Furrowed_Wet_Crop_2.png	480.382	627.0728	horizontal	-1.4673	1000	1000	56.4974	15.2171	0.1967	25.7855	17.1565	0.2087	48.546	16.2234	0.1124	27.5729	9.0656	6.0086	2.5455	8.8429	6.7185	Gen0_Mut0_ID19	Gen0_Mut0_ID5	-	0.48	0.28	0.48	0.8335	0.68	0.4004	0.84	0.5187	0.5988	0.0485	0.44	0.88	0.8804	0.8418	0.88	0.2245	0.5787	0.1224	0.12	0.72	0.784	0.68	0.9583
11	Gen11_Mut0_ID2	Furrowed_Wet_Crop_2.png	624.019	340.1852	none	168.2257	1000	1000	46.9414	20.6453	0.2214	11.8754	3.7603	0.2068	10.0747	1.5696	0.2795	31.0582	13.1557	5.7594	2.3802	9.5998	8.368	Gen10_Mut0_ID8	Gen9_Mut0_IDR3	-	0.2	0.7561	0.3378	0.6455	0.8185	0.88	0.1588	0.8	0.2434	0.2441	0.9188	0.6286	0.5318	0.1494	0.9419	0.16	0.851	0.8399	0.3169	0.6135	0.2562	0.7609	0.6007
11	Gen11_Mut0_ID10	Furrowed_Wet_Crop_2.png	777.6456	602.0805	horizontal	41.9191	1000	1000	69.4726	21.6315	0.1593	-1.7409	9.5579	0.2309	28.9944	5.2168	0.1246	31.0622	9.0149	6.7619	1.8498	10.6311	6.3123	Gen10_Mut0_ID9	Gen9_Mut0_ID2	-	0.5465	0.774	0.2137	0.48	0.5002	0.76	0.7612	0.7995	0.4835	0.3057	0.1991	0.472	0.2379	0.4169	0.2	0.3381	0.8565	0.1285	0.0241	0.4456	0.255	0.788	0.651
11	Gen9_Mut0_ID2	Furrowed_Dry_Crop_1.png	329.3219	358.9288	none	40.8043	1000	1000	60.0097	16.1023	0.2511	19.3394	19.7614	0.1563	32.8732	5.4739	0.1502	40.7654	12.72	6.5404	2.7752	14.7999	6.602	Gen8_Mut0_IDR0	Gen8_Mut0_ID1	-	0.5465	0.6843	0.4465	0.4821	0.789	0.6	0.76	0.4919	0.2921	0.1187	0.1991	0.4	0.7176	0.72	0.5932	0.3381	0.8565	0.1224	0.0241	0.4456	0.2562	0.7609	0.9917
11	Gen10_Mut0_ID4	Furrowed_Dry_Crop_1.png	480.4078	178.2948	none	-117.3135	1000	1000	29.5436	8.9095	0.2506	13.0821	3.2121	0.1017	13.2953	4.9567	0.3054	38.6234	13.6762	5.186	2.1567	12.2094	6.8968	Gen8_Mut0_IDR2	Gen9_Mut0_ID7	-	0.2744	0.8067	0.44	0.6077	0.8899	0.88	0.76	0.8	0.5816	0.4505	0.8867	0.4803	0.6786	0.7446	0.9418	0.4364	0.8565	0.2454	0.474	0.6135	0.2562	0.334	0.6342
11	Gen9_Mut0_IDR4	Furrowed_Dry_Crop_1.png	628.1815	621.4079	none	50.5182	1000	1000	63.3914	25.1273	0.1947	0.9219	6.8891	0.251	14.018	6.5508	0.368	35.6561	12.7498	7.3552	3.0134	12.4569	6.9216	Gen3_Mut0_IDR1	Gen3_Mut0_ID3	-	0.2844	0.6843	0.44	0.6285	0.8033	0.7547	0.76	0.8	0.32	0.4	0.892	0.6038	0.5171	0.1494	0.9318	0.1084	0.8415	0.7741	0.28	0.5879	0.2562	0.8374	0.5619
11	Gen11_Mut0_ID3	Furrowed_Dry_Crop_1.png	764.2329	774.1348	horizontal	69.3872	1000	1000	16.9594	13.7583	0.1221	19.6332	2.8781	0.08515	12.2272	6.4574	0.1967	40.2713	13.5285	5.6525	2.162	12.5501	7.5708	Gen9_Mut0_IDR3	Gen10_Mut0_ID8	-	0.2905	0.2306	0.44	0.6	0.84	0.88	0.76	0.3631	0.68	0.4011	0.8428	0.4195	0.6193	0.7285	0.9497	0.3657	0.8152	0.7742	0.1153	0.5982	0.2871	0.0481	0.812
11	Gen11_Mut0_ID0	Furrowed_Wet_Crop_0.png	208.8788	772.5396	none	-0.2582	1000	1000	63.1108	22.0612	0.129	-1.2629	9.6232	0.281	33.9363	9.1128	0.1198	30.7847	11.754	6.7574	2.3564	10.6937	8.4306	Gen10_Mut0_ID9	Gen9_Mut0_ID2	-	0.6014	0.6843	0.387	0.4821	0.789	0.76	0.76	0.5191	0.56	0.3583	0.1993	0.4	0.6383	0.4025	0.5709	0.2507	0.6	0.8065	0.0241	0.3495	0.2562	0.788	0.6069
11	Gen10_Mut0_ID9	Furrowed_Wet_Crop_0.png	341.1801	336.5797	none	-12.8833	1000	1000	61.5165	23.7321	0.2131	2.6565	6.1071	0.2686	26.6661	5.4458	0.2075	30.0148	8.201	6.1356	1.7196	9.4789	5.5796	Gen8_Mut0_ID5	Gen9_Mut0_IDR2	-	0.914	0.7835	0.2137	0.48	0.5002	0.76	0.7612	0.7969	0.56	0.3228	0.2	0.472	0.2379	0.4025	0.2	0.2475	0.6	0.8362	0.404	0.32	0.2491	0.788	0.6127
11	Gen11_Mut0_IDR1	Furrowed_Wet_Crop_0.png	609.7376	635.1243	none	-42.8671	1000	1000	29.2081	7.4985	0.1864	13.0162	3.1077	0.2311	13.839	5.6357	0.2241	33.1811	11.6644	7.7995	2.7617	13.2523	8.5732	Gen0_Mut0_ID4	Gen1_Mut0_ID9	-	0.2	0.6943	0.44	0.6	0.84	0.7656	0.76	0.8	0.68	0.4502	0.88	0.42	0.6814	0.1496	0.96	0.44	0.8565	0.2454	0.474	0.5946	0.2562	0.32	0.6342
11	Gen11_Mut0_ID1	Furrowed_Wet_Crop_0.png	761.3754	758.2551	horizontal	11.1876	1000	1000	60.8054	20.0179	0.2434	20.3132	16.4618	0.2372	22.9962	7.053	0.2781	34.5652	8.8234	7.2771	1.9548	13.559	6.0363	Gen9_Mut0_ID2	Gen10_Mut0_ID9	-	0.8673	0.7835	0.258	0.48	0.5002	0.6	0.7612	0.7721	0.2921	0.0832	0.1999	0.472	0.3041	0.72	0.2211	0.335	0.8565	0.1509	0.404	0.423	0.2491	0.7609	0.9975
12	Gen11_Mut0_ID1	Furrowed_Wet_Crop_2.png	181.3766	345.402	none	-88.614	1000	1000	60.957	20.0039	0.2622	20.2804	16.4317	0.2216	22.951	7.0102	0.2277	8.7747	2.955	8.7747	2.955	8.7747	2.955	Gen9_Mut0_ID2	Gen10_Mut0_ID9	-	0.8673	0.7835	0.258	0.48	0.5002	0.6	0.7612	0.7721	0.2921	0.0832	0.1999	0.472	0.3041	0.72	0.2211	0.335	0.8565	0.1509	0.404	0.423	0.2491	0.7609	0.9975
12	Gen12_Mut0_IDR4	Furrowed_Wet_Crop_2.png	467.8031	763.5865	horizontal	23.526	1000	1000	57.5791	25.5666	0.2086	13.0831	3.8678	0.1186	11.452	2.8858	0.1429	6.2497	2.4725	6.2497	2.4725	6.2497	2.4725	Gen3_Mut0_ID3	Gen3_Mut0_IDR1	-	0.2	0.8067	0.44	0.6	0.84	0.88	0.76	0.8	0.2434	0.4011	0.8808	0.6286	0.5318	0.1494	0.9498	0.3657	0.8331	0.7741	0.1153	0.5982	0.2562	0.7609	0.6342
12	Gen12_Mut0_ID9	Furrowed_Wet_Crop_2.png	625.3977	345.596	none	-102.1239	1000	1000	61.7065	20.027	0.2009	5.8337	12.1214	0.2485	26.7643	5.7229	0.2069	5.9182	2.3679	5.9182	2.3679	5.9182	2.3679	Gen11_Mut0_ID0	Gen11_Mut0_ID1	-	0.6139	0.5834	0.2604	0.4821	0.5143	0.7446	0.7612	0.5191	0.2921	0.1122	0.2256	0.4712	0.6264	0.4025	0.2806	0.335	0.6	0.8065	0.0131	0.423	0.3713	0.7609	0.6828
12	Gen11_Mut0_ID9	Furrowed_Wet_Crop_2.png	749.214	748.3929	horizontal	92.435	1000	1000	65.6534	24.7014	0.1479	-1.1183	7.095	0.2002	17.1287	11.4791	0.3132	4.6905	2.8293	4.6905	2.8293	4.6905	2.8293	Gen9_Mut0_ID9	Gen10_Mut0_ID10	-	0.2	0.8067	0.4074	0.59	0.48	0.7554	0.7332	0.8	0.68	0.4086	0.8839	0.5966	0.6066	0.1494	0.9509	0.1038	0.8512	0.7741	0.1083	0.4918	0.2562	0.8374	0.5704
12	Gen10_Mut0_ID3	Furrowed_Wet_Crop_1.png	191.8128	349.1102	horizontal	101.9671	1000	1000	67.5147	13.8231	0.2526	24.1947	15.7143	0.1746	9.1994	6.6691	0.2228	13.8676	7.7029	13.8676	7.7029	13.8676	7.7029	Gen1_Mut0_ID2	Gen9_Mut0_ID9	-	0.4599	0.3493	0.48	0.6	0.48	0.7596	0.84	0.7946	0.68	0.3901	0.5226	0.88	0.6066	0.8261	0.88	0.1076	0.8552	0.7233	0.1083	0.72	0.784	0.7609	0.9583
12	Gen12_Mut0_ID5	Furrowed_Wet_Crop_1.png	476.9748	198.5815	horizontal	60.4602	1000	1000	29.8312	8.1992	0.3884	0.8729	7.8527	0.2009	14.6457	6.1132	0.364	9.9516	4.9327	9.9516	4.9327	9.9516	4.9327	Gen11_Mut0_IDR1	Gen11_Mut0_ID6	-	0.2844	0.6943	0.44	0.6062	0.8899	0.7835	0.7858	0.7337	0.7687	0.4505	0.8867	0.42	0.5171	0.7446	0.9565	0.4364	0.8565	0.7741	0.474	0.6069	0.2655	0.32	0.5706
12	Gen11_Mut0_ID8	Furrowed_Wet_Crop_1.png	638.8344	346.2417	none	105.5204	1000	1000	59.6971	22.9652	0.2537	7.9177	5.7092	0.3025	11.6579	2.6407	0.2966	9.982	5.2035	9.982	5.2035	9.982	5.2035	Gen10_Mut0_ID10	Gen9_Mut0_ID9	-	0.2	0.6856	0.4726	0.6	0.84	0.757	0.7868	0.8	0.32	0.4	0.9057	0.5875	0.5171	0.1494	0.9344	0.112	0.84	0.7223	0.28	0.684	0.2562	0.7609	0.5625
12	Gen11_Mut0_ID5	Furrowed_Wet_Crop_1.png	771.6499	194.2694	none	144.5445	1000	1000	62.0915	22.8248	0.2189	1.7904	5.7564	0.1859	14.6975	7.5846	0.359	11.2571	7.1354	11.2571	7.1354	11.2571	7.1354	Gen7_Mut0_ID6	Gen10_Mut0_ID1	-	0.2017	0.6854	0.44	0.5673	0.48	0.7652	0.76	0.8	0.32	0.24	0.1633	0.6038	0.24	0.1494	0.9492	0.0822	0.8562	0.3743	0.28	0.5879	0.1485	0.7659	0.5644
12	Gen9_Mut0_ID2	Furrowed_Dry_Crop_1.png	321.0917	778.9891	none	165.9647	1000	1000	59.7649	16.2036	0.2052	19.2556	19.795	0.1778	32.941	5.359	0.1228	43.4355	14.8144	6.2072	3.447	12.9224	6.2897	Gen8_Mut0_IDR0	Gen8_Mut0_ID1	-	0.5465	0.6843	0.4465	0.4821	0.789	0.6	0.76	0.4919	0.2921	0.1187	0.1991	0.4	0.7176	0.72	0.5932	0.3381	0.8565	0.1224	0.0241	0.4456	0.2562	0.7609	0.9917
12	Gen11_Mut0_IDR1	Furrowed_Dry_Crop_1.png	489.6092	191.5211	horizontal	-50.8879	1000	1000	29.6353	7.9771	0.2658	12.9769	3.0532	0.1149	13.7395	5.5532	0.3643	39.018	13.1101	4.8982	2.0683	11.9822	6.6691	Gen0_Mut0_ID4	Gen1_Mut0_ID9	-	0.2	0.6943	0.44	0.6	0.84	0.7656	0.76	0.8	0.68	0.4502	0.88	0.42	0.6814	0.1496	0.96	0.44	0.8565	0.2454	0.474	0.5946	0.2562	0.32	0.6342
12	Gen11_Mut0_ID2	Furrowed_Dry_Crop_1.png	635.8229	336.1622	horizontal	-17.8099	1000	1000	46.8303	20.6203	0.2916	11.8343	3.7503	0.256	10.0601	1.6281	0.3544	41.9777	14.8091	7.3282	2.5759	15.2583	7.074	Gen10_Mut0_ID8	Gen9_Mut0_IDR3	-	0.2	0.7561	0.3378	0.6455	0.8185	0.88	0.1588	0.8	0.2434	0.2441	0.9188	0.6286	0.5318	0.1494	0.9419	0.16	0.851	0.8399	0.3169	0.6135	0.2562	0.7609	0.6007
12	Gen11_Mut0_ID0	Furrowed_Dry_Crop_1.png	774.944	630.1827	horizontal	-9.2179	1000	1000	63.9019	21.2868	0.1557	-1.1128	9.5565	0.2189	33.9623	9.0406	0.1027	37.938	14.6584	7.1703	2.4643	15.0699	7.4302	Gen10_Mut0_ID9	Gen9_Mut0_ID2	-	0.6014	0.6843	0.387	0.4821	0.789	0.76	0.76	0.5191	0.56	0.3583	0.1993	0.4	0.6383	0.4025	0.5709	0.2507	0.6	0.8065	0.0241	0.3495	0.2562	0.788	0.6069
12	Gen12_Mut0_ID10	Furrowed_Dry_Crop_0.png	208.6347	652.1907	horizontal	-74.0362	1000	1000	65.3166	18.2965	0.1316	11.0543	5.7189	0.2455	13.417	6.5055	0.3409	34.1099	12.9355	7.3476	2.4954	13.4909	7.2786	Gen11_Mut0_IDR0	Gen11_Mut0_ID8	-	0.2143	0.6856	0.4726	0.6	0.84	0.757	0.7868	0.8	0.5689	0.4087	0.9057	0.5875	0.5171	0.1494	0.9532	0.112	0.84	0.2571	0.1222	0.5879	0.2562	0.7609	0.6274
12	Gen12_Mut0_ID8	Furrowed_Dry_Crop_0.png	458.2934	771.6866	none	-92.5698	1000	1000	59.6001	20.5751	0.2853	13.1909	13.2297	0.332	32.7224	9.1529	0.1997	44.9175	16.1358	7.2103	3.8421	15.0516	6.8843	Gen11_Mut0_ID1	Gen11_Mut0_ID0	-	0.8541	0.8844	0.3846	0.48	0.7741	0.6172	0.76	0.7721	0.56	0.3253	0.1736	0.4008	0.3177	0.72	0.4935	0.2507	0.8565	0.1509	0.415	0.3495	0.134	0.788	0.8944
12	Gen12_Mut0_ID0	Furrowed_Dry_Crop_0.png	627.6713	194.7362	none	-19.6569	1000	1000	60.6439	23.3046	0.1305	-1.1089	7.2477	0.2489	15.8785	8.8296	0.4062	36.5223	13.2483	7.2316	2.754	14.2245	6.9031	Gen11_Mut0_IDR0	Gen11_Mut0_ID9	-	0.2	0.6855	0.4112	0.5715	0.48	0.7547	0.7397	0.8	0.68	0.4087	0.8683	0.5979	0.5171	0.1494	0.9509	0.1026	0.8562	0.2571	0.1099	0.5879	0.2999	0.7609	0.5634
12	Gen12_Mut0_IDR3	Furrowed_Dry_Crop_0.png	748.1274	753.7376	horizontal	-79.6916	1000	1000	63.6256	24.8932	0.2135	0.934	6.9185	0.3123	14.0515	6.6707	0.2819	46.3872	16.334	6.9618	3.2849	15.6032	7.2403	Gen3_Mut0_IDR1	Gen3_Mut0_ID3	-	0.2844	0.6843	0.44	0.6285	0.8033	0.7547	0.76	0.8	0.32	0.4	0.892	0.6038	0.5171	0.1494	0.9318	0.1084	0.8415	0.7741	0.28	0.5879	0.2562	0.8374	0.5619
12	Gen12_Mut0_ID6	Furrowed_Dry_Crop_2.png	299.9948	331.7068	horizontal	-85.7274	1000	1000	58.5379	19.2893	0.2432	31.6939	9.7268	0.09679	8.7599	3.0309	0.1807	43.5957	14.9179	6.7906	3.076	17.4552	7.4416	Gen11_Mut0_ID2	Gen10_Mut0_ID3	-	0.4474	0.3493	0.3383	0.6	0.5236	0.8445	0.7822	0.8	0.2434	0.3901	0.9213	0.6286	0.5318	0.1775	0.88	0.1076	0.8281	0.8399	0.1294	0.72	0.2562	0.7609	0.9583
12	Gen12_Mut0_IDR2	Furrowed_Dry_Crop_2.png	510.5433	197.4333	none	-103.1417	1000	1000	58.4379	26.3431	0.2581	8.4404	6.7439	0.2793	11.5359	4.0576	0.1454	45.0838	15.8233	6.7125	3.7746	14.9449	6.4367	Gen9_Mut0_ID8	Gen9_Mut0_IDR4	-	0.2017	0.6854	0.44	0.5715	0.7818	0.7547	0.76	0.8	0.32	0.4821	0.892	0.6038	0.5171	0.1494	0.9528	0.08	0.8562	0.2571	0.1222	0.5812	0.2562	0.7659	0.5644
12	Gen12_Mut0_IDR1	Furrowed_Dry_Crop_2.png	623.6425	622.037	horizontal	-136.3268	1000	1000	18.7844	6.5307	0.1814	12.2655	3.4667	0.2383	8.7362	1.895	0.3507	40.7861	14.1706	7.4833	2.5403	14.4674	6.759	Gen9_Mut0_IDR2	Gen8_Mut0_ID5	-	0.2905	0.1841	0.3378	0.6455	0.8185	0.88	0.1588	0.3631	0.68	0.2441	0.8808	0.4195	0.6193	0.7285	0.9418	0.16	0.8331	0.84	0.3169	0.6135	0.2871	0.0481	0.6005
12	Gen12_Mut0_ID1	Furrowed_Dry_Crop_2.png	730.8139	334.624	horizontal	-60.214	1000	1000	68.497	22.7639	0.1613	9.6802	7.0453	0.3094	16.7222	12.9945	0.4437	37.5915	13.103	6.9678	2.634	14.4938	7.5618	Gen11_Mut0_ID9	Gen11_Mut0_IDR0	-	0.2	0.8067	0.4367	0.59	0.5126	0.7554	0.7551	0.8	0.68	0.4971	0.8956	0.6018	0.6066	0.1494	0.9532	0.0811	0.8512	0.7741	0.1208	0.4918	0.2125	0.8374	0.6344
12	Gen11_Mut0_ID7	Furrowed_Wet_Crop_0.png	187.0798	333.1088	none	-106.3191	1000	1000	27.8943	10.1794	0.4003	13.2622	4.7357	0.1643	12.025	3.5541	0.3832	29.073	9.394	5.5947	2.1882	8.637	6.7157	Gen10_Mut0_ID4	Gen9_Mut0_IDR4	-	0.2744	0.6843	0.44	0.6285	0.8033	0.8578	0.7306	0.8	0.32	0.4	0.892	0.4803	0.6786	0.1494	0.9335	0.1084	0.8415	0.2454	0.32	0.5928	0.249	0.334	0.6235
12	Gen11_Mut0_IDR0	Furrowed_Wet_Crop_0.png	345.6726	770.595	none	88.5687	1000	1000	65.5458	21.0364	0.2725	10.8242	6.1459	0.1776	13.8865	7.0842	0.2641	35.5293	13.0661	6.8831	2.1456	13.1621	7.6113	Gen7_Mut0_ID3	Gen8_Mut0_ID2	-	0.2	0.6855	0.44	0.5715	0.5126	0.7547	0.76	0.8	0.68	0.4972	0.88	0.6028	0.5171	0.1494	0.9532	0.08	0.8562	0.2571	0.1222	0.5879	0.2562	0.7609	0.6274
12	Gen12_Mut0_ID11	Furrowed_Wet_Crop_0.png	486.2103	332.7459	horizontal	-64.2937	1000	1000	56.4395	27.3993	0.3163	7.872	6.721	0.2432	11.8487	3.5169	0.2928	26.907	8.4711	5.7148	2.3381	8.2901	6.4159	Gen11_Mut0_ID8	Gen11_Mut0_IDR0	-	0.1857	0.6855	0.44	0.5715	0.5126	0.7547	0.76	0.8	0.3968	0.4893	0.88	0.6028	0.5171	0.1494	0.9344	0.08	0.8562	0.7223	0.28	0.684	0.2562	0.7609	0.5625
12	Gen11_Mut0_ID6	Furrowed_Wet_Crop_0.png	781.3833	617.8916	none	45.4749	1000	1000	63.8949	24.7135	0.144	0.5822	7.9855	0.1389	14.3277	7.0073	0.2706	37.3443	12.4149	8.7712	3.0937	14.1682	6.4561	Gen9_Mut0_IDR4	Gen10_Mut0_ID4	-	0.2844	0.8067	0.44	0.6077	0.8899	0.7835	0.7894	0.8	0.5816	0.4505	0.8867	0.6038	0.5171	0.7446	0.9396	0.4364	0.8565	0.7741	0.4176	0.6069	0.2634	0.8374	0.575
13	Gen13_Mut0_ID7	Furrowed_Wet_Crop_2.png	200.4845	746.5118	none	-38.289	1000	1000	68.0548	23.3752	0.1283	11.0319	7.143	0.196	15.0822	11.5277	0.2344	6.2087	2.802	6.2087	2.802	6.2087	2.802	Gen12_Mut0_ID1	Gen9_Mut0_ID2	-	0.5465	0.8054	0.437	0.4951	0.789	0.6	0.76	0.4919	0.7289	0.4971	0.8009	0.5661	0.6127	0.72	0.5932	0.0757	0.8561	0.7741	0.1208	0.4964	0.2136	0.7677	0.6904
13	Gen11_Mut0_ID6	Furrowed_Wet_Crop_2.png	335.8883	605.4631	horizontal	-172.9516	1000	1000	64.0221	24.5816	0.1628	0.4784	7.9408	0.2779	14.5318	7.4485	0.1944	4.9492	2.1053	4.9492	2.1053	4.9492	2.1053	Gen9_Mut0_IDR4	Gen10_Mut0_ID4	-	0.2844	0.8067	0.44	0.6077	0.8899	0.7835	0.7894	0.8	0.5816	0.4505	0.8867	0.6038	0.5171	0.7446	0.9396	0.4364	0.8565	0.7741	0.4176	0.6069	0.2634	0.8374	0.575
13	Gen12_Mut0_ID0	Furrowed_Wet_Crop_2.png	616.34	771.6013	horizontal	-147.4248	1000	1000	61.0332	23.2981	0.1358	-1.0471	7.2845	0.1929	15.8582	8.7845	0.2643	5.5051	2.9819	5.5051	2.9819	5.5051	2.9819	Gen11_Mut0_IDR0	Gen11_Mut0_ID9	-	0.2	0.6855	0.4112	0.5715	0.48	0.7547	0.7397	0.8	0.68	0.4087	0.8683	0.5979	0.5171	0.1494	0.9509	0.1026	0.8562	0.2571	0.1099	0.5879	0.2999	0.7609	0.5634
13	Gen13_Mut0_ID8	Furrowed_Wet_Crop_2.png	783.5277	203.9895	none	-21.2653	1000	1000	53.4903	20.2586	0.2492	23.7865	13.6933	0.1123	10.9615	7.4102	0.2989	5.3141	2.1848	5.3141	2.1848	5.3141	2.1848	Gen10_Mut0_ID3	Gen11_Mut0_IDR1	-	0.2	0.3855	0.4799	0.6	0.84	0.6315	0.7642	0.7946	0.68	0.4502	0.6196	0.5135	0.6083	0.6734	0.8853	0.44	0.8565	0.2454	0.474	0.581	0.2733	0.7609	0.9739
13	Gen11_Mut0_ID0	Furrowed_Dry_Crop_2.png	335.1755	778.3579	none	-82.4067	1000	1000	63.7172	21.3567	0.2307	-1.0461	9.651	0.333	34.0009	9.0994	0.1276	14.925	7.5365	14.925	7.5365	14.925	7.5365	Gen10_Mut0_ID9	Gen9_Mut0_ID2	-	0.6014	0.6843	0.387	0.4821	0.789	0.76	0.76	0.5191	0.56	0.3583	0.1993	0.4	0.6383	0.4025	0.5709	0.2507	0.6	0.8065	0.0241	0.3495	0.2562	0.788	0.6069
13	Gen10_Mut0_ID3	Furrowed_Dry_Crop_2.png	492.8718	625.2183	none	155.0795	1000	1000	67.5854	13.9308	0.2059	24.2245	15.9006	0.1968	9.1685	6.6559	0.3282	13.0955	7.2274	13.0955	7.2274	13.0955	7.2274	Gen1_Mut0_ID2	Gen9_Mut0_ID9	-	0.4599	0.3493	0.48	0.6	0.48	0.7596	0.84	0.7946	0.68	0.3901	0.5226	0.88	0.6066	0.8261	0.88	0.1076	0.8552	0.7233	0.1083	0.72	0.784	0.7609	0.9583
13	Gen12_Mut0_ID11	Furrowed_Dry_Crop_2.png	623.3724	180.2429	horizontal	-92.3226	1000	1000	56.8875	27.3905	0.371	7.7419	6.7344	0.2929	11.8556	3.5376	0.3722	10.7112	5.1718	10.7112	5.1718	10.7112	5.1718	Gen11_Mut0_ID8	Gen11_Mut0_IDR0	-	0.1857	0.6855	0.44	0.5715	0.5126	0.7547	0.76	0.8	0.3968	0.4893	0.88	0.6028	0.5171	0.1494	0.9344	0.08	0.8562	0.7223	0.28	0.684	0.2562	0.7609	0.5625
13	Gen13_Mut0_ID9	Furrowed_Dry_Crop_2.png	753.5433	342.9238	none	11.4742	1000	1000	37.2598	17.6912	0.2717	10.3148	2.3777	0.2635	12.472	4.1383	0.2379	13.4968	7.0767	13.4968	7.0767	13.4968	7.0767	Gen11_Mut0_IDR1	Gen10_Mut0_ID3	-	0.4599	0.6619	0.4401	0.6	0.48	0.7596	0.836	0.8	0.68	0.3901	0.8093	0.8055	0.6797	0.2679	0.955	0.1076	0.8552	0.7233	0.1083	0.7336	0.7675	0.32	0.6186
13	Gen13_Mut0_ID5	Furrowed_Dry_Crop_1.png	199.3683	628.501	horizontal	-69.7718	1000	1000	54.36	25.5393	0.2189	-0.625	6.9551	0.2973	14.7473	6.745	0.3665	41.374	11.5093	5.6376	2.2224	14.5038	5.735	Gen12_Mut0_ID0	Gen12_Mut0_IDR3	-	0.2844	0.6843	0.4112	0.5715	0.8033	0.7547	0.7397	0.8	0.68	0.4008	0.8683	0.6038	0.5171	0.1494	0.9509	0.1029	0.8445	0.7673	0.2607	0.5879	0.2562	0.7002	0.5619
13	Gen13_Mut0_ID1	Furrowed_Dry_Crop_1.png	475.1449	755.141	horizontal	117.098	1000	1000	63.8837	26.4134	0.2871	8.1472	7.4147	0.2641	12.8618	5.145	0.2789	46.1737	14.3142	6.6279	3.3224	16.0902	6.8604	Gen11_Mut0_ID6	Gen12_Mut0_ID11	-	0.2844	0.6855	0.44	0.6077	0.8899	0.7596	0.7889	0.8	0.3782	0.4893	0.8867	0.6038	0.5171	0.6456	0.9391	0.08	0.8565	0.7261	0.2807	0.6104	0.2634	0.8374	0.5625
13	Gen13_Mut0_ID10	Furrowed_Dry_Crop_1.png	612.7218	340.9687	none	-175.0095	1000	1000	61.1891	20.5843	0.3298	27.0113	12.8726	0.1442	7.4603	5.2749	0.3065	39.7626	14.4835	7.6119	2.6101	14.0268	7.0324	Gen12_Mut0_ID11	Gen10_Mut0_ID3	-	0.1716	0.4269	0.4129	0.6	0.5866	0.7563	0.9019	0.5769	0.68	0.2636	0.2712	0.2615	0.7932	0.0211	0.131	0.2432	0.6161	0.3349	0.4239	0.3607	0.784	0.7609	0.9427
13	Gen13_Mut0_ID6	Furrowed_Dry_Crop_1.png	757.5888	778.5613	horizontal	-134.0377	1000	1000	63.709	18.1139	0.2013	9.039	18.3474	0.2703	33.3658	6.4509	0.1343	40.409	13.5141	5.8396	2.1022	12.84	7.5085	Gen9_Mut0_ID2	Gen12_Mut0_ID1	-	0.2	0.6856	0.4462	0.5749	0.5126	0.7554	0.7551	0.8	0.2432	0.1187	0.3122	0.4463	0.7111	0.1494	0.9532	0.3434	0.8516	0.1224	0.0241	0.441	0.2551	0.8298	0.9221
13	Gen12_Mut0_ID10	Furrowed_Wet_Crop_1.png	203.3012	200.2887	none	-73.6968	1000	1000	65.3377	18.1573	0.1109	11.1406	5.7175	0.1524	13.4099	6.5117	0.2745	27.9314	10.4732	6.086	2.6556	8.7353	8.1969	Gen11_Mut0_IDR0	Gen11_Mut0_ID8	-	0.2143	0.6856	0.4726	0.6	0.84	0.757	0.7868	0.8	0.5689	0.4087	0.9057	0.5875	0.5171	0.1494	0.9532	0.112	0.84	0.2571	0.1222	0.5879	0.2562	0.7609	0.6274
13	Gen13_Mut0_IDR1	Furrowed_Wet_Crop_1.png	470.9821	624.5967	none	97.5509	1000	1000	27.8334	10.0886	0.3427	13.2956	4.7523	0.1843	12.0724	3.5154	0.3594	30.118	8.7804	7.0527	2.1042	10.2265	6.7279	Gen10_Mut0_ID4	Gen9_Mut0_IDR4	-	0.2744	0.6843	0.44	0.6285	0.8033	0.8578	0.7306	0.8	0.32	0.4	0.892	0.4803	0.6786	0.1494	0.9335	0.1084	0.8415	0.2454	0.32	0.5928	0.249	0.334	0.6235
13	Gen12_Mut0_IDR3	Furrowed_Wet_Crop_1.png	623.9967	760.352	none	-119.7728	1000	1000	63.7926	24.703	0.1585	0.9211	6.8671	0.2714	14.1162	6.5891	0.2851	29.1837	8.9266	6.4319	2.3889	10.2213	6.6824	Gen3_Mut0_IDR1	Gen3_Mut0_ID3	-	0.2844	0.6843	0.44	0.6285	0.8033	0.7547	0.76	0.8	0.32	0.4	0.892	0.6038	0.5171	0.1494	0.9318	0.1084	0.8415	0.7741	0.28	0.5879	0.2562	0.8374	0.5619
13	Gen11_Mut0_IDR1	Furrowed_Wet_Crop_1.png	751.5009	185.0527	horizontal	-15.6071	1000	1000	29.0112	7.7856	0.3048	13.0919	3.097	0.07521	13.9098	5.6471	0.2937	30.554	8.3387	4.4693	3.3757	8.6894	6.9763	Gen0_Mut0_ID4	Gen1_Mut0_ID9	-	0.2	0.6943	0.44	0.6	0.84	0.7656	0.76	0.8	0.68	0.4502	0.88	0.42	0.6814	0.1496	0.96	0.44	0.8565	0.2454	0.474	0.5946	0.2562	0.32	0.6342
13	Gen9_Mut0_ID2	Furrowed_Wet_Crop_0.png	209.5533	637.2735	none	-172.7771	1000	1000	59.7992	16.5515	0.1487	19.3192	19.8805	0.1653	32.8365	5.4463	0.1005	28.1605	10.3186	6.0592	2.2865	8.3223	7.0681	Gen8_Mut0_IDR0	Gen8_Mut0_ID1	-	0.5465	0.6843	0.4465	0.4821	0.789	0.6	0.76	0.4919	0.2921	0.1187	0.1991	0.4	0.7176	0.72	0.5932	0.3381	0.8565	0.1224	0.0241	0.4456	0.2562	0.7609	0.9917
13	Gen12_Mut0_ID1	Furrowed_Wet_Crop_0.png	477.5742	344.0845	horizontal	-117.1566	1000	1000	69.1354	22.6724	0.1043	9.4558	7.002	0.2747	16.4101	12.7538	0.3071	27.9014	9.443	5.842	2.5631	8.8927	6.8652	Gen11_Mut0_ID9	Gen11_Mut0_IDR0	-	0.2	0.8067	0.4367	0.59	0.5126	0.7554	0.7551	0.8	0.68	0.4971	0.8956	0.6018	0.6066	0.1494	0.9532	0.0811	0.8512	0.7741	0.1208	0.4918	0.2125	0.8374	0.6344
13	Gen12_Mut0_ID9	Furrowed_Wet_Crop_0.png	627.6476	763.158	horizontal	-97.7704	1000	1000	61.827	19.8329	0.2006	5.9128	12.1357	0.2047	26.8199	5.6679	0.1457	30.2333	9.6742	6.1006	1.7873	10.0942	6.1562	Gen11_Mut0_ID0	Gen11_Mut0_ID1	-	0.6139	0.5834	0.2604	0.4821	0.5143	0.7446	0.7612	0.5191	0.2921	0.1122	0.2256	0.4712	0.6264	0.4025	0.2806	0.335	0.6	0.8065	0.0131	0.423	0.3713	0.7609	0.6828
13	Gen13_Mut0_ID11	Furrowed_Wet_Crop_0.png	774.2787	190.787	none	-162.2184	1000	1000	57.3767	26.6299	0.2782	7.5218	4.9672	0.29	12.1836	4.4052	0.2998	25.5146	8.2387	5.0992	2.0087	6.4502	5.7005	Gen10_Mut0_ID3	Gen12_Mut0_ID11	-	0.25	0.234	0.48	0.2604	0.48	0.2693	0.7587	0.0199	0.2839	0.4757	0.7927	0.88	0.5814	0.8261	0.299	0.1076	0.8552	0.7233	0.2247	0.2827	0.2562	0.7609	0.5775
13	Gen13_Mut0_ID2	Furrowed_Dry_Crop_0.png	332.5745	624.0405	horizontal	142.2039	1000	1000	68.5113	21.8389	0.2638	-2.016	7.7668	0.2437	26.9369	5.8366	0.2456	39.1645	12.165	5.8671	2.8576	13.6427	6.4465	Gen12_Mut0_ID9	Gen11_Mut0_ID9	-	0.2	0.5959	0.2604	0.5781	0.5143	0.7446	0.7566	0.5191	0.2921	0.1152	0.2256	0.4712	0.6264	0.1475	0.2806	0.335	0.8512	0.8065	0.0131	0.4918	0.2655	0.8733	0.5704
13	Gen11_Mut0_ID9	Furrowed_Dry_Crop_0.png	482.0081	785.5957	none	91.0271	1000	1000	65.3347	24.7017	0.1238	-1.1442	7.0743	0.2224	17.2937	11.4587	0.3122	38.0524	13.3569	7.3032	3.5008	12.4246	6.6926	Gen9_Mut0_ID9	Gen10_Mut0_ID10	-	0.2	0.8067	0.4074	0.59	0.48	0.7554	0.7332	0.8	0.68	0.4086	0.8839	0.5966	0.6066	0.1494	0.9509	0.1038	0.8512	0.7741	0.1083	0.4918	0.2562	0.8374	0.5704
13	Gen13_Mut0_ID0	Furrowed_Dry_Crop_0.png	624.0199	187.3749	horizontal	135.8231	1000	1000	55.7837	26.335	0.2973	-0.6811	9.4336	0.2553	12.8941	4.6389	0.3932	36.7674	13.973	7.2477	2.6165	14.5264	7.2497	Gen12_Mut0_ID11	Gen11_Mut0_ID6	-	0.1857	0.8067	0.44	0.5715	0.5126	0.7772	0.7605	0.8	0.6002	0.4505	0.88	0.8191	0.9712	0.2748	0.935	0.4364	0.8562	0.77	0.4169	0.6803	0.2562	0.7609	0.575
13	Gen13_Mut0_IDR3	Furrowed_Dry_Crop_0.png	782.1616	332.6668	horizontal	30.2024	1000	1000	60.865	19.8548	0.2207	20.4133	16.5548	0.246	23.2414	7.194	0.2241	35.5288	11.4729	7.7767	3.1352	14.998	6.9088	Gen9_Mut0_ID2	Gen10_Mut0_ID9	-	0.8673	0.7835	0.258	0.48	0.5002	0.6	0.7612	0.7721	0.2921	0.0832	0.1999	0.472	0.3041	0.72	0.2211	0.335	0.8565	0.1509	0.404	0.423	0.2491	0.7609	0.9975
14	Gen14_Mut0_ID2	Furrowed_Wet_Crop_1.png	201.6931	618.3443	horizontal	151.9298	1000	1000	67.6143	21.2332	0.1791	-0.4655	7.8315	0.1766	17.3434	11.3406	0.3528	6.2402	1.8224	6.2402	1.8224	6.2402	1.8224	Gen13_Mut0_ID1	Gen11_Mut0_ID0	-	0.6014	0.679	0.44	0.4821	0.8899	0.7599	0.7677	0.8	0.5497	0.5666	0.078	0.404	0.6383	0.6456	0.6893	0.2373	0.6	0.8065	0.0241	0.4092	0.2562	0.8374	0.5625
14	Gen11_Mut0_IDR1	Furrowed_Wet_Crop_1.png	332.1983	188.5785	horizontal	173.0231	1000	1000	29.2672	7.7387	0.2816	13.0977	3.0396	0.1527	13.8707	5.6245	0.2202	6.3893	2.578	6.3893	2.578	6.3893	2.578	Gen0_Mut0_ID4	Gen1_Mut0_ID9	-	0.2	0.6943	0.44	0.6	0.84	0.7656	0.76	0.8	0.68	0.4502	0.88	0.42	0.6814	0.1496	0.96	0.44	0.8565	0.2454	0.474	0.5946	0.2562	0.32	0.6342
14	Gen14_Mut0_ID8	Furrowed_Wet_Crop_1.png	477.9159	330.8116	horizontal	-85.9079	1000	1000	25.5987	9.237	0.3305	8.9818	3.5733	0.285	13.2017	4.7675	0.3555	7.371	2.9493	7.371	2.9493	7.371	2.9493	Gen13_Mut0_ID8	Gen11_Mut0_IDR1	-	0.2	0.6943	0.4772	0.6	0.84	0.7417	0.76	0.7946	0.68	0.4502	0.6196	0.42	0.6083	0.6734	0.8853	0.44	0.8565	0.2454	0.474	0.5946	0.2562	0.32	0.6342
14	Gen14_Mut0_IDR2	Furrowed_Wet_Crop_1.png	758.0471	203.6041	horizontal	70.5978	1000	1000	67.5871	13.7734	0.1534	24.164	15.7768	0.1736	9.25	6.6491	0.3344	5.0069	3.2723	5.0069	3.2723	5.0069	3.2723	Gen1_Mut0_ID2	Gen9_Mut0_ID9	-	0.4599	0.3493	0.48	0.6	0.48	0.7596	0.84	0.7946	0.68	0.3901	0.5226	0.88	0.6066	0.8261	0.88	0.1076	0.8552	0.7233	0.1083	0.72	0.784	0.7609	0.9583
14	Gen14_Mut0_ID6	Furrowed_Dry_Crop_1.png	189.2331	766.7503	none	-68.1163	1000	1000	57.1951	18.2522	0.3217	10.2134	9.9366	0.1651	15.0194	8.6135	0.2502	14.1998	6.8549	14.1998	6.8549	14.1998	6.8549	Gen12_Mut0_ID9	Gen13_Mut0_ID5	-	0.2844	0.1002	0.2626	0	0.718	0.5864	0.5101	0.7555	0.3095	0.1674	0.8683	0.4658	0.5498	0.4025	0.2806	0.335	0.7441	0.3897	0.1019	0.2784	0.2562	0.7026	0.6828
14	Gen12_Mut0_ID11	Furrowed_Dry_Crop_1.png	483.3846	209.6862	horizontal	-172.6097	1000	1000	56.2577	27.6958	0.3875	7.9127	6.8119	0.313	11.8413	3.5645	0.3349	11.2093	6.4805	11.2093	6.4805	11.2093	6.4805	Gen11_Mut0_ID8	Gen11_Mut0_IDR0	-	0.1857	0.6855	0.44	0.5715	0.5126	0.7547	0.76	0.8	0.3968	0.4893	0.88	0.6028	0.5171	0.1494	0.9344	0.08	0.8562	0.7223	0.28	0.684	0.2562	0.7609	0.5625
14	Gen14_Mut0_ID10	Furrowed_Dry_Crop_1.png	607.2405	772.4237	horizontal	-72.4218	1000	1000	71.9695	17.9343	0.1105	11.0075	6.9566	0.3298	18.3741	15.7468	0.2173	15.1013	5.7399	15.1013	5.7399	15.1013	5.7399	Gen13_Mut0_ID7	Gen12_Mut0_ID1	-	0.5465	0.8791	0.437	0.5055	0.789	0.6	0.7551	0.4919	0.6804	0.4971	0.8884	0.5705	0.6066	0.6564	0.8671	0.0811	0.8561	0.7741	0.1208	0.4918	0.2125	0.8364	0.6904
14	Gen13_Mut0_ID8	Furrowed_Dry_Crop_1.png	759.6155	182.9175	horizontal	-34.9874	1000	1000	53.4092	20.1458	0.2745	23.7845	13.5385	0.1054	11.0739	7.4094	0.2119	15.3294	7.0252	15.3294	7.0252	15.3294	7.0252	Gen10_Mut0_ID3	Gen11_Mut0_IDR1	-	0.2	0.3855	0.4799	0.6	0.84	0.6315	0.7642	0.7946	0.68	0.4502	0.6196	0.5135	0.6083	0.6734	0.8853	0.44	0.8565	0.2454	0.474	0.581	0.2733	0.7609	0.9739
14	Gen14_Mut0_ID5	Furrowed_Dry_Crop_0.png	325.1921	616.8046	horizontal	-130.7366	1000	1000	16.6312	4.3562	0.1502	13.9298	11.1583	0.2242	10.9642	3.0343	0.4019	39.5866	12.4503	5.8806	2.8443	13.9808	6.9323	Gen11_Mut0_ID6	Gen12_Mut0_ID11	-	0.1696	0.8067	0.44	0.5715	0.8899	0.7835	0.7894	0.7518	0.5816	0.4402	0.88	0.6038	0.5171	0.7446	0.9344	0.08	0.7542	0.7653	0.4176	0.6105	0.2562	0.1608	0.7375
14	Gen14_Mut0_ID9	Furrowed_Dry_Crop_0.png	480.8488	345.4766	none	-54.557	1000	1000	63.4914	11.9929	0.2262	27.939	16.0405	0.07695	6.7154	4.065	0.2488	43.9196	15.198	5.756	2.2943	15.0914	8.5412	Gen11_Mut0_IDR1	Gen13_Mut0_ID8	-	0.2	0.3855	0.4425	0.6	0.84	0.6511	0.7642	0.8	0.68	0.4502	0.88	0.5135	0.6814	0.1496	0.96	0.44	0.8565	0.2454	0.474	0.581	0.2733	0.7609	0.9739
14	Gen14_Mut0_ID11	Furrowed_Dry_Crop_0.png	633.4209	638.9804	horizontal	153.1108	1000	1000	67.9108	23.2598	0.1902	9.5767	7.1655	0.2899	15.5963	10.9423	0.3081	42.7442	15.4733	7.4725	3.0752	17.2893	7.7702	Gen12_Mut0_ID1	Gen13_Mut0_ID7	-	0.2	0.7182	0.4367	0.5807	0.5126	0.7554	0.76	0.8	0.7285	0.4971	0.8076	0.598	0.6127	0.2059	0.6587	0.0757	0.8512	0.7741	0.1208	0.4964	0.2136	0.7687	0.6344
14	Gen11_Mut0_ID0	Furrowed_Dry_Crop_0.png	769.9791	345.8585	none	176.1104	1000	1000	62.8053	21.9399	0.1539	-1.237	9.6655	0.2683	33.7572	9.3072	0.1517	36.4016	10.7885	7.8866	2.8867	15.1832	6.1269	Gen10_Mut0_ID9	Gen9_Mut0_ID2	-	0.6014	0.6843	0.387	0.4821	0.789	0.76	0.76	0.5191	0.56	0.3583	0.1993	0.4	0.6383	0.4025	0.5709	0.2507	0.6	0.8065	0.0241	0.3495	0.2562	0.788	0.6069
14	Gen13_Mut0_ID5	Furrowed_Wet_Crop_2.png	192.4959	764.1413	horizontal	-22.8252	1000	1000	53.9317	25.7036	0.1431	-0.6893	7.0152	0.2913	14.7401	6.8911	0.222	27.0302	9.699	5.4473	2.3256	7.5577	6.8539	Gen12_Mut0_ID0	Gen12_Mut0_IDR3	-	0.2844	0.6843	0.4112	0.5715	0.8033	0.7547	0.7397	0.8	0.68	0.4008	0.8683	0.6038	0.5171	0.1494	0.9509	0.1029	0.8445	0.7673	0.2607	0.5879	0.2562	0.7002	0.5619
14	Gen12_Mut0_ID9	Furrowed_Wet_Crop_2.png	347.4815	623.4339	horizontal	-5.9349	1000	1000	61.376	20.006	0.1777	5.9042	12.1632	0.2481	26.7337	5.6006	0.195	33.0417	14.3542	4.9356	2.003	10.1593	8.4107	Gen11_Mut0_ID0	Gen11_Mut0_ID1	-	0.6139	0.5834	0.2604	0.4821	0.5143	0.7446	0.7612	0.5191	0.2921	0.1122	0.2256	0.4712	0.6264	0.4025	0.2806	0.335	0.6	0.8065	0.0131	0.423	0.3713	0.7609	0.6828
14	Gen14_Mut0_IDR0	Furrowed_Wet_Crop_2.png	611.955	329.2503	horizontal	-97.3433	1000	1000	63.4049	25.2468	0.2655	0.8654	6.9511	0.3459	14.0249	6.5294	0.1904	30.693	13.3406	4.9585	2.2009	8.9863	8.9543	Gen3_Mut0_IDR1	Gen3_Mut0_ID3	-	0.2844	0.6843	0.44	0.6285	0.8033	0.7547	0.76	0.8	0.32	0.4	0.892	0.6038	0.5171	0.1494	0.9318	0.1084	0.8415	0.7741	0.28	0.5879	0.2562	0.8374	0.5619
14	Gen14_Mut0_ID0	Furrowed_Wet_Crop_2.png	765.3625	628.3273	horizontal	-146.9959	1000	1000	67.8191	22.406	0.1013	11.3621	7.3317	0.1815	17.7513	14.2074	0.2414	28.9574	10.0193	5.5403	2.2325	8.8367	7.5692	Gen13_Mut0_ID7	Gen12_Mut0_ID1	-	0.2	0.8067	0.4367	0.59	0.789	0.6	0.7551	0.7639	0.68	0.4971	0.8009	0.5661	0.6127	0.1494	0.9532	0.0768	0.8561	0.7741	0.1208	0.6495	0.2125	0.8374	0.6904
14	Gen11_Mut0_ID6	Furrowed_Wet_Crop_0.png	339.7038	335.9141	horizontal	-41.5213	1000	1000	63.8875	24.771	0.1338	0.5664	7.9464	0.3044	14.2904	6.9599	0.3228	30.1627	8.1845	6.1797	1.7224	9.5764	5.5803	Gen9_Mut0_IDR4	Gen10_Mut0_ID4	-	0.2844	0.8067	0.44	0.6077	0.8899	0.7835	0.7894	0.8	0.5816	0.4505	0.8867	0.6038	0.5171	0.7446	0.9396	0.4364	0.8565	0.7741	0.4176	0.6069	0.2634	0.8374	0.575
14	Gen13_Mut0_ID1	Furrowed_Wet_Crop_0.png	472.1877	619.1918	horizontal	-85.5775	1000	1000	63.9593	26.0291	0.2056	8.1739	7.3708	0.2588	12.8963	5.2337	0.354	28.4533	7.794	6.0145	1.8779	9.1116	5.4519	Gen11_Mut0_ID6	Gen12_Mut0_ID11	-	0.2844	0.6855	0.44	0.6077	0.8899	0.7596	0.7889	0.8	0.3782	0.4893	0.8867	0.6038	0.5171	0.6456	0.9391	0.08	0.8565	0.7261	0.2807	0.6104	0.2634	0.8374	0.5625
14	Gen13_Mut0_ID2	Furrowed_Wet_Crop_0.png	635.3952	766.427	none	24.5397	1000	1000	68.9305	21.284	0.1687	-1.9654	7.6926	0.2343	27.0181	5.8506	0.1292	30.0486	9.913	5.977	1.7943	9.8004	6.3302	Gen12_Mut0_ID9	Gen11_Mut0_ID9	-	0.2	0.5959	0.2604	0.5781	0.5143	0.7446	0.7566	0.5191	0.2921	0.1152	0.2256	0.4712	0.6264	0.1475	0.2806	0.335	0.8512	0.8065	0.0131	0.4918	0.2655	0.8733	0.5704
14	Gen14_Mut0_ID7	Furrowed_Wet_Crop_0.png	786.8394	205.8774	horizontal	-7.5156	1000	1000	60.1225	26.1464	0.1353	-2.287	7.7279	0.2909	24.5803	5.3888	0.1218	26.0309	9.0717	5.3804	1.9855	7.0205	6.2272	Gen13_Mut0_ID5	Gen12_Mut0_ID9	-	0.6139	0.6843	0.4112	0.5715	0.551	0.7447	0.7588	0.9562	0.4796	0.3561	0.2256	0.6092	0.6035	0.1494	0.9509	0.1029	0.6	0.8065	0.0131	0.5879	0.3713	0.7586	0.5619
14	Gen14_Mut0_ID4	Furrowed_Dry_Crop_2.png	202.0531	205.981	horizontal	70.3221	1000	1000	48.9669	21.2881	0.3595	6.0572	2.339	0.2617	14.8018	7.4651	0.2827	44.0868	16.0775	7.1687	3.122	15.2019	7.4189	Gen12_Mut0_ID11	Gen11_Mut0_ID6	-	0.1857	0.6855	0.44	0.6077	0.5126	0.7547	0.76	0.8481	0.3968	0.4996	0.8867	0.6028	0.5171	0.1494	0.9396	0.4364	0.9585	0.7336	0.28	0.6803	0.3425	0.6448	0.5625
14	Gen13_Mut0_ID6	Furrowed_Dry_Crop_2.png	341.5491	317.3546	none	-69.127	1000	1000	63.0286	18.385	0.2031	8.8759	18.5107	0.341	33.407	6.5242	0.1519	42.4069	14.4513	7.2673	2.8612	16.6038	7.1832	Gen9_Mut0_ID2	Gen12_Mut0_ID1	-	0.2	0.6856	0.4462	0.5749	0.5126	0.7554	0.7551	0.8	0.2432	0.1187	0.3122	0.4463	0.7111	0.1494	0.9532	0.3434	0.8516	0.1224	0.0241	0.441	0.2551	0.8298	0.9221
14	Gen12_Mut0_ID1	Furrowed_Dry_Crop_2.png	624.8886	203.7958	horizontal	113.1564	1000	1000	68.4405	23.371	0.1211	9.6173	7.0104	0.2707	16.3604	12.7889	0.3411	30.3478	9.692	5.7616	2.2804	9.9462	5.814	Gen11_Mut0_ID9	Gen11_Mut0_IDR0	-	0.2	0.8067	0.4367	0.59	0.5126	0.7554	0.7551	0.8	0.68	0.4971	0.8956	0.6018	0.6066	0.1494	0.9532	0.0811	0.8512	0.7741	0.1208	0.4918	0.2125	0.8374	0.6344
14	Gen13_Mut0_ID7	Furrowed_Dry_Crop_2.png	764.8206	627.4757	none	120.5469	1000	1000	66.6234	24.6138	0.1252	11.2536	7.2069	0.266	15.1574	11.3275	0.351	36.1634	11.6653	7.0542	2.8063	12.9632	6.18	Gen12_Mut0_ID1	Gen9_Mut0_ID2	-	0.5465	0.8054	0.437	0.4951	0.789	0.6	0.76	0.4919	0.7289	0.4971	0.8009	0.5661	0.6127	0.72	0.5932	0.0757	0.8561	0.7741	0.1208	0.4964	0.2136	0.7677	0.6904
15	Gen13_Mut0_ID8	Furrowed_Dry_Crop_2.png	205.2248	622.3534	horizontal	119.4328	1000	1000	53.2321	20.1796	0.3751	23.8013	13.5211	0.1402	11.1632	7.3553	0.342	8.0832	2.8495	8.0832	2.8495	8.0832	2.8495	Gen10_Mut0_ID3	Gen11_Mut0_IDR1	-	0.2	0.3855	0.4799	0.6	0.84	0.6315	0.7642	0.7946	0.68	0.4502	0.6196	0.5135	0.6083	0.6734	0.8853	0.44	0.8565	0.2454	0.474	0.581	0.2733	0.7609	0.9739
15	Gen13_Mut0_ID1	Furrowed_Dry_Crop_2.png	484.4409	783.8333	none	166.154	1000	1000	63.805	26.1474	0.216	8.1217	7.3831	0.2621	12.871	5.3517	0.3664	7.6895	3.1173	7.6895	3.1173	7.6895	3.1173	Gen11_Mut0_ID6	Gen12_Mut0_ID11	-	0.2844	0.6855	0.44	0.6077	0.8899	0.7596	0.7889	0.8	0.3782	0.4893	0.8867	0.6038	0.5171	0.6456	0.9391	0.08	0.8565	0.7261	0.2807	0.6104	0.2634	0.8374	0.5625
15	Gen15_Mut0_ID3	Furrowed_Dry_Crop_2.png	617.067	338.758	horizontal	-15.5249	1000	1000	59.9909	27.929	0.3133	-3.3988	7.2216	0.175	24.6377	5.9205	0.2681	5.9282	2.7515	5.9282	2.7515	5.9282	2.7515	Gen12_Mut0_ID1	Gen14_Mut0_ID7	-	0.5914	0.6843	0.4112	0.5715	0.551	0.7447	0.7551	0.8302	0.68	0.4971	0.2256	0.6092	0.6066	0.078	0.9528	0	0.8512	0.7741	0.1007	0.505	0.4915	0.7642	0.5619
15	Gen14_Mut0_IDR0	Furrowed_Dry_Crop_2.png	766.1335	741.5227	none	170.8258	1000	1000	63.567	24.9345	0.2679	0.9225	6.8843	0.31	14.0668	6.5993	0.257	6.4064	2.5903	6.4064	2.5903	6.4064	2.5903	Gen3_Mut0_IDR1	Gen3_Mut0_ID3	-	0.2844	0.6843	0.44	0.6285	0.8033	0.7547	0.76	0.8	0.32	0.4	0.892	0.6038	0.5171	0.1494	0.9318	0.1084	0.8415	0.7741	0.28	0.5879	0.2562	0.8374	0.5619
15	Gen15_Mut0_ID5	Furrowed_Dry_Crop_0.png	210.0096	187.3028	horizontal	175.76	1000	1000	51.5704	17.0893	0.2815	6.5306	2.7137	0.3474	16.8646	9.3449	0.2406	17.4886	6.96	17.4886	6.96	17.4886	6.96	Gen11_Mut0_IDR1	Gen14_Mut0_ID4	-	0.1858	0.6855	0.44	0.6077	0.5166	0.7647	0.76	0.8	0.6615	0.4502	0.8867	0.2235	0.0262	0.1494	0.9396	0.4114	0.9585	0.2454	0.28	0.5946	0.1974	0.6448	0.5625
15	Gen15_Mut0_IDR1	Furrowed_Dry_Crop_0.png	488.5719	748.1985	none	89.6728	1000	1000	56.2546	27.7327	0.3854	7.8589	6.8529	0.3606	11.8116	3.4979	0.3297	15.2561	7.5713	15.2561	7.5713	15.2561	7.5713	Gen11_Mut0_ID8	Gen11_Mut0_IDR0	-	0.1857	0.6855	0.44	0.5715	0.5126	0.7547	0.76	0.8	0.3968	0.4893	0.88	0.6028	0.5171	0.1494	0.9344	0.08	0.8562	0.7223	0.28	0.684	0.2562	0.7609	0.5625
15	Gen12_Mut0_ID1	Furrowed_Dry_Crop_0.png	627.9935	616.633	none	113.6814	1000	1000	68.7547	23.0658	0.2585	9.4973	7.0283	0.3245	16.3773	12.7802	0.281	16.5394	8.3993	16.5394	8.3993	16.5394	8.3993	Gen11_Mut0_ID9	Gen11_Mut0_IDR0	-	0.2	0.8067	0.4367	0.59	0.5126	0.7554	0.7551	0.8	0.68	0.4971	0.8956	0.6018	0.6066	0.1494	0.9532	0.0811	0.8512	0.7741	0.1208	0.4918	0.2125	0.8374	0.6344
15	Gen12_Mut0_ID9	Furrowed_Dry_Crop_0.png	769.3936	768.2933	none	-51.9275	1000	1000	61.595	20.0421	0.297	5.8691	12.1524	0.2491	26.7366	5.6645	0.2489	14.381	6.8656	14.381	6.8656	14.381	6.8656	Gen11_Mut0_ID0	Gen11_Mut0_ID1	-	0.6139	0.5834	0.2604	0.4821	0.5143	0.7446	0.7612	0.5191	0.2921	0.1122	0.2256	0.4712	0.6264	0.4025	0.2806	0.335	0.6	0.8065	0.0131	0.423	0.3713	0.7609	0.6828
15	Gen14_Mut0_ID11	Furrowed_Wet_Crop_1.png	182.9472	774.3739	horizontal	-102.9628	1000	1000	67.5484	23.4414	0.1071	9.6692	7.2529	0.3299	15.5855	10.8778	0.2414	32.9213	10.2299	7.1404	2.3467	12.4113	7.4134	Gen12_Mut0_ID1	Gen13_Mut0_ID7	-	0.2	0.7182	0.4367	0.5807	0.5126	0.7554	0.76	0.8	0.7285	0.4971	0.8076	0.598	0.6127	0.2059	0.6587	0.0757	0.8512	0.7741	0.1208	0.4964	0.2136	0.7687	0.6344
15	Gen15_Mut0_ID1	Furrowed_Wet_Crop_1.png	344.4574	353.3275	none	-69.4016	1000	1000	69.1394	18.6808	0.1393	9.7073	5.2669	0.2994	22.9964	9.6755	0.1753	28.2489	10.8488	5.123	2.1317	7.9618	8.3377	Gen14_Mut0_IDR0	Gen14_Mut0_ID11	-	0.2	0.7109	0.3935	0.6285	0.5126	0.7554	0.76	0.8	0.3501	0.4	0.8884	0.598	0.5171	0.2059	0.6587	0.1084	0.8415	0.7741	0.34	0.5879	0.1639	0.8233	0.6366
15	Gen15_Mut0_ID11	Furrowed_Wet_Crop_1.png	627.987	208.717	horizontal	-135.5641	1000	1000	71.976	15.8259	0.09811	7.9981	6.9097	0.3516	17.1124	11.3061	0.2803	29.6192	10.6754	6.0489	2.3513	9.7895	8.2578	Gen14_Mut0_IDR0	Gen14_Mut0_ID11	-	0.2728	0.6897	0.44	0.5807	0.8033	0.7325	0.76	0.8	0.32	0.4971	0.8076	0.6038	0.6127	0.2059	0.6545	0.0764	0.8674	0.7741	0.1448	0.5879	0.2562	0.8374	0.5619
15	Gen15_Mut0_IDR3	Furrowed_Wet_Crop_1.png	777.9459	753.6444	none	134.8411	1000	1000	63.5729	21.2457	0.07759	-1.2102	9.461	0.204	33.8533	8.9302	0.06828	25.2291	8.1071	5.1814	2.4621	6.4605	5.9985	Gen10_Mut0_ID9	Gen9_Mut0_ID2	-	0.6014	0.6843	0.387	0.4821	0.789	0.76	0.76	0.5191	0.56	0.3583	0.1993	0.4	0.6383	0.4025	0.5709	0.2507	0.6	0.8065	0.0241	0.3495	0.2562	0.788	0.6069
15	Gen13_Mut0_ID5	Furrowed_Dry_Crop_1.png	183.9891	762.0212	horizontal	-53.012	1000	1000	54.3667	25.222	0.3067	-0.5775	6.9316	0.1844	14.7409	6.7748	0.2125	40.9972	14.1055	6.3905	2.8735	13.8749	6.8582	Gen12_Mut0_ID0	Gen12_Mut0_IDR3	-	0.2844	0.6843	0.4112	0.5715	0.8033	0.7547	0.7397	0.8	0.68	0.4008	0.8683	0.6038	0.5171	0.1494	0.9509	0.1029	0.8445	0.7673	0.2607	0.5879	0.2562	0.7002	0.5619
15	Gen14_Mut0_ID4	Furrowed_Dry_Crop_1.png	341.6642	349.124	horizontal	-83.197	1000	1000	48.5248	21.3213	0.3519	6.1292	2.3845	0.2773	14.7225	7.3659	0.2013	41.7344	12.6515	5.8191	2.683	14.4619	6.7086	Gen12_Mut0_ID11	Gen11_Mut0_ID6	-	0.1857	0.6855	0.44	0.6077	0.5126	0.7547	0.76	0.8481	0.3968	0.4996	0.8867	0.6028	0.5171	0.1494	0.9396	0.4364	0.9585	0.7336	0.28	0.6803	0.3425	0.6448	0.5625
15	Gen14_Mut0_ID7	Furrowed_Dry_Crop_1.png	477.7061	205.3476	none	-127.1386	1000	1000	60.0228	26.5911	0.188	-2.256	7.7382	0.2754	24.3604	5.3244	0.09729	35.4181	10.9152	5.2818	2.078	10.5328	5.9809	Gen13_Mut0_ID5	Gen12_Mut0_ID9	-	0.6139	0.6843	0.4112	0.5715	0.551	0.7447	0.7588	0.9562	0.4796	0.3561	0.2256	0.6092	0.6035	0.1494	0.9509	0.1029	0.6	0.8065	0.0131	0.5879	0.3713	0.7586	0.5619
15	Gen15_Mut0_ID10	Furrowed_Dry_Crop_1.png	771.6497	339.9861	none	-145.2762	1000	1000	62.7119	27.1291	0.2447	2.0907	8.7106	0.1984	13.7223	7.5898	0.3095	40.7548	13.3786	6.8773	2.6423	12.2936	6.3716	Gen14_Mut0_ID11	Gen14_Mut0_IDR0	-	0.2139	0.7114	0.4367	0.6285	0.5126	0.7776	0.76	0.8	0.7285	0.4	0.892	0.598	0.5171	0.1494	0.936	0.1076	0.8253	0.7741	0.2506	0.4964	0.2136	0.7687	0.6344
15	Gen14_Mut0_ID8	Furrowed_Wet_Crop_0.png	335.8231	355.5128	none	99.5679	1000	1000	25.415	9.3301	0.3007	8.8834	3.5793	0.151	13.193	4.8034	0.3476	28.3631	8.6426	5.4679	1.5363	8.4421	6.2418	Gen13_Mut0_ID8	Gen11_Mut0_IDR1	-	0.2	0.6943	0.4772	0.6	0.84	0.7417	0.76	0.7946	0.68	0.4502	0.6196	0.42	0.6083	0.6734	0.8853	0.44	0.8565	0.2454	0.474	0.5946	0.2562	0.32	0.6342
15	Gen11_Mut0_IDR1	Furrowed_Wet_Crop_0.png	496.6913	774.1207	none	-31.6608	1000	1000	29.5981	7.8996	0.4208	13.0188	3.0107	0.0908	13.8416	5.5662	0.3691	26.1517	7.5651	4.2088	1.992	7.3019	5.8873	Gen0_Mut0_ID4	Gen1_Mut0_ID9	-	0.2	0.6943	0.44	0.6	0.84	0.7656	0.76	0.8	0.68	0.4502	0.88	0.42	0.6814	0.1496	0.96	0.44	0.8565	0.2454	0.474	0.5946	0.2562	0.32	0.6342
15	Gen14_Mut0_ID0	Furrowed_Wet_Crop_0.png	637.233	199.1516	none	-41.2166	1000	1000	67.8935	22.2776	0.09019	11.3131	7.2708	0.2193	17.5398	14.2979	0.2011	32.6984	9.5399	6.5798	2.6247	11.6871	6.8821	Gen13_Mut0_ID7	Gen12_Mut0_ID1	-	0.2	0.8067	0.4367	0.59	0.789	0.6	0.7551	0.7639	0.68	0.4971	0.8009	0.5661	0.6127	0.1494	0.9532	0.0768	0.8561	0.7741	0.1208	0.6495	0.2125	0.8374	0.6904
15	Gen15_Mut0_ID8	Furrowed_Wet_Crop_0.png	755.0818	641.5826	horizontal	-173.3561	1000	1000	26.2229	8.0101	0.1627	9.2472	6.8671	0.1699	17.5323	4.6815	0.2912	33.1514	12.9535	7.627	2.9162	12.0287	7.9031	Gen13_Mut0_ID1	Gen13_Mut0_ID5	-	0.2844	0.6855	0.44	0.5715	0.8033	0.7547	0.7935	0.8299	0.68	0.4893	0.8867	0.6038	0.5171	0.6456	0.9506	0.08	0.7407	0.7673	0.2634	0.6087	0.2634	0.2857	0.5625
15	Gen15_Mut0_IDR2	Furrowed_Wet_Crop_2.png	194.7509	753.8312	horizontal	-22.5816	1000	1000	63.6468	24.6238	0.1204	0.4961	8.0484	0.2518	14.5725	7.363	0.1906	28.6543	11.0653	5.9198	2.5504	8.6673	7.7036	Gen9_Mut0_IDR4	Gen10_Mut0_ID4	-	0.2844	0.8067	0.44	0.6077	0.8899	0.7835	0.7894	0.8	0.5816	0.4505	0.8867	0.6038	0.5171	0.7446	0.9396	0.4364	0.8565	0.7741	0.4176	0.6069	0.2634	0.8374	0.575
15	Gen15_Mut0_ID9	Furrowed_Wet_Crop_2.png	477.4275	171.0387	horizontal	-117.2271	1000	1000	59.5076	27.8808	0.2292	5.6264	13.5828	0.1702	11.7308	4.5212	0.1925	26.3939	9.0768	4.2028	2.1586	7.4552	7.2352	Gen13_Mut0_ID5	Gen13_Mut0_ID1	-	0.2844	0.6843	0.4112	0.6077	0.8899	0.7596	0.7351	0.7682	0.3782	0.4008	0.8683	0.6038	0.5171	0.1494	0.9394	0.1029	0.9603	0.7261	0.2783	0.5895	0.4303	0.8374	0.7002
15	Gen15_Mut0_ID4	Furrowed_Wet_Crop_2.png	634.8191	356.0271	horizontal	151.349	1000	1000	27.2416	10.9299	0.2635	11.883	2.0257	0.2048	11.697	2.9543	0.2482	31.0455	12.0777	6.5658	2.399	11.2749	8.5309	Gen14_Mut0_ID4	Gen11_Mut0_IDR1	-	0.1999	0.6943	0.44	0.6	0.8359	0.7557	0.76	0.8481	0.4167	0.4996	0.88	0.6028	0.5171	0.1496	0.96	0.465	0.8565	0.7336	0.474	0.6803	0.4013	0.32	0.6342
15	Gen15_Mut0_ID0	Furrowed_Wet_Crop_2.png	770.7173	180.0265	none	130.9839	1000	1000	59.4707	26.9418	0.1848	-0.9839	7.0988	0.1943	14.0897	5.965	0.3299	28.8847	9.949	6.4197	2.0855	9.6464	7.599	Gen14_Mut0_ID11	Gen14_Mut0_IDR0	-	0.2844	0.6948	0.4829	0.5807	0.8033	0.7547	0.76	0.8	0.6958	0.4971	0.8114	0.6038	0.6127	0.1494	0.9318	0.0757	0.8512	0.7741	0.0608	0.4964	0.3059	0.7884	0.5598
0	Gen0_Mut0_ID16	Furrowed_Wet_Crop_1.png	196.2445	617.4082	none	-98.3768	1000	1000	51.4572	25.4549	0.3454	19.0835	21.9091	0.2766	36.7439	6.756	0.1105	6.0704	1.8378	6.0704	1.8378	6.0704	1.8378	-	-	-	0.16	0.96	0.88	0.32	0.88	0.24	0.04	0.44	0.8	0.32	0.76	0.36	0.44	0.76	0.76	0.12	0.2	0.2	0.04	0.4	0.52	0.6	0.32
0	Gen0_Mut0_ID7	Furrowed_Wet_Crop_1.png	343.3858	202.3374	horizontal	-169.8791	1000	1000	43.7937	9.9883	0.2355	10.7116	6.8624	0.3333	32.6384	5.5877	0.1014	6.2704	2.2724	6.2704	2.2724	6.2704	2.2724	-	-	-	0.76	0.88	0.2	0.76	0.04	0.64	0.96	0.84	0.84	0.76	0.72	0.92	0.32	0.2	0.6	0.8	0.28	0.6	0.92	0.36	0.64	0.48	0.64
0	Gen0_Mut0_ID4	Furrowed_Wet_Crop_1.png	623.5195	765.0006	horizontal	-90.8124	1000	1000	29.7986	4.144	0.337	-14.6181	20.8614	0.2445	15.2145	8.7893	0.2541	6.5681	2.3389	6.5681	2.3389	6.5681	2.3389	-	-	-	0.2	0.12	0.44	0.52	0.72	0.88	0.76	0.8	0.24	0.72	0.88	0.04	0.6	0.12	0.96	0.44	0.48	0.28	0.52	0.28	0.68	0.32	0.2
0	Gen0_Mut0_ID10	Furrowed_Wet_Crop_1.png	785.4471	346.7117	horizontal	-95.7721	1000	1000	57.4759	11.7368	0.1084	-23.7585	6.967	0.07018	45.8283	12.7472	0.08382	4.8357	2.5635	4.8357	2.5635	4.8357	2.5635	-	-	-	0.4	0.68	0.96	0.72	0.64	0.84	0.24	0.08	0.96	0.68	0.52	0.28	0.12	0.52	0.16	0.72	0.32	0.96	0.32	0.68	0.56	0.56	0.08
0	Gen0_Mut0_ID22	Furrowed_Dry_Crop_0.png	325.9014	763.1068	horizontal	133.0072	1000	1000	55.2825	32.2792	0.2355	8.0922	4.3052	0.3855	5.7285	1.6571	0.1726	9.9728	5.3438	9.9728	5.3438	9.9728	5.3438	-	-	-	0.28	0.92	0.76	0.44	0.24	0.52	0.4	0.76	0.32	0.92	0.08	0.64	0.68	0.4	0.12	0.08	0.52	0.48	0.2	0.56	0.88	0.88	0.56
0	Gen0_Mut0_ID0	Furrowed_Dry_Crop_0.png	476.2674	355.1646	horizontal	27.748	1000	1000	33.2978	8.1867	0.3864	21.9766	7.7785	0.1079	9.9246	17.2861	0.2406	15.4947	8.4356	15.4947	8.4356	15.4947	8.4356	-	-	-	0.68	0.36	0.12	0.12	0.16	0.8	0.6	0.92	0.08	0.48	0.48	0.56	0.48	0.56	0.64	0.68	0.64	0.16	0.68	0.16	0.32	0.52	0.92
0	Gen0_Mut0_ID17	Furrowed_Dry_Crop_0.png	620.5022	766.5019	none	-25.3063	1000	1000	35.4071	11.8009	0.2465	24.0001	5.5727	0.08623	22.8794	12.3265	0.319	14.4967	5.241	14.4967	5.241	14.4967	5.241	-	-	-	0.72	0.64	0.8	0.96	0.8	0.12	0.28	0.6	0.4	0.88	0.64	0.16	0.28	0.68	0.08	0.88	0.72	0.04	0.6	0.84	0.08	0.44	0.72
0	Gen0_Mut0_ID9	Furrowed_Dry_Crop_0.png	760.7551	632.1813	none	92.9666	1000	1000	41.623	27.3739	0.2045	8.1399	15.5678	0.2111	21.9732	5.8921	0.2908	13.8576	7.08	13.8576	7.08	13.8576	7.08	-	-	-	0.04	0.32	0.64	0.8	0.4	0.04	0.68	0.52	0.52	0.44	0.28	0.8	0.92	0.04	0.4	0.76	0.92	0.44	0.96	0.92	0.12	0.16	0.76
0	Gen0_Mut0_ID14	Furrowed_Wet_Crop_2.png	362.305	185.1911	none	-111.1834	1000	1000	58.7259	22.5985	0.2269	-22.4082	16.3673	0.1471	38.022	5.5469	0.08383	29.9852	8.7571	6.0307	1.7265	10.1362	5.5065	-	-	-	0.88	0.04	0.68	0.08	0.32	0.56	0.2	0.68	0.72	0.08	0.68	0.44	0.56	0.48	0.56	0.28	0.04	0.76	0.48	0.88	0.8	0.28	0.52
0	Gen0_Mut0_ID23	Furrowed_Wet_Crop_2.png	481.2931	613.8902	none	101.4518	1000	1000	74.278	14.3643	0.1094	-5.1287	20.3561	0.1949	46.3438	9.8437	0.09908	27.6032	9.0523	5.8178	2.6203	8.7958	6.7964	-	-	-	0.44	0.8	0.24	0.64	0.56	0.2	0.12	0.72	0.28	0.2	0.04	0.84	0.8	0.24	0.28	0.4	0.76	0.8	0.84	0.44	0.92	0.8	0.24
0	Gen0_Mut0_ID2	Furrowed_Wet_Crop_2.png	626.3001	191.6514	horizontal	31.0217	1000	1000	25.2249	12.8752	0.3168	0.5253	14.1213	0.4047	16.7	6.5275	0.2812	35.3179	11.3742	7.016	2.0594	13.7214	7.3637	-	-	-	0.52	0.72	0.72	0.24	0.28	0.08	0.48	0.24	0.88	0.56	0.84	0.32	0.2	0.96	0.24	0.92	0.16	0.4	0.56	0.04	0.2	0.12	0.28
0	Gen0_Mut0_ID18	Furrowed_Wet_Crop_2.png	754.748	342.8043	horizontal	169.6787	1000	1000	9.6638	10.3838	0.1428	-5.4336	2.4319	0.07629	-0.9378	3.2854	0.2418	30.1563	10.3875	6.3326	2.2281	9.9296	7.17	-	-	-	0.36	0.56	0.32	0.88	0.52	0.32	0.52	0.16	0.12	0.8	0.16	0.12	0.04	0.08	0.04	0.32	0.08	0.32	0.4	0.2	0.48	0.04	0.36
0	Gen0_Mut0_ID11	Furrowed_Dry_Crop_2.png	204.278	172.1989	none	-137.1397	1000	1000	46.4495	15.5304	0.3128	-10.343	19.2692	0.3583	14.1547	3.1002	0.1448	44.1452	14.3284	6.4659	2.6547	15.5228	7.0737	-	-	-	0.08	0.48	0.84	0.04	0.08	0.92	0.36	0.64	0.76	0.6	0.24	0.2	0.96	0.8	0.8	0.84	0.36	0.64	0.8	0.24	0.16	0.36	0.16
0	Gen0_Mut0_ID5	Furrowed_Dry_Crop_2.png	335.2266	320.4403	none	151.5284	1000	1000	60.9959	7.2873	0.2074	20.1634	14.1817	0.176	51.9138	20.9839	0.1964	42.3133	14.9617	7.565	2.975	17.0253	7.5297	-	-	-	0.48	0.2	0.36	0.68	0.68	0.36	0.84	0.96	0.36	0.04	0.44	0.88	0.16	0.44	0.92	0.64	0.24	0.12	0.64	0.12	0.84	0.64	0.8
0	Gen0_Mut0_ID19	Furrowed_Dry_Crop_2.png	486.1825	765.0559	horizontal	-3.9944	1000	1000	58.9408	12.0299	0.1957	31.759	15.3647	0.09824	-0.807	4.2699	0.1125	35.5312	12.6274	8.2	3.1579	14.1254	7.1006	-	-	-	0.84	0.28	0.48	0.84	0.2	0.28	0.92	0.56	0.64	0.28	0.56	0.96	0.88	0.84	0.88	0.04	0.68	0.72	0.12	0.72	0.76	0.68	0.96
0	Gen0_Mut0_ID13	Furrowed_Dry_Crop_2.png	783.4933	183.1133	horizontal	-67.1008	1000	1000	19.5046	10.4216	0.2112	3.1763	5.5713	0.262	9.6981	2.9425	0.2654	40.1867	11.0999	7.2765	2.4442	16.1108	5.4902	-	-	-	0.92	0.16	0.16	0.48	0.48	0.76	0.16	0.36	0.56	0.24	0.2	0.4	0.24	0.36	0.2	0.16	0.6	0.84	0.44	0.32	0.28	0.08	0.6
0	Gen0_Mut0_ID12	Furrowed_Wet_Crop_0.png	190.9781	338.4882	none	-110.883	1000	1000	30.0842	10.4002	0.2123	28.439	6.2627	0.07741	4.4912	13.3078	0.317	29.4282	9.8109	5.6158	2.1617	9.0463	7.0946	-	-	-	0.32	0.84	0.6	0.28	0.12	0.44	0.64	0.04	0.92	0.96	0.6	0.52	0.52	0.16	0.84	0.2	0.12	0.08	0.36	0.8	0.4	0.4	0.84
0	Gen0_Mut0_ID3	Furrowed_Wet_Crop_0.png	324.5471	184.8909	none	90.7728	1000	1000	60.5694	14.5849	0.1179	10.4494	11.5548	0.2081	42.4195	6.1459	0.07925	28.0853	9.0216	5.1443	3.4443	7.0628	6.5261	-	-	-	0.24	0.52	0.08	0.92	0.6	0.48	0.56	0.88	0.2	0.64	0.36	0.6	0.76	0.6	0.68	0.96	0.4	0.92	0.76	0.08	0.36	0.76	0.88
0	Gen0_Mut0_ID21	Furrowed_Wet_Crop_0.png	622.9	322.2717	none	-124.2689	1000	1000	27.2245	10.4211	0.3703	-14.2872	7.4198	0.1041	17.135	19.0853	0.3373	30.9408	13.0445	5.3936	2.2149	9.9995	8.6275	-	-	-	0.56	0.08	0.4	0.2	0.36	0.72	0.72	0.32	0.6	0.36	0.4	0.72	0.36	0.64	0.32	0.6	0.96	0.68	0.72	0.76	0.04	0.2	0.4
0	Gen0_Mut0_ID8	Furrowed_Wet_Crop_0.png	772.2146	777.212	horizontal	92.9209	1000	1000	65.729	26.3642	0.166	7.3684	9.1063	0.3428	21.5306	5.2222	0.2578	32.9887	10.3086	7.196	2.3295	12.5132	7.5602	-	-	-	0.64	0.76	0.52	0.6	0.84	0.6	0.8	0.2	0.68	0.4	0.96	0.48	0.84	0.28	0.44	0.36	0.84	0.36	0.28	0.6	0.24	0.84	0.68
0	Gen0_Mut0_ID6	Furrowed_Dry_Crop_1.png	352.7314	203.6059	none	-148.4175	1000	1000	51.4526	16.7068	0.3441	-28.8254	6.7718	0.07467	18.9536	13.3119	0.2654	37.3044	12.727	6.7178	2.6432	14.0966	7.0985	-	-	-	0.6	0.24	0.28	0.16	0.96	0.4	0.32	0.48	0.44	0.12	0.12	0.68	0.72	0.72	0.52	0.48	0.8	0.24	0.08	0.96	0.72	0.72	0.12
0	Gen0_Mut0_ID15	Furrowed_Dry_Crop_1.png	478.3289	340.1302	horizontal	160.9509	1000	1000	25.9748	13.2784	0.2598	-25.2025	11.972	0.1512	24.5914	6.8623	0.1905	40.1323	13.2835	6.4647	2.1646	14.1984	7.7398	-	-	-	0.96	0.4	0.56	0.4	0.92	0.16	0.44	0.12	0.16	0.52	0.92	0.08	0.64	0.92	0.36	0.52	0.88	0.56	0.16	0.64	0.96	0.24	0.04
0	Gen0_Mut0_ID1	Furrowed_Dry_Crop_1.png	622.5169	759.7284	none	78.5836	1000	1000	84.4293	12.2787	0.1281	-7.5525	7.1752	0.1065	18.8328	2.8462	0.4044	35.3971	10.6255	7.9972	2.8564	14.6873	6.381	-	-	-	0.8	0.6	0.92	0.36	0.44	0.96	0.88	0.28	0.04	0.84	0.32	0.24	0.4	0.88	0.72	0.24	0.56	0.52	0.24	0.48	0.44	0.92	0.44
0	Gen0_Mut0_ID20	Furrowed_Dry_Crop_1.png	781.0839	616.7324	horizontal	-0.359	1000	1000	74.7095	17.3208	0.09707	-19.5007	15.3892	0.1367	39.7999	5.8777	0.09215	35.0758	13.8585	7.2798	2.6829	14.0181	7.4693	-	-	-	0.12	0.44	0.04	0.56	0.76	0.68	0.08	0.4	0.48	0.16	0.8	0.76	0.08	0.32	0.48	0.56	0.44	0.88	0.88	0.52	0.6	0.96	0.48
1	Gen0_Mut0_ID9	Furrowed_Dry_Crop_1.png	183.715	783.2426	horizontal	56.6202	1000	1000	41.4389	27.1718	0.1717	8.339	15.5655	0.192	22.138	5.8961	0.2972	6.8174	2.9583	6.8174	2.9583	6.8174	2.9583	-	-	-	0.04	0.32	0.64	0.8	0.4	0.04	0.68	0.52	0.52	0.44	0.28	0.8	0.92	0.04	0.4	0.76	0.92	0.44	0.96	0.92	0.12	0.16	0.76
1	Gen0_Mut0_ID15	Furrowed_Dry_Crop_1.png	314.2561	351.0707	horizontal	166.8519	1000	1000	25.5207	12.5075	0.2284	-25.4798	11.4751	0.1457	24.6436	6.9539	0.3736	7.323	2.695	7.323	2.695	7.323	2.695	-	-	-	0.96	0.4	0.56	0.4	0.92	0.16	0.44	0.12	0.16	0.52	0.92	0.08	0.64	0.92	0.36	0.52	0.88	0.56	0.16	0.64	0.96	0.24	0.04
1	Gen1_Mut0_ID10	Furrowed_Dry_Crop_1.png	612.0844	176.9554	none	-47.0024	1000	1000	31.3621	3.3673	0.3431	-2.4195	13.1216	0.176	35.1453	4.3295	0.1065	6.7169	2.7342	6.7169	2.7342	6.7169	2.7342	Gen0_Mut0_ID14	Gen0_Mut0_ID4	-	0.7775	0.04	0.6703	0.08	0.5981	0.6125	0.2807	0.68	0.24	0.08	0.88	0.04	0.5654	0.1239	0.96	0.4802	0.48	0.28	0.48	0.88	0.4028	0.32	0.5354
1	Gen1_Mut0_ID3	Furrowed_Dry_Crop_1.png	769.9944	336.6207	horizontal	73.4866	1000	1000	24.6447	5.3472	0.198	-13.591	20.8537	0.2409	9.944	2.1158	0.3179	6.8667	2.5784	6.8667	2.5784	6.8667	2.5784	Gen0_Mut0_ID4	Gen0_Mut0_ID13	-	0.2	0.16	0.44	0.48	0.48	0.6607	0.16	0.4392	0.24	0.72	0.88	0.04	0.24	0.1646	0.1997	0.16	0.4989	0.28	0.5148	0.32	0.68	0.2753	0.2
1	Gen1_Mut0_ID4	Furrowed_Dry_Crop_2.png	191.8419	211.1401	horizontal	-108.4923	1000	1000	65.1351	16.3817	0.1974	-5.56	16.8694	0.1832	7.4981	3.281	0.2865	15.5232	7.5102	15.5232	7.5102	15.5232	7.5102	Gen0_Mut0_ID11	Gen0_Mut0_ID22	-	0.08	0.92	0.76	0.44	0.24	0.52	0.3637	0.64	0.6759	0.9432	0.24	0.2	0.68	0.5023	0.0968	0.84	0.6161	0.64	0.2	0.24	0.7014	0.8778	0.16
1	Gen1_Mut0_ID5	Furrowed_Dry_Crop_2.png	336.6008	345.7751	horizontal	-165.3135	1000	1000	27.3541	8.6509	0.2396	-12.5525	16.0021	0.2648	8.5697	5.4892	0.2284	16.3039	8.342	16.3039	8.342	16.3039	8.342	Gen0_Mut0_ID22	Gen0_Mut0_ID11	-	0.28	0.48	0.84	0.04	0.08	0.92	0.3966	0.76	0.388	0.5768	0.08	0.64	0.96	0.7239	0.8232	0.08	0.2629	0.48	0.8	0.56	0.2943	0.3622	0.2031
1	Gen0_Mut0_ID1	Furrowed_Dry_Crop_2.png	616.2963	622.84	none	-125.5009	1000	1000	84.3914	12.5344	0.1247	-7.6004	7.232	0.08603	18.812	2.8943	0.2909	15.0059	6.7477	15.0059	6.7477	15.0059	6.7477	-	-	-	0.8	0.6	0.92	0.36	0.44	0.96	0.88	0.28	0.04	0.84	0.32	0.24	0.4	0.88	0.72	0.24	0.56	0.52	0.24	0.48	0.44	0.92	0.44
1	Gen0_Mut0_ID3	Furrowed_Dry_Crop_2.png	779.6366	317.4267	horizontal	-151.1087	1000	1000	60.6473	14.544	0.2195	10.3692	11.4914	0.2108	42.3359	5.9482	0.09968	14.2617	7.1048	14.2617	7.1048	14.2617	7.1048	-	-	-	0.24	0.52	0.08	0.92	0.6	0.48	0.56	0.88	0.2	0.64	0.36	0.6	0.76	0.6	0.68	0.96	0.4	0.92	0.76	0.08	0.36	0.76	0.88
1	Gen0_Mut0_ID14	Furrowed_Wet_Crop_2.png	192.7954	337.5414	horizontal	-35.5335	1000	1000	58.8964	22.3935	0.2595	-22.5639	16.2572	0.1478	38.1611	5.5407	0.09687	37.5678	12.0212	9.0468	2.6549	15.0415	5.9153	-	-	-	0.88	0.04	0.68	0.08	0.32	0.56	0.2	0.68	0.72	0.08	0.68	0.44	0.56	0.48	0.56	0.28	0.04	0.76	0.48	0.88	0.8	0.28	0.52
1	Gen0_Mut0_ID4	Furrowed_Wet_Crop_2.png	341.8294	638.9103	none	37.0387	1000	1000	29.6393	4.284	0.2975	-14.119	21.1234	0.2531	15.2432	8.7956	0.2505	31.8417	13.143	5.4559	2.1136	10.6265	8.6439	-	-	-	0.2	0.12	0.44	0.52	0.72	0.88	0.76	0.8	0.24	0.72	0.88	0.04	0.6	0.12	0.96	0.44	0.48	0.28	0.52	0.28	0.68	0.32	0.2
1	Gen0_Mut0_ID13	Furrowed_Wet_Crop_2.png	615.8505	336.7573	none	2.4861	1000	1000	19.4102	10.3491	0.2504	3.1968	5.5837	0.3172	9.7771	2.9783	0.313	29.8816	12.4799	5.2214	2.2561	8.7015	8.4585	-	-	-	0.92	0.16	0.16	0.48	0.48	0.76	0.16	0.36	0.56	0.24	0.2	0.4	0.24	0.36	0.2	0.16	0.6	0.84	0.44	0.32	0.28	0.08	0.6
1	Gen1_Mut0_ID9	Furrowed_Wet_Crop_2.png	767.913	216.0877	horizontal	-164.3809	1000	1000	62.037	25.5059	0.2739	-2.9197	12.3426	0.6489	23.4447	9.0983	0.2002	25.9987	9.8173	5.526	2.6121	7.3727	8.1455	Gen0_Mut0_ID1	Gen0_Mut0_ID2	-	0.52	0.6977	0.7202	0.356	0.44	0.8506	0.4967	0.28	0.88	0.7914	0.4106	0.32	0.4	0.88	0.24	0.3377	0.16	0.5179	0.2922	0.04	0.2	0.92	0.28
1	Gen0_Mut0_ID11	Furrowed_Wet_Crop_1.png	336.1733	352.3329	horizontal	43.5953	1000	1000	46.6077	16.1126	0.2925	-10.463	19.1421	0.314	14.1635	3.1021	0.236	28.7946	11.6162	4.9528	2.0861	7.9996	8.4264	-	-	-	0.08	0.48	0.84	0.04	0.08	0.92	0.36	0.64	0.76	0.6	0.24	0.2	0.96	0.8	0.8	0.84	0.36	0.64	0.8	0.24	0.16	0.36	0.16
1	Gen1_Mut0_ID11	Furrowed_Wet_Crop_1.png	482.5355	184.6676	horizontal	-105.793	1000	1000	45.874	24.8347	0.3531	-21.3438	6.6264	0.0724	13.7069	4.4993	0.2945	28.1194	6.5733	6.6994	1.9447	9.8336	5.0624	Gen0_Mut0_ID4	Gen0_Mut0_ID14	-	0.2871	0.12	0.4493	0.52	0.4047	0.8361	0.6909	0.8	0.72	0.72	0.68	0.44	0.5953	0.4761	0.56	0.2396	0.04	0.76	0.52	0.28	0.8	0.28	0.1846
1	Gen1_Mut0_ID0	Furrowed_Wet_Crop_1.png	618.6266	618.6919	horizontal	-8.7963	1000	1000	48.2814	28.9161	0.2568	-29.8519	6.1504	0.07472	27.7246	6.6696	0.1685	31.7629	13.8706	4.8044	2.0497	9.1851	7.9561	Gen0_Mut0_ID14	Gen0_Mut0_ID15	-	0.88	0.04	0.56	0.4	0.92	0.6085	0.2009	0.68	0.16	0.0882	0.68	0.3552	0.56	0.5158	0.56	0.506	0.8139	0.56	0.16	0.8776	0.96	0.24	0.04
1	Gen1_Mut0_ID7	Furrowed_Wet_Crop_1.png	771.9656	776.0863	horizontal	52.0145	1000	1000	58.8592	5.8373	0.08588	22.5041	8.8972	0.08172	32.2724	19.569	0.1447	25.299	7.9082	4.9453	1.8519	6.2782	5.4245	Gen0_Mut0_ID0	Gen0_Mut0_ID3	-	0.2232	0.3618	0.0815	0.12	0.16	0.8	0.6	0.8703	0.2	0.64	0.48	0.56	0.7277	0.6	0.64	0.96	0.4162	0.92	0.76	0.2066	0.32	0.76	0.92
1	Gen1_Mut0_ID6	Furrowed_Dry_Crop_0.png	345.9722	765.9301	horizontal	36.9644	1000	1000	42.9267	16.0503	0.2596	11.1691	13.9265	0.1603	39.278	8.2615	0.0865	31.4428	10.7295	6.0586	2.3756	10.7165	6.3491	Gen0_Mut0_ID3	Gen0_Mut0_ID0	-	0.6968	0.5182	0.1185	0.92	0.6	0.48	0.56	0.8795	0.08	0.48	0.36	0.6	0.5172	0.56	0.68	0.68	0.6226	0.16	0.68	0.0334	0.36	0.52	0.88
1	Gen1_Mut0_ID2	Furrowed_Dry_Crop_0.png	489.2412	639.4777	horizontal	-136.3348	1000	1000	20.2171	7.6448	0.1849	5.8643	4.6619	0.3116	21.5429	7.4759	0.2664	40.3688	13.8367	7.3989	2.7227	15.4001	7.2246	Gen0_Mut0_ID13	Gen0_Mut0_ID4	-	0.92	0.12	0.16	0.52	0.72	0.9787	0.76	0.6965	0.56	0.24	0.2	0.4	0.6	0.3007	0.9603	0.44	0.5764	0.84	0.4455	0.28	0.28	0.1394	0.6
1	Gen0_Mut0_ID22	Furrowed_Dry_Crop_0.png	630.6829	757.4357	none	120.3435	1000	1000	55.19	32.239	0.3069	8.1307	4.2633	0.4143	5.7433	1.6618	0.1714	40.0977	12.1748	5.5794	2.2835	13.8146	6.2622	-	-	-	0.28	0.92	0.76	0.44	0.24	0.52	0.4	0.76	0.32	0.92	0.08	0.64	0.68	0.4	0.12	0.08	0.52	0.48	0.2	0.56	0.88	0.88	0.56
1	Gen1_Mut0_ID1	Furrowed_Dry_Crop_0.png	760.8001	197.6757	horizontal	-45.5149	1000	1000	33.525	15.9875	0.3409	12.3327	15.056	0.2941	30.6214	9.544	0.1915	38.6277	14.0624	5.864	2.2942	12.0076	7.9106	Gen0_Mut0_ID15	Gen0_Mut0_ID14	-	0.96	0.4	0.68	0.08	0.32	0.1115	0.4391	0.12	0.72	0.5119	0.92	0.1448	0.64	0.8871	0.36	0.2932	0.1009	0.76	0.48	0.6423	0.8	0.28	0.52
1	Gen0_Mut0_ID7	Furrowed_Wet_Crop_0.png	195.2154	362.9968	horizontal	-49.3008	1000	1000	43.7414	10.0179	0.3184	10.6767	7.0014	0.2692	32.5391	5.8243	0.1169	29.979	8.5021	6.8319	1.9861	10.0565	6.1679	-	-	-	0.76	0.88	0.2	0.76	0.04	0.64	0.96	0.84	0.84	0.76	0.72	0.92	0.32	0.2	0.6	0.8	0.28	0.6	0.92	0.36	0.64	0.48	0.64
1	Gen0_Mut0_ID2	Furrowed_Wet_Crop_0.png	351.5015	633.2844	horizontal	166.6526	1000	1000	24.9566	12.2567	0.2591	0.4078	14.0931	0.3447	16.801	6.6354	0.2149	30.1618	13.0867	4.8406	2.1065	8.782	8.9652	-	-	-	0.52	0.72	0.72	0.24	0.28	0.08	0.48	0.24	0.88	0.56	0.84	0.32	0.2	0.96	0.24	0.92	0.16	0.4	0.56	0.04	0.2	0.12	0.28
1	Gen0_Mut0_ID0	Furrowed_Wet_Crop_0.png	626.0788	776.2497	horizontal	176.931	1000	1000	33.2889	8.134	0.2853	21.9863	7.7713	0.1113	10.0363	17.2634	0.234	29.0488	9.6256	5.7254	1.8013	9.1809	6.2614	-	-	-	0.68	0.36	0.12	0.12	0.16	0.8	0.6	0.92	0.08	0.48	0.48	0.56	0.48	0.56	0.64	0.68	0.64	0.16	0.68	0.16	0.32	0.52	0.92
1	Gen1_Mut0_ID8	Furrowed_Wet_Crop_0.png	750.8723	615.5406	horizontal	36.414	1000	1000	16.5942	6.915	0.1422	-7.5564	7.8025	0.0948	15.4864	3.3536	0.3101	35.9833	12.106	8.402	2.3415	14.4608	6.8761	Gen0_Mut0_ID2	Gen0_Mut0_ID1	-	0.8	0.6295	0.9198	0.2442	0.28	0.208	0.8626	0.24	0.04	0.6226	0.7231	0.24	0.2	0.96	0.72	0.8017	0.56	0.4021	0.4944	0.48	0.44	0.12	0.44
2	Gen2_Mut0_ID9	Furrowed_Wet_Crop_0.png	199.2606	779.1144	horizontal	171.1371	1000	1000	72.5126	15.624	0.156	-21.1294	18.6877	0.24	14.8412	2.28	0.32	6.5554	2.169	6.5554	2.169	6.5554	2.169	Gen0_Mut0_ID13	Gen0_Mut0_ID1	-	0.9054	0.5944	0.92	0.48	0.3988	0.76	0.2139	0.3565	0.5641	0.84	0.308	0.3948	0.4	0.36	0.2	0.24	0.6	0.84	0.2041	0.32	0.44	0.92	0.6
2	Gen2_Mut0_ID1	Furrowed_Wet_Crop_0.png	493.1744	178.1081	horizontal	108.6288	1000	1000	63.1218	12.5315	0.2343	-4.3288	14.2318	0.3277	30.4942	24.2538	0.2969	6.3836	2.725	6.3836	2.725	6.3836	2.725	Gen1_Mut0_ID0	Gen1_Mut0_ID7	-	0.88	0	0.56	0.12	0.92	0.7891	0.2009	0.8703	0.1604	0.0882	0.4875	0.604	0.7339	0.6	0.56	0.5516	0.4799	0.56	0.1712	0.8776	0.32	0.76	0.3009
2	Gen0_Mut0_ID11	Furrowed_Wet_Crop_0.png	614.7274	631.6403	none	-89.5888	1000	1000	46.894	16.1282	0.2881	-10.6381	19.317	0.2635	14.2189	3.075	0.1702	7.862	2.5964	7.862	2.5964	7.862	2.5964	-	-	-	0.08	0.48	0.84	0.04	0.08	0.92	0.36	0.64	0.76	0.6	0.24	0.2	0.96	0.8	0.8	0.84	0.36	0.64	0.8	0.24	0.16	0.36	0.16
2	Gen0_Mut0_ID1	Furrowed_Wet_Crop_0.png	765.2791	339.8119	none	69.8877	1000	1000	84.42	12.2688	0.08183	-7.6	7.236	0.1034	18.8486	2.84	0.1739	6.5174	2.385	6.5174	2.385	6.5174	2.385	-	-	-	0.8	0.6	0.92	0.36	0.44	0.96	0.88	0.28	0.04	0.84	0.32	0.24	0.4	0.88	0.72	0.24	0.56	0.52	0.24	0.48	0.44	0.92	0.44
2	Gen2_Mut0_ID4	Furrowed_Wet_Crop_2.png	206.6632	633.1562	none	84.1532	1000	1000	29.0853	7.0432	0.3785	-18.9569	20.9718	0.1719	30.6807	8.6813	0.1167	9.016	6.3699	9.016	6.3699	9.016	6.3699	Gen0_Mut0_ID4	Gen0_Mut0_ID15	-	0.2	0.4305	0.56	0.52	0.72	0.3665	0.7205	0.12	0.2624	0.52	0.889	0.08	0.64	0.92	0.36	0.4978	0.88	0.28	0.52	0.28	0.68	0.32	0.1654
2	Gen1_Mut0_ID6	Furrowed_Wet_Crop_2.png	345.3936	765.9417	none	83.0802	1000	1000	42.6563	15.6659	0.322	11.166	13.953	0.1814	39.3339	8.1179	0.09399	11.1242	9.3684	11.1242	9.3684	11.1242	9.3684	Gen0_Mut0_ID3	Gen0_Mut0_ID0	-	0.6968	0.5182	0.1185	0.92	0.6	0.48	0.56	0.8795	0.08	0.48	0.36	0.6	0.5172	0.56	0.68	0.68	0.6226	0.16	0.68	0.0334	0.36	0.52	0.88
2	Gen1_Mut0_ID8	Furrowed_Wet_Crop_2.png	628.8703	321.4152	horizontal	79.9018	1000	1000	16.7388	7.0541	0.1793	-7.6303	7.8533	0.1051	15.5556	3.3336	0.2092	12.5565	9.7364	12.5565	9.7364	12.5565	9.7364	Gen0_Mut0_ID2	Gen0_Mut0_ID1	-	0.8	0.6295	0.9198	0.2442	0.28	0.208	0.8626	0.24	0.04	0.6226	0.7231	0.24	0.2	0.96	0.72	0.8017	0.56	0.4021	0.4944	0.48	0.44	0.12	0.44
2	Gen2_Mut0_IDR2	Furrowed_Wet_Crop_2.png	756.8542	621.7125	horizontal	37.7981	1000	1000	25.0434	12.6364	0.4442	0.5573	14.192	0.3871	16.6374	6.6098	0.2783	9.9437	8.0819	9.9437	8.0819	9.9437	8.0819	-	-	-	0.52	0.72	0.72	0.24	0.28	0.08	0.48	0.24	0.88	0.56	0.84	0.32	0.2	0.96	0.24	0.92	0.16	0.4	0.56	0.04	0.2	0.12	0.28
2	Gen2_Mut0_ID7	Furrowed_Dry_Crop_1.png	201.0098	199.9997	horizontal	13.4538	1000	1000	55.2551	7.0314	0.123	9.0336	1.9454	0.3301	-0.9246	4.1946	0.1387	34.7944	11.7507	7.9053	2.85	14.0743	5.73	Gen0_Mut0_ID11	Gen0_Mut0_ID9	-	0.08	0.08	0.32	0.68	0.8	0.8432	0.1363	0.52	0.52	0.5807	0.28	0.8	0.8063	0.8	0.8	0.76	0.92	0.4617	0.9342	0.853	0.1591	0.3485	0.76
2	Gen1_Mut0_ID0	Furrowed_Dry_Crop_1.png	355.9668	330.2639	horizontal	177.0172	1000	1000	47.933	28.9243	0.2193	-29.7483	6.2933	0.07218	27.5684	6.7005	0.1628	39.8369	12.7157	5.7964	2.64	13.7853	7.1992	Gen0_Mut0_ID14	Gen0_Mut0_ID15	-	0.88	0.04	0.56	0.4	0.92	0.6085	0.2009	0.68	0.16	0.0882	0.68	0.3552	0.56	0.5158	0.56	0.506	0.8139	0.56	0.16	0.8776	0.96	0.24	0.04
2	Gen2_Mut0_ID11	Furrowed_Dry_Crop_1.png	498.6905	755.186	horizontal	35.4352	1000	1000	52.9255	23.0961	0.3759	-4.2925	31.1663	0.3462	10.9344	15.4995	0.3656	40.9791	12.5474	5.6441	2.7063	13.7921	6.8176	Gen1_Mut0_ID0	Gen1_Mut0_ID7	-	0.2232	0.405	0.1001	0.4	0.7743	0.8	0.2346	0.853	0.1649	0.64	0.481	0.3552	0.7021	0.5317	0.64	0.506	0.8139	0.92	0.76	0.8776	1	0.24	0.92
2	Gen2_Mut0_IDR1	Furrowed_Dry_Crop_1.png	747.5373	346.6661	none	-161.4572	1000	1000	60.7007	14.332	0.2105	10.4576	11.5252	0.2215	42.434	5.9499	0.06737	38.2528	12.9021	6.6371	2.3606	11.9113	6.4116	-	-	-	0.24	0.52	0.08	0.92	0.6	0.48	0.56	0.88	0.2	0.64	0.36	0.6	0.76	0.6	0.68	0.96	0.4	0.92	0.76	0.08	0.36	0.76	0.88
2	Gen0_Mut0_ID13	Furrowed_Dry_Crop_2.png	336.25	186.3865	horizontal	84.2857	1000	1000	19.291	10.4159	0.197	3.1924	5.5755	0.3363	9.6471	2.8703	0.321	41.8166	11.0718	5.7994	2.2041	14.8132	5.4085	-	-	-	0.92	0.16	0.16	0.48	0.48	0.76	0.16	0.36	0.56	0.24	0.2	0.4	0.24	0.36	0.2	0.16	0.6	0.84	0.44	0.32	0.28	0.08	0.6
2	Gen0_Mut0_ID0	Furrowed_Dry_Crop_2.png	482.9177	765.8355	horizontal	-3.3281	1000	1000	33.2654	7.9935	0.4027	21.9654	7.6566	0.1323	9.9305	17.1775	0.2418	35.3482	12.3641	8.1513	3.1649	13.9271	6.8835	-	-	-	0.68	0.36	0.12	0.12	0.16	0.8	0.6	0.92	0.08	0.48	0.48	0.56	0.48	0.56	0.64	0.68	0.64	0.16	0.68	0.16	0.32	0.52	0.92
2	Gen1_Mut0_ID7	Furrowed_Dry_Crop_2.png	619.2166	612.9301	horizontal	-60.4102	1000	1000	58.8714	5.5817	0.1757	22.482	8.7927	0.09574	32.1831	19.633	0.1875	39.7734	14.3846	7.6353	2.6074	14.1132	7.0437	Gen0_Mut0_ID0	Gen0_Mut0_ID3	-	0.2232	0.3618	0.0815	0.12	0.16	0.8	0.6	0.8703	0.2	0.64	0.48	0.56	0.7277	0.6	0.64	0.96	0.4162	0.92	0.76	0.2066	0.32	0.76	0.92
2	Gen1_Mut0_ID9	Furrowed_Dry_Crop_2.png	772.3387	766.9227	none	-2.2143	1000	1000	62.8341	25.2109	0.4264	-3.1777	12.1783	0.5598	23.6282	8.9086	0.3931	45.77	16.303	6.6764	2.5898	15.7565	7.8505	Gen0_Mut0_ID1	Gen0_Mut0_ID2	-	0.52	0.6977	0.7202	0.356	0.44	0.8506	0.4967	0.28	0.88	0.7914	0.4106	0.32	0.4	0.88	0.24	0.3377	0.16	0.5179	0.2922	0.04	0.2	0.92	0.28
2	Gen0_Mut0_ID15	Furrowed_Dry_Crop_0.png	181.0561	602.2703	none	67.306	1000	1000	25.5892	12.5711	0.2711	-25.4404	11.615	0.125	24.6282	6.9814	0.2428	37.3849	12.8777	7.464	2.4511	14.8281	7.3685	-	-	-	0.96	0.4	0.56	0.4	0.92	0.16	0.44	0.12	0.16	0.52	0.92	0.08	0.64	0.92	0.36	0.52	0.88	0.56	0.16	0.64	0.96	0.24	0.04
2	Gen2_Mut0_ID0	Furrowed_Dry_Crop_0.png	316.4728	766.0815	none	-11.1987	1000	1000	72.5696	11.1007	0.09501	6.5344	21.6159	0.1425	28.3019	7.8843	0.09453	33.0412	11.6397	5.5999	2.2461	10.3709	5.5608	Gen1_Mut0_ID7	Gen1_Mut0_ID0	-	0.2232	0.4287	0.0815	0.4	0.16	0.6201	0.6	0.68	0.1996	0.64	0.6722	0.3112	0.5538	0.5158	0.64	0.9085	0.7292	0.92	0.7486	0.2066	0.4461	0.8481	0.92
2	Gen2_Mut0_IDR0	Furrowed_Dry_Crop_0.png	491.5813	328.318	horizontal	-107.3114	1000	1000	58.9879	22.492	0.3378	-22.5958	16.2715	0.1415	37.9966	5.5641	0.1095	42.8115	15.0396	6.1476	2.6416	14.4893	8.0422	-	-	-	0.88	0.04	0.68	0.08	0.32	0.56	0.2	0.68	0.72	0.08	0.68	0.44	0.56	0.48	0.56	0.28	0.04	0.76	0.48	0.88	0.8	0.28	0.52
2	Gen0_Mut0_ID9	Furrowed_Dry_Crop_0.png	750.7923	776.6347	none	-116.6196	1000	1000	41.3644	26.9754	0.1911	8.4622	15.3556	0.2036	22.4149	6.2426	0.2921	44.5778	15.4289	6.4068	2.8531	15.1515	7.1269	-	-	-	0.04	0.32	0.64	0.8	0.4	0.04	0.68	0.52	0.52	0.44	0.28	0.8	0.92	0.04	0.4	0.76	0.92	0.44	0.96	0.92	0.12	0.16	0.76
2	Gen2_Mut0_ID10	Furrowed_Wet_Crop_1.png	183.6447	176.378	horizontal	-79.4789	1000	1000	68.1128	12.9089	0.1637	-26.7946	19.6903	0.2473	40.9705	7.4557	0.177	27.2663	8.9325	6.0947	2.1636	8.2218	6.7483	Gen1_Mut0_ID7	Gen1_Mut0_ID0	-	0.88	0	0.5406	0.12	0.3566	0.6085	0.5629	0.6992	0.1943	0.0882	0.679	0.56	0.5916	0.5787	0.56	0.96	0.4162	0.56	0.16	0.2066	0.2667	0.76	0.04
2	Gen2_Mut0_ID8	Furrowed_Wet_Crop_1.png	332.7636	765.7256	none	13.5104	1000	1000	16.4052	13.3272	0.2192	-4.3412	1.2944	0.07508	12.4614	3.5982	0.2561	37.1136	12.2834	8.8512	2.8536	14.5948	6.3881	Gen0_Mut0_ID1	Gen0_Mut0_ID13	-	0.817	0.1657	0.16	0.36	0.5212	0.96	0.8213	0.2837	0.0359	0.24	0.2136	0.2454	0.24	0.88	0.72	0.16	0.56	0.52	0.4759	0.48	0.28	0.08	0.44
2	Gen2_Mut0_ID6	Furrowed_Wet_Crop_1.png	473.1752	635.6853	none	-98.9658	1000	1000	52.6056	18.041	0.2484	-24.857	3.6466	0.07599	12.6725	3.9243	0.303	30.7976	8.8776	7.8008	2.2697	11.5009	6.9511	Gen0_Mut0_ID9	Gen0_Mut0_ID11	-	0.04	0.48	0.6368	0.04	0.4	0.8099	0.36	0.64	0.76	0.4625	0.24	0.2	1	0.04	0.4	0.84	0.36	0.6153	0.8323	0.3154	0.1209	0.1722	0.16
2	Gen0_Mut0_ID4	Furrowed_Wet_Crop_1.png	763.6109	769.4994	none	-60.856	1000	1000	29.7096	4.1553	0.3062	-14.4224	21.0104	0.2279	15.1959	8.8577	0.2608	26.9213	9.7598	5.4609	2.3248	7.4482	6.902	-	-	-	0.2	0.12	0.44	0.52	0.72	0.88	0.76	0.8	0.24	0.72	0.88	0.04	0.6	0.12	0.96	0.44	0.48	0.28	0.52	0.28	0.68	0.32	0.2
3	Gen0_Mut0_ID0	Furrowed_Dry_Crop_0.png	188.0075	778.8923	horizontal	141.3958	1000	1000	33.3043	8.0744	0.3878	22.0202	7.754	0.1378	10.0545	17.2911	0.268	7.4483	2.5149	7.4483	2.5149	7.4483	2.5149	-	-	-	0.68	0.36	0.12	0.12	0.16	0.8	0.6	0.92	0.08	0.48	0.48	0.56	0.48	0.56	0.64	0.68	0.64	0.16	0.68	0.16	0.32	0.52	0.92
3	Gen3_Mut0_IDR2	Furrowed_Dry_Crop_0.png	477.1313	199.5782	horizontal	131.5054	1000	1000	41.2579	27.2235	0.269	8.4447	15.4876	0.2079	22.0953	5.8644	0.3253	8.2431	3.1315	8.2431	3.1315	8.2431	3.1315	-	-	-	0.04	0.32	0.64	0.8	0.4	0.04	0.68	0.52	0.52	0.44	0.28	0.8	0.92	0.04	0.4	0.76	0.92	0.44	0.96	0.92	0.12	0.16	0.76
3	Gen3_Mut0_ID9	Furrowed_Dry_Crop_0.png	616.5776	751.0582	none	-165.4367	1000	1000	67.047	22.1622	0.3889	-3.3921	12.9159	0.47	27.0305	5.2962	0.1816	5.2735	2.1649	5.2735	2.1649	5.2735	2.1649	Gen1_Mut0_ID9	Gen2_Mut0_ID9	-	0.52	0.5944	0.92	0.356	0.3526	0.8506	0.4967	0.3565	0.88	0.84	0.3241	0.32	0.4	0.36	0.24	0.3377	0.2376	0.7759	0.2041	0.04	0.4019	0.92	0.28
3	Gen1_Mut0_ID7	Furrowed_Dry_Crop_0.png	771.1722	179.7834	horizontal	169.0152	1000	1000	58.9372	5.5655	0.1775	22.5534	8.8167	0.09265	32.3443	19.5039	0.1435	6.0005	2.4332	6.0005	2.4332	6.0005	2.4332	Gen0_Mut0_ID0	Gen0_Mut0_ID3	-	0.2232	0.3618	0.0815	0.12	0.16	0.8	0.6	0.8703	0.2	0.64	0.48	0.56	0.7277	0.6	0.64	0.96	0.4162	0.92	0.76	0.2066	0.32	0.76	0.92
3	Gen2_Mut0_ID1	Furrowed_Wet_Crop_2.png	196.6829	183.4143	none	-106.458	1000	1000	63.0043	12.6439	0.2025	-4.3084	14.271	0.2965	30.4627	24.2821	0.3093	13.1764	7.8382	13.1764	7.8382	13.1764	7.8382	Gen1_Mut0_ID0	Gen1_Mut0_ID7	-	0.88	0	0.56	0.12	0.92	0.7891	0.2009	0.8703	0.1604	0.0882	0.4875	0.604	0.7339	0.6	0.56	0.5516	0.4799	0.56	0.1712	0.8776	0.32	0.76	0.3009
3	Gen2_Mut0_ID9	Furrowed_Wet_Crop_2.png	462.7529	346.7827	horizontal	49.7242	1000	1000	72.6764	15.7271	0.101	-20.7247	18.7446	0.2615	14.8362	2.3075	0.2497	9.7014	6.3075	9.7014	6.3075	9.7014	6.3075	Gen0_Mut0_ID13	Gen0_Mut0_ID1	-	0.9054	0.5944	0.92	0.48	0.3988	0.76	0.2139	0.3565	0.5641	0.84	0.308	0.3948	0.4	0.36	0.2	0.24	0.6	0.84	0.2041	0.32	0.44	0.92	0.6
3	Gen3_Mut0_ID7	Furrowed_Wet_Crop_2.png	613.8372	635.6152	none	-21.5073	1000	1000	59.6106	15.9015	0.1859	-13.7859	27.1319	0.2397	33.6316	8.8621	0.1135	10.0025	5.1171	10.0025	5.1171	10.0025	5.1171	Gen0_Mut0_ID0	Gen1_Mut0_ID0	-	0.88	0	0.3844	0.12	0.2914	0.6212	0.4429	0.9133	0.08	0.1502	0.68	0.3983	0.49	0.56	0.6371	0.68	0.8139	0.56	0.68	0.16	0.32	0.52	0.04
3	Gen3_Mut0_ID10	Furrowed_Wet_Crop_2.png	745.0437	338.3764	horizontal	-74.1498	1000	1000	71.9173	9.4119	0.0909	-35.3581	7.1016	0.06554	47.7193	12.5769	0.1157	9.3976	7.2609	9.3976	7.2609	9.3976	7.2609	Gen2_Mut0_ID10	Gen1_Mut0_ID0	-	0.88	0.0019	0.5581	0.371	0.3566	0.6085	0.5652	0.68	0.16	0.0882	0.6799	0.3552	0.5609	0.5158	0.6294	0.506	0.16	0.8776	0.4452	0.56	0.96	0.76	0.0519
3	Gen3_Mut0_IDR1	Furrowed_Wet_Crop_1.png	348.2908	616.2434	horizontal	105.338	1000	1000	29.7092	4.1601	0.2002	-14.1526	21.1952	0.2578	15.3181	8.9081	0.2612	32.5661	12.043	7.8944	2.6166	12.3097	8.6057	-	-	-	0.2	0.12	0.44	0.52	0.72	0.88	0.76	0.8	0.24	0.72	0.88	0.04	0.6	0.12	0.96	0.44	0.48	0.28	0.52	0.28	0.68	0.32	0.2
3	Gen3_Mut0_ID3	Furrowed_Wet_Crop_1.png	484.8776	786.9239	horizontal	165.2783	1000	1000	14.0269	10.2731	0.1855	-4.1428	1.2337	0.07246	11.4817	3.5147	0.3662	29.6195	9.9636	6.4165	2.6067	10.4837	6.974	Gen0_Mut0_ID13	Gen2_Mut0_ID8	-	0.92	0.1657	0.16	0.48	0.5312	0.762	0.8213	0.2837	0.0359	0.24	0.2115	0.4	0.2337	0.36	0.2	0.1319	0.6	0.8375	0.4037	0.32	0.28	0.08	0.44
3	Gen1_Mut0_ID9	Furrowed_Wet_Crop_1.png	625.3742	191.921	none	-113.8886	1000	1000	61.9396	25.7281	0.3251	-2.9511	12.5069	0.5727	23.3989	9.1999	0.3304	29.0708	9.797	5.5865	2.2057	8.767	7.1563	Gen0_Mut0_ID1	Gen0_Mut0_ID2	-	0.52	0.6977	0.7202	0.356	0.44	0.8506	0.4967	0.28	0.88	0.7914	0.4106	0.32	0.4	0.88	0.24	0.3377	0.16	0.5179	0.2922	0.04	0.2	0.92	0.28
3	Gen0_Mut0_ID13	Furrowed_Wet_Crop_1.png	773.5588	612.8058	horizontal	-173.7017	1000	1000	19.3244	10.3781	0.2185	3.2291	5.5806	0.2218	9.7121	2.9794	0.2021	30.0695	10.5013	6.4295	3.1418	10.8082	8.9602	-	-	-	0.92	0.16	0.16	0.48	0.48	0.76	0.16	0.36	0.56	0.24	0.2	0.4	0.24	0.36	0.2	0.16	0.6	0.84	0.44	0.32	0.28	0.08	0.6
3	Gen2_Mut0_IDR0	Furrowed_Dry_Crop_2.png	187.7321	600.7634	none	-56.1554	1000	1000	58.8234	22.5573	0.285	-22.5107	16.363	0.1325	38.0719	5.686	0.1086	36.4379	10.5414	8.1273	2.8758	14.8503	5.4893	-	-	-	0.88	0.04	0.68	0.08	0.32	0.56	0.2	0.68	0.72	0.08	0.68	0.44	0.56	0.48	0.56	0.28	0.04	0.76	0.48	0.88	0.8	0.28	0.52
3	Gen1_Mut0_ID0	Furrowed_Dry_Crop_2.png	341.0978	759.5381	horizontal	93.3499	1000	1000	48.1053	28.9821	0.2478	-29.7255	6.2844	0.07303	27.5586	6.6967	0.1331	34.0113	11.2309	7.4788	2.8949	13.298	6.4106	Gen0_Mut0_ID14	Gen0_Mut0_ID15	-	0.88	0.04	0.56	0.4	0.92	0.6085	0.2009	0.68	0.16	0.0882	0.68	0.3552	0.56	0.5158	0.56	0.506	0.8139	0.56	0.16	0.8776	0.96	0.24	0.04
3	Gen3_Mut0_ID4	Furrowed_Dry_Crop_2.png	498.5821	624.9394	horizontal	39.4215	1000	1000	64.1566	13.5805	0.1939	-2.372	15.416	0.2269	25.7638	25.2798	0.2335	41.636	14.1231	5.4682	2.1781	13.0875	6.9501	Gen2_Mut0_ID6	Gen2_Mut0_ID1	-	0.9004	0.48	0.56	0.1185	0.4	0.8099	0.2009	0.8703	0.1621	0.5224	0.2037	0.6145	1	0.6	0.56	0.84	0.4799	0.56	0.1712	0.8322	0.355	0.5814	0.3009
3	Gen2_Mut0_ID0	Furrowed_Dry_Crop_2.png	769.0306	304.7283	horizontal	163.9779	1000	1000	72.5249	11.1525	0.162	6.6491	21.6552	0.1532	28.318	7.9029	0.1211	32.7482	12.4152	7.6008	2.4121	13.1129	7.1741	Gen1_Mut0_ID7	Gen1_Mut0_ID0	-	0.2232	0.4287	0.0815	0.4	0.16	0.6201	0.6	0.68	0.1996	0.64	0.6722	0.3112	0.5538	0.5158	0.64	0.9085	0.7292	0.92	0.7486	0.2066	0.4461	0.8481	0.92
3	Gen3_Mut0_IDR3	Furrowed_Wet_Crop_0.png	185.4849	192.1877	horizontal	143.6671	1000	1000	84.4618	12.3979	0.09534	-7.5982	7.2546	0.08886	18.8337	2.8797	0.2194	31.3809	8.7053	5.3912	3.5542	10.2452	7.0863	-	-	-	0.8	0.6	0.92	0.36	0.44	0.96	0.88	0.28	0.04	0.84	0.32	0.24	0.4	0.88	0.72	0.24	0.56	0.52	0.24	0.48	0.44	0.92	0.44
3	Gen3_Mut0_ID8	Furrowed_Wet_Crop_0.png	329.7348	632.7578	horizontal	-128.9112	1000	1000	67.7236	17.3111	0.209	-24.698	16.9268	0.1109	14.1756	2.6201	0.2513	35.6467	14.6617	6.3217	2.6121	12.6485	9.1052	Gen2_Mut0_ID9	Gen1_Mut0_ID9	-	0.9054	0.6977	0.7202	0.48	0.4862	0.76	0.2139	0.28	0.5641	0.7914	0.3907	0.3948	0.4	0.88	0.2	0.24	0.4994	0.6061	0.2922	0.32	0.2475	0.92	0.6
3	Gen3_Mut0_ID5	Furrowed_Wet_Crop_0.png	613.9439	195.1076	horizontal	35.5941	1000	1000	54.1043	13.3532	0.2396	8.1671	4.1483	0.3044	44.8262	10.0658	0.1364	29.9257	10.6701	6.7819	3.47	11.3566	9.6797	Gen2_Mut0_ID1	Gen2_Mut0_ID6	-	0.0196	0	0.6368	0.0415	0.92	0.7891	0.36	0.64	0.7583	0.0276	0.5238	0.1895	0.7339	0.04	0.4	0.5516	0.36	0.6153	0.8323	0.3571	0.512	0.746	0.5604
3	Gen2_Mut0_ID8	Furrowed_Wet_Crop_0.png	763.4414	618.149	horizontal	105.199	1000	1000	16.4185	13.3709	0.1789	-4.3463	1.3073	0.07788	12.4646	3.5955	0.3428	37.3904	11.8216	8.8948	2.3914	15.1081	5.9373	Gen0_Mut0_ID1	Gen0_Mut0_ID13	-	0.817	0.1657	0.16	0.36	0.5212	0.96	0.8213	0.2837	0.0359	0.24	0.2136	0.2454	0.24	0.88	0.72	0.16	0.56	0.52	0.4759	0.48	0.28	0.08	0.44
3	Gen3_Mut0_IDR0	Furrowed_Dry_Crop_1.png	199.0048	641.6638	none	15.3926	1000	1000	42.9289	15.7218	0.394	11.0609	13.8092	0.1677	39.3324	8.1725	0.1003	40.6102	13.3574	5.6239	2.2564	14.387	6.7737	Gen0_Mut0_ID3	Gen0_Mut0_ID0	-	0.6968	0.5182	0.1185	0.92	0.6	0.48	0.56	0.8795	0.08	0.48	0.36	0.6	0.5172	0.56	0.68	0.68	0.6226	0.16	0.68	0.0334	0.36	0.52	0.88
3	Gen3_Mut0_ID1	Furrowed_Dry_Crop_1.png	466.9593	345.6166	none	-113.8415	1000	1000	60.4247	6.9074	0.1622	14.9378	20.8054	0.1454	41.1739	11.7208	0.1324	40.5339	12.6393	6.3986	2.2411	14.0485	7.1641	Gen1_Mut0_ID7	Gen2_Mut0_ID10	-	0.2984	0	0.5406	0.12	0.3566	0.6085	0.6	0.8703	0.2058	0.0882	0.48	0.56	0.5916	0.6	0.6362	0.96	0.4162	0.9222	0.763	0.1836	0.3189	0.76	0.92
3	Gen2_Mut0_ID10	Furrowed_Dry_Crop_1.png	639.696	754.6015	none	-127.2297	1000	1000	68.0287	13.0724	0.1606	-26.9163	19.5942	0.2397	40.8929	7.5557	0.1518	33.8505	10.7099	8.0293	2.9811	13.8373	6.687	Gen1_Mut0_ID7	Gen1_Mut0_ID0	-	0.88	0	0.5406	0.12	0.3566	0.6085	0.5629	0.6992	0.1943	0.0882	0.679	0.56	0.5916	0.5787	0.56	0.96	0.4162	0.56	0.16	0.2066	0.2667	0.76	0.04
3	Gen2_Mut0_ID6	Furrowed_Dry_Crop_1.png	757.2216	326.2101	horizontal	-83.5432	1000	1000	52.5453	18.0777	0.3055	-24.861	3.6892	0.06443	12.7031	3.9778	0.4311	43.3567	12.742	6.8355	2.3177	12.8242	6.0356	Gen0_Mut0_ID9	Gen0_Mut0_ID11	-	0.04	0.48	0.6368	0.04	0.4	0.8099	0.36	0.64	0.76	0.4625	0.24	0.2	1	0.04	0.4	0.84	0.36	0.6153	0.8323	0.3154	0.1209	0.1722	0.16
4	Gen2_Mut0_ID0	Furrowed_Dry_Crop_2.png	208.5246	746.7901	none	88.1547	1000	1000	72.5315	11.4705	0.1867	6.7216	21.5915	0.1565	28.288	7.9801	0.1043	6.1223	2.3999	6.1223	2.3999	6.1223	2.3999	Gen1_Mut0_ID7	Gen1_Mut0_ID0	-	0.2232	0.4287	0.0815	0.4	0.16	0.6201	0.6	0.68	0.1996	0.64	0.6722	0.3112	0.5538	0.5158	0.64	0.9085	0.7292	0.92	0.7486	0.2066	0.4461	0.8481	0.92
4	Gen4_Mut0_ID7	Furrowed_Dry_Crop_2.png	484.9503	329.9724	horizontal	138.1587	1000	1000	63.2492	12.823	0.252	11.7848	3.7203	0.2903	28.5185	13.4555	0.3282	7.2868	2.8366	7.2868	2.8366	7.2868	2.8366	Gen1_Mut0_ID7	Gen2_Mut0_ID9	-	0.9054	0.5934	0.0815	0.12	0.16	0.7655	0.6	0.8703	0.488	0.64	0.48	0.5553	0.4	0.6	0.2	0.8621	0.6	0.84	0.2041	0.32	0.44	0.76	0.6201
4	Gen2_Mut0_ID1	Furrowed_Dry_Crop_2.png	623.2875	209.2134	horizontal	130.1197	1000	1000	63.0306	12.6534	0.1959	-4.2422	14.2675	0.3136	30.3881	24.3564	0.3072	5.7675	2.2981	5.7675	2.2981	5.7675	2.2981	Gen1_Mut0_ID0	Gen1_Mut0_ID7	-	0.88	0	0.56	0.12	0.92	0.7891	0.2009	0.8703	0.1604	0.0882	0.4875	0.604	0.7339	0.6	0.56	0.5516	0.4799	0.56	0.1712	0.8776	0.32	0.76	0.3009
4	Gen4_Mut0_ID10	Furrowed_Dry_Crop_2.png	764.0561	754.3077	none	-100.1362	1000	1000	68.8028	19.8421	0.3209	6.7007	9.2972	0.2349	12.7651	20.8181	0.3243	6.9955	2.5924	6.9955	2.5924	6.9955	2.5924	Gen3_Mut0_ID4	Gen3_Mut0_ID8	-	1	0.6977	0.7237	0.4149	0.4862	0.8099	0.3412	0.8451	0.5641	0.5224	0.4728	0.3948	0.5751	0.6	0.2	0.7451	0.4799	0.56	0.2863	0.8322	0.355	0.5814	0.6
4	Gen4_Mut0_ID5	Furrowed_Dry_Crop_1.png	196.3524	178.4421	none	36.3739	1000	1000	65.7366	14.9569	0.3207	-37.3874	6.3931	0.07025	52.9489	15.3947	0.1681	15.2104	5.5323	15.2104	5.5323	15.2104	5.5323	Gen3_Mut0_ID10	Gen2_Mut0_ID8	-	0.817	0.0353	0.5231	0.371	0.5212	0.96	0.8213	0.68	0.1548	0.118	0.6087	0.3552	0.5609	0.7452	0.6294	0.506	0.16	0.52	0.4468	0.4862	0.96	0.76	0.0519
4	Gen2_Mut0_ID8	Furrowed_Dry_Crop_1.png	317.5696	333.6698	none	-155.6965	1000	1000	16.5078	13.43	0.2296	-4.3895	1.3397	0.07667	12.4603	3.5261	0.2338	14.6136	6.5425	14.6136	6.5425	14.6136	6.5425	Gen0_Mut0_ID1	Gen0_Mut0_ID13	-	0.817	0.1657	0.16	0.36	0.5212	0.96	0.8213	0.2837	0.0359	0.24	0.2136	0.2454	0.24	0.88	0.72	0.16	0.56	0.52	0.4759	0.48	0.28	0.08	0.44
4	Gen3_Mut0_ID9	Furrowed_Dry_Crop_1.png	482.5835	777.4516	horizontal	-2.0604	1000	1000	66.8994	22.3133	0.4614	-3.2816	12.9927	0.4751	27.1438	5.2368	0.2006	14.0528	7.4426	14.0528	7.4426	14.0528	7.4426	Gen1_Mut0_ID9	Gen2_Mut0_ID9	-	0.52	0.5944	0.92	0.356	0.3526	0.8506	0.4967	0.3565	0.88	0.84	0.3241	0.32	0.4	0.36	0.24	0.3377	0.2376	0.7759	0.2041	0.04	0.4019	0.92	0.28
4	Gen4_Mut0_ID3	Furrowed_Dry_Crop_1.png	761.4741	200.7559	none	39.9006	1000	1000	82.9204	11.8641	0.1665	-8.3093	7.1025	0.1018	26.5645	5.0021	0.2444	17.2779	7.4236	17.2779	7.4236	17.2779	7.4236	Gen3_Mut0_ID9	Gen3_Mut0_IDR3	-	0.7929	0.5944	0.92	0.36	0.4394	0.8506	0.5498	0.28	0.04	0.84	0.3234	0.2514	0.4	0.36	0.72	0.3364	0.56	0.7759	0.2041	0.04	0.4019	0.92	0.44
4	Gen4_Mut0_ID9	Furrowed_Dry_Crop_0.png	181.6462	628.4718	none	-94.2467	1000	1000	65.6709	10.3653	0.2539	-11.0029	11.0391	0.2544	40.3547	6.9929	0.1309	35.6207	12.4018	7.5023	2.4006	14.5591	6.9785	Gen2_Mut0_ID10	Gen2_Mut0_ID1	-	0.88	0	0.6839	0.12	0.92	0.7891	0.2009	0.6992	0.1943	0.0756	0.6752	0.604	0.6155	0.6	0.56	0.96	0.479	0.56	0.16	0.2138	0.32	0.76	0.3009
4	Gen1_Mut0_ID7	Furrowed_Dry_Crop_0.png	327.6958	754.6576	horizontal	22.2864	1000	1000	58.9059	5.6028	0.1081	22.5005	8.8326	0.08526	32.306	19.541	0.1714	30.612	9.6871	5.508	2.223	9.6266	5.4796	Gen0_Mut0_ID0	Gen0_Mut0_ID3	-	0.2232	0.3618	0.0815	0.12	0.16	0.8	0.6	0.8703	0.2	0.64	0.48	0.56	0.7277	0.6	0.64	0.96	0.4162	0.92	0.76	0.2066	0.32	0.76	0.92
4	Gen4_Mut0_ID2	Furrowed_Dry_Crop_0.png	487.0154	340.497	none	18.6054	1000	1000	84.8561	10.2181	0.1319	-17.1559	2.757	0.0721	17.3454	2.571	0.3633	44.538	15.2637	5.984	2.4436	15.5716	8.5752	Gen3_Mut0_IDR3	Gen3_Mut0_ID9	-	0.5273	0.6	0.92	0.356	0.3532	0.96	0.8163	0.3565	0.88	0.84	0.3209	0.3062	0.4	0.88	0.24	0.2413	0.2376	0.52	0.24	0.48	0.44	0.92	0.28
4	Gen4_Mut0_ID1	Furrowed_Dry_Crop_0.png	768.3265	200.7929	horizontal	151.5419	1000	1000	63.2638	16.1694	0.347	-3.4054	14.9855	0.1773	34.4348	9.0762	0.1182	39.3172	13.1984	5.7858	2.2321	12.2897	7.609	Gen2_Mut0_ID0	Gen3_Mut0_ID4	-	0.2227	0.4397	0.0815	0.1632	0.4	0.6201	0.2009	0.68	0.1945	0.5224	0.2037	0.6145	0.5538	0.5158	0.56	0.84	0.7292	0.56	0.7486	0.3205	0.3726	0.5622	0.3009
4	Gen3_Mut0_ID1	Furrowed_Wet_Crop_2.png	199.6199	327.0303	horizontal	-3.7845	1000	1000	60.413	6.8283	0.1259	14.7118	20.9135	0.1804	41.2433	11.7521	0.127	35.2452	12.9015	8.2211	3.0295	13.3878	7.3945	Gen1_Mut0_ID7	Gen2_Mut0_ID10	-	0.2984	0	0.5406	0.12	0.3566	0.6085	0.6	0.8703	0.2058	0.0882	0.48	0.56	0.5916	0.6	0.6362	0.96	0.4162	0.9222	0.763	0.1836	0.3189	0.76	0.92
4	Gen3_Mut0_ID10	Furrowed_Wet_Crop_2.png	359.774	638.0265	horizontal	43.0183	1000	1000	71.9476	9.22	0.1134	-35.453	6.9709	0.05547	47.8213	12.4517	0.1249	36.5381	13.6292	6.0925	2.0715	13.5517	8.5103	Gen2_Mut0_ID10	Gen1_Mut0_ID0	-	0.88	0.0019	0.5581	0.371	0.3566	0.6085	0.5652	0.68	0.16	0.0882	0.6799	0.3552	0.5609	0.5158	0.6294	0.506	0.16	0.8776	0.4452	0.56	0.96	0.76	0.0519
4	Gen2_Mut0_ID10	Furrowed_Wet_Crop_2.png	620.4069	351.6177	none	118.7199	1000	1000	68.0378	13.0635	0.1434	-26.8166	19.7233	0.2446	40.9361	7.5633	0.1991	28.2621	9.8651	5.8833	2.4149	8.8514	7.9553	Gen1_Mut0_ID7	Gen1_Mut0_ID0	-	0.88	0	0.5406	0.12	0.3566	0.6085	0.5629	0.6992	0.1943	0.0882	0.679	0.56	0.5916	0.5787	0.56	0.96	0.4162	0.56	0.16	0.2066	0.2667	0.76	0.04
4	Gen3_Mut0_IDR3	Furrowed_Wet_Crop_2.png	770.1906	628.3069	none	-66.3586	1000	1000	84.499	12.1351	0.07374	-7.5646	7.2106	0.09077	18.8294	2.8285	0.1775	28.8825	9.6206	5.5341	2.2162	8.5932	6.9976	-	-	-	0.8	0.6	0.92	0.36	0.44	0.96	0.88	0.28	0.04	0.84	0.32	0.24	0.4	0.88	0.72	0.24	0.56	0.52	0.24	0.48	0.44	0.92	0.44
4	Gen4_Mut0_IDR0	Furrowed_Wet_Crop_0.png	190.2796	200.5867	none	-8.6355	1000	1000	52.5331	18.1786	0.2822	-24.8184	3.6615	0.07804	12.6507	3.9111	0.3117	31.9371	8.7009	5.0639	3.552	10.1876	7.2772	Gen0_Mut0_ID9	Gen0_Mut0_ID11	-	0.04	0.48	0.6368	0.04	0.4	0.8099	0.36	0.64	0.76	0.4625	0.24	0.2	1	0.04	0.4	0.84	0.36	0.6153	0.8323	0.3154	0.1209	0.1722	0.16
4	Gen3_Mut0_ID8	Furrowed_Wet_Crop_0.png	342.2714	751.3348	horizontal	-34.8889	1000	1000	67.5818	17.1012	0.1898	-24.99	16.69	0.1276	14.1848	2.6134	0.2955	37.6376	12.4865	6.7437	1.7758	14.758	7.036	Gen2_Mut0_ID9	Gen1_Mut0_ID9	-	0.9054	0.6977	0.7202	0.48	0.4862	0.76	0.2139	0.28	0.5641	0.7914	0.3907	0.3948	0.4	0.88	0.2	0.24	0.4994	0.6061	0.2922	0.32	0.2475	0.92	0.6
4	Gen4_Mut0_ID6	Furrowed_Wet_Crop_0.png	481.1889	330.4202	none	-63.7541	1000	1000	70.0631	11.6235	0.1085	6.059	22.9142	0.3661	23.2956	12.9395	0.262	27.5755	8.9257	6.0742	2.4758	8.8503	6.5121	Gen2_Mut0_ID9	Gen1_Mut0_ID7	-	0.2232	0.3628	0.92	0.48	0.3988	0.7934	0.2139	0.3565	0.3084	0.84	0.308	0.3997	0.7277	0.36	0.64	0.3569	0.92	0.76	0.2066	0.4162	0.32	0.92	0.8984
4	Gen4_Mut0_ID0	Furrowed_Wet_Crop_0.png	774.5575	625.7069	none	-147.24	1000	1000	73.914	13.1871	0.1144	-3.7449	21.5868	0.2626	31.9631	16.8343	0.3403	37.9738	11.9824	9.267	3.072	15.0325	5.9627	Gen3_Mut0_ID4	Gen2_Mut0_ID0	-	0.9009	0.464	0.56	0.3443	0.16	0.8099	0.6	0.8703	0.1682	0.64	0.6722	0.3112	1	0.6	0.64	0.9085	0.4799	0.92	0.1712	0.6825	0.4224	0.8673	0.92
4	Gen3_Mut0_ID4	Furrowed_Wet_Crop_1.png	194.8302	341.8949	horizontal	96.9981	1000	1000	64.2377	13.3924	0.1689	-2.4152	15.432	0.213	25.897	25.3772	0.268	35.9812	12.2709	6.9605	2.0724	13.802	7.4643	Gen2_Mut0_ID6	Gen2_Mut0_ID1	-	0.9004	0.48	0.56	0.1185	0.4	0.8099	0.2009	0.8703	0.1621	0.5224	0.2037	0.6145	1	0.6	0.56	0.84	0.4799	0.56	0.1712	0.8322	0.355	0.5814	0.3009
4	Gen4_Mut0_IDR2	Furrowed_Wet_Crop_1.png	338.5838	200.9238	none	131.3083	1000	1000	19.4516	10.4585	0.2323	3.1622	5.5667	0.2819	9.6735	2.9155	0.2273	28.9316	9.8107	6.1921	2.3083	9.1511	6.9657	-	-	-	0.92	0.16	0.16	0.48	0.48	0.76	0.16	0.36	0.56	0.24	0.2	0.4	0.24	0.36	0.2	0.16	0.6	0.84	0.44	0.32	0.28	0.08	0.6
4	Gen2_Mut0_ID9	Furrowed_Wet_Crop_1.png	623.3834	770.5955	horizontal	-151.4866	1000	1000	72.7969	15.9693	0.1236	-20.7675	18.6286	0.277	14.8603	2.338	0.1677	29.0784	8.7394	6.7277	2.5328	10.4645	6.927	Gen0_Mut0_ID13	Gen0_Mut0_ID1	-	0.9054	0.5944	0.92	0.48	0.3988	0.76	0.2139	0.3565	0.5641	0.84	0.308	0.3948	0.4	0.36	0.2	0.24	0.6	0.84	0.2041	0.32	0.44	0.92	0.6
4	Gen4_Mut0_ID11	Furrowed_Wet_Crop_1.png	778.778	632.0435	horizontal	-74.0029	1000	1000	81.5191	13.742	0.1312	-16.5557	2.5631	0.06646	22.6646	7.4429	0.3233	32.5597	9.6093	5.8922	2.2186	11.1712	6.5356	Gen3_Mut0_ID8	Gen3_Mut0_ID4	-	0.7899	0.48	0.5565	0.1659	0.4	0.76	0.2028	0.3041	0.1621	0.7914	0.1216	0.6145	0.8676	0.88	0.56	0.3199	0.4994	0.6061	0.1768	0.32	0.2475	0.92	0.3009
5	Gen5_Mut0_ID6	Furrowed_Dry_Crop_2.png	189.7991	621.1439	none	-141.1859	1000	1000	76.5169	10.0878	0.1013	-20.9199	7.206	0.07141	37.8406	9.6826	0.1154	7.8797	2.9815	7.8797	2.9815	7.8797	2.9815	Gen4_Mut0_ID1	Gen2_Mut0_ID0	-	0.2232	0.4287	0.0815	0.4	0.4	0.6201	0.5892	0.68	0.1996	0.64	0.2037	0.6144	0.5538	0.5158	0.56	0.8193	0.7292	0.56	0.7656	0.1399	0.4461	0.8481	0.2838
5	Gen4_Mut0_ID1	Furrowed_Dry_Crop_2.png	345.8043	325.7497	horizontal	77.5195	1000	1000	63.2014	16.131	0.2846	-3.4584	14.9988	0.1738	34.477	9.0396	0.15	7.0434	2.7148	7.0434	2.7148	7.0434	2.7148	Gen2_Mut0_ID0	Gen3_Mut0_ID4	-	0.2227	0.4397	0.0815	0.1632	0.4	0.6201	0.2009	0.68	0.1945	0.5224	0.2037	0.6145	0.5538	0.5158	0.56	0.84	0.7292	0.56	0.7486	0.3205	0.3726	0.5622	0.3009
5	Gen5_Mut0_ID2	Furrowed_Dry_Crop_2.png	485.3946	765.4002	horizontal	-157.0036	1000	1000	66.9576	10.2923	0.1595	-9.0711	11.9713	0.2494	37.5274	5.7792	0.1089	8.2299	3.1537	8.2299	3.1537	8.2299	3.1537	Gen4_Mut0_ID9	Gen4_Mut0_ID5	-	0.6842	0.0353	0.6839	0.12	0.5212	0.96	0.2009	0.6984	0.1943	0.0756	0.6087	0.3552	0.5609	0.6191	0.648	0.506	0.479	0.5596	0.16	0.4855	0.32	0.76	0.3009
5	Gen5_Mut0_IDR2	Furrowed_Dry_Crop_2.png	764.965	334.6465	none	107.6381	1000	1000	72.7069	15.8106	0.1937	-20.7241	18.6668	0.2456	14.8808	2.3125	0.2507	6.9005	2.5307	6.9005	2.5307	6.9005	2.5307	Gen0_Mut0_ID13	Gen0_Mut0_ID1	-	0.9054	0.5944	0.92	0.48	0.3988	0.76	0.2139	0.3565	0.5641	0.84	0.308	0.3948	0.4	0.36	0.2	0.24	0.6	0.84	0.2041	0.32	0.44	0.92	0.6
5	Gen5_Mut0_IDR3	Furrowed_Wet_Crop_2.png	207.9313	327.4845	none	-107.3108	1000	1000	63.1163	12.5601	0.124	-4.3819	14.273	0.2785	30.5469	24.2997	0.3053	12.9275	7.7582	12.9275	7.7582	12.9275	7.7582	Gen1_Mut0_ID0	Gen1_Mut0_ID7	-	0.88	0	0.56	0.12	0.92	0.7891	0.2009	0.8703	0.1604	0.0882	0.4875	0.604	0.7339	0.6	0.56	0.5516	0.4799	0.56	0.1712	0.8776	0.32	0.76	0.3009
5	Gen4_Mut0_ID6	Furrowed_Wet_Crop_2.png	338.3612	615.5033	horizontal	-145.1708	1000	1000	69.9559	11.7401	0.1363	5.8963	22.9987	0.3608	23.3742	13.0614	0.2639	8.5655	7.6377	8.5655	7.6377	8.5655	7.6377	Gen2_Mut0_ID9	Gen1_Mut0_ID7	-	0.2232	0.3628	0.92	0.48	0.3988	0.7934	0.2139	0.3565	0.3084	0.84	0.308	0.3997	0.7277	0.36	0.64	0.3569	0.92	0.76	0.2066	0.4162	0.32	0.92	0.8984
5	Gen5_Mut0_ID9	Furrowed_Wet_Crop_2.png	499.2463	765.3599	horizontal	67.2344	1000	1000	80.3222	11.5803	0.1013	-19.7071	4.491	0.06229	19.4409	3.447	0.2505	14.5703	7.9076	14.5703	7.9076	14.5703	7.9076	Gen4_Mut0_ID2	Gen3_Mut0_ID10	-	0.8648	0.6	0.92	0.371	0.3534	0.6085	0.8163	0.68	0.16	0.0882	0.3209	0.3062	0.5429	0.5158	0.6172	0.2545	0.2376	0.8776	0.24	0.5564	0.9424	0.92	0.2857
5	Gen4_Mut0_ID3	Furrowed_Wet_Crop_2.png	747.8202	204.9608	none	-53.9882	1000	1000	83.3102	11.3455	0.08443	-8.2326	6.9881	0.1025	26.6789	4.8084	0.1192	9.5579	8.8541	9.5579	8.8541	9.5579	8.8541	Gen3_Mut0_ID9	Gen3_Mut0_IDR3	-	0.7929	0.5944	0.92	0.36	0.4394	0.8506	0.5498	0.28	0.04	0.84	0.3234	0.2514	0.4	0.36	0.72	0.3364	0.56	0.7759	0.2041	0.04	0.4019	0.92	0.44
5	Gen4_Mut0_ID5	Furrowed_Wet_Crop_0.png	340.0395	194.5836	none	-31.4617	1000	1000	65.8962	14.7395	0.1954	-37.4161	6.3072	0.06625	52.9315	15.4016	0.1221	27.8827	8.965	6.1594	3.3854	7.8227	6.6709	Gen3_Mut0_ID10	Gen2_Mut0_ID8	-	0.817	0.0353	0.5231	0.371	0.5212	0.96	0.8213	0.68	0.1548	0.118	0.6087	0.3552	0.5609	0.7452	0.6294	0.506	0.16	0.52	0.4468	0.4862	0.96	0.76	0.0519
5	Gen4_Mut0_ID9	Furrowed_Wet_Crop_0.png	486.0817	630.058	none	28.0389	1000	1000	65.6689	10.3312	0.1208	-10.9451	11.0971	0.2779	40.3434	7.023	0.1112	28.1613	8.3516	6.0998	1.96	9.0403	5.9549	Gen2_Mut0_ID10	Gen2_Mut0_ID1	-	0.88	0	0.6839	0.12	0.92	0.7891	0.2009	0.6992	0.1943	0.0756	0.6752	0.604	0.6155	0.6	0.56	0.96	0.479	0.56	0.16	0.2138	0.32	0.76	0.3009
5	Gen5_Mut0_ID10	Furrowed_Wet_Crop_0.png	622.518	776.5504	horizontal	-118.1304	1000	1000	53.4619	6.3283	0.0909	-7.6993	15.1054	0.2439	43.5481	5.7658	0.07176	28.8145	9.5747	5.7367	1.7831	9.0515	6.2304	Gen4_Mut0_ID11	Gen4_Mut0_ID1	-	0.3651	0.48	0.5192	0.0818	0.4	0.6201	0.2011	0.3041	0.1945	0.5224	0.2037	0.6145	0.8676	0.5514	0.56	0.84	0.4994	0.567	0.6812	0.32	0.3602	0.5622	0.3009
5	Gen3_Mut0_ID10	Furrowed_Wet_Crop_0.png	773.8848	195.9131	horizontal	-50.7902	1000	1000	71.7865	9.5201	0.09046	-35.3546	7.1328	0.07263	47.7034	12.5714	0.1005	26.353	9.201	5.2912	2.1446	7.085	6.4384	Gen2_Mut0_ID10	Gen1_Mut0_ID0	-	0.88	0.0019	0.5581	0.371	0.3566	0.6085	0.5652	0.68	0.16	0.0882	0.6799	0.3552	0.5609	0.5158	0.6294	0.506	0.16	0.8776	0.4452	0.56	0.96	0.76	0.0519
5	Gen5_Mut0_IDR0	Furrowed_Dry_Crop_0.png	191.0161	766.9168	horizontal	137.8344	1000	1000	84.4286	12.3031	0.09661	-7.5717	7.2552	0.07716	18.8315	2.8541	0.3029	36.6293	10.7799	8.0101	2.4204	15.0215	5.4513	-	-	-	0.8	0.6	0.92	0.36	0.44	0.96	0.88	0.28	0.04	0.84	0.32	0.24	0.4	0.88	0.72	0.24	0.56	0.52	0.24	0.48	0.44	0.92	0.44
5	Gen5_Mut0_ID8	Furrowed_Dry_Crop_0.png	475.2576	615.7085	horizontal	-165.2981	1000	1000	77.0594	11.2714	0.114	-21.1936	18.5969	0.2408	47.1318	12.1366	0.1545	43.7308	13.3207	7.7725	2.8796	16.4206	7.2137	Gen3_Mut0_ID10	Gen4_Mut0_ID2	-	0.5432	0.0019	0.5581	0.356	0.3563	0.96	0.5652	0.3565	0.88	0.84	0.6799	0.3552	0.4207	0.88	0.2526	0.492	0.16	0.52	0.4452	0.4837	0.4582	0.76	0.0462
5	Gen4_Mut0_ID11	Furrowed_Dry_Crop_0.png	620.8072	333.9456	none	-113.2616	1000	1000	81.4896	13.6253	0.1148	-16.4952	2.5506	0.07024	22.5983	7.4666	0.2863	35.6559	12.8119	7.1843	2.9977	12.4019	6.9022	Gen3_Mut0_ID8	Gen3_Mut0_ID4	-	0.7899	0.48	0.5565	0.1659	0.4	0.76	0.2028	0.3041	0.1621	0.7914	0.1216	0.6145	0.8676	0.88	0.56	0.3199	0.4994	0.6061	0.1768	0.32	0.2475	0.92	0.3009
5	Gen3_Mut0_ID4	Furrowed_Dry_Crop_0.png	760.7832	767.2052	none	-27.2247	1000	1000	64.3944	13.3112	0.2122	-2.3333	15.4223	0.2024	25.8379	25.3925	0.2175	42.1507	14.8211	6.6886	3.0172	14.3891	7.0626	Gen2_Mut0_ID6	Gen2_Mut0_ID1	-	0.9004	0.48	0.56	0.1185	0.4	0.8099	0.2009	0.8703	0.1621	0.5224	0.2037	0.6145	1	0.6	0.56	0.84	0.4799	0.56	0.1712	0.8322	0.355	0.5814	0.3009
5	Gen4_Mut0_IDR0	Furrowed_Wet_Crop_1.png	186.3962	617.3517	none	-8.3574	1000	1000	52.4693	18.1927	0.2522	-24.7864	3.6823	0.07633	12.6623	3.8973	0.262	29.2316	9.4295	5.7579	1.7711	9.419	6.0687	Gen0_Mut0_ID9	Gen0_Mut0_ID11	-	0.04	0.48	0.6368	0.04	0.4	0.8099	0.36	0.64	0.76	0.4625	0.24	0.2	1	0.04	0.4	0.84	0.36	0.6153	0.8323	0.3154	0.1209	0.1722	0.16
5	Gen5_Mut0_ID0	Furrowed_Wet_Crop_1.png	341.2736	334.0279	none	164.0091	1000	1000	59.4043	29.0636	0.2699	-11.7207	5.3498	0.1083	22.7278	24.4607	0.28	31.8722	13.4175	6.0318	2.4027	10.2604	8.3631	Gen4_Mut0_ID11	Gen3_Mut0_ID4	-	0.9004	0.48	0.56	0.1185	0.4	0.76	0.2026	0.8714	0.1621	0.5224	0.2037	0.6145	0.8676	0.6	0.56	0.3199	0.2883	0.6061	0.1652	0.32	0.2589	0.8991	0.3153
5	Gen2_Mut0_ID0	Furrowed_Wet_Crop_1.png	477.7838	623.7767	none	-157.2797	1000	1000	72.537	11.1514	0.08793	6.5351	21.6159	0.1607	28.3603	7.8939	0.09356	29.9215	8.8901	7.2894	2.1599	10.3594	6.83	Gen1_Mut0_ID7	Gen1_Mut0_ID0	-	0.2232	0.4287	0.0815	0.4	0.16	0.6201	0.6	0.68	0.1996	0.64	0.6722	0.3112	0.5538	0.5158	0.64	0.9085	0.7292	0.92	0.7486	0.2066	0.4461	0.8481	0.92
5	Gen4_Mut0_ID2	Furrowed_Wet_Crop_1.png	765.9884	326.0758	none	-118.6414	1000	1000	84.9835	9.841	0.08444	-17.1885	2.6836	0.06991	17.4028	2.5252	0.1784	27.5565	8.6682	5.7453	3.5255	7.2606	6.3875	Gen3_Mut0_IDR3	Gen3_Mut0_ID9	-	0.5273	0.6	0.92	0.356	0.3532	0.96	0.8163	0.3565	0.88	0.84	0.3209	0.3062	0.4	0.88	0.24	0.2413	0.2376	0.52	0.24	0.48	0.44	0.92	0.28
5	Gen5_Mut0_ID7	Furrowed_Dry_Crop_1.png	197.2339	638.0135	horizontal	-107.3661	1000	1000	68.8919	16.1797	0.2748	18.4452	9.5373	0.1291	27.2489	6.8589	0.1096	40.9081	13.022	5.6901	2.247	14.4705	6.5322	Gen2_Mut0_ID0	Gen4_Mut0_ID1	-	0.2227	0.4397	0.0815	0.1632	0.16	0.6201	0.2114	0.68	0.1945	0.5224	0.6722	0.3113	0.5538	0.5158	0.64	0.9292	0.7292	0.92	0.7316	0.3872	0.3726	0.5622	0.9371
5	Gen5_Mut0_ID4	Furrowed_Dry_Crop_1.png	343.1966	328.8598	horizontal	-173.4601	1000	1000	49.0628	20.8281	0.5379	2.1655	19.1014	0.4109	20.8654	10.4371	0.4741	39.4291	12.3829	5.8431	2.8703	13.7858	6.8458	Gen4_Mut0_IDR0	Gen3_Mut0_ID9	-	0.04	0.5745	0.92	0.3169	0.3526	0.8106	0.4895	0.3565	0.88	0.524	0.24	0.2	1	0.36	0.24	0.84	0.3531	0.6153	0.8323	0.0369	0.1209	0.2671	0.28
5	Gen3_Mut0_ID9	Furrowed_Dry_Crop_1.png	463.1875	780.6093	horizontal	35.5364	1000	1000	67.0229	22.3219	0.4496	-3.3838	12.9038	0.4854	27.0783	5.3376	0.2707	44.3555	14.9207	5.7545	2.9266	14.2455	7.0619	Gen1_Mut0_ID9	Gen2_Mut0_ID9	-	0.52	0.5944	0.92	0.356	0.3526	0.8506	0.4967	0.3565	0.88	0.84	0.3241	0.32	0.4	0.36	0.24	0.3377	0.2376	0.7759	0.2041	0.04	0.4019	0.92	0.28
5	Gen5_Mut0_ID11	Furrowed_Dry_Crop_1.png	756.5833	352.9591	none	111.9747	1000	1000	66.1061	26.52	0.2994	-13.4493	5.5594	0.09544	15.1463	8.8171	0.2802	36.892	13.0286	6.7984	2.3945	11.2455	6.5988	Gen4_Mut0_ID1	Gen4_Mut0_ID11	-	0.6833	0.4397	0.1159	0.2473	0.4	0.76	0.2026	0.68	0.1621	0.7914	0.1216	0.6145	0.5538	0.88	0.56	0.3199	0.7292	0.6001	0.2362	0.3205	0.2587	0.92	0.3009
6	Gen3_Mut0_ID4	Furrowed_Dry_Crop_2.png	209.3738	618.8066	horizontal	-49.9981	1000	1000	64.0363	13.664	0.1439	-2.321	15.4136	0.2428	25.6677	25.3395	0.224	8.0955	2.8979	8.0955	2.8979	8.0955	2.8979	Gen2_Mut0_ID6	Gen2_Mut0_ID1	-	0.9004	0.48	0.56	0.1185	0.4	0.8099	0.2009	0.8703	0.1621	0.5224	0.2037	0.6145	1	0.6	0.56	0.84	0.4799	0.56	0.1712	0.8322	0.355	0.5814	0.3009
6	Gen6_Mut0_ID9	Furrowed_Dry_Crop_2.png	329.4059	182.8682	none	-16.9735	1000	1000	55.3132	19.5718	0.2643	-15.0093	4.7585	0.0985	33.5473	20.9209	0.2356	5.9547	2.1695	5.9547	2.1695	5.9547	2.1695	Gen5_Mut0_IDR2	Gen3_Mut0_ID4	-	0.9004	0.5848	0.9056	0.1185	0.3374	0.8765	0.2139	0.8703	0.1685	0.7969	0.2037	0.5975	0.4	0.36	0.56	0.84	0.6	0.84	0.1712	0.8322	0.44	0.5814	0.3009
6	Gen6_Mut0_ID10	Furrowed_Dry_Crop_2.png	478.342	335.1055	horizontal	178.9444	1000	1000	62.8817	13.5753	0.2161	-17.9285	26.216	0.142	41.8804	5.6933	0.07934	7.6005	2.8863	7.6005	2.8863	7.6005	2.8863	Gen5_Mut0_ID10	Gen4_Mut0_ID5	-	0.3651	0.4773	0.5192	0.0818	0.4	0.9622	0.8213	0.3041	0.1548	0.5177	0.5589	0.3552	0.5609	0.7452	0.6294	0.5163	0.16	0.52	0.6812	0.459	0.3347	0.76	0.0519
6	Gen5_Mut0_IDR2	Furrowed_Dry_Crop_2.png	762.7184	631.2602	none	16.6006	1000	1000	72.5338	15.8637	0.1229	-20.677	18.7855	0.2536	14.8413	2.3364	0.3577	6.9956	2.8707	6.9956	2.8707	6.9956	2.8707	Gen0_Mut0_ID13	Gen0_Mut0_ID1	-	0.9054	0.5944	0.92	0.48	0.3988	0.76	0.2139	0.3565	0.5641	0.84	0.308	0.3948	0.4	0.36	0.2	0.24	0.6	0.84	0.2041	0.32	0.44	0.92	0.6
6	Gen6_Mut0_ID8	Furrowed_Dry_Crop_1.png	201.5062	344.1394	none	159.6193	1000	1000	68.8777	12.8757	0.1057	6.1276	12.0393	0.2004	20.737	8.1138	0.2547	10.5965	6.3843	10.5965	6.3843	10.5965	6.3843	Gen3_Mut0_ID4	Gen5_Mut0_IDR2	-	0.9054	0.4906	0.6169	0.48	0.4614	0.6934	0.2009	0.3565	0.5576	0.5738	0.308	0.4134	1	0.6	0.2	0.24	0.4799	0.56	0.2041	0.32	0.355	0.92	0.6
6	Gen6_Mut0_IDR2	Furrowed_Dry_Crop_1.png	341.4606	617.9824	none	-111.2743	1000	1000	72.0037	9.1671	0.1703	-35.4303	7.0109	0.06299	47.7808	12.4682	0.1543	16.1226	8.3153	16.1226	8.3153	16.1226	8.3153	Gen2_Mut0_ID10	Gen1_Mut0_ID0	-	0.88	0.0019	0.5581	0.371	0.3566	0.6085	0.5652	0.68	0.16	0.0882	0.6799	0.3552	0.5609	0.5158	0.6294	0.506	0.16	0.8776	0.4452	0.56	0.96	0.76	0.0519
6	Gen4_Mut0_ID3	Furrowed_Dry_Crop_1.png	633.4446	757.2259	none	-58.9311	1000	1000	83.0912	11.7606	0.1425	-8.3277	7.0353	0.1079	26.5882	4.9467	0.2961	13.824	6.2743	13.824	6.2743	13.824	6.2743	Gen3_Mut0_ID9	Gen3_Mut0_IDR3	-	0.7929	0.5944	0.92	0.36	0.4394	0.8506	0.5498	0.28	0.04	0.84	0.3234	0.2514	0.4	0.36	0.72	0.3364	0.56	0.7759	0.2041	0.04	0.4019	0.92	0.44
6	Gen4_Mut0_ID11	Furrowed_Dry_Crop_1.png	763.353	327.8498	none	-79.924	1000	1000	81.7126	13.4715	0.1397	-16.5934	2.4786	0.07462	22.6465	7.3566	0.1989	12.9059	5.7864	12.9059	5.7864	12.9059	5.7864	Gen3_Mut0_ID8	Gen3_Mut0_ID4	-	0.7899	0.48	0.5565	0.1659	0.4	0.76	0.2028	0.3041	0.1621	0.7914	0.1216	0.6145	0.8676	0.88	0.56	0.3199	0.4994	0.6061	0.1768	0.32	0.2475	0.92	0.3009
6	Gen5_Mut0_ID6	Furrowed_Wet_Crop_2.png	171.6505	316.6915	none	-157.6809	1000	1000	76.5905	9.8833	0.08871	-20.9686	7.2026	0.06609	37.8433	9.6615	0.1121	33.2551	12.85	9.0317	3.8138	12.4347	7.8805	Gen4_Mut0_ID1	Gen2_Mut0_ID0	-	0.2232	0.4287	0.0815	0.4	0.4	0.6201	0.5892	0.68	0.1996	0.64	0.2037	0.6144	0.5538	0.5158	0.56	0.8193	0.7292	0.56	0.7656	0.1399	0.4461	0.8481	0.2838
6	Gen5_Mut0_IDR3	Furrowed_Wet_Crop_2.png	338.6045	761.8532	none	45.75	1000	1000	63.1191	12.5754	0.1573	-4.412	14.2431	0.2723	30.6376	24.2424	0.3384	30.7884	10.5147	6.8022	3.2479	11.4547	8.9076	Gen1_Mut0_ID0	Gen1_Mut0_ID7	-	0.88	0	0.56	0.12	0.92	0.7891	0.2009	0.8703	0.1604	0.0882	0.4875	0.604	0.7339	0.6	0.56	0.5516	0.4799	0.56	0.1712	0.8776	0.32	0.76	0.3009
6	Gen4_Mut0_ID1	Furrowed_Wet_Crop_2.png	619.1253	634.0827	horizontal	14.9639	1000	1000	63.1809	16.1817	0.1465	-3.3854	14.9691	0.1631	34.4305	9.1099	0.1058	30.6423	7.7349	6.4891	1.9068	10.0322	5.1117	Gen2_Mut0_ID0	Gen3_Mut0_ID4	-	0.2227	0.4397	0.0815	0.1632	0.4	0.6201	0.2009	0.68	0.1945	0.5224	0.2037	0.6145	0.5538	0.5158	0.56	0.84	0.7292	0.56	0.7486	0.3205	0.3726	0.5622	0.3009
6	Gen5_Mut0_ID10	Furrowed_Wet_Crop_2.png	769.8531	190.6248	none	20.8678	1000	1000	53.4039	6.379	0.1772	-7.7373	15.1126	0.253	43.452	5.9509	0.09753	27.6789	9.1448	6.2637	2.2256	8.5382	7.0156	Gen4_Mut0_ID11	Gen4_Mut0_ID1	-	0.3651	0.48	0.5192	0.0818	0.4	0.6201	0.2011	0.3041	0.1945	0.5224	0.2037	0.6145	0.8676	0.5514	0.56	0.84	0.4994	0.567	0.6812	0.32	0.3602	0.5622	0.3009
6	Gen6_Mut0_ID1	Furrowed_Wet_Crop_0.png	187.9405	774.3493	none	167.2755	1000	1000	53.2635	5.2883	0.1805	-16.0179	4.1133	0.07365	49.6751	7.2862	0.08682	27.7924	9.2033	6.27	2.1798	8.7163	7.004	Gen5_Mut0_IDR3	Gen5_Mut0_ID10	-	0.3651	0.3925	0.5192	0.12	0.4	0.7891	0.2096	0.8703	0.1676	0.5224	0.201	0.6058	0.7339	0.5514	0.56	0.5516	0.4827	0.56	0.6812	0.7744	0.3284	0.5622	0.3009
6	Gen6_Mut0_IDR0	Furrowed_Wet_Crop_0.png	492.7036	329.4331	none	139.3422	1000	1000	65.5661	10.4654	0.128	-10.9245	11.0357	0.2735	40.1959	7.0671	0.1119	26.316	7.3528	5.6331	2.0439	7.9823	5.8256	Gen2_Mut0_ID10	Gen2_Mut0_ID1	-	0.88	0	0.6839	0.12	0.92	0.7891	0.2009	0.6992	0.1943	0.0756	0.6752	0.604	0.6155	0.6	0.56	0.96	0.479	0.56	0.16	0.2138	0.32	0.76	0.3009
6	Gen5_Mut0_ID7	Furrowed_Wet_Crop_0.png	597.4351	618.7051	horizontal	-6.1991	1000	1000	68.9023	16.0571	0.2407	18.4784	9.543	0.1803	27.2782	6.7714	0.1774	33.3573	11.7691	8.1702	2.662	13.7869	8.6647	Gen2_Mut0_ID0	Gen4_Mut0_ID1	-	0.2227	0.4397	0.0815	0.1632	0.16	0.6201	0.2114	0.68	0.1945	0.5224	0.6722	0.3113	0.5538	0.5158	0.64	0.9292	0.7292	0.92	0.7316	0.3872	0.3726	0.5622	0.9371
6	Gen6_Mut0_ID11	Furrowed_Wet_Crop_0.png	766.9112	343.7383	none	-56.2693	1000	1000	63.0886	16.7765	0.1322	-20.8459	5.9007	0.0781	41.5285	15.9653	0.1055	29.4294	9.1693	6.549	2.5038	10.3421	6.8535	Gen4_Mut0_ID5	Gen5_Mut0_ID10	-	0.817	0.038	0.5231	0.371	0.5212	0.6179	0.2011	0.68	0.1945	0.1227	0.2474	0.6145	0.8676	0.5514	0.56	0.83	0.4994	0.567	0.4468	0.3427	0.9855	0.5622	0.3009
6	Gen4_Mut0_ID5	Furrowed_Wet_Crop_1.png	191.7872	626.9998	none	-4.9447	1000	1000	65.9385	14.785	0.2068	-37.4592	6.2734	0.06112	52.9716	15.3128	0.1314	30.0656	9.7691	5.9184	1.8097	9.8839	6.2497	Gen3_Mut0_ID10	Gen2_Mut0_ID8	-	0.817	0.0353	0.5231	0.371	0.5212	0.96	0.8213	0.68	0.1548	0.118	0.6087	0.3552	0.5609	0.7452	0.6294	0.506	0.16	0.52	0.4468	0.4862	0.96	0.76	0.0519
6	Gen6_Mut0_ID6	Furrowed_Wet_Crop_1.png	321.6811	769.6189	none	-31.4094	1000	1000	83.0339	11.089	0.09555	-19.0037	5.0429	0.07294	17.887	2.7957	0.2562	36.1151	13.2477	8.9063	3.3334	13.7011	7.5251	Gen4_Mut0_ID3	Gen5_Mut0_ID9	-	0.8648	0.5944	0.92	0.3707	0.4394	0.8418	0.6285	0.28	0.0488	0.84	0.3209	0.2514	0.5429	0.5158	0.72	0.2545	0.5231	0.7759	0.24	0.5483	0.4254	0.92	0.2857
6	Gen5_Mut0_ID4	Furrowed_Wet_Crop_1.png	471.7558	180.6584	horizontal	120.3836	1000	1000	49.0056	20.703	0.2911	2.2639	19.0829	0.4302	20.8411	10.4189	0.4169	27.9587	7.3725	6.5855	2.2426	9.5117	5.4807	Gen4_Mut0_IDR0	Gen3_Mut0_ID9	-	0.04	0.5745	0.92	0.3169	0.3526	0.8106	0.4895	0.3565	0.88	0.524	0.24	0.2	1	0.36	0.24	0.84	0.3531	0.6153	0.8323	0.0369	0.1209	0.2671	0.28
6	Gen5_Mut0_ID9	Furrowed_Wet_Crop_1.png	763.3941	763.1501	none	-90.5452	1000	1000	80.7067	11.2713	0.07906	-19.7906	4.4402	0.06103	19.5246	3.3109	0.113	27.5748	10.2606	5.6379	2.4671	7.9129	7.2684	Gen4_Mut0_ID2	Gen3_Mut0_ID10	-	0.8648	0.6	0.92	0.371	0.3534	0.6085	0.8163	0.68	0.16	0.0882	0.3209	0.3062	0.5429	0.5158	0.6172	0.2545	0.2376	0.8776	0.24	0.5564	0.9424	0.92	0.2857
6	Gen6_Mut0_ID0	Furrowed_Dry_Crop_0.png	330.0716	775.4745	horizontal	80.32	1000	1000	70.72	16.1744	0.1406	-11.8427	11.5943	0.1911	34.7354	13.9196	0.2059	31.2844	9.9424	5.586	2.2888	10.0248	5.2767	Gen5_Mut0_ID10	Gen5_Mut0_IDR3	-	0.88	0.1151	0.56	0.0818	0.92	0.6201	0.1924	0.3041	0.1841	0.0882	0.4902	0.6121	0.8676	0.6	0.56	0.84	0.4961	0.567	0.1712	0.4567	0.3482	0.76	0.3009
6	Gen6_Mut0_ID7	Furrowed_Dry_Crop_0.png	476.2663	343.4373	horizontal	121.9398	1000	1000	74.4393	20.6934	0.2344	-8.6844	4.8285	0.09053	26.9107	4.2163	0.1828	42.4678	15.1132	5.7026	2.3012	14.2139	8.3678	Gen5_Mut0_ID9	Gen4_Mut0_ID3	-	0.2398	0.6	0.92	0.3603	0.3534	0.6169	0.7609	0.68	0.1518	0.0882	0.3234	0.3062	0.4	0.36	0.6172	0.3364	0.2703	0.8776	0.2041	0.0479	0.9199	0.92	0.44
6	Gen6_Mut0_IDR1	Furrowed_Dry_Crop_0.png	620.6725	783.5834	horizontal	130.3669	1000	1000	52.2722	18.1492	0.2831	-24.782	3.7016	0.07487	12.7009	4.0477	0.3071	40.3579	11.4766	5.953	2.3229	14.0689	5.9434	Gen0_Mut0_ID9	Gen0_Mut0_ID11	-	0.04	0.48	0.6368	0.04	0.4	0.8099	0.36	0.64	0.76	0.4625	0.24	0.2	1	0.04	0.4	0.84	0.36	0.6153	0.8323	0.3154	0.1209	0.1722	0.16
6	Gen6_Mut0_ID2	Furrowed_Dry_Crop_0.png	760.0548	352.3767	horizontal	-114.3569	1000	1000	70.359	17.515	0.1782	-30.7212	7.0288	0.07286	33.561	8.1908	0.1051	35.9591	10.526	8.1226	2.8157	14.7219	5.7542	Gen5_Mut0_ID6	Gen4_Mut0_ID5	-	0.817	0.0353	0.5231	0.371	0.5212	0.9092	0.5892	0.68	0.1491	0.64	0.6083	0.557	0.5609	0.5158	0.56	0.5377	0.1803	0.5572	0.4468	0.1095	0.96	0.7617	0.0485
7	Gen6_Mut0_ID8	Furrowed_Wet_Crop_0.png	337.6566	616.0465	horizontal	171.9552	1000	1000	69.0222	12.7218	0.1094	6.0346	12.1124	0.2725	20.8356	8.1808	0.2377	5.7715	2.3699	5.7715	2.3699	5.7715	2.3699	Gen3_Mut0_ID4	Gen5_Mut0_IDR2	-	0.9054	0.4906	0.6169	0.48	0.4614	0.6934	0.2009	0.3565	0.5576	0.5738	0.308	0.4134	1	0.6	0.2	0.24	0.4799	0.56	0.2041	0.32	0.355	0.92	0.6
7	Gen7_Mut0_ID3	Furrowed_Wet_Crop_0.png	475.2259	334.6361	horizontal	-52.2086	1000	1000	78.8004	14.9428	0.1033	-19.3324	6.7842	0.0743	37.4454	11.225	0.1245	6.0483	2.5358	6.0483	2.5358	6.0483	2.5358	Gen6_Mut0_ID6	Gen5_Mut0_ID10	-	0.3592	0.48	0.92	0.3707	0.4	0.8418	0.1994	0.28	0.0493	0.5224	0.2037	0.2528	0.5846	0.5452	0.72	0.84	0.4994	0.7759	0.6812	0.5483	0.4254	0.92	0.3009
7	Gen6_Mut0_ID6	Furrowed_Wet_Crop_0.png	621.4571	629.6729	none	-72.4397	1000	1000	82.9349	11.4312	0.1107	-19.0174	5.0623	0.08162	17.8761	2.855	0.3254	7.9088	2.372	7.9088	2.372	7.9088	2.372	Gen4_Mut0_ID3	Gen5_Mut0_ID9	-	0.8648	0.5944	0.92	0.3707	0.4394	0.8418	0.6285	0.28	0.0488	0.84	0.3209	0.2514	0.5429	0.5158	0.72	0.2545	0.5231	0.7759	0.24	0.5483	0.4254	0.92	0.2857
7	Gen5_Mut0_ID10	Furrowed_Wet_Crop_0.png	762.1424	189.1452	horizontal	-81.2318	1000	1000	53.4416	6.3654	0.09034	-7.7793	15.043	0.2395	43.5762	5.7469	0.07697	5.2741	2.3642	5.2741	2.3642	5.2741	2.3642	Gen4_Mut0_ID11	Gen4_Mut0_ID1	-	0.3651	0.48	0.5192	0.0818	0.4	0.6201	0.2011	0.3041	0.1945	0.5224	0.2037	0.6145	0.8676	0.5514	0.56	0.84	0.4994	0.567	0.6812	0.32	0.3602	0.5622	0.3009
7	Gen7_Mut0_ID9	Furrowed_Dry_Crop_2.png	189.726	780.1921	none	51.3416	1000	1000	62.1229	16.7384	0.3778	1.714	13.4249	0.3253	26.5738	21.6517	0.3376	13.094	7.4746	13.094	7.4746	13.094	7.4746	Gen5_Mut0_ID7	Gen5_Mut0_IDR3	-	0.88	0	0.56	0.12	0.9446	0.6201	0.2009	0.9395	0.1945	0.0882	0.6722	0.3113	0.5538	0.5928	0.56	0.9292	0.4799	0.56	0.1712	0.4244	0.32	0.5622	0.3592
7	Gen7_Mut0_ID10	Furrowed_Dry_Crop_2.png	478.1833	341.3341	horizontal	138.5425	1000	1000	66.0977	9.3974	0.1762	12.0202	20.2764	0.2192	36.9392	6.1709	0.1259	16.0966	7.5137	16.0966	7.5137	16.0966	7.5137	Gen6_Mut0_IDR0	Gen5_Mut0_ID7	-	0.3883	0	0.6613	0.1632	0.2327	0.7926	0.2009	0.68	0.1943	0.5224	0.6752	0.604	0.6155	0.5158	0.5542	0.96	0.479	0.5609	0.16	0.3872	0.32	0.76	0.9371
7	Gen5_Mut0_IDR3	Furrowed_Dry_Crop_2.png	621.0642	768.1843	none	-19.9558	1000	1000	63.0837	12.6351	0.2397	-4.3328	14.2997	0.3149	30.4751	24.391	0.3068	12.3153	6.1906	12.3153	6.1906	12.3153	6.1906	Gen1_Mut0_ID0	Gen1_Mut0_ID7	-	0.88	0	0.56	0.12	0.92	0.7891	0.2009	0.8703	0.1604	0.0882	0.4875	0.604	0.7339	0.6	0.56	0.5516	0.4799	0.56	0.1712	0.8776	0.32	0.76	0.3009
7	Gen7_Mut0_ID7	Furrowed_Dry_Crop_2.png	759.8914	340.7134	none	93.3073	1000	1000	82.1391	13.5739	0.1963	-16.3441	2.7436	0.05849	22.5403	7.1074	0.28	13.0573	6.8099	13.0573	6.8099	13.0573	6.8099	Gen4_Mut0_ID11	Gen5_Mut0_ID9	-	0.8601	0.48	0.92	0.371	0.3534	0.6389	0.2028	0.3225	0.1621	0.7914	0.1057	0.3062	0.5458	0.8821	0.56	0.3199	0.253	0.8256	0.2365	0.32	0.9424	0.92	0.3008
7	Gen7_Mut0_IDR1	Furrowed_Wet_Crop_1.png	182.8647	627.5948	horizontal	-97.4357	1000	1000	83.2418	11.5763	0.09722	-8.3436	7.0299	0.1029	26.6599	4.9565	0.1556	28.7246	9.4923	5.6134	1.7715	8.9451	6.2267	Gen3_Mut0_ID9	Gen3_Mut0_IDR3	-	0.7929	0.5944	0.92	0.36	0.4394	0.8506	0.5498	0.28	0.04	0.84	0.3234	0.2514	0.4	0.36	0.72	0.3364	0.56	0.7759	0.2041	0.04	0.4019	0.92	0.44
7	Gen4_Mut0_ID11	Furrowed_Wet_Crop_1.png	479.3891	195.4035	horizontal	122.424	1000	1000	81.7251	13.3473	0.0965	-16.583	2.5	0.06705	22.6457	7.3277	0.1413	28.2086	6.5394	6.7094	1.8083	9.864	4.9722	Gen3_Mut0_ID8	Gen3_Mut0_ID4	-	0.7899	0.48	0.5565	0.1659	0.4	0.76	0.2028	0.3041	0.1621	0.7914	0.1216	0.6145	0.8676	0.88	0.56	0.3199	0.4994	0.6061	0.1768	0.32	0.2475	0.92	0.3009
7	Gen5_Mut0_ID6	Furrowed_Wet_Crop_1.png	625.7915	771.456	horizontal	45.4851	1000	1000	76.6861	9.806	0.07779	-21.015	7.1265	0.06364	37.9141	9.6096	0.086	29.1142	8.6046	6.7271	2.5428	10.5911	6.927	Gen4_Mut0_ID1	Gen2_Mut0_ID0	-	0.2232	0.4287	0.0815	0.4	0.4	0.6201	0.5892	0.68	0.1996	0.64	0.2037	0.6144	0.5538	0.5158	0.56	0.8193	0.7292	0.56	0.7656	0.1399	0.4461	0.8481	0.2838
7	Gen7_Mut0_ID4	Furrowed_Wet_Crop_1.png	780.3906	611.6362	horizontal	-92.9075	1000	1000	46.8766	19.7728	0.3066	6.3037	19.4934	0.3886	19.464	10.5468	0.3543	30.5487	10.2745	6.4138	2.9303	10.9816	8.3645	Gen3_Mut0_ID4	Gen5_Mut0_ID4	-	0.04	0.5651	0.56	0.1185	0.3994	0.8099	0.4895	0.8703	0.8374	0.5239	0.2037	0.6145	1	0.3646	0.5218	0.84	0.4799	0.6136	0.3171	0.0369	0.1209	0.2671	0.3009
7	Gen6_Mut0_IDR0	Furrowed_Wet_Crop_2.png	180.1225	203.7382	none	-40.0466	1000	1000	65.4205	10.6456	0.1212	-10.8612	11.0912	0.2656	40.1343	7.2173	0.1212	32.897	9.293	7.325	2.2817	12.7045	6.6403	Gen2_Mut0_ID10	Gen2_Mut0_ID1	-	0.88	0	0.6839	0.12	0.92	0.7891	0.2009	0.6992	0.1943	0.0756	0.6752	0.604	0.6155	0.6	0.56	0.96	0.479	0.56	0.16	0.2138	0.32	0.76	0.3009
7	Gen5_Mut0_ID9	Furrowed_Wet_Crop_2.png	348.7658	356.1036	none	-50.0243	1000	1000	80.1257	12.0938	0.1147	-19.6682	4.5903	0.08498	19.3889	3.5597	0.2643	32.0382	11.8552	7.7044	2.7894	12.2333	8.8201	Gen4_Mut0_ID2	Gen3_Mut0_ID10	-	0.8648	0.6	0.92	0.371	0.3534	0.6085	0.8163	0.68	0.16	0.0882	0.3209	0.3062	0.5429	0.5158	0.6172	0.2545	0.2376	0.8776	0.24	0.5564	0.9424	0.92	0.2857
7	Gen5_Mut0_ID7	Furrowed_Wet_Crop_2.png	487.0004	623.1664	none	118.0983	1000	1000	68.9106	16.1188	0.1301	18.4997	9.5592	0.1803	27.2691	6.8315	0.09978	28.4161	10.1896	6.0134	2.5764	9.2554	7.0289	Gen2_Mut0_ID0	Gen4_Mut0_ID1	-	0.2227	0.4397	0.0815	0.1632	0.16	0.6201	0.2114	0.68	0.1945	0.5224	0.6722	0.3113	0.5538	0.5158	0.64	0.9292	0.7292	0.92	0.7316	0.3872	0.3726	0.5622	0.9371
7	Gen7_Mut0_ID8	Furrowed_Wet_Crop_2.png	748.0595	188.1439	horizontal	-174.9442	1000	1000	69.7228	15.0322	0.1216	2.5167	15.6349	0.2591	34.9485	13.6319	0.1567	31.0722	11.8708	6.9293	2.4143	10.9011	8.3919	Gen5_Mut0_IDR3	Gen5_Mut0_ID7	-	0.2227	0.4397	0.0815	0.1632	0.1354	0.7891	0.2114	0.612	0.1604	0.5224	0.4875	0.604	0.7339	0.5237	0.64	0.5516	0.7292	0.92	0.7316	0.8371	0.3726	0.76	0.8722
7	Gen7_Mut0_ID11	Furrowed_Dry_Crop_1.png	185.1988	320.1697	horizontal	105.6042	1000	1000	56.0192	11.6756	0.1911	-8.1946	13.6565	0.2061	36.1885	9.8358	0.15	32.7126	11.9171	5.5665	2.421	10.3668	5.534	Gen5_Mut0_ID7	Gen6_Mut0_IDR0	-	0.88	0.4397	0.1032	0.12	0.8543	0.6166	0.2114	0.6992	0.1945	0.0756	0.6722	0.3113	0.5538	0.6	0.6458	0.9292	0.7292	0.9191	0.7316	0.2138	0.3726	0.5622	0.3009
7	Gen7_Mut0_ID2	Furrowed_Dry_Crop_1.png	348.7245	188.6698	horizontal	-134.2317	1000	1000	54.8331	7.4683	0.3862	-12.9585	12.7249	0.1776	23.4535	10.7855	0.3207	35.7662	12.3506	7.2084	2.5957	13.9154	6.9014	Gen5_Mut0_ID10	Gen6_Mut0_ID6	-	0.8707	0.5944	0.5192	0.0818	0.4394	0.6201	0.6302	0.3041	0.194	0.84	0.3209	0.6131	0.8185	0.5239	0.56	0.2545	0.5231	0.567	0.24	0.32	0.3602	0.5622	0.2857
7	Gen3_Mut0_ID4	Furrowed_Dry_Crop_1.png	628.6523	613.8277	none	164.4548	1000	1000	64.3118	13.3576	0.1572	-2.405	15.4567	0.2236	25.8883	25.3617	0.2299	35.972	12.474	7.37	3.1	12.4852	6.8206	Gen2_Mut0_ID6	Gen2_Mut0_ID1	-	0.9004	0.48	0.56	0.1185	0.4	0.8099	0.2009	0.8703	0.1621	0.5224	0.2037	0.6145	1	0.6	0.56	0.84	0.4799	0.56	0.1712	0.8322	0.355	0.5814	0.3009
7	Gen6_Mut0_ID10	Furrowed_Dry_Crop_1.png	772.44	189.8433	none	85.5475	1000	1000	62.8625	13.5971	0.3764	-18.0276	26.2455	0.1469	41.8076	5.8023	0.09111	46.5908	16.6105	6.576	2.5898	16.156	8.0101	Gen5_Mut0_ID10	Gen4_Mut0_ID5	-	0.3651	0.4773	0.5192	0.0818	0.4	0.9622	0.8213	0.3041	0.1548	0.5177	0.5589	0.3552	0.5609	0.7452	0.6294	0.5163	0.16	0.52	0.6812	0.459	0.3347	0.76	0.0519
7	Gen7_Mut0_ID5	Furrowed_Dry_Crop_0.png	187.878	751.7533	horizontal	-162.7615	1000	1000	62.6859	15.8732	0.1699	-12.5373	12.2131	0.2271	37.2988	19.7687	0.2386	34.9996	10.9916	8.1938	2.1591	14.375	5.9029	Gen5_Mut0_ID4	Gen3_Mut0_ID4	-	0.9004	0.4885	0.92	0.3169	0.3532	0.8106	0.2009	0.3565	0.2022	0.5225	0.24	0.2	1	0.5954	0.2736	0.84	0.3531	0.5616	0.7186	0.8322	0.355	0.5814	0.28
7	Gen5_Mut0_ID4	Furrowed_Dry_Crop_0.png	494.3168	215.2362	none	-11.7956	1000	1000	49.151	20.8366	0.4335	2.2787	19.0747	0.435	20.7268	10.4439	0.5005	38.587	12.1402	8.1063	2.936	13.9199	5.831	Gen4_Mut0_IDR0	Gen3_Mut0_ID9	-	0.04	0.5745	0.92	0.3169	0.3526	0.8106	0.4895	0.3565	0.88	0.524	0.24	0.2	1	0.36	0.24	0.84	0.3531	0.6153	0.8323	0.0369	0.1209	0.2671	0.28
7	Gen7_Mut0_ID0	Furrowed_Dry_Crop_0.png	631.0828	771.4006	none	-144.0191	1000	1000	75.1356	9.9064	0.1238	-11.908	10.4496	0.058	38.6644	7.9409	0.1255	41.7872	11.8034	5.8091	2.1968	14.8834	5.7767	Gen6_Mut0_IDR0	Gen5_Mut0_ID6	-	0.4005	0.4119	0.6839	0.1456	0.92	0.7891	0.2009	0.68	0.1996	0.64	0.6752	0.6144	0.6155	0.5962	0.56	0.8198	0.5351	0.56	0.1592	0.1548	0.3312	0.848	0.3009
7	Gen7_Mut0_IDR0	Furrowed_Dry_Crop_0.png	759.5318	630.6003	horizontal	-55.5516	1000	1000	65.9206	14.7252	0.2867	-37.3716	6.2967	0.06045	52.8403	15.4155	0.1458	39.0417	12.1294	6.7976	2.9338	13.9945	7.1728	Gen3_Mut0_ID10	Gen2_Mut0_ID8	-	0.817	0.0353	0.5231	0.371	0.5212	0.96	0.8213	0.68	0.1548	0.118	0.6087	0.3552	0.5609	0.7452	0.6294	0.506	0.16	0.52	0.4468	0.4862	0.96	0.76	0.0519
8	Gen8_Mut0_ID0	Furrowed_Wet_Crop_0.png	340.7831	347.106	horizontal	90.6975	1000	1000	74.7014	15.7064	0.1366	-18.021	2.9497	0.05791	34.9013	9.6025	0.1384	5.7591	1.6657	5.7591	1.6657	5.7591	1.6657	Gen7_Mut0_ID11	Gen5_Mut0_ID9	-	0.8653	0.445	0.2443	0.12	0.8543	0.6154	0.2114	0.6992	0.1945	0.0756	0.2875	0.3064	0.52	0.6	0.6412	0.2545	0.7292	0.8815	0.24	0.1423	0.3726	0.8765	0.2857
8	Gen8_Mut0_IDR0	Furrowed_Wet_Crop_0.png	482.9441	168.2056	horizontal	-47.6718	1000	1000	65.4485	10.648	0.2085	-10.8913	11.0672	0.2508	40.1775	7.2478	0.1521	7.1008	2.8538	7.1008	2.8538	7.1008	2.8538	Gen2_Mut0_ID10	Gen2_Mut0_ID1	-	0.88	0	0.6839	0.12	0.92	0.7891	0.2009	0.6992	0.1943	0.0756	0.6752	0.604	0.6155	0.6	0.56	0.96	0.479	0.56	0.16	0.2138	0.32	0.76	0.3009
8	Gen8_Mut0_ID7	Furrowed_Wet_Crop_0.png	619.2725	613.1241	none	2.1239	1000	1000	61.6702	12.9308	0.2211	-19.2392	5.9392	0.06658	16.4563	8.104	0.2562	7.8687	2.5207	7.8687	2.5207	7.8687	2.5207	Gen7_Mut0_ID2	Gen5_Mut0_IDR3	-	0.8793	0.5689	0.56	0.12	0.4394	0.6201	0.6302	0.3041	0.1604	0.84	0.4875	0.6131	0.8007	0.5319	0.56	0.5516	0.5231	0.567	0.175	0.8776	0.3602	0.7378	0.286
8	Gen8_Mut0_IDR1	Furrowed_Wet_Crop_0.png	756.0383	175.4967	horizontal	57.513	1000	1000	53.415	6.383	0.09125	-7.8136	15.0326	0.233	43.4851	5.8849	0.07756	4.6421	2.0202	4.6421	2.0202	4.6421	2.0202	Gen4_Mut0_ID11	Gen4_Mut0_ID1	-	0.3651	0.48	0.5192	0.0818	0.4	0.6201	0.2011	0.3041	0.1945	0.5224	0.2037	0.6145	0.8676	0.5514	0.56	0.84	0.4994	0.567	0.6812	0.32	0.3602	0.5622	0.3009
8	Gen5_Mut0_ID9	Furrowed_Dry_Crop_2.png	195.1633	633.1591	none	-156.7402	1000	1000	80.3605	11.5232	0.1284	-19.7397	4.5095	0.06845	19.4664	3.4717	0.294	13.9824	6.5392	13.9824	6.5392	13.9824	6.5392	Gen4_Mut0_ID2	Gen3_Mut0_ID10	-	0.8648	0.6	0.92	0.371	0.3534	0.6085	0.8163	0.68	0.16	0.0882	0.3209	0.3062	0.5429	0.5158	0.6172	0.2545	0.2376	0.8776	0.24	0.5564	0.9424	0.92	0.2857
8	Gen8_Mut0_ID10	Furrowed_Dry_Crop_2.png	332.9342	180.8203	none	-38.9772	1000	1000	67.3987	12.6884	0.2521	3.5989	15.2545	0.5149	21.5625	3.6313	0.319	14.8594	5.4406	14.8594	5.4406	14.8594	5.4406	Gen7_Mut0_ID11	Gen6_Mut0_ID8	-	0.9047	0.4397	0.6169	0.12	0.5114	0.6934	0.2009	0.3753	0.5576	0.5425	0.6722	0.3927	0.5537	0.6	0.2512	0.9292	0.4799	0.56	0.2041	0.2219	0.355	0.828	0.3009
8	Gen8_Mut0_ID5	Furrowed_Dry_Crop_2.png	484.4522	769.9695	horizontal	-146.1792	1000	1000	70.2018	12.8301	0.1295	-1.1404	13.5207	0.5362	22.8716	21.8491	0.4871	13.7268	6.8313	13.7268	6.8313	13.7268	6.8313	Gen6_Mut0_ID8	Gen7_Mut0_ID5	-	0.9054	0.4885	0.6068	0.3169	0.4614	0.6934	0.2009	0.3565	0.5538	0.5225	0.308	0.4134	1	0.6	0.1957	0.2528	0.3583	0.5616	0.2041	0.3214	0.3495	0.92	0.28
8	Gen8_Mut0_ID1	Furrowed_Dry_Crop_2.png	771.129	354.2846	horizontal	-155.5678	1000	1000	57.5956	8.5338	0.3728	-7.4609	14.2958	0.08965	21.4709	5.3978	0.2941	14.3516	6.9601	14.3516	6.9601	14.3516	6.9601	Gen5_Mut0_ID9	Gen7_Mut0_ID11	-	0.8795	0.5949	0.8033	0.371	0.3534	0.8476	0.3048	0.68	0.16	0.0882	0.7056	0.3111	0.5767	0.5158	0.6211	0.9292	0.2376	0.9156	0.7316	0.6279	0.9424	0.6004	0.3009
8	Gen6_Mut0_ID8	Furrowed_Dry_Crop_1.png	189.2831	623.2529	none	-125.9208	1000	1000	68.8918	12.8646	0.1399	6.0994	12.048	0.1758	20.7683	8.1708	0.3436	41.7701	10.91	5.7235	2.187	14.713	5.3558	Gen3_Mut0_ID4	Gen5_Mut0_IDR2	-	0.9054	0.4906	0.6169	0.48	0.4614	0.6934	0.2009	0.3565	0.5576	0.5738	0.308	0.4134	1	0.6	0.2	0.24	0.4799	0.56	0.2041	0.32	0.355	0.92	0.6
8	Gen8_Mut0_ID8	Furrowed_Dry_Crop_1.png	324.0684	768.0329	none	13.5844	1000	1000	65.3349	16.8318	0.2613	-13.3091	22.1342	0.2807	23.3388	16.4181	0.3894	40.4896	13.3217	6.592	3.3321	13.3296	6.7329	Gen6_Mut0_ID10	Gen3_Mut0_ID4	-	0.9004	0.48	0.5192	0.2035	0.4	0.8099	0.2009	0.8703	0.1548	0.5224	0.2145	0.6145	1	0.5963	0.6294	0.5163	0.16	0.52	0.1712	0.459	0.3487	0.5738	0.0519
8	Gen5_Mut0_IDR3	Furrowed_Dry_Crop_1.png	635.242	337.7804	none	-87.0852	1000	1000	63.1794	12.6262	0.2379	-4.3632	14.1816	0.3283	30.6112	24.2907	0.3429	41.7224	14.8405	7.393	2.5567	15.2334	7.1495	Gen1_Mut0_ID0	Gen1_Mut0_ID7	-	0.88	0	0.56	0.12	0.92	0.7891	0.2009	0.8703	0.1604	0.0882	0.4875	0.604	0.7339	0.6	0.56	0.5516	0.4799	0.56	0.1712	0.8776	0.32	0.76	0.3009
8	Gen7_Mut0_ID11	Furrowed_Dry_Crop_1.png	754.2446	195.5572	none	7.9461	1000	1000	56.0713	11.6732	0.338	-8.212	13.7702	0.1802	36.263	9.8686	0.1791	46.2019	14.4579	7.0017	2.5868	16.5989	7.1535	Gen5_Mut0_ID7	Gen6_Mut0_IDR0	-	0.88	0.4397	0.1032	0.12	0.8543	0.6166	0.2114	0.6992	0.1945	0.0756	0.6722	0.3113	0.5538	0.6	0.6458	0.9292	0.7292	0.9191	0.7316	0.2138	0.3726	0.5622	0.3009
8	Gen6_Mut0_ID10	Furrowed_Wet_Crop_1.png	187.6708	606.6744	horizontal	173.3033	1000	1000	62.7662	13.3705	0.1471	-17.6687	26.4279	0.1315	41.8266	5.6084	0.08369	29.8661	9.2047	5.9039	1.7587	9.9647	5.8195	Gen5_Mut0_ID10	Gen4_Mut0_ID5	-	0.3651	0.4773	0.5192	0.0818	0.4	0.9622	0.8213	0.3041	0.1548	0.5177	0.5589	0.3552	0.5609	0.7452	0.6294	0.5163	0.16	0.52	0.6812	0.459	0.3347	0.76	0.0519
8	Gen4_Mut0_ID11	Furrowed_Wet_Crop_1.png	475.9089	199.9491	horizontal	100.1543	1000	1000	81.7205	13.3156	0.09512	-16.5591	2.4467	0.06083	22.6856	7.4897	0.1435	28.2946	6.5128	6.7117	1.7276	9.8414	4.9406	Gen3_Mut0_ID8	Gen3_Mut0_ID4	-	0.7899	0.48	0.5565	0.1659	0.4	0.76	0.2028	0.3041	0.1621	0.7914	0.1216	0.6145	0.8676	0.88	0.56	0.3199	0.4994	0.6061	0.1768	0.32	0.2475	0.92	0.3009
8	Gen7_Mut0_ID2	Furrowed_Wet_Crop_1.png	638.7474	632.6218	horizontal	160.1019	1000	1000	54.7964	7.4198	0.192	-12.981	12.6924	0.1942	23.4394	10.7149	0.2448	29.6484	13.2566	5.5235	2.2944	9.0174	8.5065	Gen5_Mut0_ID10	Gen6_Mut0_ID6	-	0.8707	0.5944	0.5192	0.0818	0.4394	0.6201	0.6302	0.3041	0.194	0.84	0.3209	0.6131	0.8185	0.5239	0.56	0.2545	0.5231	0.567	0.24	0.32	0.3602	0.5622	0.2857
8	Gen8_Mut0_ID3	Furrowed_Wet_Crop_1.png	756.7408	314.7582	horizontal	-31.8558	1000	1000	59.0887	13.487	0.1282	16.729	11.1564	0.1174	28.6707	8.3588	0.1047	27.416	8.1797	5.4446	3.3186	6.9494	5.9092	Gen7_Mut0_ID9	Gen7_Mut0_ID8	-	0.2227	0.4418	0.0881	0.1632	0.1354	0.7891	0.2114	0.9395	0.1631	0.4754	0.7566	0.604	0.5344	0.5237	0.64	0.6283	0.4177	0.56	0.7438	0.5092	0.32	0.76	0.8722
8	Gen8_Mut0_IDR2	Furrowed_Dry_Crop_0.png	199.5495	199.8896	none	-7.6152	1000	1000	49.1654	20.7617	0.2943	2.1796	19.0695	0.4485	20.9363	10.361	0.4117	46.4387	14.8066	7.0764	2.5568	17.2512	7.4433	Gen4_Mut0_IDR0	Gen3_Mut0_ID9	-	0.04	0.5745	0.92	0.3169	0.3526	0.8106	0.4895	0.3565	0.88	0.524	0.24	0.2	1	0.36	0.24	0.84	0.3531	0.6153	0.8323	0.0369	0.1209	0.2671	0.28
8	Gen7_Mut0_ID8	Furrowed_Dry_Crop_0.png	322.6561	623.2965	none	-125.8837	1000	1000	69.6819	14.9219	0.1648	2.5428	15.5323	0.2661	34.8988	13.5971	0.265	40.0792	12.0821	5.9241	2.889	14.5288	6.5828	Gen5_Mut0_IDR3	Gen5_Mut0_ID7	-	0.2227	0.4397	0.0815	0.1632	0.1354	0.7891	0.2114	0.612	0.1604	0.5224	0.4875	0.604	0.7339	0.5237	0.64	0.5516	0.7292	0.92	0.7316	0.8371	0.3726	0.76	0.8722
8	Gen3_Mut0_ID4	Furrowed_Dry_Crop_0.png	637.8025	762.9793	horizontal	129.8545	1000	1000	64.1539	13.478	0.1543	-2.3465	15.4108	0.213	25.7716	25.3221	0.2299	40.8885	13.0021	5.6299	2.2411	14.4329	6.5135	Gen2_Mut0_ID6	Gen2_Mut0_ID1	-	0.9004	0.48	0.56	0.1185	0.4	0.8099	0.2009	0.8703	0.1621	0.5224	0.2037	0.6145	1	0.6	0.56	0.84	0.4799	0.56	0.1712	0.8322	0.355	0.5814	0.3009
8	Gen7_Mut0_ID5	Furrowed_Dry_Crop_0.png	772.1499	211.3271	none	147.9916	1000	1000	62.5971	15.797	0.2223	-12.4479	12.2544	0.2507	37.1403	19.8928	0.2861	38.8876	12.4912	5.9474	2.3427	12.3917	7.4688	Gen5_Mut0_ID4	Gen3_Mut0_ID4	-	0.9004	0.4885	0.92	0.3169	0.3532	0.8106	0.2009	0.3565	0.2022	0.5225	0.24	0.2	1	0.5954	0.2736	0.84	0.3531	0.5616	0.7186	0.8322	0.355	0.5814	0.28
8	Gen7_Mut0_IDR1	Furrowed_Wet_Crop_2.png	197.892	622.0747	horizontal	-103.4391	1000	1000	82.9291	11.9168	0.05785	-8.3461	7.0971	0.1189	26.5323	5.0441	0.09276	29.5087	8.9903	6.4744	2.3639	10.4638	6.7188	Gen3_Mut0_ID9	Gen3_Mut0_IDR3	-	0.7929	0.5944	0.92	0.36	0.4394	0.8506	0.5498	0.28	0.04	0.84	0.3234	0.2514	0.4	0.36	0.72	0.3364	0.56	0.7759	0.2041	0.04	0.4019	0.92	0.44
8	Gen8_Mut0_ID9	Furrowed_Wet_Crop_2.png	456.7978	767.9607	none	-41.7113	1000	1000	60.5506	10.3239	0.1585	-4.0716	17.005	0.07322	49.2148	5.8868	0.07921	34.5032	12.1844	5.9729	2.9172	13.1809	8.6431	Gen3_Mut0_ID4	Gen6_Mut0_ID10	-	0.3651	0.4773	0.56	0	0.4	0.9622	0.8213	0.3041	0.1621	0.5177	0.5484	0.3552	0.5609	0.7489	0.56	0.84	0.4799	0.56	0.6812	0.8322	0.3391	0.7676	0.3009
8	Gen7_Mut0_ID9	Furrowed_Wet_Crop_2.png	621.4683	337.4719	none	-175.9637	1000	1000	62.312	16.7553	0.255	1.8101	13.5198	0.3213	26.3907	21.747	0.2958	30.9288	13.2044	5.4965	2.376	9.3581	8.5161	Gen5_Mut0_ID7	Gen5_Mut0_IDR3	-	0.88	0	0.56	0.12	0.9446	0.6201	0.2009	0.9395	0.1945	0.0882	0.6722	0.3113	0.5538	0.5928	0.56	0.9292	0.4799	0.56	0.1712	0.4244	0.32	0.5622	0.3592
8	Gen8_Mut0_ID4	Furrowed_Wet_Crop_2.png	746.5155	768.0391	none	-139.3316	1000	1000	62.3049	13.7742	0.1114	7.6274	7.6527	0.2956	19.1823	3.5568	0.1884	31.4366	10.0279	5.4647	3.0203	10.4095	7.2931	Gen7_Mut0_ID5	Gen6_Mut0_ID8	-	0.9004	0.4906	0.9301	0.48	0.3532	0.8106	0.2009	0.3565	0.206	0.5738	0.24	0.2	1	0.5954	0.2779	0.8269	0.4744	0.56	0.7186	0.8308	0.3605	0.5814	0.6
9	Gen9_Mut0_ID8	Furrowed_Wet_Crop_1.png	354.7646	762.5058	none	35.166	1000	1000	65.3589	8.7723	0.201	-11.7162	9.8754	0.1626	45.1191	7.8462	0.08517	8.7311	2.2321	8.7311	2.2321	8.7311	2.2321	Gen8_Mut0_ID9	Gen8_Mut0_IDR0	-	0.88	0.4077	0.6839	0.12	0.4	0.9622	0.8213	0.6992	0.1621	0.5177	0.5484	0.4283	0.5609	0.7489	0.56	0.96	0.479	0.56	0.6431	0.2138	0.32	0.7676	0.3009
9	Gen9_Mut0_ID1	Furrowed_Wet_Crop_1.png	488.2496	318.0804	none	175.4228	1000	1000	69.6752	10.9246	0.1059	19.9707	9.4506	0.1349	40.1096	7.8905	0.1166	7.7238	2.9772	7.7238	2.9772	7.7238	2.9772	Gen7_Mut0_ID8	Gen8_Mut0_IDR1	-	0.3651	0.48	0.5192	0.1632	0.4	0.6201	0.1929	0.3041	0.1609	0.5224	0.4875	0.604	0.7478	0.5514	0.5748	0.5516	0.7137	0.92	0.7316	0.3566	0.3726	0.7326	0.8722
9	Gen8_Mut0_IDR0	Furrowed_Wet_Crop_1.png	635.1569	637.0595	none	-107.8974	1000	1000	65.5997	10.5582	0.1453	-10.9875	11.0253	0.2973	40.2415	7.1695	0.09796	5.4587	2.2505	5.4587	2.2505	5.4587	2.2505	Gen2_Mut0_ID10	Gen2_Mut0_ID1	-	0.88	0	0.6839	0.12	0.92	0.7891	0.2009	0.6992	0.1943	0.0756	0.6752	0.604	0.6155	0.6	0.56	0.96	0.479	0.56	0.16	0.2138	0.32	0.76	0.3009
9	Gen9_Mut0_ID2	Furrowed_Wet_Crop_1.png	766.2676	308.2531	horizontal	-96.8941	1000	1000	59.631	26.179	0.1447	-6.2974	17.6316	0.5271	17.7095	10.801	0.3231	5.0218	3.0565	5.0218	3.0565	5.0218	3.0565	Gen8_Mut0_IDR2	Gen6_Mut0_ID8	-	0.0638	0.7171	0.6196	0.48	0.3706	0.6934	0.2092	0.3565	0.88	0.5738	0.308	0.2	1	0.5822	0.2	0.2077	0.4643	0.6153	0.8323	0.0369	0.4576	0.2671	0.28
9	Gen9_Mut0_IDR0	Furrowed_Wet_Crop_2.png	343.0129	759.1301	none	-12.6803	1000	1000	55.9322	11.7434	0.1748	-8.1841	13.6706	0.2219	36.1078	9.852	0.188	12.7472	9.7893	12.7472	9.7893	12.7472	9.7893	Gen5_Mut0_ID7	Gen6_Mut0_IDR0	-	0.88	0.4397	0.1032	0.12	0.8543	0.6166	0.2114	0.6992	0.1945	0.0756	0.6722	0.3113	0.5538	0.6	0.6458	0.9292	0.7292	0.9191	0.7316	0.2138	0.3726	0.5622	0.3009
9	Gen6_Mut0_ID8	Furrowed_Wet_Crop_2.png	490.2821	195.0003	none	179.2326	1000	1000	68.9061	12.9223	0.08938	6.026	12.1475	0.1869	20.8678	8.2257	0.178	6.9114	5.8733	6.9114	5.8733	6.9114	5.8733	Gen3_Mut0_ID4	Gen5_Mut0_IDR2	-	0.9054	0.4906	0.6169	0.48	0.4614	0.6934	0.2009	0.3565	0.5576	0.5738	0.308	0.4134	1	0.6	0.2	0.24	0.4799	0.56	0.2041	0.32	0.355	0.92	0.6
9	Gen9_Mut0_ID10	Furrowed_Wet_Crop_2.png	628.324	744.4548	none	119.178	1000	1000	49.7946	6.4859	0.1291	-13.6705	10.9166	0.1605	44.0655	6.0596	0.08327	9.0496	7.1878	9.0496	7.1878	9.0496	7.1878	Gen8_Mut0_IDR1	Gen8_Mut0_ID9	-	0.3651	0.4794	0.5192	0.0807	0.4	0.9622	0.2013	0.2032	0.1282	0.5177	0.203	0.0782	0.9168	0.5785	0.56	0.84	0.4994	0.56	0.6812	0.8322	0.3391	0.5622	0.3009
9	Gen7_Mut0_ID8	Furrowed_Wet_Crop_2.png	755.5474	617.1911	none	136.4477	1000	1000	69.7534	14.7693	0.1286	2.4729	15.6121	0.2348	34.8985	13.6332	0.205	10.6894	8.0027	10.6894	8.0027	10.6894	8.0027	Gen5_Mut0_IDR3	Gen5_Mut0_ID7	-	0.2227	0.4397	0.0815	0.1632	0.1354	0.7891	0.2114	0.612	0.1604	0.5224	0.4875	0.604	0.7339	0.5237	0.64	0.5516	0.7292	0.92	0.7316	0.8371	0.3726	0.76	0.8722
9	Gen4_Mut0_ID11	Furrowed_Dry_Crop_1.png	186.7399	751.0384	horizontal	47.171	1000	1000	81.6153	13.4983	0.1379	-16.5338	2.4804	0.0692	22.5855	7.3797	0.2278	44.5427	15.5787	6.5521	2.9605	15.0813	7.0812	Gen3_Mut0_ID8	Gen3_Mut0_ID4	-	0.7899	0.48	0.5565	0.1659	0.4	0.76	0.2028	0.3041	0.1621	0.7914	0.1216	0.6145	0.8676	0.88	0.56	0.3199	0.4994	0.6061	0.1768	0.32	0.2475	0.92	0.3009
9	Gen6_Mut0_ID10	Furrowed_Dry_Crop_1.png	335.7855	334.9451	none	167.2875	1000	1000	62.8519	13.3259	0.2971	-17.9925	26.0966	0.1542	41.7646	5.5368	0.08876	39.533	12.3189	5.8897	2.8307	13.8692	6.5335	Gen5_Mut0_ID10	Gen4_Mut0_ID5	-	0.3651	0.4773	0.5192	0.0818	0.4	0.9622	0.8213	0.3041	0.1548	0.5177	0.5589	0.3552	0.5609	0.7452	0.6294	0.5163	0.16	0.52	0.6812	0.459	0.3347	0.76	0.0519
9	Gen9_Mut0_ID0	Furrowed_Dry_Crop_1.png	623.1924	624.0667	horizontal	32.7464	1000	1000	54.8541	13.0906	0.2224	-16.6212	3.0787	0.06083	43.6238	6.4345	0.07972	36.0005	13.3287	7.1331	3.0375	12.5108	6.9781	Gen8_Mut0_IDR1	Gen7_Mut0_ID8	-	0.2227	0.4397	0.0815	0.0818	0.1354	0.7891	0.2196	0.612	0.194	0.5224	0.2037	0.6145	0.8518	0.5237	0.6203	0.84	0.5161	0.567	0.6812	0.7975	0.3602	0.5951	0.3009
9	Gen8_Mut0_IDR1	Furrowed_Dry_Crop_1.png	768.9054	764.3394	none	138.879	1000	1000	53.3255	6.4935	0.3189	-7.9076	15.0548	0.2387	43.4876	5.8089	0.08911	38.9618	13.8227	5.8011	2.335	12.0975	7.6729	Gen4_Mut0_ID11	Gen4_Mut0_ID1	-	0.3651	0.48	0.5192	0.0818	0.4	0.6201	0.2011	0.3041	0.1945	0.5224	0.2037	0.6145	0.8676	0.5514	0.56	0.84	0.4994	0.567	0.6812	0.32	0.3602	0.5622	0.3009
9	Gen9_Mut0_ID3	Furrowed_Dry_Crop_0.png	199.8226	189.7798	none	-7.5146	1000	1000	68.1861	14.1404	0.2859	8.5957	8.2067	0.296	20.5655	8.1315	0.2153	47.7235	15.3091	6.8469	2.4872	17.424	7.3473	Gen6_Mut0_ID8	Gen8_Mut0_IDR2	-	0.8822	0.4906	0.7167	0.7155	0.4464	0.8106	0.4815	0.3565	0.5576	0.524	0.24	0.4134	1	0.3765	0.24	0.8723	0.3668	0.56	0.2041	0.32	0.0183	0.92	0.6
9	Gen7_Mut0_ID2	Furrowed_Dry_Crop_0.png	471.1376	331.5577	horizontal	33.5448	1000	1000	54.7781	7.631	0.2795	-12.9939	12.6799	0.209	23.381	10.7989	0.2751	41.3918	14.2235	5.6101	2.246	13.21	7.161	Gen5_Mut0_ID10	Gen6_Mut0_ID6	-	0.8707	0.5944	0.5192	0.0818	0.4394	0.6201	0.6302	0.3041	0.194	0.84	0.3209	0.6131	0.8185	0.5239	0.56	0.2545	0.5231	0.567	0.24	0.32	0.3602	0.5622	0.2857
9	Gen8_Mut0_ID9	Furrowed_Dry_Crop_0.png	607.8849	766.5857	none	166.2904	1000	1000	60.6331	10.0608	0.1985	-4.2443	16.8735	0.07868	49.1967	5.7533	0.07962	39.4785	11.6044	5.0128	2.0973	13.1307	5.8568	Gen3_Mut0_ID4	Gen6_Mut0_ID10	-	0.3651	0.4773	0.56	0	0.4	0.9622	0.8213	0.3041	0.1621	0.5177	0.5484	0.3552	0.5609	0.7489	0.56	0.84	0.4799	0.56	0.6812	0.8322	0.3391	0.7676	0.3009
9	Gen9_Mut0_ID5	Furrowed_Dry_Crop_0.png	753.1368	333.8529	none	137.0664	1000	1000	57.2449	10.9506	0.2409	-19.9426	3.4693	0.06824	37.0112	7.5148	0.1537	34.8323	10.5198	8.0877	2.8638	14.3642	6.3644	Gen7_Mut0_ID2	Gen8_Mut0_ID0	-	0.8756	0.445	0.5219	0.12	0.4394	0.6196	0.1278	0.3041	0.1945	0.0756	0.3257	0.3064	0.52	0.6	0.6412	0.2545	0.7292	0.8172	0.24	0.1423	0.3726	0.5999	0.2857
9	Gen8_Mut0_ID8	Furrowed_Wet_Crop_0.png	198.8738	763.7655	horizontal	-113.2708	1000	1000	65.4117	16.8173	0.185	-13.2151	22.0444	0.3064	23.2735	16.394	0.2682	28.3325	10.4246	6.2307	2.4716	8.9409	7.9066	Gen6_Mut0_ID10	Gen3_Mut0_ID4	-	0.9004	0.48	0.5192	0.2035	0.4	0.8099	0.2009	0.8703	0.1548	0.5224	0.2145	0.6145	1	0.5963	0.6294	0.5163	0.16	0.52	0.1712	0.459	0.3487	0.5738	0.0519
9	Gen9_Mut0_ID11	Furrowed_Wet_Crop_0.png	344.6095	201.0431	horizontal	-120.6131	1000	1000	68.1903	10.2447	0.07951	-11.1772	13.5284	0.1971	48.9387	6.1681	0.07495	28.7996	9.0547	6.8777	3.3018	8.8961	6.8719	Gen8_Mut0_ID9	Gen8_Mut0_IDR1	-	0.3651	0.4778	0.56	0.0011	0.4	0.6201	0.8211	0.3041	0.2369	0.2035	0.5484	0.6145	0.8685	0.7255	0.56	0.84	0.4799	0.567	0.6812	0.32	0.3602	0.7676	0.3009
9	Gen9_Mut0_IDR1	Furrowed_Wet_Crop_0.png	479.9075	761.3894	none	-1.7957	1000	1000	62.8581	15.6742	0.1148	-12.3146	12.3551	0.225	36.9785	20.0677	0.197	24.8295	6.8696	4.2656	2.2703	6.1204	5.2021	Gen5_Mut0_ID4	Gen3_Mut0_ID4	-	0.9004	0.4885	0.92	0.3169	0.3532	0.8106	0.2009	0.3565	0.2022	0.5225	0.24	0.2	1	0.5954	0.2736	0.84	0.3531	0.5616	0.7186	0.8322	0.355	0.5814	0.28
9	Gen8_Mut0_IDR2	Furrowed_Wet_Crop_0.png	766.8376	195.7846	horizontal	48.4103	1000	1000	48.8276	20.7669	0.2324	2.2186	19.1832	0.4457	20.7575	10.4179	0.3214	26.8338	9.6693	5.4943	2.3548	7.4053	6.8697	Gen4_Mut0_IDR0	Gen3_Mut0_ID9	-	0.04	0.5745	0.92	0.3169	0.3526	0.8106	0.4895	0.3565	0.88	0.524	0.24	0.2	1	0.36	0.24	0.84	0.3531	0.6153	0.8323	0.0369	0.1209	0.2671	0.28
9	Gen9_Mut0_IDR2	Furrowed_Dry_Crop_2.png	193.0943	208.94	none	-9.6506	1000	1000	63.1244	12.5985	0.3725	-4.3791	14.249	0.3429	30.6448	24.2574	0.3242	43.6385	15.2299	7.2363	3.0047	15.2602	7.4771	Gen1_Mut0_ID0	Gen1_Mut0_ID7	-	0.88	0	0.56	0.12	0.92	0.7891	0.2009	0.8703	0.1604	0.0882	0.4875	0.604	0.7339	0.6	0.56	0.5516	0.4799	0.56	0.1712	0.8776	0.32	0.76	0.3009
9	Gen8_Mut0_ID7	Furrowed_Dry_Crop_2.png	323.0896	764.0705	none	-132.5764	1000	1000	61.6346	13.0057	0.2432	-19.328	5.8942	0.07261	16.4272	8.1268	0.3165	38.0204	13.8283	7.1825	2.6963	14.5925	6.9989	Gen7_Mut0_ID2	Gen5_Mut0_IDR3	-	0.8793	0.5689	0.56	0.12	0.4394	0.6201	0.6302	0.3041	0.1604	0.84	0.4875	0.6131	0.8007	0.5319	0.56	0.5516	0.5231	0.567	0.175	0.8776	0.3602	0.7378	0.286
9	Gen8_Mut0_ID0	Furrowed_Dry_Crop_2.png	626.9593	202.3566	horizontal	-166.4784	1000	1000	74.5161	15.5317	0.1497	-17.9537	2.8492	0.07135	34.792	9.5048	0.1689	30.5277	9.7919	5.679	2.2619	9.8832	5.6934	Gen7_Mut0_ID11	Gen5_Mut0_ID9	-	0.8653	0.445	0.2443	0.12	0.8543	0.6154	0.2114	0.6992	0.1945	0.0756	0.2875	0.3064	0.52	0.6	0.6412	0.2545	0.7292	0.8815	0.24	0.1423	0.3726	0.8765	0.2857
9	Gen9_Mut0_ID4	Furrowed_Dry_Crop_2.png	765.3464	327.9215	horizontal	54.2737	1000	1000	74.0604	16.2515	0.181	-16.3965	3.1326	0.05837	29.3975	12.0548	0.2103	34.8909	12.5925	6.9699	2.4467	13.5758	7.0781	Gen8_Mut0_ID0	Gen7_Mut0_ID2	-	0.8604	0.5944	0.2416	0.0818	0.8543	0.616	0.7138	0.6992	0.194	0.84	0.2827	0.6131	0.8185	0.5239	0.56	0.2545	0.5231	0.657	0.24	0.32	0.3602	0.8327	0.2857
10	Gen10_Mut0_IDR1	Furrowed_Dry_Crop_0.png	195.9418	754.377	none	-79.1672	1000	1000	69.768	14.87	0.1559	2.4256	15.4602	0.286	34.8999	13.6023	0.3187	8.1227	2.2508	8.1227	2.2508	8.1227	2.2508	Gen5_Mut0_IDR3	Gen5_Mut0_ID7	-	0.2227	0.4397	0.0815	0.1632	0.1354	0.7891	0.2114	0.612	0.1604	0.5224	0.4875	0.604	0.7339	0.5237	0.64	0.5516	0.7292	0.92	0.7316	0.8371	0.3726	0.76	0.8722
10	Gen10_Mut0_ID10	Furrowed_Dry_Crop_0.png	331.0316	206.4428	horizontal	175.8114	1000	1000	76.1056	16.9929	0.1504	-11.0502	7.6477	0.1426	36.7743	9.5071	0.141	6.7491	2.3444	6.7491	2.3444	6.7491	2.3444	Gen9_Mut0_ID10	Gen8_Mut0_ID8	-	0.9004	0.48	0.5192	0.1898	0.4	0.9622	0.2013	0.7924	0.1537	0.5224	0.2141	0.0782	0.9168	0.6482	0.6294	0.7706	0.1812	0.5204	0.6812	0.459	0.3487	0.5738	0.3009
10	Gen10_Mut0_ID9	Furrowed_Dry_Crop_0.png	481.8206	757.2204	none	-13.0841	1000	1000	66.3757	12.7933	0.2049	-8.2283	15.0466	0.155	47.4304	7.4848	0.08771	6.2521	3.0819	6.2521	3.0819	6.2521	3.0819	Gen9_Mut0_ID0	Gen8_Mut0_ID9	-	0.2227	0.4452	0.1629	0.0941	0.1354	0.9622	0.7166	0.3041	0.1621	0.5224	0.2037	0.3583	0.8518	0.5237	0.6203	0.836	0.4799	0.56	0.6812	0.7979	0.3391	0.8085	0.3009
10	Gen9_Mut0_ID0	Furrowed_Dry_Crop_0.png	765.4224	333.3136	none	-111.1925	1000	1000	54.7793	13.0948	0.2835	-16.6075	3.1589	0.07216	43.5246	6.5883	0.09873	7.8096	2.9789	7.8096	2.9789	7.8096	2.9789	Gen8_Mut0_IDR1	Gen7_Mut0_ID8	-	0.2227	0.4397	0.0815	0.0818	0.1354	0.7891	0.2196	0.612	0.194	0.5224	0.2037	0.6145	0.8518	0.5237	0.6203	0.84	0.5161	0.567	0.6812	0.7975	0.3602	0.5951	0.3009
10	Gen8_Mut0_ID8	Furrowed_Dry_Crop_1.png	200.6772	624.8114	horizontal	-37.6431	1000	1000	65.5627	16.8782	0.2793	-13.2404	22.0074	0.3439	23.3529	16.3019	0.3533	14.1507	5.598	14.1507	5.598	14.1507	5.598	Gen6_Mut0_ID10	Gen3_Mut0_ID4	-	0.9004	0.48	0.5192	0.2035	0.4	0.8099	0.2009	0.8703	0.1548	0.5224	0.2145	0.6145	1	0.5963	0.6294	0.5163	0.16	0.52	0.1712	0.459	0.3487	0.5738	0.0519
10	Gen10_Mut0_ID8	Furrowed_Dry_Crop_1.png	482.6239	770.7	horizontal	-15.0363	1000	1000	52.9429	11.2888	0.3569	-15.1987	2.7109	0.08617	45.8099	6.7455	0.105	14.4483	7.3012	14.4483	7.3012	14.4483	7.3012	Gen8_Mut0_ID9	Gen9_Mut0_ID0	-	0.3651	0.4706	0.456	0.0034	0.4	0.7891	0.3545	0.612	0.194	0.5177	0.5484	0.6114	0.5609	0.7489	0.56	0.8438	0.5161	0.567	0.6812	0.8318	0.3602	0.5542	0.3009
10	Gen9_Mut0_ID8	Furrowed_Dry_Crop_1.png	623.9403	623.5809	none	-7.8652	1000	1000	65.466	8.5671	0.1434	-11.6869	9.92	0.1768	45.1751	7.7242	0.1175	12.4784	6.9929	12.4784	6.9929	12.4784	6.9929	Gen8_Mut0_ID9	Gen8_Mut0_IDR0	-	0.88	0.4077	0.6839	0.12	0.4	0.9622	0.8213	0.6992	0.1621	0.5177	0.5484	0.4283	0.5609	0.7489	0.56	0.96	0.479	0.56	0.6431	0.2138	0.32	0.7676	0.3009
10	Gen8_Mut0_IDR2	Furrowed_Dry_Crop_1.png	749.1673	199.4731	none	70.9684	1000	1000	49.0465	20.5616	0.3075	2.2768	19.0754	0.4532	20.8734	10.4959	0.4311	16.507	7.1485	16.507	7.1485	16.507	7.1485	Gen4_Mut0_IDR0	Gen3_Mut0_ID9	-	0.04	0.5745	0.92	0.3169	0.3526	0.8106	0.4895	0.3565	0.88	0.524	0.24	0.2	1	0.36	0.24	0.84	0.3531	0.6153	0.8323	0.0369	0.1209	0.2671	0.28
10	Gen10_Mut0_ID3	Furrowed_Wet_Crop_2.png	194.0246	192.623	horizontal	-77.543	1000	1000	66.946	10.2227	0.1637	-15.9754	8.9421	0.2016	40.9396	6.6639	0.1498	34.4348	9.7839	7.4747	2.0655	13.5819	7.0106	Gen8_Mut0_IDR0	Gen9_Mut0_ID8	-	0.88	0.4038	0.6839	0.12	0.92	0.9323	0.8627	0.6992	0.1641	0.0756	0.5484	0.604	0.5542	0.7489	0.56	0.96	0.479	0.56	0.6431	0.2138	0.32	0.7607	0.2838
10	Gen9_Mut0_IDR2	Furrowed_Wet_Crop_2.png	337.8884	784.7827	horizontal	109.977	1000	1000	63.1155	12.5113	0.1807	-4.3434	14.2707	0.3065	30.5139	24.2617	0.334	31.8105	9.9538	6.2104	2.4925	11.0142	7.0089	Gen1_Mut0_ID0	Gen1_Mut0_ID7	-	0.88	0	0.56	0.12	0.92	0.7891	0.2009	0.8703	0.1604	0.0882	0.4875	0.604	0.7339	0.6	0.56	0.5516	0.4799	0.56	0.1712	0.8776	0.32	0.76	0.3009
10	Gen9_Mut0_ID4	Furrowed_Wet_Crop_2.png	628.7241	194.8046	horizontal	111.38	1000	1000	74.1504	16.0841	0.2185	-16.4112	3.0971	0.06794	29.352	11.9741	0.205	35.7291	11.7958	6.9763	2.0516	13.9994	7.3648	Gen8_Mut0_ID0	Gen7_Mut0_ID2	-	0.8604	0.5944	0.2416	0.0818	0.8543	0.616	0.7138	0.6992	0.194	0.84	0.2827	0.6131	0.8185	0.5239	0.56	0.2545	0.5231	0.657	0.24	0.32	0.3602	0.8327	0.2857
10	Gen9_Mut0_ID10	Furrowed_Wet_Crop_2.png	767.9742	355.7901	horizontal	-13.9059	1000	1000	49.7518	6.4056	0.2236	-13.7773	10.8816	0.1403	44.0174	5.961	0.08431	32.0056	10.7713	6.7062	2.8714	11.584	7.4892	Gen8_Mut0_IDR1	Gen8_Mut0_ID9	-	0.3651	0.4794	0.5192	0.0807	0.4	0.9622	0.2013	0.2032	0.1282	0.5177	0.203	0.0782	0.9168	0.5785	0.56	0.84	0.4994	0.56	0.6812	0.8322	0.3391	0.5622	0.3009
10	Gen10_Mut0_ID6	Furrowed_Wet_Crop_0.png	336.3388	617.8336	none	-15.439	1000	1000	64.4004	15.1369	0.1458	-5.6738	13.7791	0.353	39.3448	15.7688	0.2395	30.7681	12.8521	5.8782	2.3856	9.6447	8.2362	Gen8_Mut0_ID0	Gen9_Mut0_IDR2	-	0.88	0.445	0.532	0.12	0.92	0.6154	0.2009	0.8703	0.1945	0.0756	0.2875	0.3064	0.5194	0.6	0.56	0.5625	0.7292	0.8815	0.1712	0.8776	0.3726	0.747	0.3009
10	Gen10_Mut0_IDR2	Furrowed_Wet_Crop_0.png	467.771	338.2754	none	93.8593	1000	1000	81.5824	13.8451	0.09692	-16.5804	2.6008	0.06478	22.6831	7.4968	0.178	29.3766	10.8917	6.0795	2.5625	9.7407	7.2406	Gen3_Mut0_ID8	Gen3_Mut0_ID4	-	0.7899	0.48	0.5565	0.1659	0.4	0.76	0.2028	0.3041	0.1621	0.7914	0.1216	0.6145	0.8676	0.88	0.56	0.3199	0.4994	0.6061	0.1768	0.32	0.2475	0.92	0.3009
10	Gen10_Mut0_ID1	Furrowed_Wet_Crop_0.png	633.1942	633.5828	horizontal	83.3746	1000	1000	52.9724	6.9992	0.2222	-13.5624	11.2018	0.1471	44.3997	6.1184	0.1002	35.7329	11.7895	8.0719	2.1049	14.1316	7.6725	Gen9_Mut0_ID4	Gen9_Mut0_ID10	-	0.8604	0.5944	0.2845	0.0807	0.4	0.9622	0.6916	0.2032	0.194	0.84	0.2111	0.0782	0.8185	0.5785	0.56	0.2506	0.4994	0.6545	0.6812	0.8322	0.3391	0.5622	0.3009
10	Gen10_Mut0_ID4	Furrowed_Wet_Crop_0.png	752.0052	764.301	horizontal	148.5825	1000	1000	61.3954	15.9108	0.2905	-8.0739	25.132	0.3732	20.4965	15.7402	0.5273	34.2881	9.7227	7.3062	1.9471	13.3744	7.1093	Gen8_Mut0_IDR2	Gen8_Mut0_ID8	-	0.9004	0.5726	0.5217	0.3265	0.4	0.8099	0.4788	0.3565	0.88	0.5224	0.24	0.5931	1	0.3607	0.1821	0.84	0.16	0.52	0.8323	0.459	0.1663	0.5738	0.0519
10	Gen8_Mut0_ID9	Furrowed_Wet_Crop_1.png	178.523	198.3324	horizontal	148.689	1000	1000	60.6366	10.0648	0.09435	-4.1234	16.9595	0.07589	49.2714	5.6303	0.08614	29.9756	10.8856	6.5999	2.1403	10.5044	8.3832	Gen3_Mut0_ID4	Gen6_Mut0_ID10	-	0.3651	0.4773	0.56	0	0.4	0.9622	0.8213	0.3041	0.1621	0.5177	0.5484	0.3552	0.5609	0.7489	0.56	0.84	0.4799	0.56	0.6812	0.8322	0.3391	0.7676	0.3009
10	Gen6_Mut0_ID8	Furrowed_Wet_Crop_1.png	469.5589	612.4613	horizontal	127.5393	1000	1000	68.9506	12.8464	0.1065	6.1213	12.0378	0.2857	20.8476	8.1236	0.2255	29.4482	8.9051	6.579	2.0356	9.4304	6.7722	Gen3_Mut0_ID4	Gen5_Mut0_IDR2	-	0.9054	0.4906	0.6169	0.48	0.4614	0.6934	0.2009	0.3565	0.5576	0.5738	0.308	0.4134	1	0.6	0.2	0.24	0.4799	0.56	0.2041	0.32	0.355	0.92	0.6
10	Gen8_Mut0_ID0	Furrowed_Wet_Crop_1.png	623.9184	197.035	none	-27.6083	1000	1000	74.6479	15.4386	0.1505	-18.0377	2.8654	0.07382	34.8321	9.4517	0.1383	29.1882	10.237	5.6687	2.2268	9.1183	7.7487	Gen7_Mut0_ID11	Gen5_Mut0_ID9	-	0.8653	0.445	0.2443	0.12	0.8543	0.6154	0.2114	0.6992	0.1945	0.0756	0.2875	0.3064	0.52	0.6	0.6412	0.2545	0.7292	0.8815	0.24	0.1423	0.3726	0.8765	0.2857
10	Gen9_Mut0_ID1	Furrowed_Wet_Crop_1.png	755.6571	634.3962	horizontal	56.7111	1000	1000	69.7473	10.5248	0.1005	20.0072	9.3681	0.0972	40.1766	7.7268	0.08974	33.37	9.8766	7.1423	2.9008	12.574	7.4291	Gen7_Mut0_ID8	Gen8_Mut0_IDR1	-	0.3651	0.48	0.5192	0.1632	0.4	0.6201	0.1929	0.3041	0.1609	0.5224	0.4875	0.604	0.7478	0.5514	0.5748	0.5516	0.7137	0.92	0.7316	0.3566	0.3726	0.7326	0.8722
10	Gen10_Mut0_ID5	Furrowed_Dry_Crop_2.png	200.182	340.9806	none	-21.0423	1000	1000	55.7077	28.0163	0.3104	-3.518	12.7605	0.2346	25.1947	10.9218	0.2716	40.3762	11.5197	6.7656	3.0807	14.3752	7.1913	Gen8_Mut0_ID8	Gen8_Mut0_IDR2	-	0.04	0.4819	0.9176	0.1939	0.3526	0.8106	0.2112	0.8703	0.1548	0.524	0.2145	0.2203	1	0.5956	0.431	0.5163	0.3531	0.6153	0.1712	0.0369	0.3123	0.2671	0.28
10	Gen10_Mut0_ID0	Furrowed_Dry_Crop_2.png	327.6602	770.703	none	65.0574	1000	1000	71.8038	16.2231	0.2015	-15.5415	2.8302	0.07225	34.1398	13.5434	0.2376	38.2146	14.2563	7.1692	2.5399	15.0884	7.1509	Gen9_Mut0_ID10	Gen9_Mut0_ID4	-	0.3651	0.4794	0.4617	0.0818	0.8543	0.616	0.2245	0.6992	0.1282	0.5177	0.2736	0.6131	0.9168	0.5239	0.56	0.8439	0.5231	0.5626	0.24	0.32	0.3602	0.8327	0.2857
10	Gen8_Mut0_IDR0	Furrowed_Dry_Crop_2.png	483.5756	178.6072	horizontal	-47.3921	1000	1000	65.476	10.6477	0.1864	-10.9019	11.0872	0.2428	40.1931	7.2124	0.1191	39.9056	14.0914	7.3907	3.5182	13.3273	6.8267	Gen2_Mut0_ID10	Gen2_Mut0_ID1	-	0.88	0	0.6839	0.12	0.92	0.7891	0.2009	0.6992	0.1943	0.0756	0.6752	0.604	0.6155	0.6	0.56	0.96	0.479	0.56	0.16	0.2138	0.32	0.76	0.3009
10	Gen10_Mut0_IDR0	Furrowed_Dry_Crop_2.png	776.8031	624.1399	none	-89.9974	1000	1000	53.4964	6.2217	0.2254	-7.7327	15.1224	0.2604	43.6505	5.6558	0.07811	35.0547	11.4477	6.7134	2.7115	11.9233	5.9584	Gen4_Mut0_ID11	Gen4_Mut0_ID1	-	0.3651	0.48	0.5192	0.0818	0.4	0.6201	0.2011	0.3041	0.1945	0.5224	0.2037	0.6145	0.8676	0.5514	0.56	0.84	0.4994	0.567	0.6812	0.32	0.3602	0.5622	0.3009
11	Gen9_Mut0_ID1	Furrowed_Dry_Crop_0.png	200.1425	355.3661	none	-82.702	1000	1000	69.8213	10.5532	0.09726	20.0015	9.4468	0.1116	40.2291	7.6883	0.09875	7.5992	2.7892	7.5992	2.7892	7.5992	2.7892	Gen7_Mut0_ID8	Gen8_Mut0_IDR1	-	0.3651	0.48	0.5192	0.1632	0.4	0.6201	0.1929	0.3041	0.1609	0.5224	0.4875	0.604	0.7478	0.5514	0.5748	0.5516	0.7137	0.92	0.7316	0.3566	0.3726	0.7326	0.8722
11	Gen11_Mut0_ID0	Furrowed_Dry_Crop_0.png	470.4843	759.677	horizontal	25.3625	1000	1000	67.0836	8.147	0.1976	-10.815	12.209	0.2501	52.4673	16.9964	0.1756	6.5912	3.3764	6.5912	3.3764	6.5912	3.3764	Gen10_Mut0_ID6	Gen9_Mut0_ID0	-	0.88	0.4399	0.5283	0.0818	0.92	0.7891	0.2193	0.6369	0.194	0.1221	0.2078	0.3064	0.4586	0.6043	0.6203	0.5625	0.5161	0.8353	0.1712	0.7975	0.3799	0.7277	0.3009
11	Gen11_Mut0_ID1	Furrowed_Dry_Crop_0.png	624.0015	337.8828	horizontal	102.783	1000	1000	55.9443	13.8906	0.3212	-15.8056	3.0336	0.08493	27.8732	3.5193	0.1939	7.105	3.0303	7.105	3.0303	7.105	3.0303	Gen9_Mut0_ID0	Gen10_Mut0_ID6	-	0.2227	0.4448	0.0852	0.12	0.1354	0.6154	0.2012	0.8478	0.1945	0.4808	0.2836	0.6145	0.9126	0.5194	0.56	0.84	0.7292	0.6064	0.6812	0.8776	0.3529	0.6119	0.3009
11	Gen9_Mut0_ID0	Furrowed_Dry_Crop_0.png	776.0515	753.87	none	17.0352	1000	1000	54.8379	13.1402	0.3584	-16.6147	3.1594	0.06663	43.5632	6.6511	0.0738	7.0835	2.8622	7.0835	2.8622	7.0835	2.8622	Gen8_Mut0_IDR1	Gen7_Mut0_ID8	-	0.2227	0.4397	0.0815	0.0818	0.1354	0.7891	0.2196	0.612	0.194	0.5224	0.2037	0.6145	0.8518	0.5237	0.6203	0.84	0.5161	0.567	0.6812	0.7975	0.3602	0.5951	0.3009
11	Gen11_Mut0_ID9	Furrowed_Dry_Crop_2.png	345.4025	628.8286	horizontal	40.0633	1000	1000	70.3598	16.6436	0.2978	-15.338	7.6088	0.06131	36.5666	9.9379	0.1795	12.608	6.849	12.608	6.849	12.608	6.849	Gen9_Mut0_ID10	Gen8_Mut0_ID0	-	0.8653	0.445	0.2443	0.0807	0.8483	0.601	0.2114	0.2517	0.2886	0.5888	0.203	0.3064	0.5359	0.5785	0.6412	0.84	0.4994	0.8815	0.6812	0.1423	0.3688	0.8765	0.2857
11	Gen11_Mut0_IDR0	Furrowed_Dry_Crop_2.png	479.2512	781.4093	horizontal	-177.2774	1000	1000	65.3632	17.1327	0.1923	-13.5413	22.0633	0.2919	23.5326	16.3303	0.3824	13.4795	6.4487	13.4795	6.4487	13.4795	6.4487	Gen6_Mut0_ID10	Gen3_Mut0_ID4	-	0.9004	0.48	0.5192	0.2035	0.4	0.8099	0.2009	0.8703	0.1548	0.5224	0.2145	0.6145	1	0.5963	0.6294	0.5163	0.16	0.52	0.1712	0.459	0.3487	0.5738	0.0519
11	Gen8_Mut0_ID0	Furrowed_Dry_Crop_2.png	623.1538	316.8603	horizontal	120.5709	1000	1000	74.5016	15.6014	0.186	-18.027	2.8164	0.06629	34.8179	9.4305	0.2344	14.9495	6.4095	14.9495	6.4095	14.9495	6.4095	Gen7_Mut0_ID11	Gen5_Mut0_ID9	-	0.8653	0.445	0.2443	0.12	0.8543	0.6154	0.2114	0.6992	0.1945	0.0756	0.2875	0.3064	0.52	0.6	0.6412	0.2545	0.7292	0.8815	0.24	0.1423	0.3726	0.8765	0.2857
11	Gen9_Mut0_ID10	Furrowed_Dry_Crop_2.png	773.9524	614.238	horizontal	125.3582	1000	1000	49.7851	6.4852	0.2487	-13.6634	10.9045	0.147	44.0631	6.058	0.08829	12.8113	6.2923	12.8113	6.2923	12.8113	6.2923	Gen8_Mut0_IDR1	Gen8_Mut0_ID9	-	0.3651	0.4794	0.5192	0.0807	0.4	0.9622	0.2013	0.2032	0.1282	0.5177	0.203	0.0782	0.9168	0.5785	0.56	0.84	0.4994	0.56	0.6812	0.8322	0.3391	0.5622	0.3009
11	Gen11_Mut0_ID11	Furrowed_Dry_Crop_1.png	192.1764	627.3583	horizontal	-7.2374	1000	1000	63.7479	12.7373	0.247	-14.5693	4.7027	0.1116	45.2256	8.3013	0.07797	42.2113	11.0676	5.7024	2.1965	15.0007	5.3424	Gen8_Mut0_IDR0	Gen10_Mut0_ID6	-	0.88	0	0.6839	0.12	0.8942	0.7853	0.2009	0.8703	0.1945	0.0756	0.2875	0.4128	0.5194	0.6	0.56	0.96	0.7155	0.625	0.16	0.8776	0.32	0.76	0.3009
11	Gen8_Mut0_ID9	Furrowed_Dry_Crop_1.png	496.1776	342.1569	horizontal	-137.7757	1000	1000	60.6366	10.1682	0.1576	-4.1115	17.0252	0.0741	49.32	5.6868	0.0847	44.8233	12.9163	6.8354	1.7799	16.7961	7.9512	Gen3_Mut0_ID4	Gen6_Mut0_ID10	-	0.3651	0.4773	0.56	0	0.4	0.9622	0.8213	0.3041	0.1621	0.5177	0.5484	0.3552	0.5609	0.7489	0.56	0.84	0.4799	0.56	0.6812	0.8322	0.3391	0.7676	0.3009
11	Gen11_Mut0_ID6	Furrowed_Dry_Crop_1.png	620.1154	777.496	horizontal	124.7275	1000	1000	37.603	20.6242	0.3339	-11.5092	10.5888	0.2386	30.8674	7.1401	0.1301	36.2596	11.0414	7.8947	2.9866	15.3996	6.3992	Gen8_Mut0_IDR2	Gen8_Mut0_IDR0	-	0.88	0.5745	0.92	0.2849	0.92	0.7891	0.4117	0.6691	0.1943	0.0756	0.2565	0.2	0.6155	0.3726	0.56	0.96	0.4514	0.56	0.8323	0.2138	0.1209	0.2671	0.3009
11	Gen11_Mut0_ID7	Furrowed_Dry_Crop_1.png	778.3756	642.9566	none	-76.3895	1000	1000	62.6111	11.6304	0.2216	5.3192	16.5068	0.4164	22.4769	12.6046	0.4485	39.2691	14.7856	6.793	2.4065	15.1315	7.6427	Gen8_Mut0_IDR0	Gen8_Mut0_IDR2	-	0.04	0	0.6839	0.1468	0.3526	0.8106	0.2577	0.384	0.88	0.524	0.6593	0.604	1	0.5881	0.24	0.84	0.3746	0.6153	0.16	0.0369	0.32	0.76	0.28
11	Gen11_Mut0_ID4	Furrowed_Wet_Crop_1.png	204.1985	634.4379	horizontal	122.1051	1000	1000	63.9753	9.1694	0.09297	-17.4848	4.0257	0.07559	48.0133	5.9994	0.07575	30.3791	9.6595	6.1	1.6922	10.1685	6.1694	Gen9_Mut0_ID8	Gen10_Mut0_ID3	-	0.88	0.4038	0.6839	0.12	0.4159	0.9622	0.8627	0.6992	0.1621	0.5177	0.5484	0.4694	0.5608	0.7489	0.5842	0.9651	0.4915	0.56	0.6509	0.2138	0.32	0.7676	0.2838
11	Gen8_Mut0_IDR0	Furrowed_Wet_Crop_1.png	326.7677	769.1403	horizontal	94.8257	1000	1000	65.5408	10.7155	0.1326	-10.9164	11.0638	0.2448	40.2246	7.2265	0.1332	36.7434	12.6689	8.9545	3.1921	14.2248	6.9633	Gen2_Mut0_ID10	Gen2_Mut0_ID1	-	0.88	0	0.6839	0.12	0.92	0.7891	0.2009	0.6992	0.1943	0.0756	0.6752	0.604	0.6155	0.6	0.56	0.96	0.479	0.56	0.16	0.2138	0.32	0.76	0.3009
11	Gen11_Mut0_ID2	Furrowed_Wet_Crop_1.png	615.4783	630.208	horizontal	51.0709	1000	1000	60.5069	11.5379	0.1182	-11.0208	10.2513	0.07033	49.9862	8.3418	0.0744	29.6756	11.9171	4.8362	2.1618	8.3529	7.4149	Gen10_Mut0_ID5	Gen8_Mut0_ID9	-	0.04	0.4819	0.9176	0.1615	0.3982	0.8139	0.8213	0.3041	0.1489	0.524	0.5484	0.3552	0.5873	0.5956	0.56	0.5562	0.3531	0.5984	0.1712	0.7838	0.2801	0.6406	0.28
11	Gen10_Mut0_ID5	Furrowed_Wet_Crop_1.png	757.276	766.6795	horizontal	-28.2726	1000	1000	56.0854	27.9649	0.3455	-3.3747	12.7834	0.2365	25.2048	10.9575	0.2073	28.2926	10.7852	5.7708	2.4789	8.3908	7.5013	Gen8_Mut0_ID8	Gen8_Mut0_IDR2	-	0.04	0.4819	0.9176	0.1939	0.3526	0.8106	0.2112	0.8703	0.1548	0.524	0.2145	0.2203	1	0.5956	0.431	0.5163	0.3531	0.6153	0.1712	0.0369	0.3123	0.2671	0.28
11	Gen11_Mut0_ID8	Furrowed_Wet_Crop_0.png	198.6024	193.703	horizontal	145.5517	1000	1000	52.2681	6.2469	0.1764	-17.5813	2.7151	0.06725	41.9868	5.4344	0.07476	33.1495	9.4702	5.4054	3.4169	11.3761	7.258	Gen8_Mut0_ID0	Gen9_Mut0_ID10	-	0.3651	0.4794	0.5192	0.12	0.4061	0.9766	0.2013	0.2032	0.1282	0.0045	0.2875	0.0782	0.9002	0.6	0.56	0.2545	0.7292	0.56	0.24	0.8322	0.3435	0.5622	0.3009
11	Gen10_Mut0_ID3	Furrowed_Wet_Crop_0.png	480.2424	331.4797	none	-91.8307	1000	1000	67.0647	10.121	0.09795	-16.0912	8.7856	0.1717	41.0467	6.5063	0.09367	27.6357	9.1229	6.0976	2.52	8.9009	6.6602	Gen8_Mut0_IDR0	Gen9_Mut0_ID8	-	0.88	0.4038	0.6839	0.12	0.92	0.9323	0.8627	0.6992	0.1641	0.0756	0.5484	0.604	0.5542	0.7489	0.56	0.96	0.479	0.56	0.6431	0.2138	0.32	0.7607	0.2838
11	Gen11_Mut0_ID5	Furrowed_Wet_Crop_0.png	613.0703	622.2992	horizontal	150.6101	1000	1000	66.5915	9.6048	0.1989	-12.3982	11.2795	0.2134	39.947	6.7544	0.1328	33.3476	12.082	7.9519	2.6165	12.8795	8.3693	Gen10_Mut0_ID3	Gen9_Mut0_ID8	-	0.88	0.4077	0.6839	0.12	0.9046	0.9323	0.8213	0.6992	0.1641	0.0756	0.5484	0.5725	0.5543	0.7489	0.5358	0.9549	0.4665	0.56	0.6353	0.2138	0.32	0.7607	0.3009
11	Gen10_Mut0_ID6	Furrowed_Wet_Crop_0.png	768.8275	768.8835	horizontal	145.7839	1000	1000	64.4742	15.102	0.1921	-5.8742	13.7503	0.3289	39.5024	15.801	0.2606	34.0882	9.9235	7.3328	2.1474	13.2052	7.0546	Gen8_Mut0_ID0	Gen9_Mut0_IDR2	-	0.88	0.445	0.532	0.12	0.92	0.6154	0.2009	0.8703	0.1945	0.0756	0.2875	0.3064	0.5194	0.6	0.56	0.5625	0.7292	0.8815	0.1712	0.8776	0.3726	0.747	0.3009
11	Gen10_Mut0_ID9	Furrowed_Wet_Crop_2.png	321.3746	772.7329	horizontal	105.5942	1000	1000	66.3943	12.7086	0.1141	-8.1658	15.0584	0.1558	47.5105	7.4455	0.09739	33.2868	9.6626	6.0978	2.2433	11.7547	6.6542	Gen9_Mut0_ID0	Gen8_Mut0_ID9	-	0.2227	0.4452	0.1629	0.0941	0.1354	0.9622	0.7166	0.3041	0.1621	0.5224	0.2037	0.3583	0.8518	0.5237	0.6203	0.836	0.4799	0.56	0.6812	0.7979	0.3391	0.8085	0.3009
11	Gen8_Mut0_IDR2	Furrowed_Wet_Crop_2.png	486.9309	624.7294	horizontal	-73.2982	1000	1000	49.2198	20.9394	0.2834	2.3048	19.1597	0.4466	20.6857	10.422	0.3642	28.5406	10.218	6.0583	2.5625	9.3622	7.0088	Gen4_Mut0_IDR0	Gen3_Mut0_ID9	-	0.04	0.5745	0.92	0.3169	0.3526	0.8106	0.4895	0.3565	0.88	0.524	0.24	0.2	1	0.36	0.24	0.84	0.3531	0.6153	0.8323	0.0369	0.1209	0.2671	0.28
11	Gen9_Mut0_ID8	Furrowed_Wet_Crop_2.png	618.3659	192.2313	none	97.8979	1000	1000	65.4744	8.9482	0.152	-11.7127	9.8958	0.184	45.1734	7.8653	0.1084	35.358	12.4665	6.9535	2.1361	13.326	7.5698	Gen8_Mut0_ID9	Gen8_Mut0_IDR0	-	0.88	0.4077	0.6839	0.12	0.4	0.9622	0.8213	0.6992	0.1621	0.5177	0.5484	0.4283	0.5609	0.7489	0.56	0.96	0.479	0.56	0.6431	0.2138	0.32	0.7676	0.3009
11	Gen11_Mut0_ID10	Furrowed_Wet_Crop_2.png	779.4237	623.8366	horizontal	136.7003	1000	1000	65.801	8.1208	0.1263	-8.5183	13.3114	0.3002	43.1633	16.1877	0.1463	29.9105	9.1728	5.9005	2.1417	9.198	6.3485	Gen10_Mut0_ID6	Gen8_Mut0_IDR0	-	0.88	0.445	0.532	0.12	0.9458	0.6198	0.2009	0.6992	0.1944	0.0756	0.6752	0.3064	0.4129	0.6	0.56	0.5625	0.4935	0.791	0.1712	0.2138	0.3726	0.747	0.3009
12	Gen11_Mut0_ID5	Furrowed_Wet_Crop_1.png	173.0389	324.488	horizontal	-75.7403	1000	1000	66.6052	9.5045	0.2091	-12.4636	11.2985	0.2303	39.9597	6.728	0.1429	7.4745	2.3139	7.4745	2.3139	7.4745	2.3139	Gen10_Mut0_ID3	Gen9_Mut0_ID8	-	0.88	0.4077	0.6839	0.12	0.9046	0.9323	0.8213	0.6992	0.1641	0.0756	0.5484	0.5725	0.5543	0.7489	0.5358	0.9549	0.4665	0.56	0.6353	0.2138	0.32	0.7607	0.3009
12	Gen9_Mut0_ID1	Furrowed_Wet_Crop_1.png	479.3552	634.5135	none	-117.6935	1000	1000	69.8879	10.4413	0.08673	19.998	9.4895	0.1197	40.2891	7.6871	0.09088	7.8196	2.2977	7.8196	2.2977	7.8196	2.2977	Gen7_Mut0_ID8	Gen8_Mut0_IDR1	-	0.3651	0.48	0.5192	0.1632	0.4	0.6201	0.1929	0.3041	0.1609	0.5224	0.4875	0.604	0.7478	0.5514	0.5748	0.5516	0.7137	0.92	0.7316	0.3566	0.3726	0.7326	0.8722
12	Gen11_Mut0_ID1	Furrowed_Wet_Crop_1.png	610.864	341.0019	none	-48.0995	1000	1000	55.8853	14.05	0.1822	-15.8447	2.9871	0.07041	27.8302	3.594	0.1048	5.6466	1.6334	5.6466	1.6334	5.6466	1.6334	Gen9_Mut0_ID0	Gen10_Mut0_ID6	-	0.2227	0.4448	0.0852	0.12	0.1354	0.6154	0.2012	0.8478	0.1945	0.4808	0.2836	0.6145	0.9126	0.5194	0.56	0.84	0.7292	0.6064	0.6812	0.8776	0.3529	0.6119	0.3009
12	Gen10_Mut0_ID5	Furrowed_Wet_Crop_1.png	756.0514	198.6582	none	171.8421	1000	1000	56.1601	27.9097	0.3269	-3.3656	12.6961	0.2393	25.1778	11.0089	0.3511	4.888	3.3831	4.888	3.3831	4.888	3.3831	Gen8_Mut0_ID8	Gen8_Mut0_IDR2	-	0.04	0.4819	0.9176	0.1939	0.3526	0.8106	0.2112	0.8703	0.1548	0.524	0.2145	0.2203	1	0.5956	0.431	0.5163	0.3531	0.6153	0.1712	0.0369	0.3123	0.2671	0.28
12	Gen11_Mut0_IDR0	Furrowed_Wet_Crop_2.png	187.5367	758.3955	horizontal	100.3323	1000	1000	65.519	16.7283	0.1359	-13.1799	22.0528	0.3721	23.3286	16.331	0.3051	7.8436	7.0847	7.8436	7.0847	7.8436	7.0847	Gen6_Mut0_ID10	Gen3_Mut0_ID4	-	0.9004	0.48	0.5192	0.2035	0.4	0.8099	0.2009	0.8703	0.1548	0.5224	0.2145	0.6145	1	0.5963	0.6294	0.5163	0.16	0.52	0.1712	0.459	0.3487	0.5738	0.0519
12	Gen12_Mut0_ID4	Furrowed_Wet_Crop_2.png	327.155	337.1371	horizontal	128.074	1000	1000	55.3792	13.1987	0.2005	-15.4161	6.6044	0.1111	53.1163	12.1394	0.1105	12.8881	7.579	12.8881	7.579	12.8881	7.579	Gen11_Mut0_ID2	Gen9_Mut0_ID0	-	0.2227	0.4809	0.0815	0.0748	0.1444	0.7891	0.7268	0.3041	0.1489	0.5239	0.2037	0.4319	0.8518	0.5905	0.6856	0.5562	0.3531	0.5984	0.6812	0.7838	0.2801	0.6406	0.3009
12	Gen9_Mut0_ID8	Furrowed_Wet_Crop_2.png	628.4068	187.1326	none	-70.097	1000	1000	65.4256	8.7779	0.1822	-11.7674	9.8486	0.1613	45.1408	7.7769	0.09116	13.5553	7.2415	13.5553	7.2415	13.5553	7.2415	Gen8_Mut0_ID9	Gen8_Mut0_IDR0	-	0.88	0.4077	0.6839	0.12	0.4	0.9622	0.8213	0.6992	0.1621	0.5177	0.5484	0.4283	0.5609	0.7489	0.56	0.96	0.479	0.56	0.6431	0.2138	0.32	0.7676	0.3009
12	Gen12_Mut0_ID7	Furrowed_Wet_Crop_2.png	766.8425	603.6021	horizontal	15.1658	1000	1000	39.7741	20.3923	0.3399	-3.9725	13.809	0.3575	17.7332	6.9493	0.337	10.1888	6.6414	10.1888	6.6414	10.1888	6.6414	Gen10_Mut0_ID5	Gen11_Mut0_ID1	-	0.04	0.4819	0.8239	0.1939	0.3526	0.6154	0.2017	0.8703	0.1548	0.524	0.2145	0.2425	0.9126	0.6018	0.56	0.5117	0.3531	0.6153	0.6812	0.8513	0.3123	0.1819	0.28
12	Gen10_Mut0_ID6	Furrowed_Dry_Crop_2.png	203.7681	779.1563	horizontal	-86.0844	1000	1000	64.446	15.0843	0.2485	-5.5964	13.8029	0.3753	39.3452	15.8279	0.2244	38.7082	13.3933	5.8402	2.4317	12.5268	7.2924	Gen8_Mut0_ID0	Gen9_Mut0_IDR2	-	0.88	0.445	0.532	0.12	0.92	0.6154	0.2009	0.8703	0.1945	0.0756	0.2875	0.3064	0.5194	0.6	0.56	0.5625	0.7292	0.8815	0.1712	0.8776	0.3726	0.747	0.3009
12	Gen11_Mut0_ID6	Furrowed_Dry_Crop_2.png	333.7124	203.2805	horizontal	-42.2291	1000	1000	37.3695	20.3161	0.21	-11.493	10.5912	0.2578	30.784	7.1511	0.121	40.0416	11.5183	5.5668	2.2179	13.7152	5.9094	Gen8_Mut0_IDR2	Gen8_Mut0_IDR0	-	0.88	0.5745	0.92	0.2849	0.92	0.7891	0.4117	0.6691	0.1943	0.0756	0.2565	0.2	0.6155	0.3726	0.56	0.96	0.4514	0.56	0.8323	0.2138	0.1209	0.2671	0.3009
12	Gen12_Mut0_ID11	Furrowed_Dry_Crop_2.png	478.6064	771.8388	horizontal	153.9743	1000	1000	42.7318	25.4629	0.3389	-9.547	12.2328	0.2379	26.3734	9.2466	0.3071	34.8193	11.9293	7.9606	3.2302	13.6885	6.5877	Gen10_Mut0_ID5	Gen11_Mut0_ID6	-	0.8257	0.5891	0.9176	0.2849	0.92	0.7891	0.4117	0.8703	0.1548	0.0737	0.2565	0.2202	0.6155	0.3726	0.431	0.5599	0.3531	0.5402	0.8323	0.213	0.0397	0.2671	0.2968
12	Gen12_Mut0_ID10	Furrowed_Dry_Crop_2.png	757.3481	631.4256	horizontal	37.0324	1000	1000	44.8264	23.0442	0.2889	-8.0709	12.6799	0.2796	32.2185	8.2753	0.1402	36.779	11.7175	6.9161	2.8426	13.2924	6.2714	Gen11_Mut0_ID6	Gen10_Mut0_ID5	-	0.0986	0.4673	0.92	0.1939	0.3526	0.8106	0.2112	0.6691	0.1943	0.5259	0.2145	0.2001	1	0.5956	0.56	0.9109	0.4514	0.6351	0.1712	0.0526	0.3934	0.2671	0.2856
12	Gen12_Mut0_ID9	Furrowed_Dry_Crop_0.png	318.0961	346.0545	horizontal	95.4848	1000	1000	62.4478	7.9013	0.1819	10.1179	18.0527	0.1088	46.0067	6.9331	0.07687	42.6354	14.9134	7.1719	2.7164	14.5471	6.7913	Gen9_Mut0_ID1	Gen9_Mut0_ID8	-	0.88	0.4077	0.5192	0.12	0.4	0.9622	0.8213	0.3041	0.1621	0.5224	0.5484	0.604	0.7478	0.7489	0.56	0.96	0.479	0.92	0.6455	0.2255	0.3201	0.7326	0.8089
12	Gen9_Mut0_ID0	Furrowed_Dry_Crop_0.png	478.2007	756.0356	none	-166.848	1000	1000	54.839	13.0277	0.3846	-16.609	3.0881	0.06795	43.5712	6.5203	0.07472	43.1178	17.2036	6.2902	3.1566	14.5771	8.1746	Gen8_Mut0_IDR1	Gen7_Mut0_ID8	-	0.2227	0.4397	0.0815	0.0818	0.1354	0.7891	0.2196	0.612	0.194	0.5224	0.2037	0.6145	0.8518	0.5237	0.6203	0.84	0.5161	0.567	0.6812	0.7975	0.3602	0.5951	0.3009
12	Gen12_Mut0_ID8	Furrowed_Dry_Crop_0.png	631.7126	636.8439	horizontal	147.8864	1000	1000	67.1277	8.4378	0.1785	7.5182	11.9982	0.5136	33.9654	7.7076	0.2182	42.7359	15.5881	7.5081	3.0458	17.347	7.865	Gen9_Mut0_ID8	Gen9_Mut0_ID1	-	0.3651	0.48	0.6839	0.1632	0.4	0.6201	0.1929	0.6992	0.1609	0.5177	0.4875	0.4283	0.5609	0.5514	0.5748	0.5516	0.7137	0.56	0.7291	0.3437	0.3725	0.7676	0.3738
12	Gen11_Mut0_ID10	Furrowed_Dry_Crop_0.png	775.9905	349.5758	none	-128.2243	1000	1000	65.7084	8.3781	0.1575	-8.4901	13.2517	0.3044	43.1194	16.1567	0.2118	36.5899	10.5783	7.9823	2.8895	15.3465	5.8793	Gen10_Mut0_ID6	Gen8_Mut0_IDR0	-	0.88	0.445	0.532	0.12	0.9458	0.6198	0.2009	0.6992	0.1944	0.0756	0.6752	0.3064	0.4129	0.6	0.56	0.5625	0.4935	0.791	0.1712	0.2138	0.3726	0.747	0.3009
12	Gen12_Mut0_ID6	Furrowed_Wet_Crop_0.png	201.086	198.8776	horizontal	52.7778	1000	1000	68.3688	17.9644	0.1563	-15.948	3.6905	0.06829	41.7329	6.351	0.07823	32.5247	9.2325	5.2625	3.4003	10.9035	7.1699	Gen11_Mut0_ID1	Gen10_Mut0_ID5	-	0.2227	0.4448	0.1928	0.12	0.1354	0.8106	0.2107	0.8478	0.1945	0.4808	0.2836	0.5909	1	0.5132	0.431	0.8446	0.7292	0.6064	0.1712	0.0641	0.3529	0.6971	0.3009
12	Gen12_Mut0_ID1	Furrowed_Wet_Crop_0.png	343.7186	635.7112	horizontal	-74.7078	1000	1000	65.9848	10.7751	0.1143	-10.673	12.1111	0.2369	39.7474	8.0021	0.175	32.3849	14.5475	5.2824	2.5055	10.1975	9.5012	Gen11_Mut0_ID10	Gen11_Mut0_ID6	-	0.88	0.445	0.8497	0.12	0.9456	0.6198	0.2376	0.6691	0.1944	0.0756	0.6752	0.2962	0.4129	0.3846	0.56	0.96	0.4935	0.769	0.183	0.2138	0.127	0.7211	0.3009
12	Gen9_Mut0_ID10	Furrowed_Wet_Crop_0.png	489.7751	334.4368	horizontal	110.8225	1000	1000	49.8299	6.3546	0.1425	-13.7297	10.9342	0.1284	44.1239	5.8285	0.07384	26.594	8.0525	5.5213	2.1503	8.028	6.1772	Gen8_Mut0_IDR1	Gen8_Mut0_ID9	-	0.3651	0.4794	0.5192	0.0807	0.4	0.9622	0.2013	0.2032	0.1282	0.5177	0.203	0.0782	0.9168	0.5785	0.56	0.84	0.4994	0.56	0.6812	0.8322	0.3391	0.5622	0.3009
12	Gen12_Mut0_ID2	Furrowed_Wet_Crop_0.png	745.2339	191.3488	none	-63.6042	1000	1000	70.1396	20.6932	0.1543	-24.838	11.3723	0.08488	36.9923	11.3067	0.09363	27.6236	9.8117	5.8567	2.7023	8.3325	7.3146	Gen11_Mut0_IDR0	Gen10_Mut0_ID6	-	0.88	0.48	0.5196	0.2035	0.92	0.7812	0.2009	0.8703	0.1838	0.1237	0.377	0.5984	0.5194	0.5993	0.57	0.5163	0.16	0.8815	0.1712	0.8058	0.3726	0.5738	0.0519
12	Gen11_Mut0_ID2	Furrowed_Dry_Crop_1.png	190.9263	757.4817	none	34.9399	1000	1000	60.6107	11.4658	0.2401	-11.0168	10.2793	0.06138	50.0877	8.2866	0.05877	42.6505	15.1701	6.5972	3.0349	14.3997	7.0917	Gen10_Mut0_ID5	Gen8_Mut0_ID9	-	0.04	0.4819	0.9176	0.1615	0.3982	0.8139	0.8213	0.3041	0.1489	0.524	0.5484	0.3552	0.5873	0.5956	0.56	0.5562	0.3531	0.5984	0.1712	0.7838	0.2801	0.6406	0.28
12	Gen12_Mut0_IDR1	Furrowed_Dry_Crop_1.png	333.4796	196.7447	horizontal	-164.4208	1000	1000	74.5298	15.5097	0.2093	-17.9777	2.8455	0.0752	34.7781	9.4238	0.1446	34.729	12.211	6.8613	2.523	13.2752	6.8884	Gen7_Mut0_ID11	Gen5_Mut0_ID9	-	0.8653	0.445	0.2443	0.12	0.8543	0.6154	0.2114	0.6992	0.1945	0.0756	0.2875	0.3064	0.52	0.6	0.6412	0.2545	0.7292	0.8815	0.24	0.1423	0.3726	0.8765	0.2857
12	Gen12_Mut0_IDR0	Furrowed_Dry_Crop_1.png	612.9804	337.6819	horizontal	-94.5243	1000	1000	48.9994	20.7142	0.334	2.178	19.1235	0.4385	20.9515	10.4105	0.4491	40.2307	14.8572	7.3816	2.5424	14.0449	7.0746	Gen4_Mut0_IDR0	Gen3_Mut0_ID9	-	0.04	0.5745	0.92	0.3169	0.3526	0.8106	0.4895	0.3565	0.88	0.524	0.24	0.2	1	0.36	0.24	0.84	0.3531	0.6153	0.8323	0.0369	0.1209	0.2671	0.28
12	Gen12_Mut0_ID0	Furrowed_Dry_Crop_1.png	766.769	197.4969	horizontal	7.7332	1000	1000	38.4899	16.7384	0.2487	-10.9549	10.3068	0.2997	28.7726	5.6472	0.1758	46.7715	15.2648	6.9127	2.5459	16.9972	7.4876	Gen11_Mut0_ID6	Gen11_Mut0_ID10	-	0.88	0.5745	0.6242	0.2849	0.9202	0.7891	0.3645	0.6992	0.1943	0.0756	0.2565	0.2114	0.6155	0.5873	0.56	0.5625	0.4514	0.5847	0.8203	0.2138	0.3664	0.2946	0.3009
13	Gen13_Mut0_ID6	Furrowed_Wet_Crop_0.png	194.5674	775.5221	horizontal	98.2423	1000	1000	38.1115	15.5536	0.274	-11.0377	10.2888	0.2163	28.397	5.3156	0.1832	6.4314	2.1646	6.4314	2.1646	6.4314	2.1646	Gen9_Mut0_ID8	Gen12_Mut0_ID0	-	0.88	0.4077	0.6242	0.1253	0.4	0.9381	0.3748	0.6992	0.1635	0.0756	0.5484	0.4283	0.578	0.7039	0.56	0.5625	0.4762	0.5847	0.6431	0.2138	0.3664	0.2946	0.3009
13	Gen12_Mut0_ID11	Furrowed_Wet_Crop_0.png	330.617	204.1353	none	5.3697	1000	1000	42.7074	25.6135	0.3143	-9.3494	12.3971	0.2551	26.1573	9.2437	0.2601	6.5213	3.5551	6.5213	3.5551	6.5213	3.5551	Gen10_Mut0_ID5	Gen11_Mut0_ID6	-	0.8257	0.5891	0.9176	0.2849	0.92	0.7891	0.4117	0.8703	0.1548	0.0737	0.2565	0.2202	0.6155	0.3726	0.431	0.5599	0.3531	0.5402	0.8323	0.213	0.0397	0.2671	0.2968
13	Gen11_Mut0_IDR0	Furrowed_Wet_Crop_0.png	600.6435	331.5033	none	75.4319	1000	1000	65.3798	16.8736	0.2737	-13.5765	22.0859	0.3008	23.5818	16.3378	0.3827	5.6067	1.8945	5.6067	1.8945	5.6067	1.8945	Gen6_Mut0_ID10	Gen3_Mut0_ID4	-	0.9004	0.48	0.5192	0.2035	0.4	0.8099	0.2009	0.8703	0.1548	0.5224	0.2145	0.6145	1	0.5963	0.6294	0.5163	0.16	0.52	0.1712	0.459	0.3487	0.5738	0.0519
13	Gen13_Mut0_ID3	Furrowed_Wet_Crop_0.png	765.4621	771.2598	horizontal	2.7011	1000	1000	59.7108	7.5762	0.144	-12.5292	20.3957	0.229	50.5494	15.1813	0.1544	7.4174	2.129	7.4174	2.129	7.4174	2.129	Gen11_Mut0_ID10	Gen12_Mut0_ID4	-	0.2227	0.4508	0.532	0.12	0.9458	0.6198	0.7268	0.77	0.1515	0.0756	0.2037	0.3065	0.8517	0.5912	0.56	0.5562	0.4683	0.7728	0.2811	0.1826	0.225	0.6486	0.2097
13	Gen13_Mut0_ID5	Furrowed_Dry_Crop_0.png	352.5736	759.4161	none	139.2016	1000	1000	34.3371	16.2153	0.333	-10.2094	14.4948	0.1693	27.589	8.2595	0.1683	11.3321	6.7073	11.3321	6.7073	11.3321	6.7073	Gen12_Mut0_IDR0	Gen11_Mut0_ID2	-	0.04	0.5745	0.9179	0.3169	0.3526	0.8106	0.8213	0.3052	0.1489	0.524	0.2406	0.3552	1	0.36	0.24	0.84	0.3531	0.6119	0.8056	0.0369	0.1209	0.2671	0.28
13	Gen13_Mut0_ID0	Furrowed_Dry_Crop_0.png	483.2858	337.4781	none	-7.2511	1000	1000	59.503	8.72	0.2963	11.9855	2.0525	0.1257	36.2259	4.6392	0.09233	14.5908	8.4331	14.5908	8.4331	14.5908	8.4331	Gen12_Mut0_ID11	Gen10_Mut0_ID6	-	0.8846	0.5786	0.9176	0.12	0.92	0.7884	0.4117	0.8703	0.1548	0.1882	0.2565	0.2205	0.6155	0.6	0.431	0.5625	0.3531	0.8749	0.8319	0.213	0.6414	0.6414	0.6414
13	Gen13_Mut0_ID7	Furrowed_Dry_Crop_0.png	643.9566	205.1615	none	-130.8297	1000	1000	64.9587	10.6033	0.1255	-12.6164	10.843	0.2221	49.3336	10.2217	0.1099	13.981	6.9369	13.981	6.9369	13.981	6.9369	Gen12_Mut0_ID0	Gen9_Mut0_ID8	-	0.88	0.5745	0.6839	0.2798	0.9202	0.8099	0.8112	0.6992	0.193	0.5177	0.2565	0.2114	0.6038	0.6198	0.56	0.96	0.4539	0.56	0.8203	0.2138	0.32	0.7676	0.3009
13	Gen13_Mut0_ID8	Furrowed_Dry_Crop_0.png	775.7459	768.1309	none	6.4013	1000	1000	69.4083	14.643	0.3132	16.5455	8.9057	0.1599	25.8066	3.9856	0.275	15.2355	6.8912	15.2355	6.8912	15.2355	6.8912	Gen9_Mut0_ID1	Gen11_Mut0_ID1	-	0.3651	0.4453	0.0852	0.1614	0.1354	0.6154	0.1929	0.3041	0.1945	0.5224	0.4875	0.6145	0.7478	0.5514	0.5713	0.7688	0.7292	0.6064	0.6812	0.3566	0.3726	0.6119	0.8722
13	Gen9_Mut0_ID8	Furrowed_Wet_Crop_2.png	198.1616	203.6834	horizontal	-100.2059	1000	1000	65.5309	8.7183	0.09343	-11.7797	9.8361	0.1895	45.2405	7.6809	0.09153	34.6693	8.7265	7.3462	1.9816	13.648	5.9334	Gen8_Mut0_ID9	Gen8_Mut0_IDR0	-	0.88	0.4077	0.6839	0.12	0.4	0.9622	0.8213	0.6992	0.1621	0.5177	0.5484	0.4283	0.5609	0.7489	0.56	0.96	0.479	0.56	0.6431	0.2138	0.32	0.7676	0.3009
13	Gen13_Mut0_IDR0	Furrowed_Wet_Crop_2.png	472.4874	619.5947	horizontal	13.4506	1000	1000	37.2231	20.0493	0.353	-11.5413	10.5245	0.2233	30.8321	7.0857	0.1199	27.1973	8.3116	5.5219	2.3192	8.4585	6.4323	Gen8_Mut0_IDR2	Gen8_Mut0_IDR0	-	0.88	0.5745	0.92	0.2849	0.92	0.7891	0.4117	0.6691	0.1943	0.0756	0.2565	0.2	0.6155	0.3726	0.56	0.96	0.4514	0.56	0.8323	0.2138	0.1209	0.2671	0.3009
13	Gen13_Mut0_ID4	Furrowed_Wet_Crop_2.png	630.5888	193.8459	horizontal	122.2673	1000	1000	69.059	12.3943	0.2183	-6.0368	11.9937	0.3361	31.9896	8.4368	0.2129	35.7127	11.577	6.995	2.0884	14.0796	7.2699	Gen11_Mut0_ID2	Gen12_Mut0_IDR0	-	0.04	0.4819	0.9197	0.1615	0.3982	0.8139	0.4895	0.3554	0.88	0.524	0.5478	0.2	0.5873	0.5956	0.56	0.5562	0.3531	0.603	0.1991	0.7838	0.2801	0.6406	0.28
13	Gen13_Mut0_ID11	Furrowed_Wet_Crop_2.png	765.753	322.8364	horizontal	104.3999	1000	1000	55.9855	28.979	0.3589	-15.3521	3.3492	0.07316	34.4293	11.0536	0.1589	28.108	9.3571	6.4039	2.7451	8.6845	6.8393	Gen11_Mut0_ID1	Gen12_Mut0_ID11	-	0.8037	0.4661	0.0852	0.2556	0.92	0.6154	0.3915	0.8685	0.1548	0.4808	0.2836	0.2202	0.6155	0.3726	0.56	0.5912	0.7292	0.5402	0.8323	0.213	0.3385	0.2073	0.3009
13	Gen13_Mut0_ID10	Furrowed_Dry_Crop_2.png	331.8131	184.0785	none	-174.1191	1000	1000	61.2377	14.3072	0.2594	-17.0814	5.8667	0.1174	40.2541	6.627	0.1018	41.6965	11.3114	5.9464	2.1666	14.7992	5.5651	Gen12_Mut0_ID11	Gen11_Mut0_ID1	-	0.9569	0.3909	0.2116	0.5849	0.352	0.717	0.3012	0.2845	0.1854	0.8908	0.0815	0.1154	0.1701	0.7366	0.7179	0.5222	0.2239	0.5179	0.6109	0.8361	0.0549	0.6717	0.2968
13	Gen11_Mut0_ID2	Furrowed_Dry_Crop_2.png	469.5712	331.3847	none	8.3168	1000	1000	60.8783	11.5354	0.1648	-10.9857	10.3046	0.06132	50.1048	8.2008	0.06791	40.3961	13.5801	7.7174	2.9245	15.3848	7.5642	Gen10_Mut0_ID5	Gen8_Mut0_ID9	-	0.04	0.4819	0.9176	0.1615	0.3982	0.8139	0.8213	0.3041	0.1489	0.524	0.5484	0.3552	0.5873	0.5956	0.56	0.5562	0.3531	0.5984	0.1712	0.7838	0.2801	0.6406	0.28
13	Gen9_Mut0_ID0	Furrowed_Dry_Crop_2.png	621.4671	191.9336	none	129.6024	1000	1000	54.7668	13.1762	0.1999	-16.6062	3.0302	0.0803	43.5354	6.5804	0.08412	31.4897	10.2045	5.7887	2.3618	10.4841	5.7296	Gen8_Mut0_IDR1	Gen7_Mut0_ID8	-	0.2227	0.4397	0.0815	0.0818	0.1354	0.7891	0.2196	0.612	0.194	0.5224	0.2037	0.6145	0.8518	0.5237	0.6203	0.84	0.5161	0.567	0.6812	0.7975	0.3602	0.5951	0.3009
13	Gen10_Mut0_ID6	Furrowed_Dry_Crop_2.png	780.146	621.2358	horizontal	132.0518	1000	1000	64.3754	15.0089	0.1944	-5.6281	13.7316	0.3147	39.2807	15.7014	0.2205	34.9492	11.4264	6.6286	2.6918	11.7309	5.9024	Gen8_Mut0_ID0	Gen9_Mut0_IDR2	-	0.88	0.445	0.532	0.12	0.92	0.6154	0.2009	0.8703	0.1945	0.0756	0.2875	0.3064	0.5194	0.6	0.56	0.5625	0.7292	0.8815	0.1712	0.8776	0.3726	0.747	0.3009
[truncated: 3,512 more rows]
[truncated: 33 more columns]
