# Supplementary material for: Adapting genetic algorithms for artificial evolution of visual patterns under selection from wild predators
Source: PLoS One. 2024 May 16;19(5):e0295106. doi: 10.1371/journal.pone.0295106 (PMC11098352; doi:10.1371/journal.pone.0295106)
Supplement: S1 Data — (ZIP) [file pone.0295106.s001.zip › CamoWild_ScreenControl_ColDist.csv]

ColSpace	Bgd	Folder	Generation	ID	NewColMap_DeltaS	SelectionType
Full	Furrowed	Random_Full_Fr_1	0	Gen0_Mut0_ID4	22.5173	Random
Full	Furrowed	Random_Full_Fr_1	0	Gen0_Mut0_ID7	14.5152	Random
Full	Furrowed	Random_Full_Fr_1	0	Gen0_Mut0_ID17	9.4634	Random
Full	Furrowed	Random_Full_Fr_1	0	Gen0_Mut0_ID19	5.1653	Random
Full	Furrowed	Random_Full_Fr_1	0	Gen0_Mut0_ID11	9.8275	Random
Full	Furrowed	Random_Full_Fr_1	0	Gen0_Mut0_ID12	13.587	Random
Full	Furrowed	Random_Full_Fr_1	0	Gen0_Mut0_ID6	23.2139	Random
Full	Furrowed	Random_Full_Fr_1	0	Gen0_Mut0_ID15	27.995	Random
Full	Furrowed	Random_Full_Fr_1	0	Gen0_Mut0_ID21	20.0945	Random
Full	Furrowed	Random_Full_Fr_1	0	Gen0_Mut0_ID18	11.8245	Random
Full	Furrowed	Random_Full_Fr_1	0	Gen0_Mut0_ID22	1.5	Random
Full	Furrowed	Random_Full_Fr_1	0	Gen0_Mut0_ID13	6.169	Random
Full	Furrowed	Random_Full_Fr_1	0	Gen0_Mut0_ID16	13.4604	Random
Full	Furrowed	Random_Full_Fr_1	0	Gen0_Mut0_ID9	17.7658	Random
Full	Furrowed	Random_Full_Fr_1	0	Gen0_Mut0_ID23	12.0141	Random
Full	Furrowed	Random_Full_Fr_1	0	Gen0_Mut0_ID5	24.7993	Random
Full	Furrowed	Random_Full_Fr_1	0	Gen0_Mut0_ID0	6.9897	Random
Full	Furrowed	Random_Full_Fr_1	0	Gen0_Mut0_ID20	11.9326	Random
Full	Furrowed	Random_Full_Fr_1	0	Gen0_Mut0_ID3	13.9123	Random
Full	Furrowed	Random_Full_Fr_1	0	Gen0_Mut0_ID10	23.572	Random
Full	Furrowed	Random_Full_Fr_1	0	Gen0_Mut0_ID14	16.4774	Random
Full	Furrowed	Random_Full_Fr_1	0	Gen0_Mut0_ID1	4.1801	Random
Full	Furrowed	Random_Full_Fr_1	0	Gen0_Mut0_ID2	20.0623	Random
Full	Furrowed	Random_Full_Fr_1	0	Gen0_Mut0_ID8	0.9742	Random
Full	Furrowed	Random_Full_Fr_1	1	Gen1_Mut0_ID2	7.5727	Random
Full	Furrowed	Random_Full_Fr_1	1	Gen0_Mut0_ID2	20.0623	Random
Full	Furrowed	Random_Full_Fr_1	1	Gen1_Mut0_ID1	14.3525	Random
Full	Furrowed	Random_Full_Fr_1	1	Gen0_Mut0_ID16	13.4604	Random
Full	Furrowed	Random_Full_Fr_1	1	Gen1_Mut0_ID7	22.8011	Random
Full	Furrowed	Random_Full_Fr_1	1	Gen0_Mut0_ID3	13.9123	Random
Full	Furrowed	Random_Full_Fr_1	1	Gen1_Mut0_ID8	11.7575	Random
Full	Furrowed	Random_Full_Fr_1	1	Gen0_Mut0_ID6	23.2139	Random
Full	Furrowed	Random_Full_Fr_1	1	Gen0_Mut0_ID23	12.0141	Random
Full	Furrowed	Random_Full_Fr_1	1	Gen0_Mut0_ID5	24.7993	Random
Full	Furrowed	Random_Full_Fr_1	1	Gen1_Mut0_ID9	4.5668	Random
Full	Furrowed	Random_Full_Fr_1	1	Gen1_Mut0_ID4	13.2297	Random
Full	Furrowed	Random_Full_Fr_1	1	Gen1_Mut0_ID10	10.4808	Random
Full	Furrowed	Random_Full_Fr_1	1	Gen1_Mut0_ID3	9.1938	Random
Full	Furrowed	Random_Full_Fr_1	1	Gen0_Mut0_ID12	13.587	Random
Full	Furrowed	Random_Full_Fr_1	1	Gen1_Mut0_ID11	7.7645	Random
Full	Furrowed	Random_Full_Fr_1	1	Gen0_Mut0_ID7	14.5152	Random
Full	Furrowed	Random_Full_Fr_1	1	Gen1_Mut0_ID6	15.7788	Random
Full	Furrowed	Random_Full_Fr_1	1	Gen0_Mut0_ID1	4.1801	Random
Full	Furrowed	Random_Full_Fr_1	1	Gen1_Mut0_ID0	16.9324	Random
Full	Furrowed	Random_Full_Fr_1	1	Gen0_Mut0_ID18	11.8245	Random
Full	Furrowed	Random_Full_Fr_1	1	Gen1_Mut0_ID5	15.1921	Random
Full	Furrowed	Random_Full_Fr_1	1	Gen0_Mut0_ID11	9.8275	Random
Full	Furrowed	Random_Full_Fr_1	1	Gen0_Mut0_ID22	1.5	Random
Full	Furrowed	Random_Full_Fr_1	2	Gen2_Mut0_ID2	13.2668	Random
Full	Furrowed	Random_Full_Fr_1	2	Gen1_Mut0_ID2	7.5727	Random
Full	Furrowed	Random_Full_Fr_1	2	Gen1_Mut0_ID8	11.7575	Random
Full	Furrowed	Random_Full_Fr_1	2	Gen2_Mut0_ID1	15.097	Random
Full	Furrowed	Random_Full_Fr_1	2	Gen0_Mut0_ID12	13.587	Random
Full	Furrowed	Random_Full_Fr_1	2	Gen2_Mut0_IDR2	24.7863	Random
Full	Furrowed	Random_Full_Fr_1	2	Gen2_Mut0_ID11	3.3446	Random
Full	Furrowed	Random_Full_Fr_1	2	Gen2_Mut0_IDR1	23.1909	Random
Full	Furrowed	Random_Full_Fr_1	2	Gen0_Mut0_ID2	20.0623	Random
Full	Furrowed	Random_Full_Fr_1	2	Gen1_Mut0_ID3	9.1938	Random
Full	Furrowed	Random_Full_Fr_1	2	Gen0_Mut0_ID18	11.8245	Random
Full	Furrowed	Random_Full_Fr_1	2	Gen1_Mut0_ID6	15.7788	Random
Full	Furrowed	Random_Full_Fr_1	2	Gen2_Mut0_IDR3	4.1829	Random
Full	Furrowed	Random_Full_Fr_1	2	Gen1_Mut0_ID7	22.8011	Random
Full	Furrowed	Random_Full_Fr_1	2	Gen1_Mut0_ID9	4.5668	Random
Full	Furrowed	Random_Full_Fr_1	2	Gen2_Mut0_IDR0	11.8706	Random
Full	Furrowed	Random_Full_Fr_1	2	Gen2_Mut0_ID5	12.5448	Random
Full	Furrowed	Random_Full_Fr_1	2	Gen2_Mut0_ID7	12.3257	Random
Full	Furrowed	Random_Full_Fr_1	2	Gen0_Mut0_ID22	1.5	Random
Full	Furrowed	Random_Full_Fr_1	2	Gen1_Mut0_ID1	14.3525	Random
Full	Furrowed	Random_Full_Fr_1	2	Gen2_Mut0_ID10	6.9676	Random
Full	Furrowed	Random_Full_Fr_1	2	Gen2_Mut0_ID0	6.6948	Random
Full	Furrowed	Random_Full_Fr_1	2	Gen2_Mut0_ID6	12.8914	Random
Full	Furrowed	Random_Full_Fr_1	2	Gen1_Mut0_ID4	13.2297	Random
Full	Furrowed	Random_Full_Fr_1	3	Gen3_Mut0_ID0	14.3342	Random
Full	Furrowed	Random_Full_Fr_1	3	Gen2_Mut0_ID6	12.8914	Random
Full	Furrowed	Random_Full_Fr_1	3	Gen3_Mut0_ID3	10.6266	Random
Full	Furrowed	Random_Full_Fr_1	3	Gen3_Mut0_ID5	2.836	Random
Full	Furrowed	Random_Full_Fr_1	3	Gen0_Mut0_ID12	13.587	Random
Full	Furrowed	Random_Full_Fr_1	3	Gen3_Mut0_ID8	16.3535	Random
Full	Furrowed	Random_Full_Fr_1	3	Gen3_Mut0_ID9	13.1059	Random
Full	Furrowed	Random_Full_Fr_1	3	Gen3_Mut0_ID6	5.416	Random
Full	Furrowed	Random_Full_Fr_1	3	Gen3_Mut0_IDR0	4.5665	Random
Full	Furrowed	Random_Full_Fr_1	3	Gen3_Mut0_ID1	11.3301	Random
Full	Furrowed	Random_Full_Fr_1	3	Gen2_Mut0_ID10	6.9676	Random
Full	Furrowed	Random_Full_Fr_1	3	Gen2_Mut0_ID7	12.3257	Random
Full	Furrowed	Random_Full_Fr_1	3	Gen2_Mut0_ID0	6.6948	Random
Full	Furrowed	Random_Full_Fr_1	3	Gen2_Mut0_IDR0	11.8706	Random
Full	Furrowed	Random_Full_Fr_1	3	Gen1_Mut0_ID1	14.3525	Random
Full	Furrowed	Random_Full_Fr_1	3	Gen3_Mut0_ID7	12.3264	Random
Full	Furrowed	Random_Full_Fr_1	3	Gen1_Mut0_ID8	11.7575	Random
Full	Furrowed	Random_Full_Fr_1	3	Gen0_Mut0_ID2	20.0623	Random
Full	Furrowed	Random_Full_Fr_1	3	Gen3_Mut0_IDR1	23.3048	Random
Full	Furrowed	Random_Full_Fr_1	3	Gen1_Mut0_ID3	9.1938	Random
Full	Furrowed	Random_Full_Fr_1	3	Gen1_Mut0_ID6	15.7788	Random
Full	Furrowed	Random_Full_Fr_1	3	Gen0_Mut0_ID18	11.8245	Random
Full	Furrowed	Random_Full_Fr_1	3	Gen3_Mut0_ID11	2.8414	Random
Full	Furrowed	Random_Full_Fr_1	3	Gen3_Mut0_ID2	13.67	Random
Full	Furrowed	Random_Full_Fr_1	4	Gen3_Mut0_ID1	11.3301	Random
Full	Furrowed	Random_Full_Fr_1	4	Gen0_Mut0_ID2	20.0623	Random
Full	Furrowed	Random_Full_Fr_1	4	Gen4_Mut0_ID6	6.0014	Random
Full	Furrowed	Random_Full_Fr_1	4	Gen4_Mut0_ID3	15.1308	Random
Full	Furrowed	Random_Full_Fr_1	4	Gen4_Mut0_IDR2	15.6047	Random
Full	Furrowed	Random_Full_Fr_1	4	Gen4_Mut0_ID1	0.5264	Random
Full	Furrowed	Random_Full_Fr_1	4	Gen2_Mut0_IDR0	11.8706	Random
Full	Furrowed	Random_Full_Fr_1	4	Gen0_Mut0_ID12	13.587	Random
Full	Furrowed	Random_Full_Fr_1	4	Gen1_Mut0_ID8	11.7575	Random
Full	Furrowed	Random_Full_Fr_1	4	Gen4_Mut0_ID9	8.7604	Random
Full	Furrowed	Random_Full_Fr_1	4	Gen4_Mut0_ID10	7.3906	Random
Full	Furrowed	Random_Full_Fr_1	4	Gen3_Mut0_ID5	2.836	Random
Full	Furrowed	Random_Full_Fr_1	4	Gen4_Mut0_ID7	21.6519	Random
Full	Furrowed	Random_Full_Fr_1	4	Gen4_Mut0_ID4	10.9075	Random
Full	Furrowed	Random_Full_Fr_1	4	Gen2_Mut0_ID7	12.3257	Random
Full	Furrowed	Random_Full_Fr_1	4	Gen4_Mut0_IDR1	6.7046	Random
Full	Furrowed	Random_Full_Fr_1	4	Gen4_Mut0_ID0	21.6601	Random
Full	Furrowed	Random_Full_Fr_1	4	Gen0_Mut0_ID18	11.8245	Random
Full	Furrowed	Random_Full_Fr_1	4	Gen3_Mut0_ID3	10.6266	Random
Full	Furrowed	Random_Full_Fr_1	4	Gen4_Mut0_ID8	13.8954	Random
Full	Furrowed	Random_Full_Fr_1	4	Gen3_Mut0_ID2	13.67	Random
Full	Furrowed	Random_Full_Fr_1	4	Gen1_Mut0_ID3	9.1938	Random
Full	Furrowed	Random_Full_Fr_1	4	Gen4_Mut0_IDR0	6.8551	Random
Full	Furrowed	Random_Full_Fr_1	4	Gen3_Mut0_IDR1	23.3048	Random
Full	Furrowed	Random_Full_Fr_1	5	Gen4_Mut0_IDR0	6.8551	Random
Full	Furrowed	Random_Full_Fr_1	5	Gen5_Mut0_ID2	5.4859	Random
Full	Furrowed	Random_Full_Fr_1	5	Gen4_Mut0_IDR1	6.7046	Random
Full	Furrowed	Random_Full_Fr_1	5	Gen0_Mut0_ID2	20.0623	Random
Full	Furrowed	Random_Full_Fr_1	5	Gen5_Mut0_ID6	7.4018	Random
Full	Furrowed	Random_Full_Fr_1	5	Gen5_Mut0_ID0	11.1081	Random
Full	Furrowed	Random_Full_Fr_1	5	Gen4_Mut0_ID8	13.8954	Random
Full	Furrowed	Random_Full_Fr_1	5	Gen5_Mut0_ID10	18.6053	Random
Full	Furrowed	Random_Full_Fr_1	5	Gen5_Mut0_ID1	6.7374	Random
Full	Furrowed	Random_Full_Fr_1	5	Gen5_Mut0_ID11	0.5	Random
Full	Furrowed	Random_Full_Fr_1	5	Gen5_Mut0_IDR0	2.8013	Random
Full	Furrowed	Random_Full_Fr_1	5	Gen0_Mut0_ID18	11.8245	Random
Full	Furrowed	Random_Full_Fr_1	5	Gen5_Mut0_ID5	22.0304	Random
Full	Furrowed	Random_Full_Fr_1	5	Gen4_Mut0_ID6	6.0014	Random
Full	Furrowed	Random_Full_Fr_1	5	Gen5_Mut0_ID9	7.3189	Random
Full	Furrowed	Random_Full_Fr_1	5	Gen1_Mut0_ID8	11.7575	Random
Full	Furrowed	Random_Full_Fr_1	5	Gen5_Mut0_ID8	21.5029	Random
Full	Furrowed	Random_Full_Fr_1	5	Gen3_Mut0_ID2	13.67	Random
Full	Furrowed	Random_Full_Fr_1	5	Gen1_Mut0_ID3	9.1938	Random
Full	Furrowed	Random_Full_Fr_1	5	Gen5_Mut0_IDR1	12.0449	Random
Full	Furrowed	Random_Full_Fr_1	5	Gen4_Mut0_ID7	21.6519	Random
Full	Furrowed	Random_Full_Fr_1	5	Gen3_Mut0_ID3	10.6266	Random
Full	Furrowed	Random_Full_Fr_1	5	Gen4_Mut0_ID0	21.6601	Random
Full	Furrowed	Random_Full_Fr_1	5	Gen5_Mut0_ID3	15.3709	Random
Full	Furrowed	Random_Full_Fr_1	6	Gen6_Mut0_ID6	1.5084	Random
Full	Furrowed	Random_Full_Fr_1	6	Gen5_Mut0_ID6	7.4018	Random
Full	Furrowed	Random_Full_Fr_1	6	Gen6_Mut0_ID2	10.989	Random
Full	Furrowed	Random_Full_Fr_1	6	Gen6_Mut0_ID10	13.183	Random
Full	Furrowed	Random_Full_Fr_1	6	Gen3_Mut0_ID3	10.6266	Random
Full	Furrowed	Random_Full_Fr_1	6	Gen6_Mut0_ID7	11.7423	Random
Full	Furrowed	Random_Full_Fr_1	6	Gen4_Mut0_ID7	21.6519	Random
Full	Furrowed	Random_Full_Fr_1	6	Gen4_Mut0_ID0	21.6601	Random
Full	Furrowed	Random_Full_Fr_1	6	Gen4_Mut0_IDR1	6.7046	Random
Full	Furrowed	Random_Full_Fr_1	6	Gen6_Mut0_ID5	18.67	Random
Full	Furrowed	Random_Full_Fr_1	6	Gen6_Mut0_ID3	8.4474	Random
Full	Furrowed	Random_Full_Fr_1	6	Gen1_Mut0_ID3	9.1938	Random
Full	Furrowed	Random_Full_Fr_1	6	Gen0_Mut0_ID2	20.0623	Random
Full	Furrowed	Random_Full_Fr_1	6	Gen6_Mut0_ID9	10.0893	Random
Full	Furrowed	Random_Full_Fr_1	6	Gen6_Mut0_IDR0	11.8708	Random
Full	Furrowed	Random_Full_Fr_1	6	Gen5_Mut0_IDR0	2.8013	Random
Full	Furrowed	Random_Full_Fr_1	6	Gen4_Mut0_IDR0	6.8551	Random
Full	Furrowed	Random_Full_Fr_1	6	Gen6_Mut0_ID11	9.7444	Random
Full	Furrowed	Random_Full_Fr_1	6	Gen6_Mut0_ID1	0	Random
Full	Furrowed	Random_Full_Fr_1	6	Gen6_Mut0_ID0	15.7813	Random
Full	Furrowed	Random_Full_Fr_1	6	Gen5_Mut0_IDR1	12.0449	Random
Full	Furrowed	Random_Full_Fr_1	6	Gen1_Mut0_ID8	11.7575	Random
Full	Furrowed	Random_Full_Fr_1	6	Gen4_Mut0_ID8	13.8954	Random
Full	Furrowed	Random_Full_Fr_1	6	Gen6_Mut0_ID8	10.4047	Random
Full	Furrowed	Random_Full_Fr_1	7	Gen7_Mut0_IDR1	20.775	Random
Full	Furrowed	Random_Full_Fr_1	7	Gen6_Mut0_ID2	10.989	Random
Full	Furrowed	Random_Full_Fr_1	7	Gen7_Mut0_ID5	7.9003	Random
Full	Furrowed	Random_Full_Fr_1	7	Gen3_Mut0_ID3	10.6266	Random
Full	Furrowed	Random_Full_Fr_1	7	Gen7_Mut0_ID0	4.9521	Random
Full	Furrowed	Random_Full_Fr_1	7	Gen7_Mut0_ID7	12.3786	Random
Full	Furrowed	Random_Full_Fr_1	7	Gen6_Mut0_ID11	9.7444	Random
Full	Furrowed	Random_Full_Fr_1	7	Gen6_Mut0_ID1	0	Random
Full	Furrowed	Random_Full_Fr_1	7	Gen5_Mut0_IDR1	12.0449	Random
Full	Furrowed	Random_Full_Fr_1	7	Gen7_Mut0_ID11	1.0225	Random
Full	Furrowed	Random_Full_Fr_1	7	Gen7_Mut0_ID10	12.7029	Random
Full	Furrowed	Random_Full_Fr_1	7	Gen6_Mut0_ID9	10.0893	Random
Full	Furrowed	Random_Full_Fr_1	7	Gen1_Mut0_ID8	11.7575	Random
Full	Furrowed	Random_Full_Fr_1	7	Gen7_Mut0_ID6	5.0544	Random
Full	Furrowed	Random_Full_Fr_1	7	Gen7_Mut0_IDR2	13.9248	Random
Full	Furrowed	Random_Full_Fr_1	7	Gen5_Mut0_IDR0	2.8013	Random
Full	Furrowed	Random_Full_Fr_1	7	Gen7_Mut0_ID4	18.6535	Random
Full	Furrowed	Random_Full_Fr_1	7	Gen7_Mut0_ID2	8.2569	Random
Full	Furrowed	Random_Full_Fr_1	7	Gen6_Mut0_ID3	8.4474	Random
Full	Furrowed	Random_Full_Fr_1	7	Gen7_Mut0_ID9	15.9573	Random
Full	Furrowed	Random_Full_Fr_1	7	Gen7_Mut0_ID1	10.6445	Random
Full	Furrowed	Random_Full_Fr_1	7	Gen1_Mut0_ID3	9.1938	Random
Full	Furrowed	Random_Full_Fr_1	7	Gen4_Mut0_ID0	21.6601	Random
Full	Furrowed	Random_Full_Fr_1	7	Gen5_Mut0_ID6	7.4018	Random
Full	Furrowed	Random_Full_Fr_1	8	Gen7_Mut0_ID10	12.7029	Random
Full	Furrowed	Random_Full_Fr_1	8	Gen7_Mut0_IDR1	20.775	Random
Full	Furrowed	Random_Full_Fr_1	8	Gen8_Mut0_ID10	7.0997	Random
Full	Furrowed	Random_Full_Fr_1	8	Gen8_Mut0_ID1	11.2	Random
Full	Furrowed	Random_Full_Fr_1	8	Gen8_Mut0_IDR0	21.6545	Random
Full	Furrowed	Random_Full_Fr_1	8	Gen8_Mut0_ID11	7.2718	Random
Full	Furrowed	Random_Full_Fr_1	8	Gen1_Mut0_ID3	9.1938	Random
Full	Furrowed	Random_Full_Fr_1	8	Gen6_Mut0_ID11	9.7444	Random
Full	Furrowed	Random_Full_Fr_1	8	Gen8_Mut0_ID4	8.8252	Random
Full	Furrowed	Random_Full_Fr_1	8	Gen8_Mut0_ID5	9.5643	Random
Full	Furrowed	Random_Full_Fr_1	8	Gen8_Mut0_ID2	9.1697	Random
Full	Furrowed	Random_Full_Fr_1	8	Gen8_Mut0_ID8	5.0864	Random
Full	Furrowed	Random_Full_Fr_1	8	Gen7_Mut0_ID4	18.6535	Random
Full	Furrowed	Random_Full_Fr_1	8	Gen8_Mut0_ID3	10.3995	Random
Full	Furrowed	Random_Full_Fr_1	8	Gen1_Mut0_ID8	11.7575	Random
Full	Furrowed	Random_Full_Fr_1	8	Gen7_Mut0_ID5	7.9003	Random
Full	Furrowed	Random_Full_Fr_1	8	Gen8_Mut0_IDR1	10.6271	Random
Full	Furrowed	Random_Full_Fr_1	8	Gen7_Mut0_ID7	12.3786	Random
Full	Furrowed	Random_Full_Fr_1	8	Gen6_Mut0_ID1	0	Random
Full	Furrowed	Random_Full_Fr_1	8	Gen8_Mut0_ID7	8.8005	Random
Full	Furrowed	Random_Full_Fr_1	8	Gen8_Mut0_ID6	7.8007	Random
Full	Furrowed	Random_Full_Fr_1	8	Gen5_Mut0_ID6	7.4018	Random
Full	Furrowed	Random_Full_Fr_1	8	Gen6_Mut0_ID2	10.989	Random
Full	Furrowed	Random_Full_Fr_1	8	Gen7_Mut0_ID0	4.9521	Random
Full	Furrowed	Random_Full_Fr_1	9	Gen6_Mut0_ID2	10.989	Random
Full	Furrowed	Random_Full_Fr_1	9	Gen9_Mut0_ID0	8.4899	Random
Full	Furrowed	Random_Full_Fr_1	9	Gen9_Mut0_ID2	8.7749	Random
Full	Furrowed	Random_Full_Fr_1	9	Gen9_Mut0_ID6	7.7798	Random
Full	Furrowed	Random_Full_Fr_1	9	Gen9_Mut0_ID4	10.5952	Random
Full	Furrowed	Random_Full_Fr_1	9	Gen7_Mut0_ID0	4.9521	Random
Full	Furrowed	Random_Full_Fr_1	9	Gen8_Mut0_ID11	7.2718	Random
Full	Furrowed	Random_Full_Fr_1	9	Gen7_Mut0_ID10	12.7029	Random
Full	Furrowed	Random_Full_Fr_1	9	Gen9_Mut0_ID11	2.6746	Random
Full	Furrowed	Random_Full_Fr_1	9	Gen1_Mut0_ID3	9.1938	Random
Full	Furrowed	Random_Full_Fr_1	9	Gen8_Mut0_ID4	8.8252	Random
Full	Furrowed	Random_Full_Fr_1	9	Gen7_Mut0_ID5	7.9003	Random
Full	Furrowed	Random_Full_Fr_1	9	Gen8_Mut0_ID5	9.5643	Random
Full	Furrowed	Random_Full_Fr_1	9	Gen9_Mut0_ID5	3.4823	Random
Full	Furrowed	Random_Full_Fr_1	9	Gen1_Mut0_ID8	11.7575	Random
Full	Furrowed	Random_Full_Fr_1	9	Gen9_Mut0_ID7	3.6599	Random
Full	Furrowed	Random_Full_Fr_1	9	Gen9_Mut0_ID8	4.9625	Random
Full	Furrowed	Random_Full_Fr_1	9	Gen6_Mut0_ID11	9.7444	Random
Full	Furrowed	Random_Full_Fr_1	9	Gen9_Mut0_ID3	7.894	Random
Full	Furrowed	Random_Full_Fr_1	9	Gen8_Mut0_ID3	10.3995	Random
Full	Furrowed	Random_Full_Fr_1	9	Gen9_Mut0_ID9	9.7663	Random
Full	Furrowed	Random_Full_Fr_1	9	Gen9_Mut0_ID1	7.8158	Random
Full	Furrowed	Random_Full_Fr_1	9	Gen9_Mut0_ID10	17.3352	Random
Full	Furrowed	Random_Full_Fr_1	9	Gen5_Mut0_ID6	7.4018	Random
Full	Furrowed	Random_Full_Fr_1	10	Gen9_Mut0_ID1	7.8158	Random
Full	Furrowed	Random_Full_Fr_1	10	Gen9_Mut0_ID2	8.7749	Random
Full	Furrowed	Random_Full_Fr_1	10	Gen10_Mut0_ID3	4.6957	Random
Full	Furrowed	Random_Full_Fr_1	10	Gen10_Mut0_ID10	6.7845	Random
Full	Furrowed	Random_Full_Fr_1	10	Gen10_Mut0_ID4	1.0242	Random
Full	Furrowed	Random_Full_Fr_1	10	Gen6_Mut0_ID11	9.7444	Random
Full	Furrowed	Random_Full_Fr_1	10	Gen10_Mut0_ID11	7.5302	Random
Full	Furrowed	Random_Full_Fr_1	10	Gen10_Mut0_IDR0	7.9006	Random
Full	Furrowed	Random_Full_Fr_1	10	Gen9_Mut0_ID5	3.4823	Random
Full	Furrowed	Random_Full_Fr_1	10	Gen10_Mut0_ID6	9.1391	Random
Full	Furrowed	Random_Full_Fr_1	10	Gen7_Mut0_ID10	12.7029	Random
Full	Furrowed	Random_Full_Fr_1	10	Gen9_Mut0_ID8	4.9625	Random
Full	Furrowed	Random_Full_Fr_1	10	Gen8_Mut0_ID11	7.2718	Random
Full	Furrowed	Random_Full_Fr_1	10	Gen7_Mut0_ID0	4.9521	Random
Full	Furrowed	Random_Full_Fr_1	10	Gen10_Mut0_ID8	2.5	Random
Full	Furrowed	Random_Full_Fr_1	10	Gen9_Mut0_ID7	3.6599	Random
Full	Furrowed	Random_Full_Fr_1	10	Gen6_Mut0_ID2	10.989	Random
Full	Furrowed	Random_Full_Fr_1	10	Gen10_Mut0_ID2	5.9297	Random
Full	Furrowed	Random_Full_Fr_1	10	Gen10_Mut0_ID0	7.9603	Random
Full	Furrowed	Random_Full_Fr_1	10	Gen1_Mut0_ID3	9.1938	Random
Full	Furrowed	Random_Full_Fr_1	10	Gen10_Mut0_ID7	8.9526	Random
Full	Furrowed	Random_Full_Fr_1	10	Gen10_Mut0_ID5	11.2507	Random
Full	Furrowed	Random_Full_Fr_1	10	Gen5_Mut0_ID6	7.4018	Random
Full	Furrowed	Random_Full_Fr_1	10	Gen10_Mut0_ID9	2.5883	Random
Full	Furrowed	Random_Full_Fr_1	11	Gen11_Mut0_ID8	2.8347	Random
Full	Furrowed	Random_Full_Fr_1	11	Gen11_Mut0_ID11	16.9256	Random
Full	Furrowed	Random_Full_Fr_1	11	Gen9_Mut0_ID8	4.9625	Random
Full	Furrowed	Random_Full_Fr_1	11	Gen9_Mut0_ID7	3.6599	Random
Full	Furrowed	Random_Full_Fr_1	11	Gen11_Mut0_IDR0	8.9437	Random
Full	Furrowed	Random_Full_Fr_1	11	Gen11_Mut0_ID2	10.7233	Random
Full	Furrowed	Random_Full_Fr_1	11	Gen7_Mut0_ID10	12.7029	Random
Full	Furrowed	Random_Full_Fr_1	11	Gen10_Mut0_ID9	2.5883	Random
Full	Furrowed	Random_Full_Fr_1	11	Gen11_Mut0_ID5	0.8044	Random
Full	Furrowed	Random_Full_Fr_1	11	Gen10_Mut0_ID4	1.0242	Random
Full	Furrowed	Random_Full_Fr_1	11	Gen11_Mut0_ID7	10.3988	Random
Full	Furrowed	Random_Full_Fr_1	11	Gen6_Mut0_ID2	10.989	Random
Full	Furrowed	Random_Full_Fr_1	11	Gen11_Mut0_ID10	2.1925	Random
Full	Furrowed	Random_Full_Fr_1	11	Gen11_Mut0_ID1	8.1729	Random
Full	Furrowed	Random_Full_Fr_1	11	Gen11_Mut0_ID3	6.4885	Random
Full	Furrowed	Random_Full_Fr_1	11	Gen11_Mut0_ID4	5.8052	Random
Full	Furrowed	Random_Full_Fr_1	11	Gen9_Mut0_ID5	3.4823	Random
Full	Furrowed	Random_Full_Fr_1	11	Gen11_Mut0_IDR1	7.4078	Random
Full	Furrowed	Random_Full_Fr_1	11	Gen6_Mut0_ID11	9.7444	Random
Full	Furrowed	Random_Full_Fr_1	11	Gen7_Mut0_ID0	4.9521	Random
Full	Furrowed	Random_Full_Fr_1	11	Gen10_Mut0_ID8	2.5	Random
Full	Furrowed	Random_Full_Fr_1	11	Gen10_Mut0_ID11	7.5302	Random
Full	Furrowed	Random_Full_Fr_1	11	Gen10_Mut0_ID5	11.2507	Random
Full	Furrowed	Random_Full_Fr_1	11	Gen11_Mut0_ID0	0.6111	Random
Full	Furrowed	Random_Full_Fr_1	12	Gen12_Mut0_ID0	12.4479	Random
Full	Furrowed	Random_Full_Fr_1	12	Gen12_Mut0_ID2	1.1461	Random
Full	Furrowed	Random_Full_Fr_1	12	Gen11_Mut0_IDR0	8.9437	Random
Full	Furrowed	Random_Full_Fr_1	12	Gen12_Mut0_ID6	7.5979	Random
Full	Furrowed	Random_Full_Fr_1	12	Gen10_Mut0_ID11	7.5302	Random
Full	Furrowed	Random_Full_Fr_1	12	Gen12_Mut0_ID3	6.7314	Random
Full	Furrowed	Random_Full_Fr_1	12	Gen7_Mut0_ID0	4.9521	Random
Full	Furrowed	Random_Full_Fr_1	12	Gen10_Mut0_ID4	1.0242	Random
Full	Furrowed	Random_Full_Fr_1	12	Gen10_Mut0_ID9	2.5883	Random
Full	Furrowed	Random_Full_Fr_1	12	Gen12_Mut0_ID7	14.0247	Random
Full	Furrowed	Random_Full_Fr_1	12	Gen12_Mut0_ID9	2.9895	Random
Full	Furrowed	Random_Full_Fr_1	12	Gen12_Mut0_IDR1	3.6575	Random
Full	Furrowed	Random_Full_Fr_1	12	Gen10_Mut0_ID5	11.2507	Random
Full	Furrowed	Random_Full_Fr_1	12	Gen12_Mut0_ID5	0.8064	Random
Full	Furrowed	Random_Full_Fr_1	12	Gen11_Mut0_ID0	0.6111	Random
Full	Furrowed	Random_Full_Fr_1	12	Gen12_Mut0_ID10	11.5681	Random
Full	Furrowed	Random_Full_Fr_1	12	Gen11_Mut0_ID7	10.3988	Random
Full	Furrowed	Random_Full_Fr_1	12	Gen12_Mut0_ID1	8.2453	Random
Full	Furrowed	Random_Full_Fr_1	12	Gen6_Mut0_ID2	10.989	Random
Full	Furrowed	Random_Full_Fr_1	12	Gen12_Mut0_ID11	7.8008	Random
Full	Furrowed	Random_Full_Fr_1	12	Gen11_Mut0_ID2	10.7233	Random
Full	Furrowed	Random_Full_Fr_1	12	Gen12_Mut0_IDR0	2.5	Random
Full	Furrowed	Random_Full_Fr_1	12	Gen11_Mut0_ID5	0.8044	Random
Full	Furrowed	Random_Full_Fr_1	12	Gen9_Mut0_ID8	4.9625	Random
Full	Furrowed	Random_Full_Fr_1	13	Gen13_Mut0_ID10	1.3162	Random
Full	Furrowed	Random_Full_Fr_1	13	Gen10_Mut0_ID9	2.5883	Random
Full	Furrowed	Random_Full_Fr_1	13	Gen13_Mut0_ID3	3.8888	Random
Full	Furrowed	Random_Full_Fr_1	13	Gen12_Mut0_ID0	12.4479	Random
Full	Furrowed	Random_Full_Fr_1	13	Gen12_Mut0_ID5	0.8064	Random
Full	Furrowed	Random_Full_Fr_1	13	Gen13_Mut0_ID11	12.166	Random
Full	Furrowed	Random_Full_Fr_1	13	Gen10_Mut0_ID5	11.2507	Random
Full	Furrowed	Random_Full_Fr_1	13	Gen12_Mut0_ID3	6.7314	Random
Full	Furrowed	Random_Full_Fr_1	13	Gen10_Mut0_ID4	1.0242	Random
Full	Furrowed	Random_Full_Fr_1	13	Gen12_Mut0_ID10	11.5681	Random
Full	Furrowed	Random_Full_Fr_1	13	Gen11_Mut0_ID0	0.6111	Random
Full	Furrowed	Random_Full_Fr_1	13	Gen13_Mut0_ID2	9.574	Random
Full	Furrowed	Random_Full_Fr_1	13	Gen11_Mut0_IDR0	8.9437	Random
Full	Furrowed	Random_Full_Fr_1	13	Gen13_Mut0_ID4	1.6617	Random
Full	Furrowed	Random_Full_Fr_1	13	Gen12_Mut0_ID2	1.1461	Random
Full	Furrowed	Random_Full_Fr_1	13	Gen13_Mut0_ID6	7.178	Random
Full	Furrowed	Random_Full_Fr_1	13	Gen13_Mut0_ID0	8.4584	Random
Full	Furrowed	Random_Full_Fr_1	13	Gen13_Mut0_ID9	0	Random
Full	Furrowed	Random_Full_Fr_1	13	Gen13_Mut0_IDR1	7.4328	Random
Full	Furrowed	Random_Full_Fr_1	13	Gen11_Mut0_ID5	0.8044	Random
Full	Furrowed	Random_Full_Fr_1	13	Gen13_Mut0_IDR0	4.9436	Random
Full	Furrowed	Random_Full_Fr_1	13	Gen13_Mut0_ID1	4.6395	Random
Full	Furrowed	Random_Full_Fr_1	13	Gen11_Mut0_ID2	10.7233	Random
Full	Furrowed	Random_Full_Fr_1	13	Gen13_Mut0_ID7	3.492	Random
Full	Furrowed	Random_Full_Fr_1	14	Gen14_Mut0_IDR0	6.664	Random
Full	Furrowed	Random_Full_Fr_1	14	Gen13_Mut0_ID10	1.3162	Random
Full	Furrowed	Random_Full_Fr_1	14	Gen14_Mut0_IDR3	0.8286	Random
Full	Furrowed	Random_Full_Fr_1	14	Gen14_Mut0_ID4	5.9656	Random
Full	Furrowed	Random_Full_Fr_1	14	Gen14_Mut0_ID8	14.7387	Random
Full	Furrowed	Random_Full_Fr_1	14	Gen13_Mut0_ID6	7.178	Random
Full	Furrowed	Random_Full_Fr_1	14	Gen13_Mut0_IDR0	4.9436	Random
Full	Furrowed	Random_Full_Fr_1	14	Gen12_Mut0_ID0	12.4479	Random
Full	Furrowed	Random_Full_Fr_1	14	Gen14_Mut0_ID2	11.512	Random
Full	Furrowed	Random_Full_Fr_1	14	Gen14_Mut0_ID6	9.2275	Random
Full	Furrowed	Random_Full_Fr_1	14	Gen13_Mut0_IDR1	7.4328	Random
Full	Furrowed	Random_Full_Fr_1	14	Gen11_Mut0_IDR0	8.9437	Random
Full	Furrowed	Random_Full_Fr_1	14	Gen12_Mut0_ID10	11.5681	Random
Full	Furrowed	Random_Full_Fr_1	14	Gen10_Mut0_ID4	1.0242	Random
Full	Furrowed	Random_Full_Fr_1	14	Gen12_Mut0_ID5	0.8064	Random
Full	Furrowed	Random_Full_Fr_1	14	Gen14_Mut0_ID9	2.5737	Random
Full	Furrowed	Random_Full_Fr_1	14	Gen14_Mut0_IDR2	2.6413	Random
Full	Furrowed	Random_Full_Fr_1	14	Gen13_Mut0_ID4	1.6617	Random
Full	Furrowed	Random_Full_Fr_1	14	Gen11_Mut0_ID2	10.7233	Random
Full	Furrowed	Random_Full_Fr_1	14	Gen13_Mut0_ID0	8.4584	Random
Full	Furrowed	Random_Full_Fr_1	14	Gen14_Mut0_IDR1	0.6314	Random
Full	Furrowed	Random_Full_Fr_1	14	Gen14_Mut0_ID0	5.9039	Random
Full	Furrowed	Random_Full_Fr_1	14	Gen14_Mut0_ID5	0.1363	Random
Full	Furrowed	Random_Full_Fr_1	14	Gen14_Mut0_ID10	5.3087	Random
Full	Furrowed	Random_Full_Fr_1	15	Gen12_Mut0_ID0	12.4479	Random
Full	Furrowed	Random_Full_Fr_1	15	Gen12_Mut0_ID5	0.8064	Random
Full	Furrowed	Random_Full_Fr_1	15	Gen14_Mut0_IDR0	6.664	Random
Full	Furrowed	Random_Full_Fr_1	15	Gen15_Mut0_ID7	8.3243	Random
Full	Furrowed	Random_Full_Fr_1	15	Gen14_Mut0_ID6	9.2275	Random
Full	Furrowed	Random_Full_Fr_1	15	Gen15_Mut0_IDR2	11.5833	Random
Full	Furrowed	Random_Full_Fr_1	15	Gen13_Mut0_IDR1	7.4328	Random
Full	Furrowed	Random_Full_Fr_1	15	Gen14_Mut0_ID9	2.5737	Random
Full	Furrowed	Random_Full_Fr_1	15	Gen15_Mut0_IDR0	4.7825	Random
Full	Furrowed	Random_Full_Fr_1	15	Gen14_Mut0_ID5	0.1363	Random
Full	Furrowed	Random_Full_Fr_1	15	Gen11_Mut0_IDR0	8.9437	Random
Full	Furrowed	Random_Full_Fr_1	15	Gen15_Mut0_ID0	0.8957	Random
Full	Furrowed	Random_Full_Fr_1	15	Gen15_Mut0_ID5	18.1812	Random
Full	Furrowed	Random_Full_Fr_1	15	Gen15_Mut0_IDR3	10.7368	Random
Full	Furrowed	Random_Full_Fr_1	15	Gen15_Mut0_IDR1	7.0083	Random
Full	Furrowed	Random_Full_Fr_1	15	Gen15_Mut0_ID3	8.4898	Random
Full	Furrowed	Random_Full_Fr_1	15	Gen15_Mut0_ID2	2.7504	Random
Full	Furrowed	Random_Full_Fr_1	15	Gen13_Mut0_ID0	8.4584	Random
Full	Furrowed	Random_Full_Fr_1	15	Gen14_Mut0_IDR1	0.6314	Random
Full	Furrowed	Random_Full_Fr_1	15	Gen15_Mut0_ID11	3.2792	Random
Full	Furrowed	Random_Full_Fr_1	15	Gen15_Mut0_ID1	1.7175	Random
Full	Furrowed	Random_Full_Fr_1	15	Gen15_Mut0_IDR4	1.0301	Random
Full	Furrowed	Random_Full_Fr_1	15	Gen14_Mut0_IDR3	0.8286	Random
Full	Furrowed	Random_Full_Fr_1	15	Gen14_Mut0_ID0	5.9039	Random
Full	Furrowed	Random_Full_Fr_2	0	Gen0_Mut0_ID17	8.9406	Random
Full	Furrowed	Random_Full_Fr_2	0	Gen0_Mut0_ID14	16.4735	Random
Full	Furrowed	Random_Full_Fr_2	0	Gen0_Mut0_ID6	23.2327	Random
Full	Furrowed	Random_Full_Fr_2	0	Gen0_Mut0_ID16	14.4318	Random
Full	Furrowed	Random_Full_Fr_2	0	Gen0_Mut0_ID21	20.8564	Random
Full	Furrowed	Random_Full_Fr_2	0	Gen0_Mut0_ID19	5.2171	Random
Full	Furrowed	Random_Full_Fr_2	0	Gen0_Mut0_ID13	6.3766	Random
Full	Furrowed	Random_Full_Fr_2	0	Gen0_Mut0_ID15	27.9961	Random
Full	Furrowed	Random_Full_Fr_2	0	Gen0_Mut0_ID2	20.4908	Random
Full	Furrowed	Random_Full_Fr_2	0	Gen0_Mut0_ID4	22.6111	Random
Full	Furrowed	Random_Full_Fr_2	0	Gen0_Mut0_ID7	11.7984	Random
Full	Furrowed	Random_Full_Fr_2	0	Gen0_Mut0_ID10	23.5686	Random
Full	Furrowed	Random_Full_Fr_2	0	Gen0_Mut0_ID11	10.5547	Random
Full	Furrowed	Random_Full_Fr_2	0	Gen0_Mut0_ID3	13.3396	Random
Full	Furrowed	Random_Full_Fr_2	0	Gen0_Mut0_ID8	0.979	Random
Full	Furrowed	Random_Full_Fr_2	0	Gen0_Mut0_ID1	4.1781	Random
Full	Furrowed	Random_Full_Fr_2	0	Gen0_Mut0_ID18	11.9429	Random
Full	Furrowed	Random_Full_Fr_2	0	Gen0_Mut0_ID5	25.0238	Random
Full	Furrowed	Random_Full_Fr_2	0	Gen0_Mut0_ID9	17.1459	Random
Full	Furrowed	Random_Full_Fr_2	0	Gen0_Mut0_ID0	6.9849	Random
Full	Furrowed	Random_Full_Fr_2	0	Gen0_Mut0_ID22	1.5	Random
Full	Furrowed	Random_Full_Fr_2	0	Gen0_Mut0_ID20	11.6742	Random
Full	Furrowed	Random_Full_Fr_2	0	Gen0_Mut0_ID23	11.9705	Random
Full	Furrowed	Random_Full_Fr_2	0	Gen0_Mut0_ID12	13.4746	Random
Full	Furrowed	Random_Full_Fr_2	1	Gen0_Mut0_ID19	5.2171	Random
Full	Furrowed	Random_Full_Fr_2	1	Gen0_Mut0_ID4	22.6111	Random
Full	Furrowed	Random_Full_Fr_2	1	Gen1_Mut0_ID2	22.7258	Random
Full	Furrowed	Random_Full_Fr_2	1	Gen1_Mut0_ID11	18.7557	Random
Full	Furrowed	Random_Full_Fr_2	1	Gen1_Mut0_ID3	1.9665	Random
Full	Furrowed	Random_Full_Fr_2	1	Gen1_Mut0_ID0	4.947	Random
Full	Furrowed	Random_Full_Fr_2	1	Gen1_Mut0_ID5	6.8176	Random
Full	Furrowed	Random_Full_Fr_2	1	Gen1_Mut0_ID1	5.8182	Random
Full	Furrowed	Random_Full_Fr_2	1	Gen1_Mut0_ID9	0.1052	Random
Full	Furrowed	Random_Full_Fr_2	1	Gen1_Mut0_ID7	8.5458	Random
Full	Furrowed	Random_Full_Fr_2	1	Gen0_Mut0_ID5	25.0238	Random
Full	Furrowed	Random_Full_Fr_2	1	Gen1_Mut0_ID6	19.6027	Random
Full	Furrowed	Random_Full_Fr_2	1	Gen0_Mut0_ID23	11.9705	Random
Full	Furrowed	Random_Full_Fr_2	1	Gen1_Mut0_ID4	10.8909	Random
Full	Furrowed	Random_Full_Fr_2	1	Gen0_Mut0_ID13	6.3766	Random
Full	Furrowed	Random_Full_Fr_2	1	Gen0_Mut0_ID21	20.8564	Random
Full	Furrowed	Random_Full_Fr_2	1	Gen1_Mut0_ID8	18.8421	Random
Full	Furrowed	Random_Full_Fr_2	1	Gen1_Mut0_ID10	3.0251	Random
Full	Furrowed	Random_Full_Fr_2	1	Gen0_Mut0_ID8	0.979	Random
Full	Furrowed	Random_Full_Fr_2	1	Gen0_Mut0_ID16	14.4318	Random
Full	Furrowed	Random_Full_Fr_2	1	Gen0_Mut0_ID6	23.2327	Random
Full	Furrowed	Random_Full_Fr_2	1	Gen0_Mut0_ID22	1.5	Random
Full	Furrowed	Random_Full_Fr_2	1	Gen0_Mut0_ID11	10.5547	Random
Full	Furrowed	Random_Full_Fr_2	1	Gen0_Mut0_ID10	23.5686	Random
Full	Furrowed	Random_Full_Fr_2	2	Gen1_Mut0_ID2	22.7258	Random
Full	Furrowed	Random_Full_Fr_2	2	Gen1_Mut0_ID0	4.947	Random
Full	Furrowed	Random_Full_Fr_2	2	Gen0_Mut0_ID13	6.3766	Random
Full	Furrowed	Random_Full_Fr_2	2	Gen1_Mut0_ID5	6.8176	Random
Full	Furrowed	Random_Full_Fr_2	2	Gen2_Mut0_ID2	16.7515	Random
Full	Furrowed	Random_Full_Fr_2	2	Gen2_Mut0_ID0	5.839	Random
Full	Furrowed	Random_Full_Fr_2	2	Gen0_Mut0_ID6	23.2327	Random
Full	Furrowed	Random_Full_Fr_2	2	Gen2_Mut0_ID4	20.7385	Random
Full	Furrowed	Random_Full_Fr_2	2	Gen1_Mut0_ID11	18.7557	Random
Full	Furrowed	Random_Full_Fr_2	2	Gen0_Mut0_ID8	0.979	Random
Full	Furrowed	Random_Full_Fr_2	2	Gen1_Mut0_ID9	0.1052	Random
Full	Furrowed	Random_Full_Fr_2	2	Gen2_Mut0_ID7	1.3092	Random
Full	Furrowed	Random_Full_Fr_2	2	Gen0_Mut0_ID22	1.5	Random
Full	Furrowed	Random_Full_Fr_2	2	Gen0_Mut0_ID19	5.2171	Random
Full	Furrowed	Random_Full_Fr_2	2	Gen2_Mut0_ID5	10.2538	Random
Full	Furrowed	Random_Full_Fr_2	2	Gen2_Mut0_ID6	17.9385	Random
Full	Furrowed	Random_Full_Fr_2	2	Gen2_Mut0_ID11	6.9311	Random
Full	Furrowed	Random_Full_Fr_2	2	Gen2_Mut0_ID8	13.2327	Random
Full	Furrowed	Random_Full_Fr_2	2	Gen2_Mut0_ID3	1.8724	Random
Full	Furrowed	Random_Full_Fr_2	2	Gen2_Mut0_ID10	9.159	Random
Full	Furrowed	Random_Full_Fr_2	2	Gen0_Mut0_ID4	22.6111	Random
Full	Furrowed	Random_Full_Fr_2	2	Gen0_Mut0_ID5	25.0238	Random
Full	Furrowed	Random_Full_Fr_2	2	Gen2_Mut0_ID1	18.7888	Random
Full	Furrowed	Random_Full_Fr_2	2	Gen2_Mut0_ID9	1.8601	Random
Full	Furrowed	Random_Full_Fr_2	3	Gen2_Mut0_ID7	1.3092	Random
Full	Furrowed	Random_Full_Fr_2	3	Gen3_Mut0_ID8	20.3658	Random
Full	Furrowed	Random_Full_Fr_2	3	Gen3_Mut0_ID6	3.5743	Random
Full	Furrowed	Random_Full_Fr_2	3	Gen2_Mut0_ID11	6.9311	Random
Full	Furrowed	Random_Full_Fr_2	3	Gen3_Mut0_ID11	5.6906	Random
Full	Furrowed	Random_Full_Fr_2	3	Gen2_Mut0_ID10	9.159	Random
Full	Furrowed	Random_Full_Fr_2	3	Gen0_Mut0_ID13	6.3766	Random
Full	Furrowed	Random_Full_Fr_2	3	Gen2_Mut0_ID3	1.8724	Random
Full	Furrowed	Random_Full_Fr_2	3	Gen3_Mut0_IDR3	0.9807	Random
Full	Furrowed	Random_Full_Fr_2	3	Gen3_Mut0_ID10	26.4463	Random
Full	Furrowed	Random_Full_Fr_2	3	Gen3_Mut0_ID7	1.2182	Random
Full	Furrowed	Random_Full_Fr_2	3	Gen0_Mut0_ID19	5.2171	Random
Full	Furrowed	Random_Full_Fr_2	3	Gen3_Mut0_ID1	1.906	Random
Full	Furrowed	Random_Full_Fr_2	3	Gen2_Mut0_ID9	1.8601	Random
Full	Furrowed	Random_Full_Fr_2	3	Gen2_Mut0_ID1	18.7888	Random
Full	Furrowed	Random_Full_Fr_2	3	Gen3_Mut0_IDR2	22.4692	Random
Full	Furrowed	Random_Full_Fr_2	3	Gen1_Mut0_ID2	22.7258	Random
Full	Furrowed	Random_Full_Fr_2	3	Gen2_Mut0_ID0	5.839	Random
Full	Furrowed	Random_Full_Fr_2	3	Gen2_Mut0_ID4	20.7385	Random
Full	Furrowed	Random_Full_Fr_2	3	Gen0_Mut0_ID6	23.2327	Random
Full	Furrowed	Random_Full_Fr_2	3	Gen3_Mut0_ID3	0.2248	Random
Full	Furrowed	Random_Full_Fr_2	3	Gen3_Mut0_ID2	6.0256	Random
Full	Furrowed	Random_Full_Fr_2	3	Gen3_Mut0_ID0	12.9657	Random
Full	Furrowed	Random_Full_Fr_2	3	Gen3_Mut0_IDR1	0.1037	Random
Full	Furrowed	Random_Full_Fr_2	4	Gen4_Mut0_ID5	9.9173	Random
Full	Furrowed	Random_Full_Fr_2	4	Gen4_Mut0_IDR1	7.3486	Random
Full	Furrowed	Random_Full_Fr_2	4	Gen3_Mut0_IDR1	0.1037	Random
Full	Furrowed	Random_Full_Fr_2	4	Gen1_Mut0_ID2	22.7258	Random
Full	Furrowed	Random_Full_Fr_2	4	Gen3_Mut0_ID11	5.6906	Random
Full	Furrowed	Random_Full_Fr_2	4	Gen4_Mut0_ID2	1.5175	Random
Full	Furrowed	Random_Full_Fr_2	4	Gen0_Mut0_ID13	6.3766	Random
Full	Furrowed	Random_Full_Fr_2	4	Gen4_Mut0_IDR2	5.221	Random
Full	Furrowed	Random_Full_Fr_2	4	Gen3_Mut0_IDR3	0.9807	Random
Full	Furrowed	Random_Full_Fr_2	4	Gen2_Mut0_ID3	1.8724	Random
Full	Furrowed	Random_Full_Fr_2	4	Gen4_Mut0_ID9	5.9626	Random
Full	Furrowed	Random_Full_Fr_2	4	Gen4_Mut0_ID10	20.8987	Random
Full	Furrowed	Random_Full_Fr_2	4	Gen4_Mut0_IDR0	17.9359	Random
Full	Furrowed	Random_Full_Fr_2	4	Gen4_Mut0_ID8	19.5664	Random
Full	Furrowed	Random_Full_Fr_2	4	Gen4_Mut0_ID7	0.2493	Random
Full	Furrowed	Random_Full_Fr_2	4	Gen4_Mut0_ID0	1.6216	Random
Full	Furrowed	Random_Full_Fr_2	4	Gen2_Mut0_ID7	1.3092	Random
Full	Furrowed	Random_Full_Fr_2	4	Gen2_Mut0_ID9	1.8601	Random
Full	Furrowed	Random_Full_Fr_2	4	Gen3_Mut0_ID1	1.906	Random
Full	Furrowed	Random_Full_Fr_2	4	Gen3_Mut0_ID3	0.2248	Random
Full	Furrowed	Random_Full_Fr_2	4	Gen4_Mut0_ID3	3.5016	Random
Full	Furrowed	Random_Full_Fr_2	4	Gen0_Mut0_ID6	23.2327	Random
Full	Furrowed	Random_Full_Fr_2	4	Gen4_Mut0_ID1	3.2293	Random
Full	Furrowed	Random_Full_Fr_2	4	Gen2_Mut0_ID10	9.159	Random
Full	Furrowed	Random_Full_Fr_2	5	Gen4_Mut0_ID8	19.5664	Random
Full	Furrowed	Random_Full_Fr_2	5	Gen5_Mut0_ID6	0	Random
Full	Furrowed	Random_Full_Fr_2	5	Gen3_Mut0_ID11	5.6906	Random
Full	Furrowed	Random_Full_Fr_2	5	Gen5_Mut0_ID3	0.8275	Random
Full	Furrowed	Random_Full_Fr_2	5	Gen4_Mut0_ID9	5.9626	Random
Full	Furrowed	Random_Full_Fr_2	5	Gen5_Mut0_ID9	0.9853	Random
Full	Furrowed	Random_Full_Fr_2	5	Gen5_Mut0_ID5	0.1729	Random
Full	Furrowed	Random_Full_Fr_2	5	Gen0_Mut0_ID13	6.3766	Random
Full	Furrowed	Random_Full_Fr_2	5	Gen4_Mut0_IDR1	7.3486	Random
Full	Furrowed	Random_Full_Fr_2	5	Gen3_Mut0_ID1	1.906	Random
Full	Furrowed	Random_Full_Fr_2	5	Gen5_Mut0_ID7	4.2654	Random
Full	Furrowed	Random_Full_Fr_2	5	Gen5_Mut0_ID2	2.804	Random
Full	Furrowed	Random_Full_Fr_2	5	Gen5_Mut0_ID11	14.9856	Random
Full	Furrowed	Random_Full_Fr_2	5	Gen5_Mut0_ID4	0.3238	Random
Full	Furrowed	Random_Full_Fr_2	5	Gen3_Mut0_ID3	0.2248	Random
Full	Furrowed	Random_Full_Fr_2	5	Gen5_Mut0_ID8	11.6666	Random
Full	Furrowed	Random_Full_Fr_2	5	Gen5_Mut0_ID10	0.0794	Random
Full	Furrowed	Random_Full_Fr_2	5	Gen3_Mut0_IDR3	0.9807	Random
Full	Furrowed	Random_Full_Fr_2	5	Gen2_Mut0_ID3	1.8724	Random
Full	Furrowed	Random_Full_Fr_2	5	Gen1_Mut0_ID2	22.7258	Random
Full	Furrowed	Random_Full_Fr_2	5	Gen3_Mut0_IDR1	0.1037	Random
Full	Furrowed	Random_Full_Fr_2	5	Gen5_Mut0_IDR0	9.1723	Random
Full	Furrowed	Random_Full_Fr_2	5	Gen4_Mut0_ID7	0.2493	Random
Full	Furrowed	Random_Full_Fr_2	5	Gen5_Mut0_ID0	6.9997	Random
Full	Furrowed	Random_Full_Fr_2	6	Gen0_Mut0_ID13	6.3766	Random
Full	Furrowed	Random_Full_Fr_2	6	Gen6_Mut0_ID10	13.5547	Random
Full	Furrowed	Random_Full_Fr_2	6	Gen5_Mut0_ID11	14.9856	Random
Full	Furrowed	Random_Full_Fr_2	6	Gen3_Mut0_ID3	0.2248	Random
Full	Furrowed	Random_Full_Fr_2	6	Gen5_Mut0_ID0	6.9997	Random
Full	Furrowed	Random_Full_Fr_2	6	Gen3_Mut0_ID1	1.906	Random
Full	Furrowed	Random_Full_Fr_2	6	Gen2_Mut0_ID3	1.8724	Random
Full	Furrowed	Random_Full_Fr_2	6	Gen5_Mut0_ID4	0.3238	Random
Full	Furrowed	Random_Full_Fr_2	6	Gen6_Mut0_ID1	2.6096	Random
Full	Furrowed	Random_Full_Fr_2	6	Gen4_Mut0_ID8	19.5664	Random
Full	Furrowed	Random_Full_Fr_2	6	Gen5_Mut0_ID6	0	Random
Full	Furrowed	Random_Full_Fr_2	6	Gen6_Mut0_ID6	3.4954	Random
Full	Furrowed	Random_Full_Fr_2	6	Gen6_Mut0_ID4	0.1001	Random
Full	Furrowed	Random_Full_Fr_2	6	Gen3_Mut0_IDR1	0.1037	Random
Full	Furrowed	Random_Full_Fr_2	6	Gen5_Mut0_ID5	0.1729	Random
Full	Furrowed	Random_Full_Fr_2	6	Gen6_Mut0_ID11	4.4612	Random
Full	Furrowed	Random_Full_Fr_2	6	Gen6_Mut0_IDR0	5.7921	Random
Full	Furrowed	Random_Full_Fr_2	6	Gen1_Mut0_ID2	22.7258	Random
Full	Furrowed	Random_Full_Fr_2	6	Gen6_Mut0_ID0	15.2603	Random
Full	Furrowed	Random_Full_Fr_2	6	Gen6_Mut0_ID2	3.779	Random
Full	Furrowed	Random_Full_Fr_2	6	Gen6_Mut0_ID3	0.069	Random
Full	Furrowed	Random_Full_Fr_2	6	Gen6_Mut0_ID7	6.3349	Random
Full	Furrowed	Random_Full_Fr_2	6	Gen6_Mut0_ID5	0	Random
Full	Furrowed	Random_Full_Fr_2	6	Gen6_Mut0_ID8	26.1441	Random
Full	Furrowed	Random_Full_Fr_2	7	Gen7_Mut0_ID1	11.0164	Random
Full	Furrowed	Random_Full_Fr_2	7	Gen7_Mut0_ID3	0.0644	Random
Full	Furrowed	Random_Full_Fr_2	7	Gen7_Mut0_ID9	22.8919	Random
Full	Furrowed	Random_Full_Fr_2	7	Gen5_Mut0_ID5	0.1729	Random
Full	Furrowed	Random_Full_Fr_2	7	Gen3_Mut0_ID3	0.2248	Random
Full	Furrowed	Random_Full_Fr_2	7	Gen5_Mut0_ID0	6.9997	Random
Full	Furrowed	Random_Full_Fr_2	7	Gen3_Mut0_IDR1	0.1037	Random
Full	Furrowed	Random_Full_Fr_2	7	Gen6_Mut0_ID3	0.069	Random
Full	Furrowed	Random_Full_Fr_2	7	Gen3_Mut0_ID1	1.906	Random
Full	Furrowed	Random_Full_Fr_2	7	Gen7_Mut0_ID7	10.6528	Random
Full	Furrowed	Random_Full_Fr_2	7	Gen7_Mut0_ID4	21.9723	Random
Full	Furrowed	Random_Full_Fr_2	7	Gen5_Mut0_ID4	0.3238	Random
Full	Furrowed	Random_Full_Fr_2	7	Gen7_Mut0_ID2	0.1344	Random
Full	Furrowed	Random_Full_Fr_2	7	Gen6_Mut0_ID7	6.3349	Random
Full	Furrowed	Random_Full_Fr_2	7	Gen7_Mut0_ID11	0.2412	Random
Full	Furrowed	Random_Full_Fr_2	7	Gen7_Mut0_ID10	4.0622	Random
Full	Furrowed	Random_Full_Fr_2	7	Gen2_Mut0_ID3	1.8724	Random
Full	Furrowed	Random_Full_Fr_2	7	Gen7_Mut0_ID8	10.7723	Random
Full	Furrowed	Random_Full_Fr_2	7	Gen6_Mut0_ID5	0	Random
Full	Furrowed	Random_Full_Fr_2	7	Gen7_Mut0_ID5	1.0633	Random
Full	Furrowed	Random_Full_Fr_2	7	Gen1_Mut0_ID2	22.7258	Random
Full	Furrowed	Random_Full_Fr_2	7	Gen7_Mut0_IDR0	14.9372	Random
Full	Furrowed	Random_Full_Fr_2	7	Gen7_Mut0_ID6	4.1092	Random
Full	Furrowed	Random_Full_Fr_2	7	Gen0_Mut0_ID13	6.3766	Random
Full	Furrowed	Random_Full_Fr_2	8	Gen5_Mut0_ID4	0.3238	Random
Full	Furrowed	Random_Full_Fr_2	8	Gen7_Mut0_ID9	22.8919	Random
Full	Furrowed	Random_Full_Fr_2	8	Gen8_Mut0_IDR1	0.1805	Random
Full	Furrowed	Random_Full_Fr_2	8	Gen3_Mut0_ID3	0.2248	Random
Full	Furrowed	Random_Full_Fr_2	8	Gen7_Mut0_IDR0	14.9372	Random
Full	Furrowed	Random_Full_Fr_2	8	Gen8_Mut0_ID11	11.703	Random
Full	Furrowed	Random_Full_Fr_2	8	Gen8_Mut0_IDR2	1.6807	Random
Full	Furrowed	Random_Full_Fr_2	8	Gen8_Mut0_ID0	0.1868	Random
Full	Furrowed	Random_Full_Fr_2	8	Gen7_Mut0_ID2	0.1344	Random
Full	Furrowed	Random_Full_Fr_2	8	Gen8_Mut0_ID2	0.6522	Random
Full	Furrowed	Random_Full_Fr_2	8	Gen8_Mut0_ID3	0.4632	Random
Full	Furrowed	Random_Full_Fr_2	8	Gen6_Mut0_ID3	0.069	Random
Full	Furrowed	Random_Full_Fr_2	8	Gen8_Mut0_IDR0	6.5313	Random
Full	Furrowed	Random_Full_Fr_2	8	Gen8_Mut0_ID4	12.8091	Random
Full	Furrowed	Random_Full_Fr_2	8	Gen7_Mut0_ID3	0.0644	Random
Full	Furrowed	Random_Full_Fr_2	8	Gen8_Mut0_ID6	5.4753	Random
Full	Furrowed	Random_Full_Fr_2	8	Gen1_Mut0_ID2	22.7258	Random
Full	Furrowed	Random_Full_Fr_2	8	Gen3_Mut0_IDR1	0.1037	Random
Full	Furrowed	Random_Full_Fr_2	8	Gen7_Mut0_ID6	4.1092	Random
Full	Furrowed	Random_Full_Fr_2	8	Gen8_Mut0_ID5	0.6062	Random
Full	Furrowed	Random_Full_Fr_2	8	Gen0_Mut0_ID13	6.3766	Random
Full	Furrowed	Random_Full_Fr_2	8	Gen6_Mut0_ID5	0	Random
Full	Furrowed	Random_Full_Fr_2	8	Gen8_Mut0_ID1	15.2842	Random
Full	Furrowed	Random_Full_Fr_2	8	Gen8_Mut0_ID10	2.7987	Random
Full	Furrowed	Random_Full_Fr_2	9	Gen8_Mut0_ID5	0.6062	Random
Full	Furrowed	Random_Full_Fr_2	9	Gen9_Mut0_ID2	6.7477	Random
Full	Furrowed	Random_Full_Fr_2	9	Gen9_Mut0_ID0	1.4053	Random
Full	Furrowed	Random_Full_Fr_2	9	Gen8_Mut0_IDR2	1.6807	Random
Full	Furrowed	Random_Full_Fr_2	9	Gen9_Mut0_ID11	14.6625	Random
Full	Furrowed	Random_Full_Fr_2	9	Gen9_Mut0_IDR4	0.3201	Random
Full	Furrowed	Random_Full_Fr_2	9	Gen8_Mut0_ID3	0.4632	Random
Full	Furrowed	Random_Full_Fr_2	9	Gen9_Mut0_ID1	0.0325	Random
Full	Furrowed	Random_Full_Fr_2	9	Gen9_Mut0_IDR0	23.5647	Random
Full	Furrowed	Random_Full_Fr_2	9	Gen7_Mut0_ID2	0.1344	Random
Full	Furrowed	Random_Full_Fr_2	9	Gen9_Mut0_IDR3	0	Random
Full	Furrowed	Random_Full_Fr_2	9	Gen9_Mut0_ID8	0.268	Random
Full	Furrowed	Random_Full_Fr_2	9	Gen3_Mut0_IDR1	0.1037	Random
Full	Furrowed	Random_Full_Fr_2	9	Gen8_Mut0_ID2	0.6522	Random
Full	Furrowed	Random_Full_Fr_2	9	Gen9_Mut0_ID9	0.5336	Random
Full	Furrowed	Random_Full_Fr_2	9	Gen1_Mut0_ID2	22.7258	Random
Full	Furrowed	Random_Full_Fr_2	9	Gen7_Mut0_ID6	4.1092	Random
Full	Furrowed	Random_Full_Fr_2	9	Gen8_Mut0_ID6	5.4753	Random
Full	Furrowed	Random_Full_Fr_2	9	Gen9_Mut0_IDR2	6.552	Random
Full	Furrowed	Random_Full_Fr_2	9	Gen9_Mut0_IDR1	15.5987	Random
Full	Furrowed	Random_Full_Fr_2	9	Gen7_Mut0_ID3	0.0644	Random
Full	Furrowed	Random_Full_Fr_2	9	Gen8_Mut0_ID1	15.2842	Random
Full	Furrowed	Random_Full_Fr_2	9	Gen9_Mut0_ID7	0.0727	Random
Full	Furrowed	Random_Full_Fr_2	9	Gen8_Mut0_IDR0	6.5313	Random
Full	Furrowed	Random_Full_Fr_2	10	Gen10_Mut0_ID10	0.2843	Random
Full	Furrowed	Random_Full_Fr_2	10	Gen9_Mut0_ID8	0.268	Random
Full	Furrowed	Random_Full_Fr_2	10	Gen9_Mut0_ID7	0.0727	Random
Full	Furrowed	Random_Full_Fr_2	10	Gen9_Mut0_IDR3	0	Random
Full	Furrowed	Random_Full_Fr_2	10	Gen9_Mut0_IDR2	6.552	Random
Full	Furrowed	Random_Full_Fr_2	10	Gen8_Mut0_IDR2	1.6807	Random
Full	Furrowed	Random_Full_Fr_2	10	Gen10_Mut0_ID5	1.0478	Random
Full	Furrowed	Random_Full_Fr_2	10	Gen10_Mut0_ID3	3.885	Random
Full	Furrowed	Random_Full_Fr_2	10	Gen10_Mut0_ID8	1.9429	Random
Full	Furrowed	Random_Full_Fr_2	10	Gen9_Mut0_IDR4	0.3201	Random
Full	Furrowed	Random_Full_Fr_2	10	Gen9_Mut0_ID2	6.7477	Random
Full	Furrowed	Random_Full_Fr_2	10	Gen10_Mut0_ID11	0	Random
Full	Furrowed	Random_Full_Fr_2	10	Gen8_Mut0_ID5	0.6062	Random
Full	Furrowed	Random_Full_Fr_2	10	Gen10_Mut0_ID4	1.3685	Random
Full	Furrowed	Random_Full_Fr_2	10	Gen7_Mut0_ID6	4.1092	Random
Full	Furrowed	Random_Full_Fr_2	10	Gen1_Mut0_ID2	22.7258	Random
Full	Furrowed	Random_Full_Fr_2	10	Gen9_Mut0_ID9	0.5336	Random
Full	Furrowed	Random_Full_Fr_2	10	Gen10_Mut0_ID2	19.5683	Random
Full	Furrowed	Random_Full_Fr_2	10	Gen10_Mut0_IDR1	0.0617	Random
Full	Furrowed	Random_Full_Fr_2	10	Gen10_Mut0_ID7	6.5555	Random
Full	Furrowed	Random_Full_Fr_2	10	Gen10_Mut0_ID9	1.9932	Random
Full	Furrowed	Random_Full_Fr_2	10	Gen8_Mut0_ID6	5.4753	Random
Full	Furrowed	Random_Full_Fr_2	10	Gen10_Mut0_ID0	0.1937	Random
Full	Furrowed	Random_Full_Fr_2	10	Gen10_Mut0_ID1	0.5383	Random
Full	Furrowed	Random_Full_Fr_2	11	Gen11_Mut0_IDR0	0.2747	Random
Full	Furrowed	Random_Full_Fr_2	11	Gen11_Mut0_ID9	1.5189	Random
Full	Furrowed	Random_Full_Fr_2	11	Gen11_Mut0_ID5	0.6003	Random
Full	Furrowed	Random_Full_Fr_2	11	Gen10_Mut0_ID3	3.885	Random
Full	Furrowed	Random_Full_Fr_2	11	Gen11_Mut0_ID7	1.9198	Random
Full	Furrowed	Random_Full_Fr_2	11	Gen10_Mut0_ID10	0.2843	Random
Full	Furrowed	Random_Full_Fr_2	11	Gen11_Mut0_ID8	0.1323	Random
Full	Furrowed	Random_Full_Fr_2	11	Gen11_Mut0_ID6	1.1565	Random
Full	Furrowed	Random_Full_Fr_2	11	Gen9_Mut0_ID9	0.5336	Random
Full	Furrowed	Random_Full_Fr_2	11	Gen9_Mut0_IDR3	0	Random
Full	Furrowed	Random_Full_Fr_2	11	Gen7_Mut0_ID6	4.1092	Random
Full	Furrowed	Random_Full_Fr_2	11	Gen10_Mut0_ID8	1.9429	Random
Full	Furrowed	Random_Full_Fr_2	11	Gen10_Mut0_ID1	0.5383	Random
Full	Furrowed	Random_Full_Fr_2	11	Gen1_Mut0_ID2	22.7258	Random
Full	Furrowed	Random_Full_Fr_2	11	Gen11_Mut0_ID2	1.1841	Random
Full	Furrowed	Random_Full_Fr_2	11	Gen11_Mut0_ID10	2.243	Random
Full	Furrowed	Random_Full_Fr_2	11	Gen9_Mut0_ID2	6.7477	Random
Full	Furrowed	Random_Full_Fr_2	11	Gen10_Mut0_ID4	1.3685	Random
Full	Furrowed	Random_Full_Fr_2	11	Gen9_Mut0_IDR4	0.3201	Random
Full	Furrowed	Random_Full_Fr_2	11	Gen11_Mut0_ID3	16.5667	Random
Full	Furrowed	Random_Full_Fr_2	11	Gen11_Mut0_ID0	6.0624	Random
Full	Furrowed	Random_Full_Fr_2	11	Gen10_Mut0_ID9	1.9932	Random
Full	Furrowed	Random_Full_Fr_2	11	Gen11_Mut0_IDR1	1.45	Random
Full	Furrowed	Random_Full_Fr_2	11	Gen11_Mut0_ID1	4.5768	Random
Full	Furrowed	Random_Full_Fr_2	12	Gen11_Mut0_ID1	4.5768	Random
Full	Furrowed	Random_Full_Fr_2	12	Gen12_Mut0_IDR4	0	Random
Full	Furrowed	Random_Full_Fr_2	12	Gen12_Mut0_ID9	2.123	Random
Full	Furrowed	Random_Full_Fr_2	12	Gen11_Mut0_ID9	1.5189	Random
Full	Furrowed	Random_Full_Fr_2	12	Gen10_Mut0_ID3	3.885	Random
Full	Furrowed	Random_Full_Fr_2	12	Gen12_Mut0_ID5	6.837	Random
Full	Furrowed	Random_Full_Fr_2	12	Gen11_Mut0_ID8	0.1323	Random
Full	Furrowed	Random_Full_Fr_2	12	Gen11_Mut0_ID5	0.6003	Random
Full	Furrowed	Random_Full_Fr_2	12	Gen9_Mut0_ID2	6.7477	Random
Full	Furrowed	Random_Full_Fr_2	12	Gen11_Mut0_IDR1	1.45	Random
Full	Furrowed	Random_Full_Fr_2	12	Gen11_Mut0_ID2	1.1841	Random
Full	Furrowed	Random_Full_Fr_2	12	Gen11_Mut0_ID0	6.0624	Random
Full	Furrowed	Random_Full_Fr_2	12	Gen12_Mut0_ID10	0.2241	Random
Full	Furrowed	Random_Full_Fr_2	12	Gen12_Mut0_ID8	5.0045	Random
Full	Furrowed	Random_Full_Fr_2	12	Gen12_Mut0_ID0	0.7417	Random
Full	Furrowed	Random_Full_Fr_2	12	Gen12_Mut0_IDR3	0.3231	Random
Full	Furrowed	Random_Full_Fr_2	12	Gen12_Mut0_ID6	4.4766	Random
Full	Furrowed	Random_Full_Fr_2	12	Gen12_Mut0_IDR2	0.5354	Random
Full	Furrowed	Random_Full_Fr_2	12	Gen12_Mut0_IDR1	2.0402	Random
Full	Furrowed	Random_Full_Fr_2	12	Gen12_Mut0_ID1	0.1821	Random
Full	Furrowed	Random_Full_Fr_2	12	Gen11_Mut0_ID7	1.9198	Random
Full	Furrowed	Random_Full_Fr_2	12	Gen11_Mut0_IDR0	0.2747	Random
Full	Furrowed	Random_Full_Fr_2	12	Gen12_Mut0_ID11	0.6939	Random
Full	Furrowed	Random_Full_Fr_2	12	Gen11_Mut0_ID6	1.1565	Random
Full	Furrowed	Random_Full_Fr_2	13	Gen13_Mut0_ID7	0.2388	Random
Full	Furrowed	Random_Full_Fr_2	13	Gen11_Mut0_ID6	1.1565	Random
Full	Furrowed	Random_Full_Fr_2	13	Gen12_Mut0_ID0	0.7417	Random
Full	Furrowed	Random_Full_Fr_2	13	Gen13_Mut0_ID8	4.8696	Random
Full	Furrowed	Random_Full_Fr_2	13	Gen11_Mut0_ID0	6.0624	Random
Full	Furrowed	Random_Full_Fr_2	13	Gen10_Mut0_ID3	3.885	Random
Full	Furrowed	Random_Full_Fr_2	13	Gen12_Mut0_ID11	0.6939	Random
Full	Furrowed	Random_Full_Fr_2	13	Gen13_Mut0_ID9	0.2067	Random
Full	Furrowed	Random_Full_Fr_2	13	Gen13_Mut0_ID5	0.4807	Random
Full	Furrowed	Random_Full_Fr_2	13	Gen13_Mut0_ID1	0.4399	Random
Full	Furrowed	Random_Full_Fr_2	13	Gen13_Mut0_ID10	3.2528	Random
Full	Furrowed	Random_Full_Fr_2	13	Gen13_Mut0_ID6	6.6912	Random
Full	Furrowed	Random_Full_Fr_2	13	Gen12_Mut0_ID10	0.2241	Random
Full	Furrowed	Random_Full_Fr_2	13	Gen13_Mut0_IDR1	2.7498	Random
Full	Furrowed	Random_Full_Fr_2	13	Gen12_Mut0_IDR3	0.3231	Random
Full	Furrowed	Random_Full_Fr_2	13	Gen11_Mut0_IDR1	1.45	Random
Full	Furrowed	Random_Full_Fr_2	13	Gen9_Mut0_ID2	6.7477	Random
Full	Furrowed	Random_Full_Fr_2	13	Gen12_Mut0_ID1	0.1821	Random
Full	Furrowed	Random_Full_Fr_2	13	Gen12_Mut0_ID9	2.123	Random
Full	Furrowed	Random_Full_Fr_2	13	Gen13_Mut0_ID11	0.4751	Random
Full	Furrowed	Random_Full_Fr_2	13	Gen13_Mut0_ID2	1.3991	Random
Full	Furrowed	Random_Full_Fr_2	13	Gen11_Mut0_ID9	1.5189	Random
Full	Furrowed	Random_Full_Fr_2	13	Gen13_Mut0_ID0	1.3291	Random
Full	Furrowed	Random_Full_Fr_2	13	Gen13_Mut0_IDR3	4.4808	Random
Full	Furrowed	Random_Full_Fr_2	14	Gen14_Mut0_ID2	2.3642	Random
Full	Furrowed	Random_Full_Fr_2	14	Gen11_Mut0_IDR1	1.45	Random
Full	Furrowed	Random_Full_Fr_2	14	Gen14_Mut0_ID8	5.7569	Random
Full	Furrowed	Random_Full_Fr_2	14	Gen14_Mut0_IDR2	3.8826	Random
Full	Furrowed	Random_Full_Fr_2	14	Gen14_Mut0_ID6	0.4141	Random
Full	Furrowed	Random_Full_Fr_2	14	Gen12_Mut0_ID11	0.6939	Random
Full	Furrowed	Random_Full_Fr_2	14	Gen14_Mut0_ID10	0.1468	Random
Full	Furrowed	Random_Full_Fr_2	14	Gen13_Mut0_ID8	4.8696	Random
Full	Furrowed	Random_Full_Fr_2	14	Gen14_Mut0_ID5	11.8447	Random
Full	Furrowed	Random_Full_Fr_2	14	Gen14_Mut0_ID9	4.0267	Random
Full	Furrowed	Random_Full_Fr_2	14	Gen14_Mut0_ID11	0.2349	Random
Full	Furrowed	Random_Full_Fr_2	14	Gen11_Mut0_ID0	6.0624	Random
Full	Furrowed	Random_Full_Fr_2	14	Gen13_Mut0_ID5	0.4807	Random
Full	Furrowed	Random_Full_Fr_2	14	Gen12_Mut0_ID9	2.123	Random
Full	Furrowed	Random_Full_Fr_2	14	Gen14_Mut0_IDR0	0.3177	Random
Full	Furrowed	Random_Full_Fr_2	14	Gen14_Mut0_ID0	0	Random
Full	Furrowed	Random_Full_Fr_2	14	Gen11_Mut0_ID6	1.1565	Random
Full	Furrowed	Random_Full_Fr_2	14	Gen13_Mut0_ID1	0.4399	Random
Full	Furrowed	Random_Full_Fr_2	14	Gen13_Mut0_ID2	1.3991	Random
Full	Furrowed	Random_Full_Fr_2	14	Gen14_Mut0_ID7	1.7438	Random
Full	Furrowed	Random_Full_Fr_2	14	Gen14_Mut0_ID4	0.2002	Random
Full	Furrowed	Random_Full_Fr_2	14	Gen13_Mut0_ID6	6.6912	Random
Full	Furrowed	Random_Full_Fr_2	14	Gen12_Mut0_ID1	0.1821	Random
Full	Furrowed	Random_Full_Fr_2	14	Gen13_Mut0_ID7	0.2388	Random
Full	Furrowed	Random_Full_Fr_2	15	Gen13_Mut0_ID8	4.8696	Random
Full	Furrowed	Random_Full_Fr_2	15	Gen13_Mut0_ID1	0.4399	Random
Full	Furrowed	Random_Full_Fr_2	15	Gen15_Mut0_ID3	2.5077	Random
Full	Furrowed	Random_Full_Fr_2	15	Gen14_Mut0_IDR0	0.3177	Random
Full	Furrowed	Random_Full_Fr_2	15	Gen15_Mut0_ID5	0	Random
Full	Furrowed	Random_Full_Fr_2	15	Gen15_Mut0_IDR1	0.7055	Random
Full	Furrowed	Random_Full_Fr_2	15	Gen12_Mut0_ID1	0.1821	Random
Full	Furrowed	Random_Full_Fr_2	15	Gen12_Mut0_ID9	2.123	Random
Full	Furrowed	Random_Full_Fr_2	15	Gen14_Mut0_ID11	0.2349	Random
Full	Furrowed	Random_Full_Fr_2	15	Gen15_Mut0_ID1	0.1734	Random
Full	Furrowed	Random_Full_Fr_2	15	Gen15_Mut0_ID11	0.5556	Random
Full	Furrowed	Random_Full_Fr_2	15	Gen15_Mut0_IDR3	5.7418	Random
Full	Furrowed	Random_Full_Fr_2	15	Gen13_Mut0_ID5	0.4807	Random
Full	Furrowed	Random_Full_Fr_2	15	Gen14_Mut0_ID4	0.2002	Random
Full	Furrowed	Random_Full_Fr_2	15	Gen14_Mut0_ID7	1.7438	Random
Full	Furrowed	Random_Full_Fr_2	15	Gen15_Mut0_ID10	0.5706	Random
Full	Furrowed	Random_Full_Fr_2	15	Gen14_Mut0_ID8	5.7569	Random
Full	Furrowed	Random_Full_Fr_2	15	Gen11_Mut0_IDR1	1.45	Random
Full	Furrowed	Random_Full_Fr_2	15	Gen14_Mut0_ID0	0	Random
Full	Furrowed	Random_Full_Fr_2	15	Gen15_Mut0_ID8	10.8356	Random
Full	Furrowed	Random_Full_Fr_2	15	Gen15_Mut0_IDR2	1.1443	Random
Full	Furrowed	Random_Full_Fr_2	15	Gen15_Mut0_ID9	1.0564	Random
Full	Furrowed	Random_Full_Fr_2	15	Gen15_Mut0_ID4	1.9147	Random
Full	Furrowed	Random_Full_Fr_2	15	Gen15_Mut0_ID0	0.5104	Random
Full	Furrowed	Random_Full_Fr_3	0	Gen0_Mut0_ID16	13.7153	Random
Full	Furrowed	Random_Full_Fr_3	0	Gen0_Mut0_ID7	13.9876	Random
Full	Furrowed	Random_Full_Fr_3	0	Gen0_Mut0_ID4	22.5375	Random
Full	Furrowed	Random_Full_Fr_3	0	Gen0_Mut0_ID10	23.5666	Random
Full	Furrowed	Random_Full_Fr_3	0	Gen0_Mut0_ID22	1.5	Random
Full	Furrowed	Random_Full_Fr_3	0	Gen0_Mut0_ID0	6.9246	Random
Full	Furrowed	Random_Full_Fr_3	0	Gen0_Mut0_ID17	9.0614	Random
Full	Furrowed	Random_Full_Fr_3	0	Gen0_Mut0_ID9	17.3492	Random
Full	Furrowed	Random_Full_Fr_3	0	Gen0_Mut0_ID14	16.4775	Random
Full	Furrowed	Random_Full_Fr_3	0	Gen0_Mut0_ID23	12.0079	Random
Full	Furrowed	Random_Full_Fr_3	0	Gen0_Mut0_ID2	20.468	Random
Full	Furrowed	Random_Full_Fr_3	0	Gen0_Mut0_ID18	11.9481	Random
Full	Furrowed	Random_Full_Fr_3	0	Gen0_Mut0_ID11	10.3294	Random
Full	Furrowed	Random_Full_Fr_3	0	Gen0_Mut0_ID5	25.052	Random
Full	Furrowed	Random_Full_Fr_3	0	Gen0_Mut0_ID19	5.2195	Random
Full	Furrowed	Random_Full_Fr_3	0	Gen0_Mut0_ID13	5.0278	Random
Full	Furrowed	Random_Full_Fr_3	0	Gen0_Mut0_ID12	13.5764	Random
Full	Furrowed	Random_Full_Fr_3	0	Gen0_Mut0_ID3	12.8906	Random
Full	Furrowed	Random_Full_Fr_3	0	Gen0_Mut0_ID21	19.8438	Random
Full	Furrowed	Random_Full_Fr_3	0	Gen0_Mut0_ID8	0.9733	Random
Full	Furrowed	Random_Full_Fr_3	0	Gen0_Mut0_ID6	23.2076	Random
Full	Furrowed	Random_Full_Fr_3	0	Gen0_Mut0_ID15	27.9818	Random
Full	Furrowed	Random_Full_Fr_3	0	Gen0_Mut0_ID1	4.1931	Random
Full	Furrowed	Random_Full_Fr_3	0	Gen0_Mut0_ID20	11.9595	Random
Full	Furrowed	Random_Full_Fr_3	1	Gen0_Mut0_ID9	17.3492	Random
Full	Furrowed	Random_Full_Fr_3	1	Gen0_Mut0_ID15	27.9818	Random
Full	Furrowed	Random_Full_Fr_3	1	Gen1_Mut0_ID10	24.0721	Random
Full	Furrowed	Random_Full_Fr_3	1	Gen1_Mut0_ID3	16.9494	Random
Full	Furrowed	Random_Full_Fr_3	1	Gen1_Mut0_ID4	3.9664	Random
Full	Furrowed	Random_Full_Fr_3	1	Gen1_Mut0_ID5	21.2397	Random
Full	Furrowed	Random_Full_Fr_3	1	Gen0_Mut0_ID1	4.1931	Random
Full	Furrowed	Random_Full_Fr_3	1	Gen0_Mut0_ID3	12.8906	Random
Full	Furrowed	Random_Full_Fr_3	1	Gen0_Mut0_ID14	16.4775	Random
Full	Furrowed	Random_Full_Fr_3	1	Gen0_Mut0_ID4	22.5375	Random
Full	Furrowed	Random_Full_Fr_3	1	Gen0_Mut0_ID13	5.0278	Random
Full	Furrowed	Random_Full_Fr_3	1	Gen1_Mut0_ID9	6.034	Random
Full	Furrowed	Random_Full_Fr_3	1	Gen0_Mut0_ID11	10.3294	Random
Full	Furrowed	Random_Full_Fr_3	1	Gen1_Mut0_ID11	12.634	Random
Full	Furrowed	Random_Full_Fr_3	1	Gen1_Mut0_ID0	25.4202	Random
Full	Furrowed	Random_Full_Fr_3	1	Gen1_Mut0_ID7	10.1979	Random
Full	Furrowed	Random_Full_Fr_3	1	Gen1_Mut0_ID6	20.0586	Random
Full	Furrowed	Random_Full_Fr_3	1	Gen1_Mut0_ID2	14.8738	Random
Full	Furrowed	Random_Full_Fr_3	1	Gen0_Mut0_ID22	1.5	Random
Full	Furrowed	Random_Full_Fr_3	1	Gen1_Mut0_ID1	15.195	Random
Full	Furrowed	Random_Full_Fr_3	1	Gen0_Mut0_ID7	13.9876	Random
Full	Furrowed	Random_Full_Fr_3	1	Gen0_Mut0_ID2	20.468	Random
Full	Furrowed	Random_Full_Fr_3	1	Gen0_Mut0_ID0	6.9246	Random
Full	Furrowed	Random_Full_Fr_3	1	Gen1_Mut0_ID8	14.6164	Random
Full	Furrowed	Random_Full_Fr_3	2	Gen2_Mut0_ID9	5.2573	Random
Full	Furrowed	Random_Full_Fr_3	2	Gen2_Mut0_ID1	10.0661	Random
Full	Furrowed	Random_Full_Fr_3	2	Gen0_Mut0_ID11	10.3294	Random
Full	Furrowed	Random_Full_Fr_3	2	Gen0_Mut0_ID1	4.1931	Random
Full	Furrowed	Random_Full_Fr_3	2	Gen2_Mut0_ID4	28.7282	Random
Full	Furrowed	Random_Full_Fr_3	2	Gen1_Mut0_ID6	20.0586	Random
Full	Furrowed	Random_Full_Fr_3	2	Gen1_Mut0_ID8	14.6164	Random
Full	Furrowed	Random_Full_Fr_3	2	Gen2_Mut0_IDR2	20.5244	Random
Full	Furrowed	Random_Full_Fr_3	2	Gen2_Mut0_ID7	0.3429	Random
Full	Furrowed	Random_Full_Fr_3	2	Gen1_Mut0_ID0	25.4202	Random
Full	Furrowed	Random_Full_Fr_3	2	Gen2_Mut0_ID11	19.4244	Random
Full	Furrowed	Random_Full_Fr_3	2	Gen2_Mut0_IDR1	13.1286	Random
Full	Furrowed	Random_Full_Fr_3	2	Gen0_Mut0_ID13	5.0278	Random
Full	Furrowed	Random_Full_Fr_3	2	Gen0_Mut0_ID0	6.9246	Random
Full	Furrowed	Random_Full_Fr_3	2	Gen1_Mut0_ID7	10.1979	Random
Full	Furrowed	Random_Full_Fr_3	2	Gen1_Mut0_ID9	6.034	Random
Full	Furrowed	Random_Full_Fr_3	2	Gen0_Mut0_ID15	27.9818	Random
Full	Furrowed	Random_Full_Fr_3	2	Gen2_Mut0_ID0	4.4413	Random
Full	Furrowed	Random_Full_Fr_3	2	Gen2_Mut0_IDR0	16.4809	Random
Full	Furrowed	Random_Full_Fr_3	2	Gen0_Mut0_ID9	17.3492	Random
Full	Furrowed	Random_Full_Fr_3	2	Gen2_Mut0_ID10	18.7754	Random
Full	Furrowed	Random_Full_Fr_3	2	Gen2_Mut0_ID8	9.6216	Random
Full	Furrowed	Random_Full_Fr_3	2	Gen2_Mut0_ID6	20.6229	Random
Full	Furrowed	Random_Full_Fr_3	2	Gen0_Mut0_ID4	22.5375	Random
Full	Furrowed	Random_Full_Fr_3	3	Gen0_Mut0_ID0	6.9246	Random
Full	Furrowed	Random_Full_Fr_3	3	Gen3_Mut0_IDR2	17.2296	Random
Full	Furrowed	Random_Full_Fr_3	3	Gen3_Mut0_ID9	7.4056	Random
Full	Furrowed	Random_Full_Fr_3	3	Gen1_Mut0_ID7	10.1979	Random
Full	Furrowed	Random_Full_Fr_3	3	Gen2_Mut0_ID1	10.0661	Random
Full	Furrowed	Random_Full_Fr_3	3	Gen2_Mut0_ID9	5.2573	Random
Full	Furrowed	Random_Full_Fr_3	3	Gen3_Mut0_ID7	14.4141	Random
Full	Furrowed	Random_Full_Fr_3	3	Gen3_Mut0_ID10	18.0362	Random
Full	Furrowed	Random_Full_Fr_3	3	Gen3_Mut0_IDR1	22.5387	Random
Full	Furrowed	Random_Full_Fr_3	3	Gen3_Mut0_ID3	9.9709	Random
Full	Furrowed	Random_Full_Fr_3	3	Gen1_Mut0_ID9	6.034	Random
Full	Furrowed	Random_Full_Fr_3	3	Gen0_Mut0_ID13	5.0278	Random
Full	Furrowed	Random_Full_Fr_3	3	Gen2_Mut0_IDR0	16.4809	Random
Full	Furrowed	Random_Full_Fr_3	3	Gen1_Mut0_ID0	25.4202	Random
Full	Furrowed	Random_Full_Fr_3	3	Gen3_Mut0_ID4	5.7498	Random
Full	Furrowed	Random_Full_Fr_3	3	Gen2_Mut0_ID0	4.4413	Random
Full	Furrowed	Random_Full_Fr_3	3	Gen3_Mut0_IDR3	4.1774	Random
Full	Furrowed	Random_Full_Fr_3	3	Gen3_Mut0_ID8	15.9797	Random
Full	Furrowed	Random_Full_Fr_3	3	Gen3_Mut0_ID5	18.2795	Random
Full	Furrowed	Random_Full_Fr_3	3	Gen2_Mut0_ID8	9.6216	Random
Full	Furrowed	Random_Full_Fr_3	3	Gen3_Mut0_IDR0	20.1775	Random
Full	Furrowed	Random_Full_Fr_3	3	Gen3_Mut0_ID1	12.6536	Random
Full	Furrowed	Random_Full_Fr_3	3	Gen2_Mut0_ID10	18.7754	Random
Full	Furrowed	Random_Full_Fr_3	3	Gen2_Mut0_ID6	20.6229	Random
Full	Furrowed	Random_Full_Fr_3	4	Gen2_Mut0_ID0	4.4413	Random
Full	Furrowed	Random_Full_Fr_3	4	Gen4_Mut0_ID7	1.7371	Random
Full	Furrowed	Random_Full_Fr_3	4	Gen2_Mut0_ID1	10.0661	Random
Full	Furrowed	Random_Full_Fr_3	4	Gen4_Mut0_ID10	6.0469	Random
Full	Furrowed	Random_Full_Fr_3	4	Gen4_Mut0_ID5	23.3497	Random
Full	Furrowed	Random_Full_Fr_3	4	Gen2_Mut0_ID8	9.6216	Random
Full	Furrowed	Random_Full_Fr_3	4	Gen3_Mut0_ID9	7.4056	Random
Full	Furrowed	Random_Full_Fr_3	4	Gen4_Mut0_ID3	5.2576	Random
Full	Furrowed	Random_Full_Fr_3	4	Gen4_Mut0_ID9	10.4092	Random
Full	Furrowed	Random_Full_Fr_3	4	Gen1_Mut0_ID7	10.1979	Random
Full	Furrowed	Random_Full_Fr_3	4	Gen4_Mut0_ID2	8.8543	Random
Full	Furrowed	Random_Full_Fr_3	4	Gen4_Mut0_ID1	6.7585	Random
Full	Furrowed	Random_Full_Fr_3	4	Gen3_Mut0_ID1	12.6536	Random
Full	Furrowed	Random_Full_Fr_3	4	Gen3_Mut0_ID10	18.0362	Random
Full	Furrowed	Random_Full_Fr_3	4	Gen2_Mut0_ID10	18.7754	Random
Full	Furrowed	Random_Full_Fr_3	4	Gen3_Mut0_IDR3	4.1774	Random
Full	Furrowed	Random_Full_Fr_3	4	Gen4_Mut0_IDR0	20.702	Random
Full	Furrowed	Random_Full_Fr_3	4	Gen3_Mut0_ID8	15.9797	Random
Full	Furrowed	Random_Full_Fr_3	4	Gen4_Mut0_ID6	4.0084	Random
Full	Furrowed	Random_Full_Fr_3	4	Gen4_Mut0_ID0	9.4706	Random
Full	Furrowed	Random_Full_Fr_3	4	Gen3_Mut0_ID4	5.7498	Random
Full	Furrowed	Random_Full_Fr_3	4	Gen4_Mut0_IDR2	5.0713	Random
Full	Furrowed	Random_Full_Fr_3	4	Gen2_Mut0_ID9	5.2573	Random
Full	Furrowed	Random_Full_Fr_3	4	Gen4_Mut0_ID11	7.7559	Random
Full	Furrowed	Random_Full_Fr_3	5	Gen5_Mut0_ID6	11.9159	Random
Full	Furrowed	Random_Full_Fr_3	5	Gen4_Mut0_ID1	6.7585	Random
Full	Furrowed	Random_Full_Fr_3	5	Gen5_Mut0_ID2	8.2272	Random
Full	Furrowed	Random_Full_Fr_3	5	Gen5_Mut0_IDR2	5.0619	Random
Full	Furrowed	Random_Full_Fr_3	5	Gen5_Mut0_IDR3	10.4156	Random
Full	Furrowed	Random_Full_Fr_3	5	Gen4_Mut0_ID6	4.0084	Random
Full	Furrowed	Random_Full_Fr_3	5	Gen5_Mut0_ID9	10.1395	Random
Full	Furrowed	Random_Full_Fr_3	5	Gen4_Mut0_ID3	5.2576	Random
Full	Furrowed	Random_Full_Fr_3	5	Gen4_Mut0_ID5	23.3497	Random
Full	Furrowed	Random_Full_Fr_3	5	Gen4_Mut0_ID9	10.4092	Random
Full	Furrowed	Random_Full_Fr_3	5	Gen5_Mut0_ID10	16.9176	Random
Full	Furrowed	Random_Full_Fr_3	5	Gen3_Mut0_ID10	18.0362	Random
Full	Furrowed	Random_Full_Fr_3	5	Gen5_Mut0_IDR0	4.1868	Random
Full	Furrowed	Random_Full_Fr_3	5	Gen5_Mut0_ID8	15.4685	Random
Full	Furrowed	Random_Full_Fr_3	5	Gen4_Mut0_ID11	7.7559	Random
Full	Furrowed	Random_Full_Fr_3	5	Gen3_Mut0_ID4	5.7498	Random
Full	Furrowed	Random_Full_Fr_3	5	Gen4_Mut0_IDR0	20.702	Random
Full	Furrowed	Random_Full_Fr_3	5	Gen5_Mut0_ID0	9.0108	Random
Full	Furrowed	Random_Full_Fr_3	5	Gen2_Mut0_ID0	4.4413	Random
Full	Furrowed	Random_Full_Fr_3	5	Gen4_Mut0_ID2	8.8543	Random
Full	Furrowed	Random_Full_Fr_3	5	Gen5_Mut0_ID7	3.7494	Random
Full	Furrowed	Random_Full_Fr_3	5	Gen5_Mut0_ID4	11.4361	Random
Full	Furrowed	Random_Full_Fr_3	5	Gen3_Mut0_ID9	7.4056	Random
Full	Furrowed	Random_Full_Fr_3	5	Gen5_Mut0_ID11	7.9623	Random
Full	Furrowed	Random_Full_Fr_3	6	Gen3_Mut0_ID4	5.7498	Random
Full	Furrowed	Random_Full_Fr_3	6	Gen6_Mut0_ID9	14.0282	Random
Full	Furrowed	Random_Full_Fr_3	6	Gen6_Mut0_ID10	18.3331	Random
Full	Furrowed	Random_Full_Fr_3	6	Gen5_Mut0_IDR2	5.0619	Random
Full	Furrowed	Random_Full_Fr_3	6	Gen6_Mut0_ID8	0.9392	Random
Full	Furrowed	Random_Full_Fr_3	6	Gen6_Mut0_IDR2	18.0377	Random
Full	Furrowed	Random_Full_Fr_3	6	Gen4_Mut0_ID3	5.2576	Random
Full	Furrowed	Random_Full_Fr_3	6	Gen4_Mut0_ID11	7.7559	Random
Full	Furrowed	Random_Full_Fr_3	6	Gen5_Mut0_ID6	11.9159	Random
Full	Furrowed	Random_Full_Fr_3	6	Gen5_Mut0_IDR3	10.4156	Random
Full	Furrowed	Random_Full_Fr_3	6	Gen4_Mut0_ID1	6.7585	Random
Full	Furrowed	Random_Full_Fr_3	6	Gen5_Mut0_ID10	16.9176	Random
Full	Furrowed	Random_Full_Fr_3	6	Gen6_Mut0_ID1	23.0453	Random
Full	Furrowed	Random_Full_Fr_3	6	Gen6_Mut0_IDR0	10.3638	Random
Full	Furrowed	Random_Full_Fr_3	6	Gen5_Mut0_ID7	3.7494	Random
Full	Furrowed	Random_Full_Fr_3	6	Gen6_Mut0_ID11	16.0251	Random
Full	Furrowed	Random_Full_Fr_3	6	Gen4_Mut0_ID5	23.3497	Random
Full	Furrowed	Random_Full_Fr_3	6	Gen6_Mut0_ID6	10.223	Random
Full	Furrowed	Random_Full_Fr_3	6	Gen5_Mut0_ID4	11.4361	Random
Full	Furrowed	Random_Full_Fr_3	6	Gen5_Mut0_ID9	10.1395	Random
Full	Furrowed	Random_Full_Fr_3	6	Gen6_Mut0_ID0	9.4071	Random
Full	Furrowed	Random_Full_Fr_3	6	Gen6_Mut0_ID7	5.6843	Random
Full	Furrowed	Random_Full_Fr_3	6	Gen6_Mut0_IDR1	20.6903	Random
Full	Furrowed	Random_Full_Fr_3	6	Gen6_Mut0_ID2	15.629	Random
Full	Furrowed	Random_Full_Fr_3	7	Gen6_Mut0_ID8	0.9392	Random
Full	Furrowed	Random_Full_Fr_3	7	Gen7_Mut0_ID3	9.1766	Random
Full	Furrowed	Random_Full_Fr_3	7	Gen6_Mut0_ID6	10.223	Random
Full	Furrowed	Random_Full_Fr_3	7	Gen5_Mut0_ID10	16.9176	Random
Full	Furrowed	Random_Full_Fr_3	7	Gen7_Mut0_ID9	13.4303	Random
Full	Furrowed	Random_Full_Fr_3	7	Gen7_Mut0_ID10	8.7204	Random
Full	Furrowed	Random_Full_Fr_3	7	Gen5_Mut0_IDR3	10.4156	Random
Full	Furrowed	Random_Full_Fr_3	7	Gen7_Mut0_ID7	7.7056	Random
Full	Furrowed	Random_Full_Fr_3	7	Gen7_Mut0_IDR1	5.2852	Random
Full	Furrowed	Random_Full_Fr_3	7	Gen4_Mut0_ID11	7.7559	Random
Full	Furrowed	Random_Full_Fr_3	7	Gen5_Mut0_ID6	11.9159	Random
Full	Furrowed	Random_Full_Fr_3	7	Gen7_Mut0_ID4	8.8593	Random
Full	Furrowed	Random_Full_Fr_3	7	Gen6_Mut0_IDR0	10.3638	Random
Full	Furrowed	Random_Full_Fr_3	7	Gen5_Mut0_ID9	10.1395	Random
Full	Furrowed	Random_Full_Fr_3	7	Gen5_Mut0_ID7	3.7494	Random
Full	Furrowed	Random_Full_Fr_3	7	Gen7_Mut0_ID8	6.1638	Random
Full	Furrowed	Random_Full_Fr_3	7	Gen7_Mut0_ID11	8.7018	Random
Full	Furrowed	Random_Full_Fr_3	7	Gen7_Mut0_ID2	11.3757	Random
Full	Furrowed	Random_Full_Fr_3	7	Gen3_Mut0_ID4	5.7498	Random
Full	Furrowed	Random_Full_Fr_3	7	Gen6_Mut0_ID10	18.3331	Random
Full	Furrowed	Random_Full_Fr_3	7	Gen7_Mut0_ID5	11.5286	Random
Full	Furrowed	Random_Full_Fr_3	7	Gen5_Mut0_ID4	11.4361	Random
Full	Furrowed	Random_Full_Fr_3	7	Gen7_Mut0_ID0	8.7513	Random
Full	Furrowed	Random_Full_Fr_3	7	Gen7_Mut0_IDR0	23.6557	Random
Full	Furrowed	Random_Full_Fr_3	8	Gen8_Mut0_ID0	9.5846	Random
Full	Furrowed	Random_Full_Fr_3	8	Gen8_Mut0_IDR0	10.3824	Random
Full	Furrowed	Random_Full_Fr_3	8	Gen8_Mut0_ID7	11.4094	Random
Full	Furrowed	Random_Full_Fr_3	8	Gen8_Mut0_IDR1	16.9075	Random
Full	Furrowed	Random_Full_Fr_3	8	Gen5_Mut0_ID9	10.1395	Random
Full	Furrowed	Random_Full_Fr_3	8	Gen8_Mut0_ID10	4.4577	Random
Full	Furrowed	Random_Full_Fr_3	8	Gen8_Mut0_ID5	3.0584	Random
Full	Furrowed	Random_Full_Fr_3	8	Gen8_Mut0_ID1	5.6043	Random
Full	Furrowed	Random_Full_Fr_3	8	Gen6_Mut0_ID8	0.9392	Random
Full	Furrowed	Random_Full_Fr_3	8	Gen8_Mut0_ID8	17.9666	Random
Full	Furrowed	Random_Full_Fr_3	8	Gen5_Mut0_IDR3	10.4156	Random
Full	Furrowed	Random_Full_Fr_3	8	Gen7_Mut0_ID11	8.7018	Random
Full	Furrowed	Random_Full_Fr_3	8	Gen6_Mut0_ID10	18.3331	Random
Full	Furrowed	Random_Full_Fr_3	8	Gen4_Mut0_ID11	7.7559	Random
Full	Furrowed	Random_Full_Fr_3	8	Gen7_Mut0_ID2	11.3757	Random
Full	Furrowed	Random_Full_Fr_3	8	Gen8_Mut0_ID3	4.2696	Random
Full	Furrowed	Random_Full_Fr_3	8	Gen8_Mut0_IDR2	11.5765	Random
Full	Furrowed	Random_Full_Fr_3	8	Gen7_Mut0_ID8	6.1638	Random
Full	Furrowed	Random_Full_Fr_3	8	Gen3_Mut0_ID4	5.7498	Random
Full	Furrowed	Random_Full_Fr_3	8	Gen7_Mut0_ID5	11.5286	Random
Full	Furrowed	Random_Full_Fr_3	8	Gen7_Mut0_IDR1	5.2852	Random
Full	Furrowed	Random_Full_Fr_3	8	Gen8_Mut0_ID9	17.3983	Random
Full	Furrowed	Random_Full_Fr_3	8	Gen7_Mut0_ID9	13.4303	Random
Full	Furrowed	Random_Full_Fr_3	8	Gen8_Mut0_ID4	0	Random
Full	Furrowed	Random_Full_Fr_3	9	Gen9_Mut0_ID8	10.6065	Random
Full	Furrowed	Random_Full_Fr_3	9	Gen9_Mut0_ID1	7.7067	Random
Full	Furrowed	Random_Full_Fr_3	9	Gen8_Mut0_IDR0	10.3824	Random
Full	Furrowed	Random_Full_Fr_3	9	Gen9_Mut0_ID2	8.064	Random
Full	Furrowed	Random_Full_Fr_3	9	Gen9_Mut0_IDR0	8.7073	Random
Full	Furrowed	Random_Full_Fr_3	9	Gen6_Mut0_ID8	0.9392	Random
Full	Furrowed	Random_Full_Fr_3	9	Gen9_Mut0_ID10	19.1461	Random
Full	Furrowed	Random_Full_Fr_3	9	Gen7_Mut0_ID8	6.1638	Random
Full	Furrowed	Random_Full_Fr_3	9	Gen4_Mut0_ID11	7.7559	Random
Full	Furrowed	Random_Full_Fr_3	9	Gen6_Mut0_ID10	18.3331	Random
Full	Furrowed	Random_Full_Fr_3	9	Gen9_Mut0_ID0	19.8044	Random
Full	Furrowed	Random_Full_Fr_3	9	Gen8_Mut0_IDR1	16.9075	Random
Full	Furrowed	Random_Full_Fr_3	9	Gen9_Mut0_ID3	1.01	Random
Full	Furrowed	Random_Full_Fr_3	9	Gen7_Mut0_ID2	11.3757	Random
Full	Furrowed	Random_Full_Fr_3	9	Gen8_Mut0_ID9	17.3983	Random
Full	Furrowed	Random_Full_Fr_3	9	Gen9_Mut0_ID5	14.1147	Random
Full	Furrowed	Random_Full_Fr_3	9	Gen8_Mut0_ID8	17.9666	Random
Full	Furrowed	Random_Full_Fr_3	9	Gen9_Mut0_ID11	14.1225	Random
Full	Furrowed	Random_Full_Fr_3	9	Gen9_Mut0_IDR1	11.509	Random
Full	Furrowed	Random_Full_Fr_3	9	Gen8_Mut0_IDR2	11.5765	Random
Full	Furrowed	Random_Full_Fr_3	9	Gen9_Mut0_IDR2	10.385	Random
Full	Furrowed	Random_Full_Fr_3	9	Gen8_Mut0_ID7	11.4094	Random
Full	Furrowed	Random_Full_Fr_3	9	Gen8_Mut0_ID0	9.5846	Random
Full	Furrowed	Random_Full_Fr_3	9	Gen9_Mut0_ID4	8.9564	Random
Full	Furrowed	Random_Full_Fr_3	10	Gen10_Mut0_IDR1	6.753	Random
Full	Furrowed	Random_Full_Fr_3	10	Gen10_Mut0_ID10	8.2404	Random
Full	Furrowed	Random_Full_Fr_3	10	Gen10_Mut0_ID9	15.8387	Random
Full	Furrowed	Random_Full_Fr_3	10	Gen9_Mut0_ID0	19.8044	Random
Full	Furrowed	Random_Full_Fr_3	10	Gen8_Mut0_ID8	17.9666	Random
Full	Furrowed	Random_Full_Fr_3	10	Gen10_Mut0_ID8	18.7403	Random
Full	Furrowed	Random_Full_Fr_3	10	Gen9_Mut0_ID8	10.6065	Random
Full	Furrowed	Random_Full_Fr_3	10	Gen8_Mut0_IDR2	11.5765	Random
Full	Furrowed	Random_Full_Fr_3	10	Gen10_Mut0_ID3	12.0929	Random
Full	Furrowed	Random_Full_Fr_3	10	Gen9_Mut0_IDR2	10.385	Random
Full	Furrowed	Random_Full_Fr_3	10	Gen9_Mut0_ID4	8.9564	Random
Full	Furrowed	Random_Full_Fr_3	10	Gen9_Mut0_ID10	19.1461	Random
Full	Furrowed	Random_Full_Fr_3	10	Gen10_Mut0_ID6	11.3225	Random
Full	Furrowed	Random_Full_Fr_3	10	Gen10_Mut0_IDR2	7.7549	Random
Full	Furrowed	Random_Full_Fr_3	10	Gen10_Mut0_ID1	17.23	Random
Full	Furrowed	Random_Full_Fr_3	10	Gen10_Mut0_ID4	17.6949	Random
Full	Furrowed	Random_Full_Fr_3	10	Gen8_Mut0_ID9	17.3983	Random
Full	Furrowed	Random_Full_Fr_3	10	Gen6_Mut0_ID8	0.9392	Random
Full	Furrowed	Random_Full_Fr_3	10	Gen8_Mut0_ID0	9.5846	Random
Full	Furrowed	Random_Full_Fr_3	10	Gen9_Mut0_ID1	7.7067	Random
Full	Furrowed	Random_Full_Fr_3	10	Gen10_Mut0_ID5	10.5105	Random
Full	Furrowed	Random_Full_Fr_3	10	Gen10_Mut0_ID0	9.5555	Random
Full	Furrowed	Random_Full_Fr_3	10	Gen8_Mut0_IDR0	10.3824	Random
Full	Furrowed	Random_Full_Fr_3	10	Gen10_Mut0_IDR0	16.8969	Random
Full	Furrowed	Random_Full_Fr_3	11	Gen9_Mut0_ID1	7.7067	Random
Full	Furrowed	Random_Full_Fr_3	11	Gen11_Mut0_ID0	12.8342	Random
Full	Furrowed	Random_Full_Fr_3	11	Gen11_Mut0_ID1	10.4357	Random
Full	Furrowed	Random_Full_Fr_3	11	Gen9_Mut0_ID0	19.8044	Random
Full	Furrowed	Random_Full_Fr_3	11	Gen11_Mut0_ID9	10.5364	Random
Full	Furrowed	Random_Full_Fr_3	11	Gen11_Mut0_IDR0	17.9983	Random
Full	Furrowed	Random_Full_Fr_3	11	Gen8_Mut0_ID0	9.5846	Random
Full	Furrowed	Random_Full_Fr_3	11	Gen9_Mut0_ID10	19.1461	Random
Full	Furrowed	Random_Full_Fr_3	11	Gen11_Mut0_ID11	13.3457	Random
Full	Furrowed	Random_Full_Fr_3	11	Gen8_Mut0_ID9	17.3983	Random
Full	Furrowed	Random_Full_Fr_3	11	Gen11_Mut0_ID6	19.0265	Random
Full	Furrowed	Random_Full_Fr_3	11	Gen11_Mut0_ID7	4.2514	Random
Full	Furrowed	Random_Full_Fr_3	11	Gen11_Mut0_ID4	16.0252	Random
Full	Furrowed	Random_Full_Fr_3	11	Gen8_Mut0_IDR0	10.3824	Random
Full	Furrowed	Random_Full_Fr_3	11	Gen11_Mut0_ID2	22.9115	Random
Full	Furrowed	Random_Full_Fr_3	11	Gen10_Mut0_ID5	10.5105	Random
Full	Furrowed	Random_Full_Fr_3	11	Gen11_Mut0_ID8	15.5136	Random
Full	Furrowed	Random_Full_Fr_3	11	Gen10_Mut0_ID3	12.0929	Random
Full	Furrowed	Random_Full_Fr_3	11	Gen11_Mut0_ID5	10.5292	Random
Full	Furrowed	Random_Full_Fr_3	11	Gen10_Mut0_ID6	11.3225	Random
Full	Furrowed	Random_Full_Fr_3	11	Gen10_Mut0_ID9	15.8387	Random
Full	Furrowed	Random_Full_Fr_3	11	Gen8_Mut0_IDR2	11.5765	Random
Full	Furrowed	Random_Full_Fr_3	11	Gen9_Mut0_ID8	10.6065	Random
Full	Furrowed	Random_Full_Fr_3	11	Gen11_Mut0_ID10	6.8768	Random
Full	Furrowed	Random_Full_Fr_3	12	Gen11_Mut0_ID5	10.5292	Random
Full	Furrowed	Random_Full_Fr_3	12	Gen9_Mut0_ID1	7.7067	Random
Full	Furrowed	Random_Full_Fr_3	12	Gen11_Mut0_ID1	10.4357	Random
Full	Furrowed	Random_Full_Fr_3	12	Gen10_Mut0_ID5	10.5105	Random
Full	Furrowed	Random_Full_Fr_3	12	Gen11_Mut0_IDR0	17.9983	Random
Full	Furrowed	Random_Full_Fr_3	12	Gen12_Mut0_ID4	24.4976	Random
Full	Furrowed	Random_Full_Fr_3	12	Gen9_Mut0_ID8	10.6065	Random
Full	Furrowed	Random_Full_Fr_3	12	Gen12_Mut0_ID7	8.3958	Random
Full	Furrowed	Random_Full_Fr_3	12	Gen10_Mut0_ID6	11.3225	Random
Full	Furrowed	Random_Full_Fr_3	12	Gen11_Mut0_ID6	19.0265	Random
Full	Furrowed	Random_Full_Fr_3	12	Gen12_Mut0_ID11	16.8756	Random
Full	Furrowed	Random_Full_Fr_3	12	Gen12_Mut0_ID10	13.9713	Random
Full	Furrowed	Random_Full_Fr_3	12	Gen12_Mut0_ID9	13.3691	Random
Full	Furrowed	Random_Full_Fr_3	12	Gen9_Mut0_ID0	19.8044	Random
Full	Furrowed	Random_Full_Fr_3	12	Gen12_Mut0_ID8	2.8834	Random
Full	Furrowed	Random_Full_Fr_3	12	Gen11_Mut0_ID10	6.8768	Random
Full	Furrowed	Random_Full_Fr_3	12	Gen12_Mut0_ID6	13.1309	Random
Full	Furrowed	Random_Full_Fr_3	12	Gen12_Mut0_ID1	8.4755	Random
Full	Furrowed	Random_Full_Fr_3	12	Gen9_Mut0_ID10	19.1461	Random
Full	Furrowed	Random_Full_Fr_3	12	Gen12_Mut0_ID2	16.3806	Random
Full	Furrowed	Random_Full_Fr_3	12	Gen11_Mut0_ID2	22.9115	Random
Full	Furrowed	Random_Full_Fr_3	12	Gen12_Mut0_IDR1	9.7612	Random
Full	Furrowed	Random_Full_Fr_3	12	Gen12_Mut0_IDR0	11.4352	Random
Full	Furrowed	Random_Full_Fr_3	12	Gen12_Mut0_ID0	14.8933	Random
Full	Furrowed	Random_Full_Fr_3	13	Gen13_Mut0_ID6	15.7829	Random
Full	Furrowed	Random_Full_Fr_3	13	Gen12_Mut0_ID11	16.8756	Random
Full	Furrowed	Random_Full_Fr_3	13	Gen11_Mut0_IDR0	17.9983	Random
Full	Furrowed	Random_Full_Fr_3	13	Gen13_Mut0_ID3	21.7809	Random
Full	Furrowed	Random_Full_Fr_3	13	Gen13_Mut0_ID5	18.8404	Random
Full	Furrowed	Random_Full_Fr_3	13	Gen13_Mut0_ID0	6.3497	Random
Full	Furrowed	Random_Full_Fr_3	13	Gen13_Mut0_ID7	16.37	Random
Full	Furrowed	Random_Full_Fr_3	13	Gen13_Mut0_ID8	2.3641	Random
Full	Furrowed	Random_Full_Fr_3	13	Gen9_Mut0_ID8	10.6065	Random
Full	Furrowed	Random_Full_Fr_3	13	Gen13_Mut0_IDR0	18.9594	Random
Full	Furrowed	Random_Full_Fr_3	13	Gen13_Mut0_ID4	7.9034	Random
Full	Furrowed	Random_Full_Fr_3	13	Gen13_Mut0_ID11	13.1349	Random
Full	Furrowed	Random_Full_Fr_3	13	Gen13_Mut0_ID10	12.9427	Random
Full	Furrowed	Random_Full_Fr_3	13	Gen11_Mut0_ID2	22.9115	Random
Full	Furrowed	Random_Full_Fr_3	13	Gen9_Mut0_ID0	19.8044	Random
Full	Furrowed	Random_Full_Fr_3	13	Gen10_Mut0_ID6	11.3225	Random
Full	Furrowed	Random_Full_Fr_3	13	Gen12_Mut0_IDR0	11.4352	Random
Full	Furrowed	Random_Full_Fr_3	13	Gen12_Mut0_ID4	24.4976	Random
Full	Furrowed	Random_Full_Fr_3	13	Gen11_Mut0_ID10	6.8768	Random
Full	Furrowed	Random_Full_Fr_3	13	Gen12_Mut0_ID0	14.8933	Random
Full	Furrowed	Random_Full_Fr_3	13	Gen13_Mut0_ID9	15.9476	Random
Full	Furrowed	Random_Full_Fr_3	13	Gen9_Mut0_ID1	7.7067	Random
Full	Furrowed	Random_Full_Fr_3	13	Gen11_Mut0_ID1	10.4357	Random
Full	Furrowed	Random_Full_Fr_3	13	Gen13_Mut0_ID1	9.4017	Random
Full	Furrowed	Random_Full_Fr_3	14	Gen13_Mut0_ID5	18.8404	Random
Full	Furrowed	Random_Full_Fr_3	14	Gen14_Mut0_IDR0	22.8834	Random
Full	Furrowed	Random_Full_Fr_3	14	Gen12_Mut0_ID4	24.4976	Random
Full	Furrowed	Random_Full_Fr_3	14	Gen12_Mut0_ID11	16.8756	Random
Full	Furrowed	Random_Full_Fr_3	14	Gen14_Mut0_ID7	15.2839	Random
Full	Furrowed	Random_Full_Fr_3	14	Gen12_Mut0_ID0	14.8933	Random
Full	Furrowed	Random_Full_Fr_3	14	Gen14_Mut0_ID4	8.1433	Random
Full	Furrowed	Random_Full_Fr_3	14	Gen13_Mut0_ID1	9.4017	Random
Full	Furrowed	Random_Full_Fr_3	14	Gen9_Mut0_ID0	19.8044	Random
Full	Furrowed	Random_Full_Fr_3	14	Gen14_Mut0_ID0	15.3243	Random
Full	Furrowed	Random_Full_Fr_3	14	Gen14_Mut0_ID8	8.9546	Random
Full	Furrowed	Random_Full_Fr_3	14	Gen13_Mut0_ID4	7.9034	Random
Full	Furrowed	Random_Full_Fr_3	14	Gen14_Mut0_ID3	19.0025	Random
Full	Furrowed	Random_Full_Fr_3	14	Gen12_Mut0_IDR0	11.4352	Random
Full	Furrowed	Random_Full_Fr_3	14	Gen14_Mut0_ID2	22.6101	Random
Full	Furrowed	Random_Full_Fr_3	14	Gen14_Mut0_IDR2	11.1767	Random
Full	Furrowed	Random_Full_Fr_3	14	Gen14_Mut0_ID9	21.532	Random
Full	Furrowed	Random_Full_Fr_3	14	Gen14_Mut0_ID10	3.117	Random
Full	Furrowed	Random_Full_Fr_3	14	Gen13_Mut0_ID6	15.7829	Random
Full	Furrowed	Random_Full_Fr_3	14	Gen14_Mut0_ID5	8.725	Random
Full	Furrowed	Random_Full_Fr_3	14	Gen13_Mut0_ID9	15.9476	Random
Full	Furrowed	Random_Full_Fr_3	14	Gen13_Mut0_ID8	2.3641	Random
Full	Furrowed	Random_Full_Fr_3	14	Gen14_Mut0_IDR1	10.6742	Random
Full	Furrowed	Random_Full_Fr_3	14	Gen9_Mut0_ID1	7.7067	Random
Full	Furrowed	Random_Full_Fr_3	15	Gen13_Mut0_ID6	15.7829	Random
Full	Furrowed	Random_Full_Fr_3	15	Gen13_Mut0_ID9	15.9476	Random
Full	Furrowed	Random_Full_Fr_3	15	Gen14_Mut0_IDR1	10.6742	Random
Full	Furrowed	Random_Full_Fr_3	15	Gen9_Mut0_ID1	7.7067	Random
Full	Furrowed	Random_Full_Fr_3	15	Gen15_Mut0_ID8	22.1922	Random
Full	Furrowed	Random_Full_Fr_3	15	Gen13_Mut0_ID4	7.9034	Random
Full	Furrowed	Random_Full_Fr_3	15	Gen12_Mut0_ID11	16.8756	Random
Full	Furrowed	Random_Full_Fr_3	15	Gen15_Mut0_IDR0	12.6168	Random
Full	Furrowed	Random_Full_Fr_3	15	Gen14_Mut0_ID5	8.725	Random
Full	Furrowed	Random_Full_Fr_3	15	Gen14_Mut0_ID10	3.117	Random
Full	Furrowed	Random_Full_Fr_3	15	Gen15_Mut0_ID7	15.7781	Random
Full	Furrowed	Random_Full_Fr_3	15	Gen14_Mut0_ID0	15.3243	Random
Full	Furrowed	Random_Full_Fr_3	15	Gen15_Mut0_ID9	11.2727	Random
Full	Furrowed	Random_Full_Fr_3	15	Gen15_Mut0_ID1	8.3391	Random
Full	Furrowed	Random_Full_Fr_3	15	Gen13_Mut0_ID8	2.3641	Random
Full	Furrowed	Random_Full_Fr_3	15	Gen15_Mut0_ID11	11.2062	Random
Full	Furrowed	Random_Full_Fr_3	15	Gen15_Mut0_ID4	13.8179	Random
Full	Furrowed	Random_Full_Fr_3	15	Gen13_Mut0_ID5	18.8404	Random
Full	Furrowed	Random_Full_Fr_3	15	Gen15_Mut0_ID2	11.2323	Random
Full	Furrowed	Random_Full_Fr_3	15	Gen15_Mut0_IDR1	19.8078	Random
Full	Furrowed	Random_Full_Fr_3	15	Gen15_Mut0_ID5	10.666	Random
Full	Furrowed	Random_Full_Fr_3	15	Gen14_Mut0_ID3	19.0025	Random
Full	Furrowed	Random_Full_Fr_3	15	Gen15_Mut0_ID6	6.7341	Random
Full	Furrowed	Random_Full_Fr_3	15	Gen15_Mut0_ID0	11.5354	Random
Full	Smooth	Random_Full_Sm_1	0	Gen0_Mut0_ID22	1.5	Random
Full	Smooth	Random_Full_Sm_1	0	Gen0_Mut0_ID17	9.4554	Random
Full	Smooth	Random_Full_Sm_1	0	Gen0_Mut0_ID6	23.2212	Random
Full	Smooth	Random_Full_Sm_1	0	Gen0_Mut0_ID8	0.9769	Random
Full	Smooth	Random_Full_Sm_1	0	Gen0_Mut0_ID10	23.9077	Random
Full	Smooth	Random_Full_Sm_1	0	Gen0_Mut0_ID9	17.3237	Random
Full	Smooth	Random_Full_Sm_1	0	Gen0_Mut0_ID19	5.2129	Random
Full	Smooth	Random_Full_Sm_1	0	Gen0_Mut0_ID23	12.008	Random
Full	Smooth	Random_Full_Sm_1	0	Gen0_Mut0_ID7	13.1623	Random
Full	Smooth	Random_Full_Sm_1	0	Gen0_Mut0_ID13	6.0406	Random
Full	Smooth	Random_Full_Sm_1	0	Gen0_Mut0_ID12	13.4902	Random
Full	Smooth	Random_Full_Sm_1	0	Gen0_Mut0_ID5	24.7914	Random
Full	Smooth	Random_Full_Sm_1	0	Gen0_Mut0_ID1	4.1914	Random
Full	Smooth	Random_Full_Sm_1	0	Gen0_Mut0_ID20	11.9298	Random
Full	Smooth	Random_Full_Sm_1	0	Gen0_Mut0_ID3	14.3496	Random
Full	Smooth	Random_Full_Sm_1	0	Gen0_Mut0_ID15	27.9882	Random
Full	Smooth	Random_Full_Sm_1	0	Gen0_Mut0_ID14	16.6725	Random
Full	Smooth	Random_Full_Sm_1	0	Gen0_Mut0_ID0	7.0613	Random
Full	Smooth	Random_Full_Sm_1	0	Gen0_Mut0_ID11	10.1148	Random
Full	Smooth	Random_Full_Sm_1	0	Gen0_Mut0_ID16	14.3503	Random
Full	Smooth	Random_Full_Sm_1	0	Gen0_Mut0_ID21	20.354	Random
Full	Smooth	Random_Full_Sm_1	0	Gen0_Mut0_ID4	22.6976	Random
Full	Smooth	Random_Full_Sm_1	0	Gen0_Mut0_ID18	11.9628	Random
Full	Smooth	Random_Full_Sm_1	0	Gen0_Mut0_ID2	20.5455	Random
Full	Smooth	Random_Full_Sm_1	1	Gen1_Mut0_ID11	4.6883	Random
Full	Smooth	Random_Full_Sm_1	1	Gen1_Mut0_ID9	6.2749	Random
Full	Smooth	Random_Full_Sm_1	1	Gen0_Mut0_ID9	17.3237	Random
Full	Smooth	Random_Full_Sm_1	1	Gen1_Mut0_ID3	27.2264	Random
Full	Smooth	Random_Full_Sm_1	1	Gen0_Mut0_ID21	20.354	Random
Full	Smooth	Random_Full_Sm_1	1	Gen0_Mut0_ID11	10.1148	Random
Full	Smooth	Random_Full_Sm_1	1	Gen0_Mut0_ID0	7.0613	Random
Full	Smooth	Random_Full_Sm_1	1	Gen0_Mut0_ID16	14.3503	Random
Full	Smooth	Random_Full_Sm_1	1	Gen0_Mut0_ID8	0.9769	Random
Full	Smooth	Random_Full_Sm_1	1	Gen0_Mut0_ID14	16.6725	Random
Full	Smooth	Random_Full_Sm_1	1	Gen1_Mut0_ID0	29.8174	Random
Full	Smooth	Random_Full_Sm_1	1	Gen1_Mut0_ID7	20.311	Random
Full	Smooth	Random_Full_Sm_1	1	Gen1_Mut0_ID1	21.4597	Random
Full	Smooth	Random_Full_Sm_1	1	Gen0_Mut0_ID22	1.5	Random
Full	Smooth	Random_Full_Sm_1	1	Gen1_Mut0_ID5	12.5904	Random
Full	Smooth	Random_Full_Sm_1	1	Gen1_Mut0_ID4	19.7721	Random
Full	Smooth	Random_Full_Sm_1	1	Gen1_Mut0_ID10	16.5139	Random
Full	Smooth	Random_Full_Sm_1	1	Gen0_Mut0_ID12	13.4902	Random
Full	Smooth	Random_Full_Sm_1	1	Gen1_Mut0_ID2	25.291	Random
Full	Smooth	Random_Full_Sm_1	1	Gen0_Mut0_ID15	27.9882	Random
Full	Smooth	Random_Full_Sm_1	1	Gen0_Mut0_ID6	23.2212	Random
Full	Smooth	Random_Full_Sm_1	1	Gen1_Mut0_ID8	9.4429	Random
Full	Smooth	Random_Full_Sm_1	1	Gen1_Mut0_ID6	1.7437	Random
Full	Smooth	Random_Full_Sm_1	1	Gen0_Mut0_ID19	5.2129	Random
Full	Smooth	Random_Full_Sm_1	2	Gen1_Mut0_ID0	29.8174	Random
Full	Smooth	Random_Full_Sm_1	2	Gen2_Mut0_ID9	21.1794	Random
Full	Smooth	Random_Full_Sm_1	2	Gen0_Mut0_ID15	27.9882	Random
Full	Smooth	Random_Full_Sm_1	2	Gen2_Mut0_ID11	20.8807	Random
Full	Smooth	Random_Full_Sm_1	2	Gen1_Mut0_ID5	12.5904	Random
Full	Smooth	Random_Full_Sm_1	2	Gen2_Mut0_ID0	18.4217	Random
Full	Smooth	Random_Full_Sm_1	2	Gen1_Mut0_ID7	20.311	Random
Full	Smooth	Random_Full_Sm_1	2	Gen1_Mut0_ID10	16.5139	Random
Full	Smooth	Random_Full_Sm_1	2	Gen1_Mut0_ID4	19.7721	Random
Full	Smooth	Random_Full_Sm_1	2	Gen0_Mut0_ID21	20.354	Random
Full	Smooth	Random_Full_Sm_1	2	Gen2_Mut0_IDR0	16.4539	Random
Full	Smooth	Random_Full_Sm_1	2	Gen2_Mut0_ID6	18.2859	Random
Full	Smooth	Random_Full_Sm_1	2	Gen2_Mut0_ID1	12.9531	Random
Full	Smooth	Random_Full_Sm_1	2	Gen2_Mut0_ID7	9.0345	Random
Full	Smooth	Random_Full_Sm_1	2	Gen0_Mut0_ID6	23.2212	Random
Full	Smooth	Random_Full_Sm_1	2	Gen2_Mut0_ID5	19.8941	Random
Full	Smooth	Random_Full_Sm_1	2	Gen1_Mut0_ID9	6.2749	Random
Full	Smooth	Random_Full_Sm_1	2	Gen1_Mut0_ID1	21.4597	Random
Full	Smooth	Random_Full_Sm_1	2	Gen0_Mut0_ID16	14.3503	Random
Full	Smooth	Random_Full_Sm_1	2	Gen2_Mut0_ID8	21.8376	Random
Full	Smooth	Random_Full_Sm_1	2	Gen0_Mut0_ID0	7.0613	Random
Full	Smooth	Random_Full_Sm_1	2	Gen2_Mut0_ID4	16.9284	Random
Full	Smooth	Random_Full_Sm_1	2	Gen2_Mut0_ID2	26.1476	Random
Full	Smooth	Random_Full_Sm_1	2	Gen2_Mut0_IDR1	13.5669	Random
Full	Smooth	Random_Full_Sm_1	3	Gen0_Mut0_ID15	27.9882	Random
Full	Smooth	Random_Full_Sm_1	3	Gen1_Mut0_ID1	21.4597	Random
Full	Smooth	Random_Full_Sm_1	3	Gen3_Mut0_IDR0	6.2329	Random
Full	Smooth	Random_Full_Sm_1	3	Gen0_Mut0_ID6	23.2212	Random
Full	Smooth	Random_Full_Sm_1	3	Gen3_Mut0_ID9	19.8355	Random
Full	Smooth	Random_Full_Sm_1	3	Gen3_Mut0_ID11	11.6663	Random
Full	Smooth	Random_Full_Sm_1	3	Gen3_Mut0_ID6	9.0121	Random
Full	Smooth	Random_Full_Sm_1	3	Gen1_Mut0_ID0	29.8174	Random
Full	Smooth	Random_Full_Sm_1	3	Gen1_Mut0_ID5	12.5904	Random
Full	Smooth	Random_Full_Sm_1	3	Gen2_Mut0_ID7	9.0345	Random
Full	Smooth	Random_Full_Sm_1	3	Gen3_Mut0_ID3	1.2745	Random
Full	Smooth	Random_Full_Sm_1	3	Gen2_Mut0_ID8	21.8376	Random
Full	Smooth	Random_Full_Sm_1	3	Gen3_Mut0_ID2	30.0839	Random
Full	Smooth	Random_Full_Sm_1	3	Gen0_Mut0_ID16	14.3503	Random
Full	Smooth	Random_Full_Sm_1	3	Gen2_Mut0_ID1	12.9531	Random
Full	Smooth	Random_Full_Sm_1	3	Gen1_Mut0_ID7	20.311	Random
Full	Smooth	Random_Full_Sm_1	3	Gen3_Mut0_ID10	12.0435	Random
Full	Smooth	Random_Full_Sm_1	3	Gen3_Mut0_ID1	14.6018	Random
Full	Smooth	Random_Full_Sm_1	3	Gen3_Mut0_ID7	10.3652	Random
Full	Smooth	Random_Full_Sm_1	3	Gen3_Mut0_ID8	13.9432	Random
Full	Smooth	Random_Full_Sm_1	3	Gen3_Mut0_ID5	14.4593	Random
Full	Smooth	Random_Full_Sm_1	3	Gen1_Mut0_ID10	16.5139	Random
Full	Smooth	Random_Full_Sm_1	3	Gen1_Mut0_ID4	19.7721	Random
Full	Smooth	Random_Full_Sm_1	3	Gen3_Mut0_ID4	18.4037	Random
Full	Smooth	Random_Full_Sm_1	4	Gen4_Mut0_ID4	6.6162	Random
Full	Smooth	Random_Full_Sm_1	4	Gen3_Mut0_ID6	9.0121	Random
Full	Smooth	Random_Full_Sm_1	4	Gen1_Mut0_ID0	29.8174	Random
Full	Smooth	Random_Full_Sm_1	4	Gen4_Mut0_ID3	18.3704	Random
Full	Smooth	Random_Full_Sm_1	4	Gen4_Mut0_ID9	22.007	Random
Full	Smooth	Random_Full_Sm_1	4	Gen4_Mut0_IDR1	16.2974	Random
Full	Smooth	Random_Full_Sm_1	4	Gen2_Mut0_ID8	21.8376	Random
Full	Smooth	Random_Full_Sm_1	4	Gen4_Mut0_ID10	8.2703	Random
Full	Smooth	Random_Full_Sm_1	4	Gen4_Mut0_ID5	13.3834	Random
Full	Smooth	Random_Full_Sm_1	4	Gen2_Mut0_ID7	9.0345	Random
Full	Smooth	Random_Full_Sm_1	4	Gen4_Mut0_ID6	29.8002	Random
Full	Smooth	Random_Full_Sm_1	4	Gen4_Mut0_IDR2	12.2507	Random
Full	Smooth	Random_Full_Sm_1	4	Gen3_Mut0_ID4	18.4037	Random
Full	Smooth	Random_Full_Sm_1	4	Gen4_Mut0_ID11	13.6606	Random
Full	Smooth	Random_Full_Sm_1	4	Gen3_Mut0_ID5	14.4593	Random
Full	Smooth	Random_Full_Sm_1	4	Gen3_Mut0_ID9	19.8355	Random
Full	Smooth	Random_Full_Sm_1	4	Gen2_Mut0_ID1	12.9531	Random
Full	Smooth	Random_Full_Sm_1	4	Gen1_Mut0_ID7	20.311	Random
Full	Smooth	Random_Full_Sm_1	4	Gen4_Mut0_ID0	6.9967	Random
Full	Smooth	Random_Full_Sm_1	4	Gen0_Mut0_ID15	27.9882	Random
Full	Smooth	Random_Full_Sm_1	4	Gen3_Mut0_ID8	13.9432	Random
Full	Smooth	Random_Full_Sm_1	4	Gen3_Mut0_ID3	1.2745	Random
Full	Smooth	Random_Full_Sm_1	4	Gen4_Mut0_IDR0	21.3799	Random
Full	Smooth	Random_Full_Sm_1	4	Gen4_Mut0_ID8	21.7522	Random
Full	Smooth	Random_Full_Sm_1	5	Gen2_Mut0_ID7	9.0345	Random
Full	Smooth	Random_Full_Sm_1	5	Gen5_Mut0_ID1	17.5136	Random
Full	Smooth	Random_Full_Sm_1	5	Gen5_Mut0_ID5	28.6758	Random
Full	Smooth	Random_Full_Sm_1	5	Gen2_Mut0_ID8	21.8376	Random
Full	Smooth	Random_Full_Sm_1	5	Gen5_Mut0_ID4	18.6674	Random
Full	Smooth	Random_Full_Sm_1	5	Gen5_Mut0_IDR1	13.0459	Random
Full	Smooth	Random_Full_Sm_1	5	Gen5_Mut0_IDR0	20.3028	Random
Full	Smooth	Random_Full_Sm_1	5	Gen5_Mut0_ID9	5.0805	Random
Full	Smooth	Random_Full_Sm_1	5	Gen3_Mut0_ID9	19.8355	Random
Full	Smooth	Random_Full_Sm_1	5	Gen4_Mut0_IDR0	21.3799	Random
Full	Smooth	Random_Full_Sm_1	5	Gen5_Mut0_ID6	21.1256	Random
Full	Smooth	Random_Full_Sm_1	5	Gen1_Mut0_ID0	29.8174	Random
Full	Smooth	Random_Full_Sm_1	5	Gen5_Mut0_ID0	23.0401	Random
Full	Smooth	Random_Full_Sm_1	5	Gen5_Mut0_ID2	30.2881	Random
Full	Smooth	Random_Full_Sm_1	5	Gen3_Mut0_ID3	1.2745	Random
Full	Smooth	Random_Full_Sm_1	5	Gen4_Mut0_ID6	29.8002	Random
Full	Smooth	Random_Full_Sm_1	5	Gen0_Mut0_ID15	27.9882	Random
Full	Smooth	Random_Full_Sm_1	5	Gen4_Mut0_ID3	18.3704	Random
Full	Smooth	Random_Full_Sm_1	5	Gen3_Mut0_ID4	18.4037	Random
Full	Smooth	Random_Full_Sm_1	5	Gen5_Mut0_ID10	13.6939	Random
Full	Smooth	Random_Full_Sm_1	5	Gen5_Mut0_ID3	18.8966	Random
Full	Smooth	Random_Full_Sm_1	5	Gen5_Mut0_ID8	22.5848	Random
Full	Smooth	Random_Full_Sm_1	5	Gen4_Mut0_ID5	13.3834	Random
Full	Smooth	Random_Full_Sm_1	5	Gen3_Mut0_ID5	14.4593	Random
Full	Smooth	Random_Full_Sm_1	6	Gen6_Mut0_IDR2	9.0084	Random
Full	Smooth	Random_Full_Sm_1	6	Gen6_Mut0_IDR1	29.6422	Random
Full	Smooth	Random_Full_Sm_1	6	Gen5_Mut0_ID9	5.0805	Random
Full	Smooth	Random_Full_Sm_1	6	Gen4_Mut0_ID6	29.8002	Random
Full	Smooth	Random_Full_Sm_1	6	Gen3_Mut0_ID3	1.2745	Random
Full	Smooth	Random_Full_Sm_1	6	Gen0_Mut0_ID15	27.9882	Random
Full	Smooth	Random_Full_Sm_1	6	Gen3_Mut0_ID4	18.4037	Random
Full	Smooth	Random_Full_Sm_1	6	Gen5_Mut0_ID3	18.8966	Random
Full	Smooth	Random_Full_Sm_1	6	Gen4_Mut0_ID3	18.3704	Random
Full	Smooth	Random_Full_Sm_1	6	Gen5_Mut0_ID1	17.5136	Random
Full	Smooth	Random_Full_Sm_1	6	Gen5_Mut0_IDR1	13.0459	Random
Full	Smooth	Random_Full_Sm_1	6	Gen6_Mut0_ID4	18.9471	Random
Full	Smooth	Random_Full_Sm_1	6	Gen2_Mut0_ID8	21.8376	Random
Full	Smooth	Random_Full_Sm_1	6	Gen6_Mut0_ID8	4.4454	Random
Full	Smooth	Random_Full_Sm_1	6	Gen6_Mut0_ID9	22.5951	Random
Full	Smooth	Random_Full_Sm_1	6	Gen6_Mut0_ID2	10.1004	Random
Full	Smooth	Random_Full_Sm_1	6	Gen6_Mut0_ID0	13.1878	Random
Full	Smooth	Random_Full_Sm_1	6	Gen6_Mut0_ID10	0.6162	Random
Full	Smooth	Random_Full_Sm_1	6	Gen6_Mut0_ID1	25.537	Random
Full	Smooth	Random_Full_Sm_1	6	Gen6_Mut0_ID7	6.8352	Random
Full	Smooth	Random_Full_Sm_1	6	Gen6_Mut0_ID3	22.2759	Random
Full	Smooth	Random_Full_Sm_1	6	Gen4_Mut0_ID5	13.3834	Random
Full	Smooth	Random_Full_Sm_1	6	Gen6_Mut0_ID5	17.99	Random
Full	Smooth	Random_Full_Sm_1	6	Gen5_Mut0_ID8	22.5848	Random
Full	Smooth	Random_Full_Sm_1	7	Gen7_Mut0_ID0	17.2368	Random
Full	Smooth	Random_Full_Sm_1	7	Gen7_Mut0_ID11	0.2061	Random
Full	Smooth	Random_Full_Sm_1	7	Gen6_Mut0_ID9	22.5951	Random
Full	Smooth	Random_Full_Sm_1	7	Gen7_Mut0_IDR0	12.9813	Random
Full	Smooth	Random_Full_Sm_1	7	Gen7_Mut0_IDR1	13.4373	Random
Full	Smooth	Random_Full_Sm_1	7	Gen6_Mut0_ID8	4.4454	Random
Full	Smooth	Random_Full_Sm_1	7	Gen6_Mut0_ID4	18.9471	Random
Full	Smooth	Random_Full_Sm_1	7	Gen7_Mut0_ID6	22.1425	Random
Full	Smooth	Random_Full_Sm_1	7	Gen7_Mut0_ID5	24.1072	Random
Full	Smooth	Random_Full_Sm_1	7	Gen6_Mut0_ID1	25.537	Random
Full	Smooth	Random_Full_Sm_1	7	Gen6_Mut0_ID3	22.2759	Random
Full	Smooth	Random_Full_Sm_1	7	Gen6_Mut0_ID10	0.6162	Random
Full	Smooth	Random_Full_Sm_1	7	Gen7_Mut0_ID9	5.8804	Random
Full	Smooth	Random_Full_Sm_1	7	Gen3_Mut0_ID4	18.4037	Random
Full	Smooth	Random_Full_Sm_1	7	Gen5_Mut0_ID1	17.5136	Random
Full	Smooth	Random_Full_Sm_1	7	Gen7_Mut0_ID3	17.0786	Random
Full	Smooth	Random_Full_Sm_1	7	Gen7_Mut0_ID4	16.7162	Random
Full	Smooth	Random_Full_Sm_1	7	Gen3_Mut0_ID3	1.2745	Random
Full	Smooth	Random_Full_Sm_1	7	Gen7_Mut0_ID10	2.506	Random
Full	Smooth	Random_Full_Sm_1	7	Gen4_Mut0_ID6	29.8002	Random
Full	Smooth	Random_Full_Sm_1	7	Gen5_Mut0_ID9	5.0805	Random
Full	Smooth	Random_Full_Sm_1	7	Gen7_Mut0_ID7	23.4161	Random
Full	Smooth	Random_Full_Sm_1	7	Gen7_Mut0_ID8	16.188	Random
Full	Smooth	Random_Full_Sm_1	7	Gen5_Mut0_ID8	22.5848	Random
Full	Smooth	Random_Full_Sm_1	8	Gen6_Mut0_ID3	22.2759	Random
Full	Smooth	Random_Full_Sm_1	8	Gen8_Mut0_ID0	10.5484	Random
Full	Smooth	Random_Full_Sm_1	8	Gen7_Mut0_ID7	23.4161	Random
Full	Smooth	Random_Full_Sm_1	8	Gen8_Mut0_ID1	4.9653	Random
Full	Smooth	Random_Full_Sm_1	8	Gen7_Mut0_ID8	16.188	Random
Full	Smooth	Random_Full_Sm_1	8	Gen8_Mut0_ID6	0.9741	Random
Full	Smooth	Random_Full_Sm_1	8	Gen8_Mut0_ID7	23.5331	Random
Full	Smooth	Random_Full_Sm_1	8	Gen7_Mut0_ID11	0.2061	Random
Full	Smooth	Random_Full_Sm_1	8	Gen3_Mut0_ID4	18.4037	Random
Full	Smooth	Random_Full_Sm_1	8	Gen8_Mut0_ID5	10.7499	Random
Full	Smooth	Random_Full_Sm_1	8	Gen6_Mut0_ID1	25.537	Random
Full	Smooth	Random_Full_Sm_1	8	Gen8_Mut0_ID9	34.3266	Random
Full	Smooth	Random_Full_Sm_1	8	Gen8_Mut0_IDR2	1.2272	Random
Full	Smooth	Random_Full_Sm_1	8	Gen8_Mut0_ID4	25.8859	Random
Full	Smooth	Random_Full_Sm_1	8	Gen8_Mut0_ID3	7.9903	Random
Full	Smooth	Random_Full_Sm_1	8	Gen8_Mut0_IDR0	17.2116	Random
Full	Smooth	Random_Full_Sm_1	8	Gen7_Mut0_ID10	2.506	Random
Full	Smooth	Random_Full_Sm_1	8	Gen7_Mut0_IDR1	13.4373	Random
Full	Smooth	Random_Full_Sm_1	8	Gen8_Mut0_IDR1	29.8325	Random
Full	Smooth	Random_Full_Sm_1	8	Gen6_Mut0_ID10	0.6162	Random
Full	Smooth	Random_Full_Sm_1	8	Gen5_Mut0_ID8	22.5848	Random
Full	Smooth	Random_Full_Sm_1	8	Gen6_Mut0_ID9	22.5951	Random
Full	Smooth	Random_Full_Sm_1	8	Gen8_Mut0_ID11	5.9526	Random
Full	Smooth	Random_Full_Sm_1	8	Gen7_Mut0_ID4	16.7162	Random
Full	Smooth	Random_Full_Sm_1	9	Gen8_Mut0_ID4	25.8859	Random
Full	Smooth	Random_Full_Sm_1	9	Gen7_Mut0_ID4	16.7162	Random
Full	Smooth	Random_Full_Sm_1	9	Gen6_Mut0_ID1	25.537	Random
Full	Smooth	Random_Full_Sm_1	9	Gen9_Mut0_IDR1	22.7511	Random
Full	Smooth	Random_Full_Sm_1	9	Gen9_Mut0_ID3	22.1771	Random
Full	Smooth	Random_Full_Sm_1	9	Gen9_Mut0_ID9	23.0883	Random
Full	Smooth	Random_Full_Sm_1	9	Gen3_Mut0_ID4	18.4037	Random
Full	Smooth	Random_Full_Sm_1	9	Gen9_Mut0_ID4	21.7134	Random
Full	Smooth	Random_Full_Sm_1	9	Gen8_Mut0_ID0	10.5484	Random
Full	Smooth	Random_Full_Sm_1	9	Gen6_Mut0_ID3	22.2759	Random
Full	Smooth	Random_Full_Sm_1	9	Gen8_Mut0_ID7	23.5331	Random
Full	Smooth	Random_Full_Sm_1	9	Gen9_Mut0_ID8	23.8618	Random
Full	Smooth	Random_Full_Sm_1	9	Gen9_Mut0_ID5	0.2984	Random
Full	Smooth	Random_Full_Sm_1	9	Gen9_Mut0_ID1	35.2007	Random
Full	Smooth	Random_Full_Sm_1	9	Gen8_Mut0_IDR1	29.8325	Random
Full	Smooth	Random_Full_Sm_1	9	Gen9_Mut0_ID6	15.3204	Random
Full	Smooth	Random_Full_Sm_1	9	Gen9_Mut0_ID0	8.4106	Random
Full	Smooth	Random_Full_Sm_1	9	Gen9_Mut0_ID2	21.8666	Random
Full	Smooth	Random_Full_Sm_1	9	Gen9_Mut0_ID7	8.3183	Random
Full	Smooth	Random_Full_Sm_1	9	Gen8_Mut0_ID9	34.3266	Random
Full	Smooth	Random_Full_Sm_1	9	Gen7_Mut0_IDR1	13.4373	Random
Full	Smooth	Random_Full_Sm_1	9	Gen9_Mut0_ID11	31.5842	Random
Full	Smooth	Random_Full_Sm_1	9	Gen8_Mut0_ID6	0.9741	Random
Full	Smooth	Random_Full_Sm_1	9	Gen7_Mut0_ID10	2.506	Random
Full	Smooth	Random_Full_Sm_1	10	Gen10_Mut0_ID7	8.2481	Random
Full	Smooth	Random_Full_Sm_1	10	Gen10_Mut0_IDR2	13.6104	Random
Full	Smooth	Random_Full_Sm_1	10	Gen10_Mut0_ID2	17.1033	Random
Full	Smooth	Random_Full_Sm_1	10	Gen8_Mut0_ID9	34.3266	Random
Full	Smooth	Random_Full_Sm_1	10	Gen10_Mut0_ID4	0.0436	Random
Full	Smooth	Random_Full_Sm_1	10	Gen7_Mut0_ID10	2.506	Random
Full	Smooth	Random_Full_Sm_1	10	Gen3_Mut0_ID4	18.4037	Random
Full	Smooth	Random_Full_Sm_1	10	Gen6_Mut0_ID3	22.2759	Random
Full	Smooth	Random_Full_Sm_1	10	Gen10_Mut0_ID3	5.2201	Random
Full	Smooth	Random_Full_Sm_1	10	Gen10_Mut0_ID6	16.2304	Random
Full	Smooth	Random_Full_Sm_1	10	Gen8_Mut0_IDR1	29.8325	Random
Full	Smooth	Random_Full_Sm_1	10	Gen10_Mut0_ID9	13.3766	Random
Full	Smooth	Random_Full_Sm_1	10	Gen10_Mut0_ID1	9.4129	Random
Full	Smooth	Random_Full_Sm_1	10	Gen9_Mut0_ID5	0.2984	Random
Full	Smooth	Random_Full_Sm_1	10	Gen6_Mut0_ID1	25.537	Random
Full	Smooth	Random_Full_Sm_1	10	Gen9_Mut0_ID6	15.3204	Random
Full	Smooth	Random_Full_Sm_1	10	Gen8_Mut0_ID0	10.5484	Random
Full	Smooth	Random_Full_Sm_1	10	Gen9_Mut0_ID7	8.3183	Random
Full	Smooth	Random_Full_Sm_1	10	Gen10_Mut0_IDR1	0.9748	Random
Full	Smooth	Random_Full_Sm_1	10	Gen9_Mut0_ID3	22.1771	Random
Full	Smooth	Random_Full_Sm_1	10	Gen10_Mut0_IDR0	23.667	Random
Full	Smooth	Random_Full_Sm_1	10	Gen9_Mut0_ID11	31.5842	Random
Full	Smooth	Random_Full_Sm_1	10	Gen10_Mut0_ID11	0.5548	Random
Full	Smooth	Random_Full_Sm_1	10	Gen10_Mut0_ID8	30.122	Random
Full	Smooth	Random_Full_Sm_1	11	Gen11_Mut0_ID3	8.8113	Random
Full	Smooth	Random_Full_Sm_1	11	Gen10_Mut0_IDR2	13.6104	Random
Full	Smooth	Random_Full_Sm_1	11	Gen9_Mut0_ID7	8.3183	Random
Full	Smooth	Random_Full_Sm_1	11	Gen9_Mut0_ID3	22.1771	Random
Full	Smooth	Random_Full_Sm_1	11	Gen11_Mut0_IDR1	18.6663	Random
Full	Smooth	Random_Full_Sm_1	11	Gen11_Mut0_ID7	0.2994	Random
Full	Smooth	Random_Full_Sm_1	11	Gen10_Mut0_ID1	9.4129	Random
Full	Smooth	Random_Full_Sm_1	11	Gen11_Mut0_ID0	29.7286	Random
Full	Smooth	Random_Full_Sm_1	11	Gen10_Mut0_ID2	17.1033	Random
Full	Smooth	Random_Full_Sm_1	11	Gen9_Mut0_ID5	0.2984	Random
Full	Smooth	Random_Full_Sm_1	11	Gen11_Mut0_IDR0	15.5268	Random
Full	Smooth	Random_Full_Sm_1	11	Gen8_Mut0_ID9	34.3266	Random
Full	Smooth	Random_Full_Sm_1	11	Gen11_Mut0_ID10	4.0694	Random
Full	Smooth	Random_Full_Sm_1	11	Gen8_Mut0_ID0	10.5484	Random
Full	Smooth	Random_Full_Sm_1	11	Gen11_Mut0_ID11	31.4677	Random
Full	Smooth	Random_Full_Sm_1	11	Gen11_Mut0_ID6	4.0322	Random
Full	Smooth	Random_Full_Sm_1	11	Gen11_Mut0_ID5	2.4142	Random
Full	Smooth	Random_Full_Sm_1	11	Gen10_Mut0_ID9	13.3766	Random
Full	Smooth	Random_Full_Sm_1	11	Gen6_Mut0_ID3	22.2759	Random
Full	Smooth	Random_Full_Sm_1	11	Gen10_Mut0_ID7	8.2481	Random
Full	Smooth	Random_Full_Sm_1	11	Gen11_Mut0_ID9	23.6691	Random
Full	Smooth	Random_Full_Sm_1	11	Gen10_Mut0_ID4	0.0436	Random
Full	Smooth	Random_Full_Sm_1	11	Gen11_Mut0_ID4	7.3123	Random
Full	Smooth	Random_Full_Sm_1	11	Gen11_Mut0_ID1	10.2675	Random
Full	Smooth	Random_Full_Sm_1	12	Gen6_Mut0_ID3	22.2759	Random
Full	Smooth	Random_Full_Sm_1	12	Gen12_Mut0_IDR1	14.2779	Random
Full	Smooth	Random_Full_Sm_1	12	Gen12_Mut0_ID7	14.3121	Random
Full	Smooth	Random_Full_Sm_1	12	Gen9_Mut0_ID7	8.3183	Random
Full	Smooth	Random_Full_Sm_1	12	Gen12_Mut0_IDR2	0.3011	Random
Full	Smooth	Random_Full_Sm_1	12	Gen11_Mut0_ID11	31.4677	Random
Full	Smooth	Random_Full_Sm_1	12	Gen12_Mut0_ID1	17.2748	Random
Full	Smooth	Random_Full_Sm_1	12	Gen12_Mut0_ID9	7.3718	Random
Full	Smooth	Random_Full_Sm_1	12	Gen8_Mut0_ID9	34.3266	Random
Full	Smooth	Random_Full_Sm_1	12	Gen9_Mut0_ID3	22.1771	Random
Full	Smooth	Random_Full_Sm_1	12	Gen12_Mut0_ID5	0.0332	Random
Full	Smooth	Random_Full_Sm_1	12	Gen12_Mut0_ID8	7.9276	Random
Full	Smooth	Random_Full_Sm_1	12	Gen12_Mut0_ID11	32.0298	Random
Full	Smooth	Random_Full_Sm_1	12	Gen12_Mut0_ID4	31.6897	Random
Full	Smooth	Random_Full_Sm_1	12	Gen11_Mut0_ID6	4.0322	Random
Full	Smooth	Random_Full_Sm_1	12	Gen11_Mut0_ID1	10.2675	Random
Full	Smooth	Random_Full_Sm_1	12	Gen8_Mut0_ID0	10.5484	Random
Full	Smooth	Random_Full_Sm_1	12	Gen10_Mut0_ID4	0.0436	Random
Full	Smooth	Random_Full_Sm_1	12	Gen12_Mut0_ID0	3.3732	Random
Full	Smooth	Random_Full_Sm_1	12	Gen10_Mut0_ID2	17.1033	Random
Full	Smooth	Random_Full_Sm_1	12	Gen12_Mut0_IDR0	9.4621	Random
Full	Smooth	Random_Full_Sm_1	12	Gen11_Mut0_IDR1	18.6663	Random
Full	Smooth	Random_Full_Sm_1	12	Gen10_Mut0_ID9	13.3766	Random
Full	Smooth	Random_Full_Sm_1	12	Gen12_Mut0_ID6	24.8811	Random
Full	Smooth	Random_Full_Sm_1	13	Gen6_Mut0_ID3	22.2759	Random
Full	Smooth	Random_Full_Sm_1	13	Gen13_Mut0_ID5	19.0559	Random
Full	Smooth	Random_Full_Sm_1	13	Gen10_Mut0_ID4	0.0436	Random
Full	Smooth	Random_Full_Sm_1	13	Gen11_Mut0_ID1	10.2675	Random
Full	Smooth	Random_Full_Sm_1	13	Gen13_Mut0_ID3	21.6987	Random
Full	Smooth	Random_Full_Sm_1	13	Gen13_Mut0_ID1	2.9467	Random
Full	Smooth	Random_Full_Sm_1	13	Gen12_Mut0_ID1	17.2748	Random
Full	Smooth	Random_Full_Sm_1	13	Gen12_Mut0_IDR2	0.3011	Random
Full	Smooth	Random_Full_Sm_1	13	Gen12_Mut0_ID7	14.3121	Random
Full	Smooth	Random_Full_Sm_1	13	Gen13_Mut0_IDR0	13.3783	Random
Full	Smooth	Random_Full_Sm_1	13	Gen13_Mut0_ID7	0.2104	Random
Full	Smooth	Random_Full_Sm_1	13	Gen13_Mut0_ID8	15.6639	Random
Full	Smooth	Random_Full_Sm_1	13	Gen12_Mut0_ID8	7.9276	Random
Full	Smooth	Random_Full_Sm_1	13	Gen12_Mut0_IDR1	14.2779	Random
Full	Smooth	Random_Full_Sm_1	13	Gen13_Mut0_IDR1	17.2445	Random
Full	Smooth	Random_Full_Sm_1	13	Gen12_Mut0_IDR0	9.4621	Random
Full	Smooth	Random_Full_Sm_1	13	Gen12_Mut0_ID9	7.3718	Random
Full	Smooth	Random_Full_Sm_1	13	Gen13_Mut0_ID9	4.7162	Random
Full	Smooth	Random_Full_Sm_1	13	Gen13_Mut0_ID0	10.0623	Random
Full	Smooth	Random_Full_Sm_1	13	Gen13_Mut0_IDR3	10.5799	Random
Full	Smooth	Random_Full_Sm_1	13	Gen9_Mut0_ID7	8.3183	Random
Full	Smooth	Random_Full_Sm_1	13	Gen13_Mut0_ID11	4.5095	Random
Full	Smooth	Random_Full_Sm_1	13	Gen11_Mut0_IDR1	18.6663	Random
Full	Smooth	Random_Full_Sm_1	13	Gen13_Mut0_IDR2	22.2713	Random
Full	Smooth	Random_Full_Sm_1	14	Gen14_Mut0_ID1	0.3667	Random
Full	Smooth	Random_Full_Sm_1	14	Gen14_Mut0_ID8	10.1458	Random
Full	Smooth	Random_Full_Sm_1	14	Gen14_Mut0_ID9	0.7801	Random
Full	Smooth	Random_Full_Sm_1	14	Gen6_Mut0_ID3	22.2759	Random
Full	Smooth	Random_Full_Sm_1	14	Gen10_Mut0_ID4	0.0436	Random
Full	Smooth	Random_Full_Sm_1	14	Gen12_Mut0_IDR2	0.3011	Random
Full	Smooth	Random_Full_Sm_1	14	Gen13_Mut0_IDR3	10.5799	Random
Full	Smooth	Random_Full_Sm_1	14	Gen13_Mut0_ID1	2.9467	Random
Full	Smooth	Random_Full_Sm_1	14	Gen14_Mut0_IDR1	10.3604	Random
Full	Smooth	Random_Full_Sm_1	14	Gen14_Mut0_ID2	15.055	Random
Full	Smooth	Random_Full_Sm_1	14	Gen14_Mut0_ID5	8.7387	Random
Full	Smooth	Random_Full_Sm_1	14	Gen12_Mut0_ID8	7.9276	Random
Full	Smooth	Random_Full_Sm_1	14	Gen12_Mut0_ID7	14.3121	Random
Full	Smooth	Random_Full_Sm_1	14	Gen14_Mut0_ID7	0.0266	Random
Full	Smooth	Random_Full_Sm_1	14	Gen13_Mut0_ID7	0.2104	Random
Full	Smooth	Random_Full_Sm_1	14	Gen14_Mut0_ID3	11.9621	Random
Full	Smooth	Random_Full_Sm_1	14	Gen13_Mut0_IDR1	17.2445	Random
Full	Smooth	Random_Full_Sm_1	14	Gen14_Mut0_ID10	7.2049	Random
Full	Smooth	Random_Full_Sm_1	14	Gen13_Mut0_ID11	4.5095	Random
Full	Smooth	Random_Full_Sm_1	14	Gen14_Mut0_ID6	5.5162	Random
Full	Smooth	Random_Full_Sm_1	14	Gen14_Mut0_ID11	0.7901	Random
Full	Smooth	Random_Full_Sm_1	14	Gen12_Mut0_IDR0	9.4621	Random
Full	Smooth	Random_Full_Sm_1	14	Gen14_Mut0_ID4	20.8172	Random
Full	Smooth	Random_Full_Sm_1	14	Gen13_Mut0_ID9	4.7162	Random
Full	Smooth	Random_Full_Sm_1	15	Gen14_Mut0_IDR1	10.3604	Random
Full	Smooth	Random_Full_Sm_1	15	Gen14_Mut0_ID7	0.0266	Random
Full	Smooth	Random_Full_Sm_1	15	Gen14_Mut0_ID4	20.8172	Random
Full	Smooth	Random_Full_Sm_1	15	Gen15_Mut0_IDR1	10.558	Random
Full	Smooth	Random_Full_Sm_1	15	Gen15_Mut0_ID6	0.5339	Random
Full	Smooth	Random_Full_Sm_1	15	Gen10_Mut0_ID4	0.0436	Random
Full	Smooth	Random_Full_Sm_1	15	Gen6_Mut0_ID3	22.2759	Random
Full	Smooth	Random_Full_Sm_1	15	Gen14_Mut0_ID8	10.1458	Random
Full	Smooth	Random_Full_Sm_1	15	Gen14_Mut0_ID11	0.7901	Random
Full	Smooth	Random_Full_Sm_1	15	Gen15_Mut0_ID10	1.5454	Random
Full	Smooth	Random_Full_Sm_1	15	Gen15_Mut0_IDR2	0.2126	Random
Full	Smooth	Random_Full_Sm_1	15	Gen12_Mut0_IDR2	0.3011	Random
Full	Smooth	Random_Full_Sm_1	15	Gen13_Mut0_ID1	2.9467	Random
Full	Smooth	Random_Full_Sm_1	15	Gen15_Mut0_ID5	11.9487	Random
Full	Smooth	Random_Full_Sm_1	15	Gen15_Mut0_ID2	0.2131	Random
Full	Smooth	Random_Full_Sm_1	15	Gen15_Mut0_IDR0	3.9781	Random
Full	Smooth	Random_Full_Sm_1	15	Gen15_Mut0_ID3	1.995	Random
Full	Smooth	Random_Full_Sm_1	15	Gen15_Mut0_ID7	0.1121	Random
Full	Smooth	Random_Full_Sm_1	15	Gen15_Mut0_IDR3	9.4359	Random
Full	Smooth	Random_Full_Sm_1	15	Gen12_Mut0_ID7	14.3121	Random
Full	Smooth	Random_Full_Sm_1	15	Gen15_Mut0_ID1	7.8647	Random
Full	Smooth	Random_Full_Sm_1	15	Gen15_Mut0_ID11	0.2912	Random
Full	Smooth	Random_Full_Sm_1	15	Gen14_Mut0_ID2	15.055	Random
Full	Smooth	Random_Full_Sm_1	15	Gen14_Mut0_ID1	0.3667	Random
Full	Smooth	Random_Full_Sm_2	0	Gen0_Mut0_ID2	20.6164	Random
Full	Smooth	Random_Full_Sm_2	0	Gen0_Mut0_ID14	16.6961	Random
Full	Smooth	Random_Full_Sm_2	0	Gen0_Mut0_ID21	19.8774	Random
Full	Smooth	Random_Full_Sm_2	0	Gen0_Mut0_ID10	23.8959	Random
Full	Smooth	Random_Full_Sm_2	0	Gen0_Mut0_ID7	13.9751	Random
Full	Smooth	Random_Full_Sm_2	0	Gen0_Mut0_ID3	13.0055	Random
Full	Smooth	Random_Full_Sm_2	0	Gen0_Mut0_ID17	9.3275	Random
Full	Smooth	Random_Full_Sm_2	0	Gen0_Mut0_ID6	23.1811	Random
Full	Smooth	Random_Full_Sm_2	0	Gen0_Mut0_ID9	17.4915	Random
Full	Smooth	Random_Full_Sm_2	0	Gen0_Mut0_ID22	1.5	Random
Full	Smooth	Random_Full_Sm_2	0	Gen0_Mut0_ID5	24.8348	Random
Full	Smooth	Random_Full_Sm_2	0	Gen0_Mut0_ID8	0.974	Random
Full	Smooth	Random_Full_Sm_2	0	Gen0_Mut0_ID23	11.8525	Random
Full	Smooth	Random_Full_Sm_2	0	Gen0_Mut0_ID15	27.9891	Random
Full	Smooth	Random_Full_Sm_2	0	Gen0_Mut0_ID0	7.0328	Random
Full	Smooth	Random_Full_Sm_2	0	Gen0_Mut0_ID19	5.2089	Random
Full	Smooth	Random_Full_Sm_2	0	Gen0_Mut0_ID13	5.4268	Random
Full	Smooth	Random_Full_Sm_2	0	Gen0_Mut0_ID18	11.8411	Random
Full	Smooth	Random_Full_Sm_2	0	Gen0_Mut0_ID12	13.5328	Random
Full	Smooth	Random_Full_Sm_2	0	Gen0_Mut0_ID1	4.1833	Random
Full	Smooth	Random_Full_Sm_2	0	Gen0_Mut0_ID16	14.6262	Random
Full	Smooth	Random_Full_Sm_2	0	Gen0_Mut0_ID20	11.7277	Random
Full	Smooth	Random_Full_Sm_2	0	Gen0_Mut0_ID4	22.4955	Random
Full	Smooth	Random_Full_Sm_2	0	Gen0_Mut0_ID11	10.0199	Random
Full	Smooth	Random_Full_Sm_2	1	Gen1_Mut0_ID1	19.4789	Random
Full	Smooth	Random_Full_Sm_2	1	Gen0_Mut0_ID15	27.9891	Random
Full	Smooth	Random_Full_Sm_2	1	Gen1_Mut0_ID3	18.4878	Random
Full	Smooth	Random_Full_Sm_2	1	Gen1_Mut0_ID8	19.591	Random
Full	Smooth	Random_Full_Sm_2	1	Gen1_Mut0_ID7	16.15	Random
Full	Smooth	Random_Full_Sm_2	1	Gen0_Mut0_ID2	20.6164	Random
Full	Smooth	Random_Full_Sm_2	1	Gen0_Mut0_ID4	22.4955	Random
Full	Smooth	Random_Full_Sm_2	1	Gen1_Mut0_ID6	0	Random
Full	Smooth	Random_Full_Sm_2	1	Gen0_Mut0_ID23	11.8525	Random
Full	Smooth	Random_Full_Sm_2	1	Gen1_Mut0_ID2	26.417	Random
Full	Smooth	Random_Full_Sm_2	1	Gen0_Mut0_ID11	10.0199	Random
Full	Smooth	Random_Full_Sm_2	1	Gen0_Mut0_ID7	13.9751	Random
Full	Smooth	Random_Full_Sm_2	1	Gen0_Mut0_ID0	7.0328	Random
Full	Smooth	Random_Full_Sm_2	1	Gen1_Mut0_ID5	9.0605	Random
Full	Smooth	Random_Full_Sm_2	1	Gen1_Mut0_ID11	10.8837	Random
Full	Smooth	Random_Full_Sm_2	1	Gen1_Mut0_ID9	7.399	Random
Full	Smooth	Random_Full_Sm_2	1	Gen1_Mut0_ID10	8.0976	Random
Full	Smooth	Random_Full_Sm_2	1	Gen0_Mut0_ID8	0.974	Random
Full	Smooth	Random_Full_Sm_2	1	Gen0_Mut0_ID3	13.0055	Random
Full	Smooth	Random_Full_Sm_2	1	Gen0_Mut0_ID1	4.1833	Random
Full	Smooth	Random_Full_Sm_2	1	Gen1_Mut0_ID0	11.1441	Random
Full	Smooth	Random_Full_Sm_2	1	Gen0_Mut0_ID20	11.7277	Random
Full	Smooth	Random_Full_Sm_2	1	Gen0_Mut0_ID5	24.8348	Random
Full	Smooth	Random_Full_Sm_2	1	Gen1_Mut0_ID4	6.5554	Random
Full	Smooth	Random_Full_Sm_2	2	Gen1_Mut0_ID9	7.399	Random
Full	Smooth	Random_Full_Sm_2	2	Gen0_Mut0_ID4	22.4955	Random
Full	Smooth	Random_Full_Sm_2	2	Gen1_Mut0_ID7	16.15	Random
Full	Smooth	Random_Full_Sm_2	2	Gen2_Mut0_ID3	9.2435	Random
Full	Smooth	Random_Full_Sm_2	2	Gen2_Mut0_ID8	23.8263	Random
Full	Smooth	Random_Full_Sm_2	2	Gen2_Mut0_ID2	8.0299	Random
Full	Smooth	Random_Full_Sm_2	2	Gen1_Mut0_ID6	0	Random
Full	Smooth	Random_Full_Sm_2	2	Gen2_Mut0_ID1	9.1321	Random
Full	Smooth	Random_Full_Sm_2	2	Gen2_Mut0_ID6	0.1227	Random
Full	Smooth	Random_Full_Sm_2	2	Gen1_Mut0_ID5	9.0605	Random
Full	Smooth	Random_Full_Sm_2	2	Gen2_Mut0_ID4	7.3941	Random
Full	Smooth	Random_Full_Sm_2	2	Gen2_Mut0_IDR1	13.5952	Random
Full	Smooth	Random_Full_Sm_2	2	Gen1_Mut0_ID0	11.1441	Random
Full	Smooth	Random_Full_Sm_2	2	Gen2_Mut0_ID9	7.7882	Random
Full	Smooth	Random_Full_Sm_2	2	Gen0_Mut0_ID7	13.9751	Random
Full	Smooth	Random_Full_Sm_2	2	Gen2_Mut0_ID7	19.8277	Random
Full	Smooth	Random_Full_Sm_2	2	Gen0_Mut0_ID15	27.9891	Random
Full	Smooth	Random_Full_Sm_2	2	Gen2_Mut0_IDR2	7.0198	Random
Full	Smooth	Random_Full_Sm_2	2	Gen1_Mut0_ID11	10.8837	Random
Full	Smooth	Random_Full_Sm_2	2	Gen1_Mut0_ID10	8.0976	Random
Full	Smooth	Random_Full_Sm_2	2	Gen0_Mut0_ID23	11.8525	Random
Full	Smooth	Random_Full_Sm_2	2	Gen2_Mut0_ID10	8.25	Random
Full	Smooth	Random_Full_Sm_2	2	Gen0_Mut0_ID8	0.974	Random
Full	Smooth	Random_Full_Sm_2	2	Gen2_Mut0_ID5	13.7461	Random
Full	Smooth	Random_Full_Sm_2	3	Gen3_Mut0_ID11	13.416	Random
Full	Smooth	Random_Full_Sm_2	3	Gen0_Mut0_ID15	27.9891	Random
Full	Smooth	Random_Full_Sm_2	3	Gen2_Mut0_ID7	19.8277	Random
Full	Smooth	Random_Full_Sm_2	3	Gen3_Mut0_IDR0	9.2818	Random
Full	Smooth	Random_Full_Sm_2	3	Gen3_Mut0_IDR1	0.9773	Random
Full	Smooth	Random_Full_Sm_2	3	Gen1_Mut0_ID0	11.1441	Random
Full	Smooth	Random_Full_Sm_2	3	Gen3_Mut0_ID2	1.1974	Random
Full	Smooth	Random_Full_Sm_2	3	Gen3_Mut0_ID4	12.3217	Random
Full	Smooth	Random_Full_Sm_2	3	Gen3_Mut0_ID1	3.8383	Random
Full	Smooth	Random_Full_Sm_2	3	Gen3_Mut0_ID6	24.7874	Random
Full	Smooth	Random_Full_Sm_2	3	Gen3_Mut0_ID8	22.0153	Random
Full	Smooth	Random_Full_Sm_2	3	Gen0_Mut0_ID4	22.4955	Random
Full	Smooth	Random_Full_Sm_2	3	Gen2_Mut0_ID5	13.7461	Random
Full	Smooth	Random_Full_Sm_2	3	Gen2_Mut0_ID3	9.2435	Random
Full	Smooth	Random_Full_Sm_2	3	Gen0_Mut0_ID23	11.8525	Random
Full	Smooth	Random_Full_Sm_2	3	Gen3_Mut0_ID7	22.9774	Random
Full	Smooth	Random_Full_Sm_2	3	Gen1_Mut0_ID9	7.399	Random
Full	Smooth	Random_Full_Sm_2	3	Gen3_Mut0_ID0	9.9164	Random
Full	Smooth	Random_Full_Sm_2	3	Gen2_Mut0_ID4	7.3941	Random
Full	Smooth	Random_Full_Sm_2	3	Gen1_Mut0_ID10	8.0976	Random
Full	Smooth	Random_Full_Sm_2	3	Gen1_Mut0_ID11	10.8837	Random
Full	Smooth	Random_Full_Sm_2	3	Gen2_Mut0_ID6	0.1227	Random
Full	Smooth	Random_Full_Sm_2	3	Gen3_Mut0_ID10	15.6879	Random
Full	Smooth	Random_Full_Sm_2	3	Gen3_Mut0_ID3	7.3034	Random
Full	Smooth	Random_Full_Sm_2	4	Gen1_Mut0_ID11	10.8837	Random
Full	Smooth	Random_Full_Sm_2	4	Gen2_Mut0_ID4	7.3941	Random
Full	Smooth	Random_Full_Sm_2	4	Gen3_Mut0_ID1	3.8383	Random
Full	Smooth	Random_Full_Sm_2	4	Gen3_Mut0_ID3	7.3034	Random
Full	Smooth	Random_Full_Sm_2	4	Gen3_Mut0_ID8	22.0153	Random
Full	Smooth	Random_Full_Sm_2	4	Gen4_Mut0_ID0	26.4574	Random
Full	Smooth	Random_Full_Sm_2	4	Gen1_Mut0_ID0	11.1441	Random
Full	Smooth	Random_Full_Sm_2	4	Gen4_Mut0_ID1	1.6552	Random
Full	Smooth	Random_Full_Sm_2	4	Gen4_Mut0_ID2	6.1526	Random
Full	Smooth	Random_Full_Sm_2	4	Gen2_Mut0_ID6	0.1227	Random
Full	Smooth	Random_Full_Sm_2	4	Gen4_Mut0_ID6	11.2794	Random
Full	Smooth	Random_Full_Sm_2	4	Gen4_Mut0_IDR0	13.8137	Random
Full	Smooth	Random_Full_Sm_2	4	Gen4_Mut0_ID10	13.0936	Random
Full	Smooth	Random_Full_Sm_2	4	Gen4_Mut0_IDR3	27.995	Random
Full	Smooth	Random_Full_Sm_2	4	Gen4_Mut0_ID5	22.5386	Random
Full	Smooth	Random_Full_Sm_2	4	Gen3_Mut0_ID11	13.416	Random
Full	Smooth	Random_Full_Sm_2	4	Gen3_Mut0_ID0	9.9164	Random
Full	Smooth	Random_Full_Sm_2	4	Gen0_Mut0_ID23	11.8525	Random
Full	Smooth	Random_Full_Sm_2	4	Gen4_Mut0_IDR4	22.5613	Random
Full	Smooth	Random_Full_Sm_2	4	Gen3_Mut0_IDR1	0.9773	Random
Full	Smooth	Random_Full_Sm_2	4	Gen4_Mut0_IDR1	9.9134	Random
Full	Smooth	Random_Full_Sm_2	4	Gen4_Mut0_ID8	9.153	Random
Full	Smooth	Random_Full_Sm_2	4	Gen3_Mut0_IDR0	9.2818	Random
Full	Smooth	Random_Full_Sm_2	4	Gen4_Mut0_ID3	11.0092	Random
Full	Smooth	Random_Full_Sm_2	5	Gen5_Mut0_IDR1	3.8841	Random
Full	Smooth	Random_Full_Sm_2	5	Gen4_Mut0_ID1	1.6552	Random
Full	Smooth	Random_Full_Sm_2	5	Gen4_Mut0_ID0	26.4574	Random
Full	Smooth	Random_Full_Sm_2	5	Gen4_Mut0_ID3	11.0092	Random
Full	Smooth	Random_Full_Sm_2	5	Gen3_Mut0_ID11	13.416	Random
Full	Smooth	Random_Full_Sm_2	5	Gen5_Mut0_ID1	2.3793	Random
Full	Smooth	Random_Full_Sm_2	5	Gen5_Mut0_ID6	13.2792	Random
Full	Smooth	Random_Full_Sm_2	5	Gen5_Mut0_ID8	15.6345	Random
Full	Smooth	Random_Full_Sm_2	5	Gen3_Mut0_IDR1	0.9773	Random
Full	Smooth	Random_Full_Sm_2	5	Gen4_Mut0_IDR3	27.995	Random
Full	Smooth	Random_Full_Sm_2	5	Gen5_Mut0_ID11	16.0206	Random
Full	Smooth	Random_Full_Sm_2	5	Gen3_Mut0_ID8	22.0153	Random
Full	Smooth	Random_Full_Sm_2	5	Gen5_Mut0_ID10	6.1429	Random
Full	Smooth	Random_Full_Sm_2	5	Gen2_Mut0_ID6	0.1227	Random
Full	Smooth	Random_Full_Sm_2	5	Gen4_Mut0_IDR0	13.8137	Random
Full	Smooth	Random_Full_Sm_2	5	Gen5_Mut0_ID5	24.1901	Random
Full	Smooth	Random_Full_Sm_2	5	Gen5_Mut0_IDR0	9.4292	Random
Full	Smooth	Random_Full_Sm_2	5	Gen2_Mut0_ID4	7.3941	Random
Full	Smooth	Random_Full_Sm_2	5	Gen0_Mut0_ID23	11.8525	Random
Full	Smooth	Random_Full_Sm_2	5	Gen5_Mut0_ID2	1.3925	Random
Full	Smooth	Random_Full_Sm_2	5	Gen4_Mut0_IDR1	9.9134	Random
Full	Smooth	Random_Full_Sm_2	5	Gen5_Mut0_IDR3	10.8814	Random
Full	Smooth	Random_Full_Sm_2	5	Gen5_Mut0_ID0	13.702	Random
Full	Smooth	Random_Full_Sm_2	5	Gen5_Mut0_IDR2	9.8454	Random
Full	Smooth	Random_Full_Sm_2	6	Gen6_Mut0_ID9	7.5062	Random
Full	Smooth	Random_Full_Sm_2	6	Gen5_Mut0_IDR3	10.8814	Random
Full	Smooth	Random_Full_Sm_2	6	Gen4_Mut0_ID3	11.0092	Random
Full	Smooth	Random_Full_Sm_2	6	Gen3_Mut0_ID11	13.416	Random
Full	Smooth	Random_Full_Sm_2	6	Gen6_Mut0_ID10	16.6218	Random
Full	Smooth	Random_Full_Sm_2	6	Gen6_Mut0_IDR1	26.4249	Random
Full	Smooth	Random_Full_Sm_2	6	Gen6_Mut0_ID5	13.107	Random
Full	Smooth	Random_Full_Sm_2	6	Gen6_Mut0_ID1	20.1922	Random
Full	Smooth	Random_Full_Sm_2	6	Gen5_Mut0_IDR2	9.8454	Random
Full	Smooth	Random_Full_Sm_2	6	Gen6_Mut0_ID3	9.1849	Random
Full	Smooth	Random_Full_Sm_2	6	Gen5_Mut0_ID1	2.3793	Random
Full	Smooth	Random_Full_Sm_2	6	Gen6_Mut0_IDR3	0.1216	Random
Full	Smooth	Random_Full_Sm_2	6	Gen5_Mut0_IDR0	9.4292	Random
Full	Smooth	Random_Full_Sm_2	6	Gen6_Mut0_ID0	8.8601	Random
Full	Smooth	Random_Full_Sm_2	6	Gen6_Mut0_IDR2	0.9775	Random
Full	Smooth	Random_Full_Sm_2	6	Gen5_Mut0_ID6	13.2792	Random
Full	Smooth	Random_Full_Sm_2	6	Gen6_Mut0_ID4	7.2977	Random
Full	Smooth	Random_Full_Sm_2	6	Gen4_Mut0_IDR3	27.995	Random
Full	Smooth	Random_Full_Sm_2	6	Gen3_Mut0_ID8	22.0153	Random
Full	Smooth	Random_Full_Sm_2	6	Gen5_Mut0_ID0	13.702	Random
Full	Smooth	Random_Full_Sm_2	6	Gen4_Mut0_IDR1	9.9134	Random
Full	Smooth	Random_Full_Sm_2	6	Gen2_Mut0_ID4	7.3941	Random
Full	Smooth	Random_Full_Sm_2	6	Gen6_Mut0_ID6	1.3652	Random
Full	Smooth	Random_Full_Sm_2	6	Gen6_Mut0_ID8	21.2357	Random
Full	Smooth	Random_Full_Sm_2	7	Gen7_Mut0_ID2	17.3204	Random
Full	Smooth	Random_Full_Sm_2	7	Gen6_Mut0_ID9	7.5062	Random
Full	Smooth	Random_Full_Sm_2	7	Gen5_Mut0_ID1	2.3793	Random
Full	Smooth	Random_Full_Sm_2	7	Gen7_Mut0_IDR0	9.8529	Random
Full	Smooth	Random_Full_Sm_2	7	Gen7_Mut0_ID4	9.159	Random
Full	Smooth	Random_Full_Sm_2	7	Gen7_Mut0_IDR3	13.3357	Random
Full	Smooth	Random_Full_Sm_2	7	Gen5_Mut0_IDR3	10.8814	Random
Full	Smooth	Random_Full_Sm_2	7	Gen6_Mut0_ID10	16.6218	Random
Full	Smooth	Random_Full_Sm_2	7	Gen7_Mut0_IDR2	11.4301	Random
Full	Smooth	Random_Full_Sm_2	7	Gen6_Mut0_ID3	9.1849	Random
Full	Smooth	Random_Full_Sm_2	7	Gen7_Mut0_ID11	28.2987	Random
Full	Smooth	Random_Full_Sm_2	7	Gen7_Mut0_ID10	7.138	Random
Full	Smooth	Random_Full_Sm_2	7	Gen6_Mut0_ID4	7.2977	Random
Full	Smooth	Random_Full_Sm_2	7	Gen7_Mut0_ID0	13.0829	Random
Full	Smooth	Random_Full_Sm_2	7	Gen6_Mut0_ID1	20.1922	Random
Full	Smooth	Random_Full_Sm_2	7	Gen7_Mut0_IDR1	13.2936	Random
Full	Smooth	Random_Full_Sm_2	7	Gen4_Mut0_IDR3	27.995	Random
Full	Smooth	Random_Full_Sm_2	7	Gen5_Mut0_IDR0	9.4292	Random
Full	Smooth	Random_Full_Sm_2	7	Gen2_Mut0_ID4	7.3941	Random
Full	Smooth	Random_Full_Sm_2	7	Gen7_Mut0_ID5	10.0777	Random
Full	Smooth	Random_Full_Sm_2	7	Gen7_Mut0_ID1	9.2659	Random
Full	Smooth	Random_Full_Sm_2	7	Gen6_Mut0_ID0	8.8601	Random
Full	Smooth	Random_Full_Sm_2	7	Gen6_Mut0_ID5	13.107	Random
Full	Smooth	Random_Full_Sm_2	7	Gen7_Mut0_ID9	1.4142	Random
Full	Smooth	Random_Full_Sm_2	8	Gen7_Mut0_ID9	1.4142	Random
Full	Smooth	Random_Full_Sm_2	8	Gen6_Mut0_ID1	20.1922	Random
Full	Smooth	Random_Full_Sm_2	8	Gen7_Mut0_IDR0	9.8529	Random
Full	Smooth	Random_Full_Sm_2	8	Gen7_Mut0_ID10	7.138	Random
Full	Smooth	Random_Full_Sm_2	8	Gen8_Mut0_IDR1	8.9048	Random
Full	Smooth	Random_Full_Sm_2	8	Gen8_Mut0_ID10	1.6751	Random
Full	Smooth	Random_Full_Sm_2	8	Gen7_Mut0_IDR1	13.2936	Random
Full	Smooth	Random_Full_Sm_2	8	Gen8_Mut0_ID11	10.4774	Random
Full	Smooth	Random_Full_Sm_2	8	Gen6_Mut0_ID0	8.8601	Random
Full	Smooth	Random_Full_Sm_2	8	Gen8_Mut0_ID7	13.6823	Random
Full	Smooth	Random_Full_Sm_2	8	Gen8_Mut0_IDR2	10.8534	Random
Full	Smooth	Random_Full_Sm_2	8	Gen8_Mut0_IDR0	8.7261	Random
Full	Smooth	Random_Full_Sm_2	8	Gen8_Mut0_ID8	18.0609	Random
Full	Smooth	Random_Full_Sm_2	8	Gen7_Mut0_ID5	10.0777	Random
Full	Smooth	Random_Full_Sm_2	8	Gen5_Mut0_IDR0	9.4292	Random
Full	Smooth	Random_Full_Sm_2	8	Gen8_Mut0_ID2	15.124	Random
Full	Smooth	Random_Full_Sm_2	8	Gen8_Mut0_ID3	15.4904	Random
Full	Smooth	Random_Full_Sm_2	8	Gen8_Mut0_ID0	17.0936	Random
Full	Smooth	Random_Full_Sm_2	8	Gen7_Mut0_ID11	28.2987	Random
Full	Smooth	Random_Full_Sm_2	8	Gen6_Mut0_ID4	7.2977	Random
Full	Smooth	Random_Full_Sm_2	8	Gen8_Mut0_ID1	13.6256	Random
Full	Smooth	Random_Full_Sm_2	8	Gen7_Mut0_ID1	9.2659	Random
Full	Smooth	Random_Full_Sm_2	8	Gen8_Mut0_ID6	9.7865	Random
Full	Smooth	Random_Full_Sm_2	8	Gen7_Mut0_IDR3	13.3357	Random
Full	Smooth	Random_Full_Sm_2	9	Gen9_Mut0_ID0	17.7546	Random
Full	Smooth	Random_Full_Sm_2	9	Gen9_Mut0_ID10	14.6163	Random
Full	Smooth	Random_Full_Sm_2	9	Gen7_Mut0_ID10	7.138	Random
Full	Smooth	Random_Full_Sm_2	9	Gen7_Mut0_IDR0	9.8529	Random
Full	Smooth	Random_Full_Sm_2	9	Gen9_Mut0_ID11	16.4224	Random
Full	Smooth	Random_Full_Sm_2	9	Gen9_Mut0_IDR0	9.4807	Random
Full	Smooth	Random_Full_Sm_2	9	Gen9_Mut0_ID7	4.1176	Random
Full	Smooth	Random_Full_Sm_2	9	Gen9_Mut0_ID5	1.7855	Random
Full	Smooth	Random_Full_Sm_2	9	Gen8_Mut0_ID0	17.0936	Random
Full	Smooth	Random_Full_Sm_2	9	Gen9_Mut0_ID6	12.0659	Random
Full	Smooth	Random_Full_Sm_2	9	Gen9_Mut0_ID2	10.8228	Random
Full	Smooth	Random_Full_Sm_2	9	Gen6_Mut0_ID4	7.2977	Random
Full	Smooth	Random_Full_Sm_2	9	Gen9_Mut0_ID4	10.9161	Random
Full	Smooth	Random_Full_Sm_2	9	Gen9_Mut0_ID3	26.8825	Random
Full	Smooth	Random_Full_Sm_2	9	Gen9_Mut0_ID8	3.3151	Random
Full	Smooth	Random_Full_Sm_2	9	Gen8_Mut0_IDR2	10.8534	Random
Full	Smooth	Random_Full_Sm_2	9	Gen9_Mut0_IDR1	19.2535	Random
Full	Smooth	Random_Full_Sm_2	9	Gen7_Mut0_IDR3	13.3357	Random
Full	Smooth	Random_Full_Sm_2	9	Gen8_Mut0_IDR0	8.7261	Random
Full	Smooth	Random_Full_Sm_2	9	Gen6_Mut0_ID0	8.8601	Random
Full	Smooth	Random_Full_Sm_2	9	Gen7_Mut0_ID1	9.2659	Random
Full	Smooth	Random_Full_Sm_2	9	Gen5_Mut0_IDR0	9.4292	Random
Full	Smooth	Random_Full_Sm_2	9	Gen8_Mut0_ID6	9.7865	Random
Full	Smooth	Random_Full_Sm_2	9	Gen7_Mut0_ID9	1.4142	Random
Full	Smooth	Random_Full_Sm_2	10	Gen8_Mut0_IDR2	10.8534	Random
Full	Smooth	Random_Full_Sm_2	10	Gen10_Mut0_ID2	2.1008	Random
Full	Smooth	Random_Full_Sm_2	10	Gen8_Mut0_IDR0	8.7261	Random
Full	Smooth	Random_Full_Sm_2	10	Gen7_Mut0_IDR3	13.3357	Random
Full	Smooth	Random_Full_Sm_2	10	Gen9_Mut0_ID11	16.4224	Random
Full	Smooth	Random_Full_Sm_2	10	Gen10_Mut0_ID10	12.1347	Random
Full	Smooth	Random_Full_Sm_2	10	Gen6_Mut0_ID0	8.8601	Random
Full	Smooth	Random_Full_Sm_2	10	Gen9_Mut0_ID8	3.3151	Random
Full	Smooth	Random_Full_Sm_2	10	Gen10_Mut0_ID6	25.1661	Random
Full	Smooth	Random_Full_Sm_2	10	Gen10_Mut0_ID3	17.8799	Random
Full	Smooth	Random_Full_Sm_2	10	Gen9_Mut0_ID3	26.8825	Random
Full	Smooth	Random_Full_Sm_2	10	Gen10_Mut0_ID8	12.5948	Random
Full	Smooth	Random_Full_Sm_2	10	Gen10_Mut0_IDR1	9.1693	Random
Full	Smooth	Random_Full_Sm_2	10	Gen10_Mut0_ID1	8.9634	Random
Full	Smooth	Random_Full_Sm_2	10	Gen7_Mut0_ID10	7.138	Random
Full	Smooth	Random_Full_Sm_2	10	Gen7_Mut0_ID1	9.2659	Random
Full	Smooth	Random_Full_Sm_2	10	Gen10_Mut0_ID4	1.1293	Random
Full	Smooth	Random_Full_Sm_2	10	Gen6_Mut0_ID4	7.2977	Random
Full	Smooth	Random_Full_Sm_2	10	Gen8_Mut0_ID6	9.7865	Random
Full	Smooth	Random_Full_Sm_2	10	Gen10_Mut0_ID0	17.6045	Random
Full	Smooth	Random_Full_Sm_2	10	Gen10_Mut0_IDR0	16.0687	Random
Full	Smooth	Random_Full_Sm_2	10	Gen10_Mut0_ID7	30.8087	Random
Full	Smooth	Random_Full_Sm_2	10	Gen10_Mut0_ID11	12.8095	Random
Full	Smooth	Random_Full_Sm_2	10	Gen9_Mut0_ID10	14.6163	Random
Full	Smooth	Random_Full_Sm_2	11	Gen8_Mut0_IDR0	8.7261	Random
Full	Smooth	Random_Full_Sm_2	11	Gen7_Mut0_ID10	7.138	Random
Full	Smooth	Random_Full_Sm_2	11	Gen10_Mut0_ID1	8.9634	Random
Full	Smooth	Random_Full_Sm_2	11	Gen10_Mut0_ID10	12.1347	Random
Full	Smooth	Random_Full_Sm_2	11	Gen10_Mut0_IDR1	9.1693	Random
Full	Smooth	Random_Full_Sm_2	11	Gen11_Mut0_IDR0	14.9291	Random
Full	Smooth	Random_Full_Sm_2	11	Gen10_Mut0_ID8	12.5948	Random
Full	Smooth	Random_Full_Sm_2	11	Gen9_Mut0_ID3	26.8825	Random
Full	Smooth	Random_Full_Sm_2	11	Gen10_Mut0_ID0	17.6045	Random
Full	Smooth	Random_Full_Sm_2	11	Gen11_Mut0_ID5	18.2405	Random
Full	Smooth	Random_Full_Sm_2	11	Gen11_Mut0_ID2	11.3261	Random
Full	Smooth	Random_Full_Sm_2	11	Gen11_Mut0_ID3	19.5153	Random
Full	Smooth	Random_Full_Sm_2	11	Gen11_Mut0_ID8	2.8478	Random
Full	Smooth	Random_Full_Sm_2	11	Gen11_Mut0_ID6	9.4369	Random
Full	Smooth	Random_Full_Sm_2	11	Gen11_Mut0_ID7	21.1498	Random
Full	Smooth	Random_Full_Sm_2	11	Gen11_Mut0_ID9	5.8626	Random
Full	Smooth	Random_Full_Sm_2	11	Gen10_Mut0_ID6	25.1661	Random
Full	Smooth	Random_Full_Sm_2	11	Gen11_Mut0_IDR3	8.9389	Random
Full	Smooth	Random_Full_Sm_2	11	Gen11_Mut0_ID1	8.7384	Random
Full	Smooth	Random_Full_Sm_2	11	Gen11_Mut0_ID0	6.7261	Random
Full	Smooth	Random_Full_Sm_2	11	Gen8_Mut0_IDR2	10.8534	Random
Full	Smooth	Random_Full_Sm_2	11	Gen9_Mut0_ID11	16.4224	Random
Full	Smooth	Random_Full_Sm_2	11	Gen11_Mut0_IDR2	7.2958	Random
Full	Smooth	Random_Full_Sm_2	11	Gen10_Mut0_ID2	2.1008	Random
Full	Smooth	Random_Full_Sm_2	12	Gen12_Mut0_IDR1	12.3435	Random
Full	Smooth	Random_Full_Sm_2	12	Gen12_Mut0_ID1	6.6084	Random
Full	Smooth	Random_Full_Sm_2	12	Gen11_Mut0_IDR2	7.2958	Random
Full	Smooth	Random_Full_Sm_2	12	Gen11_Mut0_ID6	9.4369	Random
Full	Smooth	Random_Full_Sm_2	12	Gen12_Mut0_IDR3	8.8034	Random
Full	Smooth	Random_Full_Sm_2	12	Gen10_Mut0_ID10	12.1347	Random
Full	Smooth	Random_Full_Sm_2	12	Gen10_Mut0_ID2	2.1008	Random
Full	Smooth	Random_Full_Sm_2	12	Gen12_Mut0_ID5	28.5437	Random
Full	Smooth	Random_Full_Sm_2	12	Gen8_Mut0_IDR2	10.8534	Random
Full	Smooth	Random_Full_Sm_2	12	Gen12_Mut0_ID10	21.555	Random
Full	Smooth	Random_Full_Sm_2	12	Gen12_Mut0_ID3	17.9019	Random
Full	Smooth	Random_Full_Sm_2	12	Gen12_Mut0_ID7	24.2654	Random
Full	Smooth	Random_Full_Sm_2	12	Gen11_Mut0_ID8	2.8478	Random
Full	Smooth	Random_Full_Sm_2	12	Gen11_Mut0_ID3	19.5153	Random
Full	Smooth	Random_Full_Sm_2	12	Gen8_Mut0_IDR0	8.7261	Random
Full	Smooth	Random_Full_Sm_2	12	Gen11_Mut0_ID5	18.2405	Random
Full	Smooth	Random_Full_Sm_2	12	Gen12_Mut0_ID2	20.5373	Random
Full	Smooth	Random_Full_Sm_2	12	Gen12_Mut0_ID4	0.8925	Random
Full	Smooth	Random_Full_Sm_2	12	Gen12_Mut0_IDR2	25.6106	Random
Full	Smooth	Random_Full_Sm_2	12	Gen12_Mut0_ID6	22.6523	Random
Full	Smooth	Random_Full_Sm_2	12	Gen9_Mut0_ID3	26.8825	Random
Full	Smooth	Random_Full_Sm_2	12	Gen12_Mut0_ID11	1.3691	Random
Full	Smooth	Random_Full_Sm_2	12	Gen11_Mut0_ID9	5.8626	Random
Full	Smooth	Random_Full_Sm_2	12	Gen7_Mut0_ID10	7.138	Random
Full	Smooth	Random_Full_Sm_2	13	Gen10_Mut0_ID10	12.1347	Random
Full	Smooth	Random_Full_Sm_2	13	Gen12_Mut0_ID4	0.8925	Random
Full	Smooth	Random_Full_Sm_2	13	Gen11_Mut0_ID3	19.5153	Random
Full	Smooth	Random_Full_Sm_2	13	Gen13_Mut0_ID3	3.8853	Random
Full	Smooth	Random_Full_Sm_2	13	Gen12_Mut0_IDR3	8.8034	Random
Full	Smooth	Random_Full_Sm_2	13	Gen12_Mut0_IDR2	25.6106	Random
Full	Smooth	Random_Full_Sm_2	13	Gen13_Mut0_ID11	3.1579	Random
Full	Smooth	Random_Full_Sm_2	13	Gen12_Mut0_ID5	28.5437	Random
Full	Smooth	Random_Full_Sm_2	13	Gen11_Mut0_IDR2	7.2958	Random
Full	Smooth	Random_Full_Sm_2	13	Gen13_Mut0_ID0	10.0441	Random
Full	Smooth	Random_Full_Sm_2	13	Gen11_Mut0_ID8	2.8478	Random
Full	Smooth	Random_Full_Sm_2	13	Gen13_Mut0_ID4	1.1907	Random
Full	Smooth	Random_Full_Sm_2	13	Gen12_Mut0_ID7	24.2654	Random
Full	Smooth	Random_Full_Sm_2	13	Gen13_Mut0_ID1	1.4446	Random
Full	Smooth	Random_Full_Sm_2	13	Gen13_Mut0_ID10	7.3552	Random
Full	Smooth	Random_Full_Sm_2	13	Gen12_Mut0_ID1	6.6084	Random
Full	Smooth	Random_Full_Sm_2	13	Gen13_Mut0_ID5	19.8588	Random
Full	Smooth	Random_Full_Sm_2	13	Gen13_Mut0_ID6	7.8525	Random
Full	Smooth	Random_Full_Sm_2	13	Gen12_Mut0_ID3	17.9019	Random
Full	Smooth	Random_Full_Sm_2	13	Gen13_Mut0_IDR2	7.3923	Random
Full	Smooth	Random_Full_Sm_2	13	Gen13_Mut0_IDR0	4.9892	Random
Full	Smooth	Random_Full_Sm_2	13	Gen13_Mut0_ID2	20.1439	Random
Full	Smooth	Random_Full_Sm_2	13	Gen10_Mut0_ID2	2.1008	Random
Full	Smooth	Random_Full_Sm_2	13	Gen13_Mut0_IDR1	9.0478	Random
Full	Smooth	Random_Full_Sm_2	14	Gen14_Mut0_ID4	2.5304	Random
Full	Smooth	Random_Full_Sm_2	14	Gen14_Mut0_IDR0	9.3756	Random
Full	Smooth	Random_Full_Sm_2	14	Gen13_Mut0_ID0	10.0441	Random
Full	Smooth	Random_Full_Sm_2	14	Gen11_Mut0_ID8	2.8478	Random
Full	Smooth	Random_Full_Sm_2	14	Gen14_Mut0_ID11	15.8925	Random
Full	Smooth	Random_Full_Sm_2	14	Gen14_Mut0_ID3	2.3578	Random
Full	Smooth	Random_Full_Sm_2	14	Gen14_Mut0_ID1	13.0869	Random
Full	Smooth	Random_Full_Sm_2	14	Gen14_Mut0_ID5	22.4063	Random
Full	Smooth	Random_Full_Sm_2	14	Gen13_Mut0_ID1	1.4446	Random
Full	Smooth	Random_Full_Sm_2	14	Gen14_Mut0_IDR2	19.6771	Random
Full	Smooth	Random_Full_Sm_2	14	Gen14_Mut0_ID2	7.0863	Random
Full	Smooth	Random_Full_Sm_2	14	Gen14_Mut0_ID0	36.2655	Random
Full	Smooth	Random_Full_Sm_2	14	Gen12_Mut0_ID1	6.6084	Random
Full	Smooth	Random_Full_Sm_2	14	Gen13_Mut0_IDR1	9.0478	Random
Full	Smooth	Random_Full_Sm_2	14	Gen12_Mut0_ID7	24.2654	Random
Full	Smooth	Random_Full_Sm_2	14	Gen13_Mut0_ID4	1.1907	Random
Full	Smooth	Random_Full_Sm_2	14	Gen14_Mut0_ID9	1.4547	Random
Full	Smooth	Random_Full_Sm_2	14	Gen13_Mut0_ID6	7.8525	Random
Full	Smooth	Random_Full_Sm_2	14	Gen13_Mut0_IDR2	7.3923	Random
Full	Smooth	Random_Full_Sm_2	14	Gen12_Mut0_ID3	17.9019	Random
Full	Smooth	Random_Full_Sm_2	14	Gen14_Mut0_ID7	10.4959	Random
Full	Smooth	Random_Full_Sm_2	14	Gen13_Mut0_ID2	20.1439	Random
Full	Smooth	Random_Full_Sm_2	14	Gen10_Mut0_ID2	2.1008	Random
Full	Smooth	Random_Full_Sm_2	14	Gen14_Mut0_IDR3	12.149	Random
Full	Smooth	Random_Full_Sm_2	15	Gen15_Mut0_ID10	2.9095	Random
Full	Smooth	Random_Full_Sm_2	15	Gen15_Mut0_IDR1	1.1966	Random
Full	Smooth	Random_Full_Sm_2	15	Gen11_Mut0_ID8	2.8478	Random
Full	Smooth	Random_Full_Sm_2	15	Gen15_Mut0_ID4	1.0333	Random
Full	Smooth	Random_Full_Sm_2	15	Gen14_Mut0_IDR2	19.6771	Random
Full	Smooth	Random_Full_Sm_2	15	Gen14_Mut0_ID5	22.4063	Random
Full	Smooth	Random_Full_Sm_2	15	Gen15_Mut0_ID2	22.576	Random
Full	Smooth	Random_Full_Sm_2	15	Gen14_Mut0_ID4	2.5304	Random
Full	Smooth	Random_Full_Sm_2	15	Gen15_Mut0_ID9	3.9212	Random
Full	Smooth	Random_Full_Sm_2	15	Gen13_Mut0_ID1	1.4446	Random
Full	Smooth	Random_Full_Sm_2	15	Gen14_Mut0_ID2	7.0863	Random
Full	Smooth	Random_Full_Sm_2	15	Gen13_Mut0_IDR2	7.3923	Random
Full	Smooth	Random_Full_Sm_2	15	Gen14_Mut0_ID9	1.4547	Random
Full	Smooth	Random_Full_Sm_2	15	Gen14_Mut0_ID1	13.0869	Random
Full	Smooth	Random_Full_Sm_2	15	Gen15_Mut0_ID8	21.036	Random
Full	Smooth	Random_Full_Sm_2	15	Gen15_Mut0_ID3	21.6594	Random
Full	Smooth	Random_Full_Sm_2	15	Gen15_Mut0_IDR2	10.0536	Random
Full	Smooth	Random_Full_Sm_2	15	Gen14_Mut0_IDR3	12.149	Random
Full	Smooth	Random_Full_Sm_2	15	Gen14_Mut0_ID3	2.3578	Random
Full	Smooth	Random_Full_Sm_2	15	Gen15_Mut0_ID11	2.8115	Random
Full	Smooth	Random_Full_Sm_2	15	Gen15_Mut0_ID0	10.3042	Random
Full	Smooth	Random_Full_Sm_2	15	Gen15_Mut0_ID5	7.2081	Random
Full	Smooth	Random_Full_Sm_2	15	Gen12_Mut0_ID7	24.2654	Random
Full	Smooth	Random_Full_Sm_2	15	Gen15_Mut0_IDR0	9.1858	Random
Full	Smooth	Random_Full_Sm_3	0	Gen0_Mut0_ID15	27.9807	Random
Full	Smooth	Random_Full_Sm_3	0	Gen0_Mut0_ID8	0.9805	Random
Full	Smooth	Random_Full_Sm_3	0	Gen0_Mut0_ID3	13.3539	Random
Full	Smooth	Random_Full_Sm_3	0	Gen0_Mut0_ID4	22.5253	Random
Full	Smooth	Random_Full_Sm_3	0	Gen0_Mut0_ID22	1.5	Random
Full	Smooth	Random_Full_Sm_3	0	Gen0_Mut0_ID20	11.5534	Random
Full	Smooth	Random_Full_Sm_3	0	Gen0_Mut0_ID17	9.8049	Random
Full	Smooth	Random_Full_Sm_3	0	Gen0_Mut0_ID5	24.787	Random
Full	Smooth	Random_Full_Sm_3	0	Gen0_Mut0_ID23	11.8861	Random
Full	Smooth	Random_Full_Sm_3	0	Gen0_Mut0_ID16	15.299	Random
Full	Smooth	Random_Full_Sm_3	0	Gen0_Mut0_ID21	20.3632	Random
Full	Smooth	Random_Full_Sm_3	0	Gen0_Mut0_ID0	7.0149	Random
Full	Smooth	Random_Full_Sm_3	0	Gen0_Mut0_ID12	13.4766	Random
Full	Smooth	Random_Full_Sm_3	0	Gen0_Mut0_ID11	9.9347	Random
Full	Smooth	Random_Full_Sm_3	0	Gen0_Mut0_ID6	23.2431	Random
Full	Smooth	Random_Full_Sm_3	0	Gen0_Mut0_ID7	14.4931	Random
Full	Smooth	Random_Full_Sm_3	0	Gen0_Mut0_ID13	5.9837	Random
Full	Smooth	Random_Full_Sm_3	0	Gen0_Mut0_ID14	16.4791	Random
Full	Smooth	Random_Full_Sm_3	0	Gen0_Mut0_ID18	11.9227	Random
Full	Smooth	Random_Full_Sm_3	0	Gen0_Mut0_ID2	20.9407	Random
Full	Smooth	Random_Full_Sm_3	0	Gen0_Mut0_ID9	17.0304	Random
Full	Smooth	Random_Full_Sm_3	0	Gen0_Mut0_ID1	4.181	Random
Full	Smooth	Random_Full_Sm_3	0	Gen0_Mut0_ID19	5.2063	Random
Full	Smooth	Random_Full_Sm_3	0	Gen0_Mut0_ID10	23.5683	Random
Full	Smooth	Random_Full_Sm_3	1	Gen1_Mut0_ID11	9.2897	Random
Full	Smooth	Random_Full_Sm_3	1	Gen0_Mut0_ID3	13.3539	Random
Full	Smooth	Random_Full_Sm_3	1	Gen0_Mut0_ID2	20.9407	Random
Full	Smooth	Random_Full_Sm_3	1	Gen0_Mut0_ID18	11.9227	Random
Full	Smooth	Random_Full_Sm_3	1	Gen0_Mut0_ID17	9.8049	Random
Full	Smooth	Random_Full_Sm_3	1	Gen1_Mut0_ID0	10.4653	Random
Full	Smooth	Random_Full_Sm_3	1	Gen1_Mut0_ID7	9.199	Random
Full	Smooth	Random_Full_Sm_3	1	Gen1_Mut0_ID3	7.7724	Random
Full	Smooth	Random_Full_Sm_3	1	Gen0_Mut0_ID16	15.299	Random
Full	Smooth	Random_Full_Sm_3	1	Gen1_Mut0_ID5	10.2331	Random
Full	Smooth	Random_Full_Sm_3	1	Gen1_Mut0_ID2	11.3699	Random
Full	Smooth	Random_Full_Sm_3	1	Gen1_Mut0_ID10	22.0138	Random
Full	Smooth	Random_Full_Sm_3	1	Gen0_Mut0_ID11	9.9347	Random
Full	Smooth	Random_Full_Sm_3	1	Gen0_Mut0_ID9	17.0304	Random
Full	Smooth	Random_Full_Sm_3	1	Gen0_Mut0_ID21	20.3632	Random
Full	Smooth	Random_Full_Sm_3	1	Gen0_Mut0_ID20	11.5534	Random
Full	Smooth	Random_Full_Sm_3	1	Gen1_Mut0_ID8	9.4381	Random
Full	Smooth	Random_Full_Sm_3	1	Gen0_Mut0_ID13	5.9837	Random
Full	Smooth	Random_Full_Sm_3	1	Gen1_Mut0_ID6	12.4283	Random
Full	Smooth	Random_Full_Sm_3	1	Gen1_Mut0_ID9	19.029	Random
Full	Smooth	Random_Full_Sm_3	1	Gen0_Mut0_ID23	11.8861	Random
Full	Smooth	Random_Full_Sm_3	1	Gen1_Mut0_ID1	25.028	Random
Full	Smooth	Random_Full_Sm_3	1	Gen0_Mut0_ID7	14.4931	Random
Full	Smooth	Random_Full_Sm_3	1	Gen1_Mut0_ID4	10.306	Random
Full	Smooth	Random_Full_Sm_3	2	Gen1_Mut0_ID9	19.029	Random
Full	Smooth	Random_Full_Sm_3	2	Gen2_Mut0_ID7	20.3545	Random
Full	Smooth	Random_Full_Sm_3	2	Gen2_Mut0_ID3	19.9277	Random
Full	Smooth	Random_Full_Sm_3	2	Gen2_Mut0_ID5	17.2955	Random
Full	Smooth	Random_Full_Sm_3	2	Gen1_Mut0_ID5	10.2331	Random
Full	Smooth	Random_Full_Sm_3	2	Gen2_Mut0_ID11	14.7933	Random
Full	Smooth	Random_Full_Sm_3	2	Gen1_Mut0_ID0	10.4653	Random
Full	Smooth	Random_Full_Sm_3	2	Gen2_Mut0_ID4	10.834	Random
Full	Smooth	Random_Full_Sm_3	2	Gen0_Mut0_ID9	17.0304	Random
Full	Smooth	Random_Full_Sm_3	2	Gen2_Mut0_ID6	6.576	Random
Full	Smooth	Random_Full_Sm_3	2	Gen1_Mut0_ID10	22.0138	Random
Full	Smooth	Random_Full_Sm_3	2	Gen2_Mut0_IDR0	20.8067	Random
Full	Smooth	Random_Full_Sm_3	2	Gen0_Mut0_ID7	14.4931	Random
Full	Smooth	Random_Full_Sm_3	2	Gen2_Mut0_ID1	21.0695	Random
Full	Smooth	Random_Full_Sm_3	2	Gen2_Mut0_ID0	17.2079	Random
Full	Smooth	Random_Full_Sm_3	2	Gen2_Mut0_ID9	21.5098	Random
Full	Smooth	Random_Full_Sm_3	2	Gen0_Mut0_ID17	9.8049	Random
Full	Smooth	Random_Full_Sm_3	2	Gen0_Mut0_ID11	9.9347	Random
Full	Smooth	Random_Full_Sm_3	2	Gen0_Mut0_ID3	13.3539	Random
Full	Smooth	Random_Full_Sm_3	2	Gen2_Mut0_ID10	10.9305	Random
Full	Smooth	Random_Full_Sm_3	2	Gen0_Mut0_ID20	11.5534	Random
Full	Smooth	Random_Full_Sm_3	2	Gen1_Mut0_ID4	10.306	Random
Full	Smooth	Random_Full_Sm_3	2	Gen2_Mut0_ID2	4.4762	Random
Full	Smooth	Random_Full_Sm_3	2	Gen1_Mut0_ID8	9.4381	Random
Full	Smooth	Random_Full_Sm_3	3	Gen2_Mut0_ID11	14.7933	Random
Full	Smooth	Random_Full_Sm_3	3	Gen2_Mut0_IDR0	20.8067	Random
Full	Smooth	Random_Full_Sm_3	3	Gen1_Mut0_ID10	22.0138	Random
Full	Smooth	Random_Full_Sm_3	3	Gen3_Mut0_ID11	16.8735	Random
Full	Smooth	Random_Full_Sm_3	3	Gen0_Mut0_ID20	11.5534	Random
Full	Smooth	Random_Full_Sm_3	3	Gen3_Mut0_ID3	21.4564	Random
Full	Smooth	Random_Full_Sm_3	3	Gen0_Mut0_ID9	17.0304	Random
[truncated: 2,609 more rows]
