# Supplementary material for: Adapting genetic algorithms for artificial evolution of visual patterns under selection from wild predators
Source: PLoS One. 2024 May 16;19(5):e0295106. doi: 10.1371/journal.pone.0295106 (PMC11098352; doi:10.1371/journal.pone.0295106)
Supplement: S1 Data — (ZIP) [file pone.0295106.s001.zip › CamoWild_ScreenData.csv]

ID	Fitness	Rank	Survival_Time	Response_Time	Capture_Time	Click_X	Click_Y	Click_Distance	Background	Target_X	Target_Y	Flip	Angle	Crop_X	Crop_Y	Parent1	Parent2	Sex	ptn_all_swt	ptn_dim_xcp	ptn_dim_ycp	ptn_dim_wdt	ptn_dim_asr	ptn_dim_agl	ptn_dim_cvr	ptn_cov_sig	ptn_cov_rad	ptn_cov_xcp	ptn_cov_ycp	ptn_edg_blr	ptn_edg_spc	ptn_bil_ctr	ptn_bil_sft	ptn_bil_frq	ptn_ajd_xsc	ptn_ajd_ysc	ptn_ajd_enl	ptn_ajd_ang	col_mac_swt	col_mac_lmv	col_mac_rgv	col_mac_byv	col_bot_swt	col_bot_lmv	col_bot_rgv	col_bot_byv	col_top_swt	col_top_lmv	col_top_rgv
Gen0_Mut0_ID0	1058	1	1058	43	1058	1033.8	2438	10.1741	Furrowed_Wet_Crop_1.png	961.3438	2379.7484	horizontal	99.2528	0	0	-	-	-	0.68	0.36	0.12	0.12	0.16	0.8	0.6	0.92	0.08	0.48	0.48	0.56	0.48	0.56	0.64	0.68	0.64	0.16	0.68	0.16	0.32	0.52	0.92	0.72	0.84	0.36	0.68	0.08	0.72	0.04	0.92
Gen0_Mut0_ID2	1947	2	1947	43	1947	1429.8	1514	59.9459	Furrowed_Wet_Crop_1.png	1423.1487	1444.0872	none	69.7416	0	0	-	-	-	0.52	0.72	0.72	0.24	0.28	0.08	0.48	0.24	0.88	0.56	0.84	0.32	0.2	0.96	0.24	0.92	0.16	0.4	0.56	0.04	0.2	0.12	0.28	0.52	0.96	0.24	0.84	0.16	0.08	0.24	0.48
Gen0_Mut0_ID1	2801	3	2801	43	2801	1986.8	1015	41.5711	Furrowed_Wet_Crop_1.png	1882.6632	966.1529	horizontal	-122.3415	0	0	-	-	-	0.8	0.6	0.92	0.36	0.44	0.96	0.88	0.28	0.04	0.84	0.32	0.24	0.4	0.88	0.72	0.24	0.56	0.52	0.24	0.48	0.44	0.92	0.44	0.4	0.72	0.76	0.36	0.44	0.28	0.64	0.08
Gen0_Mut0_ID23	3523	4	3523	43	3523	2405.8	465	94.6842	Furrowed_Wet_Crop_1.png	2353.3696	492.133	horizontal	142.9647	0	0	-	-	-	0.44	0.8	0.24	0.64	0.56	0.2	0.12	0.72	0.28	0.2	0.04	0.84	0.8	0.24	0.28	0.4	0.76	0.8	0.84	0.44	0.92	0.8	0.24	0.84	0.16	0.8	0.72	0.4	0.12	0.76	0.8
Gen0_Mut0_ID7	3288	4	3288	445	3288	1029.8	1017	23.2593	Furrowed_Dry_Crop_2.png	953.6504	971.6632	none	-13.5317	0	0	-	-	-	0.76	0.88	0.2	0.76	0.04	0.64	0.96	0.84	0.84	0.76	0.72	0.92	0.32	0.2	0.6	0.8	0.28	0.6	0.92	0.36	0.64	0.48	0.64	0.6	0.08	0.6	0.08	0.64	0.48	0.92	0.04
Gen0_Mut0_ID17	2549	3	2549	445	2549	1465.8	527	65.4984	Furrowed_Dry_Crop_2.png	1437.953	513.3771	none	100.5386	0	0	-	-	-	0.72	0.64	0.8	0.96	0.8	0.12	0.28	0.6	0.4	0.88	0.64	0.16	0.28	0.68	0.08	0.88	0.72	0.04	0.6	0.84	0.08	0.44	0.72	0.32	0.64	0.2	0.76	0.12	0.36	0.44	0.84
Gen0_Mut0_ID10	445	1	445	445	961	2015.8	2380	58.4215	Furrowed_Dry_Crop_2.png	1909.6223	2356.3806	none	-32.5105	0	0	-	-	-	0.4	0.68	0.96	0.72	0.64	0.84	0.24	0.08	0.96	0.68	0.52	0.28	0.12	0.52	0.16	0.72	0.32	0.96	0.32	0.68	0.56	0.56	0.08	0.44	0.44	0.52	0.28	0.92	0.68	0.56	0.12
Gen0_Mut0_ID4	1792	2	1792	445	1792	2447.8	1047	9.603	Furrowed_Dry_Crop_2.png	2372.0942	983.2332	none	-140.2526	0	0	-	-	-	0.2	0.12	0.44	0.52	0.72	0.88	0.76	0.8	0.24	0.72	0.88	0.04	0.6	0.12	0.96	0.44	0.48	0.28	0.52	0.28	0.68	0.32	0.2	0.28	0.32	0.16	0.8	0.32	0.56	0.36	0.76
Gen0_Mut0_ID6	2964	3	2964	115	2964	613.8	563	52.8509	Furrowed_Wet_Crop_0.png	496.4784	481.9954	horizontal	15.4206	0	0	-	-	-	0.6	0.24	0.28	0.16	0.96	0.4	0.32	0.48	0.44	0.12	0.12	0.68	0.72	0.72	0.52	0.48	0.8	0.24	0.08	0.96	0.72	0.72	0.12	0.24	0.6	0.44	0.4	0.56	0.76	0.32	0.24
Gen0_Mut0_ID5	1158	1	1158	115	1158	1521.8	2002	48.4078	Furrowed_Wet_Crop_0.png	1438.2254	1890.2036	horizontal	170.077	0	0	-	-	-	0.48	0.2	0.36	0.68	0.68	0.36	0.84	0.96	0.36	0.04	0.44	0.88	0.16	0.44	0.92	0.64	0.24	0.12	0.64	0.12	0.84	0.64	0.8	0.96	0.2	0.96	0.32	0.04	0.44	0.08	0.2
Gen0_Mut0_ID18	2076	2	2076	115	2076	1973.8	570	11.0897	Furrowed_Wet_Crop_0.png	1897.9299	509.4315	horizontal	-16.4017	0	0	-	-	-	0.36	0.56	0.32	0.88	0.52	0.32	0.52	0.16	0.12	0.8	0.16	0.12	0.04	0.08	0.04	0.32	0.08	0.32	0.4	0.2	0.48	0.04	0.36	0.08	0.76	0.12	0.24	0.8	0.2	0.96	0.4
Gen0_Mut0_ID3	4044	4	4044	115	4044	2461.8	2492	53.6723	Furrowed_Wet_Crop_0.png	2369.4859	2378.4431	none	123.4866	0	0	-	-	-	0.24	0.52	0.08	0.92	0.6	0.48	0.56	0.88	0.2	0.64	0.36	0.6	0.76	0.6	0.68	0.96	0.4	0.92	0.76	0.08	0.36	0.76	0.88	0.8	0.24	0.72	0.48	0.72	0.88	0.6	0.68
Gen0_Mut0_ID8	2062	2	2062	71	2062	545.8	1507	2.9875	Furrowed_Dry_Crop_0.png	482.1869	1439.7311	none	-117.6356	0	0	-	-	-	0.64	0.76	0.52	0.6	0.84	0.6	0.8	0.2	0.68	0.4	0.96	0.48	0.84	0.28	0.44	0.36	0.84	0.36	0.28	0.6	0.24	0.84	0.68	0.48	0.52	0.08	0.88	0.6	0.24	0.2	0.28
Gen0_Mut0_ID20	2641	3	2641	71	2641	1064.8	988	66.56	Furrowed_Dry_Crop_0.png	963.5301	978.2564	none	15.6769	0	0	-	-	-	0.12	0.44	0.04	0.56	0.76	0.68	0.08	0.4	0.48	0.16	0.8	0.76	0.08	0.32	0.48	0.56	0.44	0.88	0.88	0.52	0.6	0.96	0.48	0.68	0.4	0.92	0.04	0.76	0.84	0.84	0.64
Gen0_Mut0_ID13	3329	4	3329	71	3329	1973.8	550	1.0338	Furrowed_Dry_Crop_0.png	1906.7946	484.4018	horizontal	-137.6298	0	0	-	-	-	0.92	0.16	0.16	0.48	0.48	0.76	0.16	0.36	0.56	0.24	0.2	0.4	0.24	0.36	0.2	0.16	0.6	0.84	0.44	0.32	0.28	0.08	0.6	0.56	0.68	0.28	0.44	0.28	0.52	0.28	0.52
Gen0_Mut0_ID16	1044	1	1044	71	1044	2463.8	2469	23.3569	Furrowed_Dry_Crop_0.png	2379.6668	2387.1828	horizontal	-13.66	0	0	-	-	-	0.16	0.96	0.88	0.32	0.88	0.24	0.04	0.44	0.8	0.32	0.76	0.36	0.44	0.76	0.76	0.12	0.2	0.2	0.04	0.4	0.52	0.6	0.32	0.64	0.04	0.32	0.96	0.88	0.96	0.68	0.56
Gen0_Mut0_ID9	3077	4	3077	316	3077	604.8	1055	35.3163	Furrowed_Wet_Crop_2.png	503.4998	982.4844	none	64.4612	0	0	-	-	-	0.04	0.32	0.64	0.8	0.4	0.04	0.68	0.52	0.52	0.44	0.28	0.8	0.92	0.04	0.4	0.76	0.92	0.44	0.96	0.92	0.12	0.16	0.76	0.76	0.92	0.88	0.16	0.24	0.6	0.72	0.44
Gen0_Mut0_ID19	2416	3	2416	316	2416	1047.8	1941	24.2382	Furrowed_Wet_Crop_2.png	963.4224	1890.8671	horizontal	68.5153	0	0	-	-	-	0.84	0.28	0.48	0.84	0.2	0.28	0.92	0.56	0.64	0.28	0.56	0.96	0.88	0.84	0.88	0.04	0.68	0.72	0.12	0.72	0.76	0.68	0.96	0.12	0.56	0.48	0.56	0.96	0.8	0.52	0.36
Gen0_Mut0_ID14	1712	2	1712	316	1712	1496.8	2472	20.5891	Furrowed_Wet_Crop_2.png	1437.9365	2386.3794	none	-68.7927	0	0	-	-	-	0.88	0.04	0.68	0.08	0.32	0.56	0.2	0.68	0.72	0.08	0.68	0.44	0.56	0.48	0.56	0.28	0.04	0.76	0.48	0.88	0.8	0.28	0.52	0.88	0.28	0.64	0.12	0.68	0.92	0.88	0.32
Gen0_Mut0_ID12	316	1	316	316	839	2461.8	1975	36.0769	Furrowed_Wet_Crop_2.png	2363.235	1925.0341	horizontal	119.7209	0	0	-	-	-	0.32	0.84	0.6	0.28	0.12	0.44	0.64	0.04	0.92	0.96	0.6	0.52	0.52	0.16	0.84	0.2	0.12	0.08	0.36	0.8	0.4	0.4	0.84	0.04	0.48	0.56	0.52	0.48	0.32	0.12	0.88
Gen0_Mut0_ID22	2161	3	2161	345	2161	505.8	1429	82.2709	Furrowed_Dry_Crop_1.png	496.6435	1421.4935	none	72.9975	0	0	-	-	-	0.28	0.92	0.76	0.44	0.24	0.52	0.4	0.76	0.32	0.92	0.08	0.64	0.68	0.4	0.12	0.08	0.52	0.48	0.2	0.56	0.88	0.88	0.56	0.2	0.8	0.04	0.64	0.2	0.64	0.4	0.72
Gen0_Mut0_ID15	1460	2	1460	345	1460	1009.8	1861	91.3696	Furrowed_Dry_Crop_1.png	965.9834	1883.0092	none	-39.1942	0	0	-	-	-	0.96	0.4	0.56	0.4	0.92	0.16	0.44	0.12	0.16	0.52	0.92	0.08	0.64	0.92	0.36	0.52	0.88	0.56	0.16	0.64	0.96	0.24	0.04	0.92	0.88	0.84	0.92	0.52	0.4	0.16	0.16
Gen0_Mut0_ID21	972	1	972	345	972	1472.8	1492	22.7424	Furrowed_Dry_Crop_1.png	1428.9637	1423.6092	none	143.2383	0	0	-	-	-	0.56	0.08	0.4	0.2	0.36	0.72	0.72	0.32	0.6	0.36	0.4	0.72	0.36	0.64	0.32	0.6	0.96	0.68	0.72	0.76	0.04	0.2	0.4	0.16	0.12	0.4	0.2	0.84	0.04	0.8	0.96
Gen0_Mut0_ID11	2986	4	2986	345	2986	2525.8	579	80.0369	Furrowed_Dry_Crop_1.png	2379.8268	503.0182	horizontal	82.7132	0	0	-	-	-	0.08	0.48	0.84	0.04	0.08	0.92	0.36	0.64	0.76	0.6	0.24	0.2	0.96	0.8	0.8	0.84	0.36	0.64	0.8	0.24	0.16	0.36	0.16	0.36	0.36	0.68	0.6	0.36	0.16	0.48	0.6
Gen1_Mut0_ID11	2642	3	2642	310	2642	588.8	1554	41.0012	Furrowed_Dry_Crop_2.png	488.3188	1464.5572	none	-110.2909	0	0	Gen0_Mut0_ID7	Gen0_Mut0_ID3	-	0.7131	0.88	0.0623	0.76	0.6	0.48	0.5735	0.8401	0.84	0.76	0.36	0.92	0.6661	0.2497	0.7483	0.8011	0.388	0.6637	0.92	0.08	0.36	0.48	0.846	0.6	0.24	0.6	0.4959	0.72	0.48	0.92	0.68
Gen0_Mut0_ID23	2053	2	2053	310	2053	982.8	1966	36.2724	Furrowed_Dry_Crop_2.png	952.4594	1902.3603	none	103.8257	0	0	-	-	-	0.44	0.8	0.24	0.64	0.56	0.2	0.12	0.72	0.28	0.2	0.04	0.84	0.8	0.24	0.28	0.4	0.76	0.8	0.84	0.44	0.92	0.8	0.24	0.84	0.16	0.8	0.72	0.4	0.12	0.76	0.8
Gen0_Mut0_ID1	3402	4	3402	310	3402	1514.8	543	19.6184	Furrowed_Dry_Crop_2.png	1428.7022	477.4	none	19.9829	0	0	-	-	-	0.8	0.6	0.92	0.36	0.44	0.96	0.88	0.28	0.04	0.84	0.32	0.24	0.4	0.88	0.72	0.24	0.56	0.52	0.24	0.48	0.44	0.92	0.44	0.4	0.72	0.76	0.36	0.44	0.28	0.64	0.08
Gen1_Mut0_ID4	1234	1	1234	310	1234	2420.8	2456	42.5574	Furrowed_Dry_Crop_2.png	2383.7461	2358.7744	none	117.5376	0	0	Gen0_Mut0_ID13	Gen0_Mut0_ID19	-	0.92	0.28	0.16	0.5145	0.48	0.76	0.92	0.36	0.6362	0.2471	0.2	0.994	0.88	0.8258	0.88	0.04	0.68	0.8337	0.1991	0.72	0.76	0.08	0.9206	0.12	0.6553	0.28	0.56	0.4097	0.8169	0.5173	0.36
Gen0_Mut0_ID6	2606	4	2606	299	2606	467.8	579	65.9101	Furrowed_Wet_Crop_2.png	465.0511	495.7688	horizontal	20.8327	0	0	-	-	-	0.6	0.24	0.28	0.16	0.96	0.4	0.32	0.48	0.44	0.12	0.12	0.68	0.72	0.72	0.52	0.48	0.8	0.24	0.08	0.96	0.72	0.72	0.12	0.24	0.6	0.44	0.4	0.56	0.76	0.32	0.24
Gen1_Mut0_ID9	1230	2	1230	299	1230	1525.8	988	31.8636	Furrowed_Wet_Crop_2.png	1447.9212	951.2626	horizontal	-69.8158	0	0	Gen0_Mut0_ID1	Gen0_Mut0_ID11	-	0.8	0.6	0.9195	0	0.08	0.92	0.36	0.64	0.682	0.8334	0.24	0.2617	0.96	0.8	0.72	0.24	0.36	0.52	0.7455	0.24	0.44	1	0.16	0.4	0.6953	0.0923	0.6374	1	0	1	0.3785
Gen0_Mut0_ID3	299	1	299	299	583	1971.8	1937	7.4735	Furrowed_Wet_Crop_2.png	1900.2655	1876.0233	horizontal	175.9299	0	0	-	-	-	0.24	0.52	0.08	0.92	0.6	0.48	0.56	0.88	0.2	0.64	0.36	0.6	0.76	0.6	0.68	0.96	0.4	0.92	0.76	0.08	0.36	0.76	0.88	0.8	0.24	0.72	0.48	0.72	0.88	0.6	0.68
Gen0_Mut0_ID9	1886	3	1886	299	1886	2416.8	583	48.5659	Furrowed_Wet_Crop_2.png	2392.8698	493.1235	none	-73.1553	0	0	-	-	-	0.04	0.32	0.64	0.8	0.4	0.04	0.68	0.52	0.52	0.44	0.28	0.8	0.92	0.04	0.4	0.76	0.92	0.44	0.96	0.92	0.12	0.16	0.76	0.76	0.92	0.88	0.16	0.24	0.6	0.72	0.44
Gen1_Mut0_ID3	2861	4	2861	73	2861	550.8	2375	73.7576	Furrowed_Wet_Crop_0.png	486.3365	2382.2295	none	21.0489	0	0	Gen0_Mut0_ID20	Gen0_Mut0_ID23	-	0.12	0.8	0.0489	0.7232	0.56	0.6783	0.08	0.72	0.28	0.16	0.8	0.84	0.6861	0.2498	0.2879	0.4	0.76	0.88	0.84	0.52	0.92	0.9588	0.48	0.7031	0.4	0.7949	0.1002	0.4	0.2344	0.7666	0.8
Gen0_Mut0_ID19	2045	3	2045	73	2045	1548.8	541	49.9374	Furrowed_Wet_Crop_0.png	1432.4452	471.6304	horizontal	6.0083	0	0	-	-	-	0.84	0.28	0.48	0.84	0.2	0.28	0.92	0.56	0.64	0.28	0.56	0.96	0.88	0.84	0.88	0.04	0.68	0.72	0.12	0.72	0.76	0.68	0.96	0.12	0.56	0.48	0.56	0.96	0.8	0.52	0.36
Gen1_Mut0_ID8	1420	2	1420	73	1420	1928.8	2438	31.3916	Furrowed_Wet_Crop_0.png	1888.0035	2353.4789	none	-45.749	0	0	Gen0_Mut0_ID11	Gen0_Mut0_ID1	-	0.08	0.48	0.8405	0.4126	0.44	0.96	0.88	0.28	0.1291	0.6068	0.32	0.192	0.4	0.88	0.8	0.84	0.56	0.64	0.3011	0.48	0.16	0.36	0.44	0.36	0.36	0.6791	0.6	0.44	0.28	0.64	0.6008
Gen0_Mut0_ID17	898	1	898	73	898	2456.8	1986	35.115	Furrowed_Wet_Crop_0.png	2362.6829	1897.8122	none	-37.7947	0	0	-	-	-	0.72	0.64	0.8	0.96	0.8	0.12	0.28	0.6	0.4	0.88	0.64	0.16	0.28	0.68	0.08	0.88	0.72	0.04	0.6	0.84	0.08	0.44	0.72	0.32	0.64	0.2	0.76	0.12	0.36	0.44	0.84
Gen1_Mut0_ID2	2205	3	2205	333	2205	530.8	1011	42.5187	Furrowed_Wet_Crop_1.png	484.5763	981.8726	horizontal	-149.6858	0	0	Gen0_Mut0_ID23	Gen0_Mut0_ID20	-	0.44	0.44	0.2307	0.4768	0.76	0.2017	0.12	0.4	0.48	0.2	0.04	0.76	0.2259	0.3086	0.4718	0.56	0.44	0.8	0.88	0.44	0.6	0.8013	0.24	0.812	0.16	0.9251	0.6533	0.76	0.6974	0.8327	0.64
Gen0_Mut0_ID20	2637	4	2637	333	2637	1060.8	472	76.441	Furrowed_Wet_Crop_1.png	961.4997	474.5461	none	-30.9563	0	0	-	-	-	0.12	0.44	0.04	0.56	0.76	0.68	0.08	0.4	0.48	0.16	0.8	0.76	0.08	0.32	0.48	0.56	0.44	0.88	0.88	0.52	0.6	0.96	0.48	0.68	0.4	0.92	0.04	0.76	0.84	0.84	0.64
Gen0_Mut0_ID13	1472	2	1472	333	1472	1559.8	1977	48.4496	Furrowed_Wet_Crop_1.png	1444.9487	1913.5836	horizontal	-137.7783	0	0	-	-	-	0.92	0.16	0.16	0.48	0.48	0.76	0.16	0.36	0.56	0.24	0.2	0.4	0.24	0.36	0.2	0.16	0.6	0.84	0.44	0.32	0.28	0.08	0.6	0.56	0.68	0.28	0.44	0.28	0.52	0.28	0.52
Gen1_Mut0_ID0	333	1	333	333	768	2353.8	1507	86.927	Furrowed_Wet_Crop_1.png	2373.7249	1431.1701	horizontal	145.0034	0	0	Gen0_Mut0_ID3	Gen0_Mut0_ID7	-	0.24	0.8624	0.92	0.92	0.0338	0.3933	0.96	0.84	0.3203	0.76	0.7168	0.6	0.32	0.6	0.6	0.8	0.28	0.6	0.92	0.1024	0.5889	0.4773	0.64	0.6067	0.08	0.72	0.08	0.72	0.843	0.6	0.68
Gen1_Mut0_ID1	2537	3	2537	309	2537	498.8	1481	66.9197	Furrowed_Dry_Crop_1.png	498.6361	1423.3182	none	-108.4536	0	0	Gen0_Mut0_ID7	Gen0_Mut0_ID3	-	0.76	0.5367	0.2	0.76	0.6062	0.7267	0.56	0.88	0.7423	0.64	0.3632	0.92	0.76	0.2	0.68	0.96	0.4	0.92	0.76	0.3394	0.4018	0.7627	0.88	0.7936	0.24	0.6	0.48	0.64	0.5136	0.92	0.04
Gen1_Mut0_ID5	3257	4	3257	309	3257	1035.8	613	49.3813	Furrowed_Dry_Crop_1.png	961.0871	497.8064	none	90.3702	0	0	Gen0_Mut0_ID19	Gen0_Mut0_ID13	-	0.84	0.16	0.48	0.8115	0.2	0.28	0.16	0.56	0.5637	0.2742	0.56	0.366	0.24	0.3738	0.2	0.16	0.6	0.726	0.3805	0.32	0.28	0.68	0.6351	0.56	0.5796	0.48	0.44	0.855	0.5031	0.2826	0.52
Gen0_Mut0_ID7	1712	2	1712	309	1712	1966.8	2445	35.227	Furrowed_Dry_Crop_1.png	1916.3694	2347.1517	none	-37.8044	0	0	-	-	-	0.76	0.88	0.2	0.76	0.04	0.64	0.96	0.84	0.84	0.76	0.72	0.92	0.32	0.2	0.6	0.8	0.28	0.6	0.92	0.36	0.64	0.48	0.64	0.6	0.08	0.6	0.08	0.64	0.48	0.92	0.04
Gen1_Mut0_ID6	309	1	309	309	721	2487.8	1946	44.5767	Furrowed_Dry_Crop_1.png	2385.978	1906.6926	none	-112.0681	0	0	Gen0_Mut0_ID9	Gen0_Mut0_ID17	-	0.0452	0.64	0.64	0.7123	0.4	0.0203	0.68	0.52	0.52	0.88	0.28	0.16	0.8738	0.68	0.1097	0.76	0.72	0.04	0.6409	0.84	0.08	0.16	0.76	0.76	0.64	0.8509	0.7506	0.12	0.3457	0.44	0.84
Gen0_Mut0_ID11	3415	4	3415	164	3415	577.8	579	15.9585	Furrowed_Dry_Crop_0.png	498.1041	503.5254	none	-37.0523	0	0	-	-	-	0.08	0.48	0.84	0.04	0.08	0.92	0.36	0.64	0.76	0.6	0.24	0.2	0.96	0.8	0.8	0.84	0.36	0.64	0.8	0.24	0.16	0.36	0.16	0.36	0.36	0.68	0.6	0.36	0.16	0.48	0.6
Gen1_Mut0_ID10	1815	2	1815	164	1815	1492.8	1015	36.782	Furrowed_Dry_Crop_0.png	1408.7649	980.8331	horizontal	-101.4369	0	0	Gen0_Mut0_ID3	Gen0_Mut0_ID7	-	0.2921	0.52	0.2346	0.92	0.04	0.64	0.946	0.1654	0.44	0.9491	0.2433	0.6	0.4558	0.5418	0.5317	0.9589	0.2936	0.8323	0.76	0.36	0.64	0.76	0.681	0.8	0.08	0.72	0.0641	0.64	0.88	0.6	0.04
Gen0_Mut0_ID22	164	1	164	164	750	1968.8	1944	38.6294	Furrowed_Dry_Crop_0.png	1884.604	1911.8378	horizontal	69.3098	0	0	-	-	-	0.28	0.92	0.76	0.44	0.24	0.52	0.4	0.76	0.32	0.92	0.08	0.64	0.68	0.4	0.12	0.08	0.52	0.48	0.2	0.56	0.88	0.88	0.56	0.2	0.8	0.04	0.64	0.2	0.64	0.4	0.72
Gen1_Mut0_ID7	2478	3	2478	164	2478	2389.8	988	61.0392	Furrowed_Dry_Crop_0.png	2382.161	937.6606	horizontal	-36.7	0	0	Gen0_Mut0_ID17	Gen0_Mut0_ID9	-	0.7148	0.32	0.8	0.9974	0.8	0.1824	0.28	0.6	0.4	0.44	0.64	0.4282	0.0614	0.7176	0.8672	0.88	0.92	0.44	0.9238	0.92	0.12	0.44	0.72	0.32	0.92	0.2279	0.1692	0.24	0.6143	0.72	0.44
Gen2_Mut0_IDR2	3166	4	3166	197	3166	552.8	536	17.5414	Furrowed_Wet_Crop_2.png	492.8491	485.773	none	-151.5853	0	0	-	-	-	0.76	0.88	0.2	0.76	0.04	0.64	0.96	0.84	0.84	0.76	0.72	0.92	0.32	0.2	0.6	0.8	0.28	0.6	0.92	0.36	0.64	0.48	0.64	0.6	0.08	0.6	0.08	0.64	0.48	0.92	0.04
Gen2_Mut0_IDR1	197	1	197	197	702	1082.8	2452	53.8388	Furrowed_Wet_Crop_2.png	964.579	2370.548	none	-155.5338	0	0	-	-	-	0.92	0.16	0.16	0.48	0.48	0.76	0.16	0.36	0.56	0.24	0.2	0.4	0.24	0.36	0.2	0.16	0.6	0.84	0.44	0.32	0.28	0.08	0.6	0.56	0.68	0.28	0.44	0.28	0.52	0.28	0.52
Gen2_Mut0_IDR3	1423	2	1423	197	1423	1982.8	1988	34.2726	Furrowed_Wet_Crop_2.png	1907.9155	1888.2688	none	104.9366	0	0	-	-	-	0.04	0.32	0.64	0.8	0.4	0.04	0.68	0.52	0.52	0.44	0.28	0.8	0.92	0.04	0.4	0.76	0.92	0.44	0.96	0.92	0.12	0.16	0.76	0.76	0.92	0.88	0.16	0.24	0.6	0.72	0.44
Gen0_Mut0_ID6	2383	3	2383	197	2383	2380.8	590	73.0901	Furrowed_Wet_Crop_2.png	2385.5079	507.0197	horizontal	-125.6703	0	0	-	-	-	0.6	0.24	0.28	0.16	0.96	0.4	0.32	0.48	0.44	0.12	0.12	0.68	0.72	0.72	0.52	0.48	0.8	0.24	0.08	0.96	0.72	0.72	0.12	0.24	0.6	0.44	0.4	0.56	0.76	0.32	0.24
Gen0_Mut0_ID20	2647	4	2647	181	2647	568.8	2434	18.4335	Furrowed_Wet_Crop_0.png	486.0112	2358.8704	horizontal	3.0848	0	0	-	-	-	0.12	0.44	0.04	0.56	0.76	0.68	0.08	0.4	0.48	0.16	0.8	0.76	0.08	0.32	0.48	0.56	0.44	0.88	0.88	0.52	0.6	0.96	0.48	0.68	0.4	0.92	0.04	0.76	0.84	0.84	0.64
Gen2_Mut0_ID0	1920	3	1920	181	1920	1031.8	1013	32.2957	Furrowed_Wet_Crop_0.png	939.7498	966.2534	none	111.1449	0	0	Gen0_Mut0_ID11	Gen0_Mut0_ID19	-	0.84	0.28	0.84	0.04	0.2	0.92	0.3584	0.64	0.7467	0.5675	0.3026	0.2	0.7618	0.8	0.88	0.04	0.6795	0.7163	0.12	0.72	0.3063	0.6167	0.1464	0.12	0.3875	0.48	0.6	0.36	0.8	0.48	0.5393
Gen0_Mut0_ID1	181	1	181	181	727	1863.8	2407	112.359	Furrowed_Wet_Crop_0.png	1896.3715	2393.5035	horizontal	-174.2782	0	0	-	-	-	0.8	0.6	0.92	0.36	0.44	0.96	0.88	0.28	0.04	0.84	0.32	0.24	0.4	0.88	0.72	0.24	0.56	0.52	0.24	0.48	0.44	0.92	0.44	0.4	0.72	0.76	0.36	0.44	0.28	0.64	0.08
Gen1_Mut0_ID5	1303	2	1303	181	1303	2393.8	1912	45.1295	Furrowed_Wet_Crop_0.png	2352.8085	1882.7289	horizontal	95.9931	0	0	Gen0_Mut0_ID19	Gen0_Mut0_ID13	-	0.84	0.16	0.48	0.8115	0.2	0.28	0.16	0.56	0.5637	0.2742	0.56	0.366	0.24	0.3738	0.2	0.16	0.6	0.726	0.3805	0.32	0.28	0.68	0.6351	0.56	0.5796	0.48	0.44	0.855	0.5031	0.2826	0.52
Gen2_Mut0_ID2	1976	3	1976	307	1976	577.8	514	27.8968	Furrowed_Dry_Crop_2.png	492.8595	468.4327	none	119.8189	0	0	Gen0_Mut0_ID1	Gen0_Mut0_ID20	-	0.5481	0.1229	0.9959	0.4706	0.8487	0.8363	0.6268	0.7864	0.3034	0.3637	0.8907	0.3035	0.1816	0.3405	0.72	0.2451	0.5231	0.5066	0.5066	0.5132	0.44	0.92	0.44	0.4	0.72	0.92	0.36	0.7372	0.84	0.64	0.0486
Gen1_Mut0_ID7	1321	2	1321	307	1321	1071.8	1051	34.641	Furrowed_Dry_Crop_2.png	983.8222	957.321	horizontal	156.2343	0	0	Gen0_Mut0_ID17	Gen0_Mut0_ID9	-	0.7148	0.32	0.8	0.9974	0.8	0.1824	0.28	0.6	0.4	0.44	0.64	0.4282	0.0614	0.7176	0.8672	0.88	0.92	0.44	0.9238	0.92	0.12	0.44	0.72	0.32	0.92	0.2279	0.1692	0.24	0.6143	0.72	0.44
Gen1_Mut0_ID2	307	1	307	307	584	1523.8	2420	39.0977	Furrowed_Dry_Crop_2.png	1418.4745	2358.1057	none	-15.0041	0	0	Gen0_Mut0_ID23	Gen0_Mut0_ID20	-	0.44	0.44	0.2307	0.4768	0.76	0.2017	0.12	0.4	0.48	0.2	0.04	0.76	0.2259	0.3086	0.4718	0.56	0.44	0.8	0.88	0.44	0.6	0.8013	0.24	0.812	0.16	0.9251	0.6533	0.76	0.6974	0.8327	0.64
Gen1_Mut0_ID3	2639	4	2639	307	2639	2420.8	521	48.5292	Furrowed_Dry_Crop_2.png	2385.6119	491.5763	horizontal	-34.4195	0	0	Gen0_Mut0_ID20	Gen0_Mut0_ID23	-	0.12	0.8	0.0489	0.7232	0.56	0.6783	0.08	0.72	0.28	0.16	0.8	0.84	0.6861	0.2498	0.2879	0.4	0.76	0.88	0.84	0.52	0.92	0.9588	0.48	0.7031	0.4	0.7949	0.1002	0.4	0.2344	0.7666	0.8
Gen2_Mut0_ID8	2350	3	2350	366	2350	543.8	1469	41.0038	Furrowed_Dry_Crop_0.png	516.0701	1415.8487	horizontal	22.8071	0	0	Gen1_Mut0_ID11	Gen1_Mut0_ID1	-	0.7481	0.5424	0.1002	0.76	0.6	0.7267	0.5724	0.88	0.84	0.76	0.3624	0.92	0.6661	0.2481	0.7411	0.9564	0.388	0.693	0.92	0.3394	0.3663	0.4809	0.8516	0.7936	0.24	0.6	0.4959	0.7305	0.4786	0.92	0.6146
Gen2_Mut0_ID10	2919	4	2919	366	2919	1064.8	1024	41.7821	Furrowed_Dry_Crop_0.png	958.7567	970.9934	none	-77.0778	0	0	Gen0_Mut0_ID11	Gen1_Mut0_ID5	-	0.84	0.4081	0.48	0.777	0.4073	0.28	0.2073	0.56	0.5598	0.2742	0.56	0.366	0.96	0.4143	0.3522	0.1859	0.6	0.64	0.4139	0.24	0.1826	0.6263	0.175	0.56	0.36	0.48	0.6	0.36	0.16	0.48	0.52
Gen2_Mut0_ID4	366	1	366	366	848	2004.8	2476	40.1816	Furrowed_Dry_Crop_0.png	1904.9221	2387.1287	none	-111.3943	0	0	Gen1_Mut0_ID5	Gen1_Mut0_ID2	-	0.8575	0.16	0.2307	0.8115	0.56	0.16	0.4062	0.2307	0.4718	0.4	0.8115	0.5147	0.04	0.2017	0.5046	0.2259	0.726	0.726	0.5147	0.4062	0.1802	0.68	0.24	0.5813	0.5796	0.8876	0.44	0.76	0.4461	0.2826	0.52
Gen0_Mut0_ID19	1471	2	1471	366	1471	2496.8	1510	48.1584	Furrowed_Dry_Crop_0.png	2384.8449	1427.5921	horizontal	-166.173	0	0	-	-	-	0.84	0.28	0.48	0.84	0.2	0.28	0.92	0.56	0.64	0.28	0.56	0.96	0.88	0.84	0.88	0.04	0.68	0.72	0.12	0.72	0.76	0.68	0.96	0.12	0.56	0.48	0.56	0.96	0.8	0.52	0.36
Gen0_Mut0_ID23	1268	2	1268	346	1268	496.8	1953	66.5288	Furrowed_Wet_Crop_1.png	496.172	1895.8254	none	-21.6942	0	0	-	-	-	0.44	0.8	0.24	0.64	0.56	0.2	0.12	0.72	0.28	0.2	0.04	0.84	0.8	0.24	0.28	0.4	0.76	0.8	0.84	0.44	0.92	0.8	0.24	0.84	0.16	0.8	0.72	0.4	0.12	0.76	0.8
Gen1_Mut0_ID11	1795	3	1795	346	1795	1017.8	1469	48.4221	Furrowed_Wet_Crop_1.png	984.0755	1438.1436	none	6.3288	0	0	Gen0_Mut0_ID7	Gen0_Mut0_ID3	-	0.7131	0.88	0.0623	0.76	0.6	0.48	0.5735	0.8401	0.84	0.76	0.36	0.92	0.6661	0.2497	0.7483	0.8011	0.388	0.6637	0.92	0.08	0.36	0.48	0.846	0.6	0.24	0.6	0.4959	0.72	0.48	0.92	0.68
Gen2_Mut0_ID5	346	1	346	346	613	1469.8	2463	45.6122	Furrowed_Wet_Crop_1.png	1404.8087	2350.9128	none	-176.7774	0	0	Gen1_Mut0_ID2	Gen1_Mut0_ID5	-	0.4225	0.44	0.48	0.4768	0.2794	0.28	0.12	0.56	0.2495	0.2742	0.56	0.366	0.24	0.3086	0.2	0.16	0.6041	0.8	0.7819	0.3443	0.6998	0.8013	0.6351	0.7925	0.16	0.5144	0.6533	0.855	0.7544	0.8327	0.64
Gen2_Mut0_ID3	2570	4	2570	346	2570	2461.8	1029	18.4635	Furrowed_Wet_Crop_1.png	2377.4437	957.8038	none	-138.1986	0	0	Gen0_Mut0_ID20	Gen0_Mut0_ID1	-	0.7633	0.6	0.04	0.36	0.5063	0.5062	0.88	0.4	0.48	0.84	0.8	0.7672	0.0562	0.8602	0.48	0.5549	0.4655	0.52	0.24	0.4674	0.5998	0.959	0.48	0.66	0.4	0.76	0.04	0.4612	0.2827	0.84	0.6475
Gen2_Mut0_ID7	2937	4	2937	357	2937	568.8	512	26.5424	Furrowed_Dry_Crop_1.png	498.9717	471.8329	horizontal	-143.3403	0	0	Gen1_Mut0_ID7	Gen1_Mut0_ID3	-	0.12	0.7307	0.8	1	0.56	0.6783	7.00E-04	0.306	0.138	0.2636	0.0703	0.6066	0.0614	0.7176	0.3933	0.88	0.76	0.854	0.3195	0.52	0.12	0.7865	0.72	0.32	0.512	0.7949	0.1978	0.24	0.1795	0.72	0.7426
Gen2_Mut0_ID9	1688	2	1688	357	1688	979.8	1492	40.6168	Furrowed_Dry_Crop_1.png	951.9741	1437.9115	horizontal	163.5279	0	0	Gen1_Mut0_ID1	Gen1_Mut0_ID11	-	0.722	0.1143	0.1725	0.76	0.6062	0.48	0.561	0.8401	0.7423	0.64	0.3606	0.92	0.76	0.2015	0.6865	0.8046	0.4	0.894	0.76	0.08	0.3964	0.7618	0.8753	0.6	0.24	0.6	0.48	0.6295	0.5155	0.92	0.098
Gen0_Mut0_ID11	2208	3	2208	357	2208	1959.8	548	10.8453	Furrowed_Dry_Crop_1.png	1890.1943	491.8911	horizontal	-39.5935	0	0	-	-	-	0.08	0.48	0.84	0.04	0.08	0.92	0.36	0.64	0.76	0.6	0.24	0.2	0.96	0.8	0.8	0.84	0.36	0.64	0.8	0.24	0.16	0.36	0.16	0.36	0.36	0.68	0.6	0.36	0.16	0.48	0.6
Gen1_Mut0_ID1	357	1	357	357	825	2508.8	2402	83.2775	Furrowed_Dry_Crop_1.png	2385.4461	2396.3504	none	175.7121	0	0	Gen0_Mut0_ID7	Gen0_Mut0_ID3	-	0.76	0.5367	0.2	0.76	0.6062	0.7267	0.56	0.88	0.7423	0.64	0.3632	0.92	0.76	0.2	0.68	0.96	0.4	0.92	0.76	0.3394	0.4018	0.7627	0.88	0.7936	0.24	0.6	0.48	0.64	0.5136	0.92	0.04
Gen0_Mut0_ID20	815	1	815	186	815	1044.8	932	52.0429	Furrowed_Dry_Crop_0.png	966.9812	916.2971	none	-48.7903	0	0	-	-	-	0.12	0.44	0.04	0.56	0.76	0.68	0.08	0.4	0.48	0.16	0.8	0.76	0.08	0.32	0.48	0.56	0.44	0.88	0.88	0.52	0.6	0.96	0.48	0.68	0.4	0.92	0.04	0.76	0.84	0.84	0.64
Gen2_Mut0_ID10	1431	2	1431	186	1431	1384.8	572	102.3236	Furrowed_Dry_Crop_0.png	1418.9073	486.8371	none	-53.3726	0	0	Gen0_Mut0_ID11	Gen1_Mut0_ID5	-	0.84	0.4081	0.48	0.777	0.4073	0.28	0.2073	0.56	0.5598	0.2742	0.56	0.366	0.96	0.4143	0.3522	0.1859	0.6	0.64	0.4139	0.24	0.1826	0.6263	0.175	0.56	0.36	0.48	0.6	0.36	0.16	0.48	0.52
Gen3_Mut0_ID5	2231	3	2231	186	2231	2018.8	1035	34.3597	Furrowed_Dry_Crop_0.png	1918.9692	976.8453	horizontal	99.6089	0	0	Gen2_Mut0_ID0	Gen2_Mut0_ID10	-	0.84	0.28	0.4763	0.04	0.1968	0.2774	0.2073	0.672	0.7467	0.3162	0.3026	0.366	0.96	0.8	0.8971	0.1655	0.6	0.7163	0.4139	0.728	0.1826	0.6263	0.175	0.56	0.36	0.48	0.6	0.36	0.6817	0.48	0.5393
Gen3_Mut0_ID10	2839	4	2839	186	2839	2436.8	1530	50.8465	Furrowed_Dry_Crop_0.png	2401.6667	1423.4813	horizontal	72.5594	0	0	Gen2_Mut0_IDR2	Gen2_Mut0_ID8	-	0.76	0.8478	0.1039	0.76	0.6	0.7267	0.96	0.84	0.84	0.76	0.3624	0.92	0.6661	0.2	0.503	0.8399	0.28	0.6	0.92	0.36	0.4138	0.48	0.8516	0.6	0.0826	0.6	0.08	0.7256	0.4786	0.92	0.6146
Gen0_Mut0_ID11	2238	3	2238	347	2238	530.8	1443	61.1015	Furrowed_Dry_Crop_1.png	479.1989	1435.7572	horizontal	-63.151	0	0	-	-	-	0.08	0.48	0.84	0.04	0.08	0.92	0.36	0.64	0.76	0.6	0.24	0.2	0.96	0.8	0.8	0.84	0.36	0.64	0.8	0.24	0.16	0.36	0.16	0.36	0.36	0.68	0.6	0.36	0.16	0.48	0.6
Gen3_Mut0_ID1	2830	4	2830	347	2830	997.8	993	52.47	Furrowed_Dry_Crop_1.png	946.4873	976.7239	none	-35.0149	0	0	Gen0_Mut0_ID6	Gen2_Mut0_IDR2	-	0.6	0.8445	0.28	0.1922	0.04	0.64	0.32	0.4843	0.84	0.6978	0.6594	0.68	0.72	0.2	0.5256	0.7934	0.79	0.7036	0.663	0.7126	0.72	0.72	0.12	0.6	0.612	0.1523	0.2606	0	0.7215	0.92	0.04
Gen2_Mut0_IDR2	1486	2	1486	347	1486	1554.8	2389	69.0853	Furrowed_Dry_Crop_1.png	1442.0372	2373.8081	none	175.1763	0	0	-	-	-	0.76	0.88	0.2	0.76	0.04	0.64	0.96	0.84	0.84	0.76	0.72	0.92	0.32	0.2	0.6	0.8	0.28	0.6	0.92	0.36	0.64	0.48	0.64	0.6	0.08	0.6	0.08	0.64	0.48	0.92	0.04
Gen3_Mut0_IDR0	347	1	347	347	863	2337.8	1953	97.0446	Furrowed_Dry_Crop_1.png	2364.629	1913.0959	none	-24.3397	0	0	-	-	-	0.8	0.6	0.92	0.36	0.44	0.96	0.88	0.28	0.04	0.84	0.32	0.24	0.4	0.88	0.72	0.24	0.56	0.52	0.24	0.48	0.44	0.92	0.44	0.4	0.72	0.76	0.36	0.44	0.28	0.64	0.08
Gen2_Mut0_ID3	2383	3	2383	277	2383	514.8	2552	91.8777	Furrowed_Wet_Crop_1.png	463.5277	2394.893	none	-12.2088	0	0	Gen0_Mut0_ID20	Gen0_Mut0_ID1	-	0.7633	0.6	0.04	0.36	0.5063	0.5062	0.88	0.4	0.48	0.84	0.8	0.7672	0.0562	0.8602	0.48	0.5549	0.4655	0.52	0.24	0.4674	0.5998	0.959	0.48	0.66	0.4	0.76	0.04	0.4612	0.2827	0.84	0.6475
Gen3_Mut0_IDR1	1547	2	1547	277	1547	975.8	416	128.2454	Furrowed_Wet_Crop_1.png	964.4636	465.275	none	134.4347	0	0	Gen0_Mut0_ID19	Gen0_Mut0_ID13	-	0.84	0.16	0.48	0.8115	0.2	0.28	0.16	0.56	0.5637	0.2742	0.56	0.366	0.24	0.3738	0.2	0.16	0.6	0.726	0.3805	0.32	0.28	0.68	0.6351	0.56	0.5796	0.48	0.44	0.855	0.5031	0.2826	0.52
Gen1_Mut0_ID11	3125	4	3125	277	3125	1532.8	2425	22.67	Furrowed_Wet_Crop_1.png	1443.7388	2360.7177	none	-150.6373	0	0	Gen0_Mut0_ID7	Gen0_Mut0_ID3	-	0.7131	0.88	0.0623	0.76	0.6	0.48	0.5735	0.8401	0.84	0.76	0.36	0.92	0.6661	0.2497	0.7483	0.8011	0.388	0.6637	0.92	0.08	0.36	0.48	0.846	0.6	0.24	0.6	0.4959	0.72	0.48	0.92	0.68
Gen1_Mut0_ID3	277	1	277	277	815	2398.8	1505	53.7374	Furrowed_Wet_Crop_1.png	2384.5829	1426.0818	horizontal	19.8264	0	0	Gen0_Mut0_ID20	Gen0_Mut0_ID23	-	0.12	0.8	0.0489	0.7232	0.56	0.6783	0.08	0.72	0.28	0.16	0.8	0.84	0.6861	0.2498	0.2879	0.4	0.76	0.88	0.84	0.52	0.92	0.9588	0.48	0.7031	0.4	0.7949	0.1002	0.4	0.2344	0.7666	0.8
Gen3_Mut0_ID3	2955	4	2955	353	2955	577.8	586	39.0115	Furrowed_Wet_Crop_2.png	486.7979	489.143	horizontal	-80.1337	0	0	Gen1_Mut0_ID11	Gen2_Mut0_ID7	-	0.12	0.7307	0.8	0.762	0.56	0.48	7.00E-04	0.306	0.1369	0.2747	0.0553	0.6066	0.0351	0.2686	0.3933	1	0.388	0.8192	0.3195	0.52	0.12	0.7865	0.7307	0.6	0.512	0.7949	0.4996	0.72	0.1795	0.7069	0.68
Gen3_Mut0_ID11	1299	2	1299	353	1299	1076.8	2033	69.0693	Furrowed_Wet_Crop_2.png	967.2766	1912.467	horizontal	95.7676	0	0	Gen2_Mut0_ID8	Gen2_Mut0_IDR2	-	0.7481	0.5715	0.1964	0.76	0.04	0.64	0.5724	0.88	0.84	0.76	0.72	0.92	0.32	0.2481	0.8381	0.9267	0.388	0.693	0.92	0.3394	0.6015	0.4809	0.64	0.7936	0.2375	0.6	0.4959	0.6447	0.48	0.92	0.04
Gen3_Mut0_ID4	353	1	353	353	692	1460.8	2420	24.5306	Furrowed_Wet_Crop_2.png	1409.4988	2372.7548	none	-167.873	0	0	Gen2_Mut0_ID10	Gen2_Mut0_ID0	-	0.84	0.4081	0.8437	0.777	0.4105	0.9226	0.3584	0.528	0.5598	0.5167	0.56	0.2	0.7618	0.4143	0.3351	0.0645	0.6795	0.64	0.12	0.232	0.3063	0.6167	0.1464	0.12	0.3875	0.48	0.6	0.36	0.3167	0.48	0.52
Gen3_Mut0_ID7	2049	3	2049	353	2049	2510.8	1505	73.2727	Furrowed_Wet_Crop_2.png	2374.6154	1415.8517	horizontal	84.0099	0	0	Gen2_Mut0_ID8	Gen0_Mut0_ID20	-	0.1179	0.5424	0.0408	0.76	0.76	0.68	0.08	0.88	0.84	0.76	0.3624	0.92	0.08	0.2481	0.7411	0.9564	0.44	0.88	0.92	0.519	0.6	0.5127	0.48	0.7936	0.405	0.6	0.4695	0.7305	0.84	0.9123	0.64
Gen2_Mut0_ID7	2943	4	2943	348	2943	557.8	2418	51.7802	Furrowed_Dry_Crop_2.png	522.1109	2393.1159	none	147.3019	0	0	Gen1_Mut0_ID7	Gen1_Mut0_ID3	-	0.12	0.7307	0.8	1	0.56	0.6783	7.00E-04	0.306	0.138	0.2636	0.0703	0.6066	0.0614	0.7176	0.3933	0.88	0.76	0.854	0.3195	0.52	0.12	0.7865	0.72	0.32	0.512	0.7949	0.1978	0.24	0.1795	0.72	0.7426
Gen3_Mut0_ID9	2045	3	2045	348	2045	1577.8	534	49.5324	Furrowed_Dry_Crop_2.png	1468.6571	492.7	none	134.1898	0	0	Gen2_Mut0_ID2	Gen1_Mut0_ID3	-	0.5481	0.7815	0.9959	0.7225	0.8487	0.8363	0.1217	0.7864	0.2742	0.16	0.8775	0.3035	0.1816	0.3528	0.72	0.2451	0.5231	0.88	0.84	0.4956	0.8282	0.9588	0.48	0.4014	0.4268	0.7949	0.1002	0.4	0.8153	0.6404	0.0486
Gen0_Mut0_ID6	348	1	348	348	685	1935.8	1941	55.8085	Furrowed_Dry_Crop_2.png	1909.5452	1913.1641	none	73.1684	0	0	-	-	-	0.6	0.24	0.28	0.16	0.96	0.4	0.32	0.48	0.44	0.12	0.12	0.68	0.72	0.72	0.52	0.48	0.8	0.24	0.08	0.96	0.72	0.72	0.12	0.24	0.6	0.44	0.4	0.56	0.76	0.32	0.24
Gen2_Mut0_ID8	1399	2	1399	348	1399	2463.8	1069	39.5357	Furrowed_Dry_Crop_2.png	2383.7119	965.3727	none	176.053	0	0	Gen1_Mut0_ID11	Gen1_Mut0_ID1	-	0.7481	0.5424	0.1002	0.76	0.6	0.7267	0.5724	0.88	0.84	0.76	0.3624	0.92	0.6661	0.2481	0.7411	0.9564	0.388	0.693	0.92	0.3394	0.3663	0.4809	0.8516	0.7936	0.24	0.6	0.4959	0.7305	0.4786	0.92	0.6146
Gen3_Mut0_ID8	1526	2	1526	291	1526	1006.8	1510	28.9042	Furrowed_Wet_Crop_0.png	954.7574	1418.4712	horizontal	71.0674	0	0	Gen1_Mut0_ID3	Gen2_Mut0_ID2	-	0.12	0.142	0.0489	0.4713	0.56	0.6783	0.5813	0.72	0.3092	0.3637	0.816	0.84	0.6861	0.2375	0.2879	0.4	0.76	0.5066	0.5066	0.5376	0.5637	0.92	0.44	0.7017	0.6904	0.92	0.36	0.7372	0.2602	0.7662	0.8
Gen3_Mut0_ID0	919	1	919	291	919	1494.8	1962	26.4457	Furrowed_Wet_Crop_0.png	1438.8883	1919.7335	none	127.4246	0	0	Gen2_Mut0_IDR2	Gen0_Mut0_ID6	-	0.76	0.2778	0.2	0.7259	0.96	0.4	0.96	0.8357	0.44	0.1899	0.1884	0.92	0.32	0.72	0.5939	0.4868	0.2837	0.5066	0.92	0.96	0.64	0.48	0.64	0.24	0.08	0.6	0.1206	0.64	0.5261	0.32	0.24
Gen2_Mut0_ID0	2064	3	2064	291	2064	2006.8	519	47.8945	Furrowed_Wet_Crop_0.png	1922.7481	497.0624	horizontal	84.7097	0	0	Gen0_Mut0_ID11	Gen0_Mut0_ID19	-	0.84	0.28	0.84	0.04	0.2	0.92	0.3584	0.64	0.7467	0.5675	0.3026	0.2	0.7618	0.8	0.88	0.04	0.6795	0.7163	0.12	0.72	0.3063	0.6167	0.1464	0.12	0.3875	0.48	0.6	0.36	0.8	0.48	0.5393
Gen2_Mut0_ID2	2767	4	2767	291	2767	2429.8	1017	38.1782	Furrowed_Wet_Crop_0.png	2382.575	983.4553	none	-20.1758	0	0	Gen0_Mut0_ID1	Gen0_Mut0_ID20	-	0.5481	0.1229	0.9959	0.4706	0.8487	0.8363	0.6268	0.7864	0.3034	0.3637	0.8907	0.3035	0.1816	0.3405	0.72	0.2451	0.5231	0.5066	0.5066	0.5132	0.44	0.92	0.44	0.4	0.72	0.92	0.36	0.7372	0.84	0.64	0.0486
Gen4_Mut0_ID5	1622	2	1622	66	1622	590.8	2013	44.9047	Furrowed_Dry_Crop_0.png	492.6086	1914.6867	horizontal	-2.6424	0	0	Gen3_Mut0_ID9	Gen3_Mut0_ID10	-	0.76	0.8478	0.0774	0.6828	0.6098	0.8363	0.96	0.7864	0.2742	0.2438	0.8535	0.3553	0.1816	0.2	0.503	0.8399	0.2764	0.5261	0.9112	0.4903	0.4138	0.9588	0.48	0.6	0.4676	0.6	0.1002	0.4686	0.8567	0.92	0.0486
Gen4_Mut0_IDR3	951	1	951	66	951	1503.8	2458	24.028	Furrowed_Dry_Crop_0.png	1450.7267	2371.5734	horizontal	81.4922	0	0	Gen0_Mut0_ID20	Gen0_Mut0_ID23	-	0.12	0.8	0.0489	0.7232	0.56	0.6783	0.08	0.72	0.28	0.16	0.8	0.84	0.6861	0.2498	0.2879	0.4	0.76	0.88	0.84	0.52	0.92	0.9588	0.48	0.7031	0.4	0.7949	0.1002	0.4	0.2344	0.7666	0.8
Gen3_Mut0_ID9	2398	3	2398	66	2398	1926.8	588	57.5073	Furrowed_Dry_Crop_0.png	1902.7802	482.7376	horizontal	-95.8843	0	0	Gen2_Mut0_ID2	Gen1_Mut0_ID3	-	0.5481	0.7815	0.9959	0.7225	0.8487	0.8363	0.1217	0.7864	0.2742	0.16	0.8775	0.3035	0.1816	0.3528	0.72	0.2451	0.5231	0.88	0.84	0.4956	0.8282	0.9588	0.48	0.4014	0.4268	0.7949	0.1002	0.4	0.8153	0.6404	0.0486
Gen2_Mut0_ID7	3051	4	3051	66	3051	2380.8	1055	36.7237	Furrowed_Dry_Crop_0.png	2348.0853	974.1061	horizontal	-166.5087	0	0	Gen1_Mut0_ID7	Gen1_Mut0_ID3	-	0.12	0.7307	0.8	1	0.56	0.6783	7.00E-04	0.306	0.138	0.2636	0.0703	0.6066	0.0614	0.7176	0.3933	0.88	0.76	0.854	0.3195	0.52	0.12	0.7865	0.72	0.32	0.512	0.7949	0.1978	0.24	0.1795	0.72	0.7426
Gen1_Mut0_ID11	1513	2	1513	345	1513	525.8	1429	79.4421	Furrowed_Dry_Crop_1.png	481.5905	1438.7508	none	-139.4507	0	0	Gen0_Mut0_ID7	Gen0_Mut0_ID3	-	0.7131	0.88	0.0623	0.76	0.6	0.48	0.5735	0.8401	0.84	0.76	0.36	0.92	0.6661	0.2497	0.7483	0.8011	0.388	0.6637	0.92	0.08	0.36	0.48	0.846	0.6	0.24	0.6	0.4959	0.72	0.48	0.92	0.68
Gen2_Mut0_ID2	345	1	345	345	859	1038.8	1986	12.2392	Furrowed_Dry_Crop_1.png	960.2074	1917.6112	horizontal	-33.1975	0	0	Gen0_Mut0_ID1	Gen0_Mut0_ID20	-	0.5481	0.1229	0.9959	0.4706	0.8487	0.8363	0.6268	0.7864	0.3034	0.3637	0.8907	0.3035	0.1816	0.3405	0.72	0.2451	0.5231	0.5066	0.5066	0.5132	0.44	0.92	0.44	0.4	0.72	0.92	0.36	0.7372	0.84	0.64	0.0486
Gen4_Mut0_ID8	2266	3	2266	345	2266	1950.8	574	6.222	Furrowed_Dry_Crop_1.png	1890.522	507.5141	none	-53.6389	0	0	Gen2_Mut0_ID3	Gen2_Mut0_ID0	-	0.7633	0.6118	0.6089	0.04	0.5063	0.92	0.88	0.4	0.7467	0.5045	0.6987	0.7672	0.0562	0.8	0.88	0.04	0.6795	0.7163	0.24	0.6968	0.3063	0.6167	0.1464	0.66	0.3965	0.48	0.5512	0.3062	0.8	0.48	0.6475
Gen0_Mut0_ID11	2907	4	2907	345	2907	2438.8	2418	41.7206	Furrowed_Dry_Crop_1.png	2402.3823	2380.4077	none	-148.9112	0	0	-	-	-	0.08	0.48	0.84	0.04	0.08	0.92	0.36	0.64	0.76	0.6	0.24	0.2	0.96	0.8	0.8	0.84	0.36	0.64	0.8	0.24	0.16	0.36	0.16	0.36	0.36	0.68	0.6	0.36	0.16	0.48	0.6
Gen3_Mut0_ID5	1533	2	1533	69	1533	604.8	1429	97.2014	Furrowed_Dry_Crop_2.png	452.1264	1407.4692	none	-20.9782	0	0	Gen2_Mut0_ID0	Gen2_Mut0_ID10	-	0.84	0.28	0.4763	0.04	0.1968	0.2774	0.2073	0.672	0.7467	0.3162	0.3026	0.366	0.96	0.8	0.8971	0.1655	0.6	0.7163	0.4139	0.728	0.1826	0.6263	0.175	0.56	0.36	0.48	0.6	0.36	0.6817	0.48	0.5393
Gen4_Mut0_ID2	934	1	934	69	934	1114.8	2033	99.6153	Furrowed_Dry_Crop_2.png	964.8831	1912.0497	horizontal	-4.8982	0	0	Gen3_Mut0_ID3	Gen2_Mut0_ID2	-	0.5481	0.7307	0.8	0.8487	0.56	0.468	0.8363	0.7093	0.9365	0.2747	0.2666	0.3035	0.0351	0.3405	0.4383	0.7703	0.4018	0.5066	0.5066	0.5132	0.44	0.7865	0.7307	0.4572	0.72	0.7949	0.3643	0.7372	0.1795	0.64	0.68
Gen4_Mut0_ID9	2272	3	2272	69	2272	1532.8	1487	32.6664	Furrowed_Dry_Crop_2.png	1435.0551	1410.9686	horizontal	47.1593	0	0	Gen2_Mut0_ID0	Gen2_Mut0_ID3	-	0.84	0.2682	0.2044	0.36	0.2	0.5062	0.3584	0.64	0.48	0.9039	0.3832	0.2	0.7618	0.8602	0.48	0.5549	0.4655	0.52	0.12	0.4885	0.5998	0.959	0.48	0.12	0.39	0.76	0.0846	0.5151	0.2827	0.84	0.5393
Gen3_Mut0_ID7	2974	4	2974	69	2974	2445.8	501	36.8927	Furrowed_Dry_Crop_2.png	2389.3976	469.9839	none	-122.7347	0	0	Gen2_Mut0_ID8	Gen0_Mut0_ID20	-	0.1179	0.5424	0.0408	0.76	0.76	0.68	0.08	0.88	0.84	0.76	0.3624	0.92	0.08	0.2481	0.7411	0.9564	0.44	0.88	0.92	0.519	0.6	0.5127	0.48	0.7936	0.405	0.6	0.4695	0.7305	0.84	0.9123	0.64
Gen3_Mut0_ID3	2958	4	2958	364	2958	1022.8	539	18.4031	Furrowed_Wet_Crop_1.png	960.4261	490.4346	horizontal	104.0045	0	0	Gen1_Mut0_ID11	Gen2_Mut0_ID7	-	0.12	0.7307	0.8	0.762	0.56	0.48	7.00E-04	0.306	0.1369	0.2747	0.0553	0.6066	0.0351	0.2686	0.3933	1	0.388	0.8192	0.3195	0.52	0.12	0.7865	0.7307	0.6	0.512	0.7949	0.4996	0.72	0.1795	0.7069	0.68
Gen2_Mut0_ID3	2382	3	2382	364	2382	1465.8	1009	47.2878	Furrowed_Wet_Crop_1.png	1441.7711	963.293	horizontal	-32.8977	0	0	Gen0_Mut0_ID20	Gen0_Mut0_ID1	-	0.7633	0.6	0.04	0.36	0.5063	0.5062	0.88	0.4	0.48	0.84	0.8	0.7672	0.0562	0.8602	0.48	0.5549	0.4655	0.52	0.24	0.4674	0.5998	0.959	0.48	0.66	0.4	0.76	0.04	0.4612	0.2827	0.84	0.6475
Gen4_Mut0_ID10	1612	2	1612	364	1612	1964.8	1606	100.0629	Furrowed_Wet_Crop_1.png	1890.8547	1439.7144	horizontal	178.7176	0	0	Gen1_Mut0_ID11	Gen2_Mut0_ID0	-	0.714	0.88	0.84	0.76	0.5823	0.5491	0.3552	0.6462	0.7467	0.7388	0.36	0.9007	0.6661	0.1909	0.8792	0.2074	0.4121	0.6637	0.12	0.1372	0.3063	0.6133	0.846	0.12	0.3875	0.48	0.4959	0.72	0.48	0.48	0.5393
Gen4_Mut0_IDR1	1059	1	1059	364	1059	2456.8	2449	21.4786	Furrowed_Wet_Crop_1.png	2368.8302	2381.8857	horizontal	139.2571	0	0	Gen0_Mut0_ID11	Gen1_Mut0_ID5	-	0.84	0.4081	0.48	0.777	0.4073	0.28	0.2073	0.56	0.5598	0.2742	0.56	0.366	0.96	0.4143	0.3522	0.1859	0.6	0.64	0.4139	0.24	0.1826	0.6263	0.175	0.56	0.36	0.48	0.6	0.36	0.16	0.48	0.52
Gen4_Mut0_IDR0	2669	4	2669	379	2669	619.8	1521	81.1501	Furrowed_Wet_Crop_2.png	472.4471	1447.5609	none	-128.6731	0	0	-	-	-	0.76	0.88	0.2	0.76	0.04	0.64	0.96	0.84	0.84	0.76	0.72	0.92	0.32	0.2	0.6	0.8	0.28	0.6	0.92	0.36	0.64	0.48	0.64	0.6	0.08	0.6	0.08	0.64	0.48	0.92	0.04
Gen3_Mut0_ID1	1948	3	1948	379	1948	1532.8	563	42.4188	Furrowed_Wet_Crop_2.png	1424.2632	490.8195	none	-35.87	0	0	Gen0_Mut0_ID6	Gen2_Mut0_IDR2	-	0.6	0.8445	0.28	0.1922	0.04	0.64	0.32	0.4843	0.84	0.6978	0.6594	0.68	0.72	0.2	0.5256	0.7934	0.79	0.7036	0.663	0.7126	0.72	0.72	0.12	0.6	0.612	0.1523	0.2606	0	0.7215	0.92	0.04
Gen2_Mut0_ID0	1461	2	1461	379	1461	1984.8	1505	27.1273	Furrowed_Wet_Crop_2.png	1891.4309	1434.7664	none	142.8581	0	0	Gen0_Mut0_ID11	Gen0_Mut0_ID19	-	0.84	0.28	0.84	0.04	0.2	0.92	0.3584	0.64	0.7467	0.5675	0.3026	0.2	0.7618	0.8	0.88	0.04	0.6795	0.7163	0.12	0.72	0.3063	0.6167	0.1464	0.12	0.3875	0.48	0.6	0.36	0.8	0.48	0.5393
Gen4_Mut0_ID0	379	1	379	379	853	2414.8	1966	15.7986	Furrowed_Wet_Crop_2.png	2340.9795	1913.5003	none	44.2718	0	0	Gen1_Mut0_ID11	Gen2_Mut0_ID7	-	0.2226	0.7734	0.0623	0.7639	0.568	0.6735	0.0549	0.306	0.6441	0.2636	0.4053	0.6253	0.0614	0.744	0.7483	0.8706	0.76	0.8374	0.4038	0.1181	0.12	0.7865	0.8332	0.6	0.24	0.7949	0.4959	0.72	0.1374	0.6023	0.7311
Gen4_Mut0_ID4	349	1	349	349	847	606.8	1908	116.1011	Furrowed_Wet_Crop_0.png	464.935	1929.8152	horizontal	-93.1641	0	0	Gen3_Mut0_ID10	Gen3_Mut0_ID9	-	0.5481	0.7815	0.0984	0.7997	0.8385	0.7267	0.1217	0.84	0.84	0.6594	0.3876	0.8629	0.6661	0.3528	0.72	0.2451	0.5267	0.9539	0.8501	0.3656	0.8282	0.48	0.8516	0.4014	0.0418	0.7949	0.08	0.6273	0.4372	0.6404	0.6146
Gen4_Mut0_IDR2	1360	2	1360	349	1360	1060.8	1534	16.225	Furrowed_Wet_Crop_0.png	981.7742	1457.1872	none	50.2608	0	0	-	-	-	0.12	0.44	0.04	0.56	0.76	0.68	0.08	0.4	0.48	0.16	0.8	0.76	0.08	0.32	0.48	0.56	0.44	0.88	0.88	0.52	0.6	0.96	0.48	0.68	0.4	0.92	0.04	0.76	0.84	0.84	0.64
Gen4_Mut0_ID7	1944	3	1944	349	1944	1463.8	1058	47.896	Furrowed_Wet_Crop_0.png	1441.8651	973.9508	horizontal	90.4624	0	0	Gen0_Mut0_ID11	Gen3_Mut0_ID1	-	0.08	0.5397	0.28	0.04	0.04	0.64	0.36	0.64	0.7654	0.6	0.6252	0.2348	0.7121	0.8147	0.5256	0.7934	0.7221	0.6445	0.8	0.24	0.72	0.36	0.16	0.3807	0.374	0.68	0.2606	0.36	0.7215	0.48	0.6
Gen3_Mut0_ID10	2599	4	2599	349	2599	2461.8	2458	19.3567	Furrowed_Wet_Crop_0.png	2376.5357	2386.7481	none	-149.6442	0	0	Gen2_Mut0_IDR2	Gen2_Mut0_ID8	-	0.76	0.8478	0.1039	0.76	0.6	0.7267	0.96	0.84	0.84	0.76	0.3624	0.92	0.6661	0.2	0.503	0.8399	0.28	0.6	0.92	0.36	0.4138	0.48	0.8516	0.6	0.0826	0.6	0.08	0.7256	0.4786	0.92	0.6146
Gen3_Mut0_ID1	3077	4	3077	179	3077	592.8	574	44.131	Furrowed_Dry_Crop_0.png	484.197	494.2758	horizontal	176.5822	0	0	Gen0_Mut0_ID6	Gen2_Mut0_IDR2	-	0.6	0.8445	0.28	0.1922	0.04	0.64	0.32	0.4843	0.84	0.6978	0.6594	0.68	0.72	0.2	0.5256	0.7934	0.79	0.7036	0.663	0.7126	0.72	0.72	0.12	0.6	0.612	0.1523	0.2606	0	0.7215	0.92	0.04
Gen3_Mut0_ID3	807	1	807	179	807	1053.8	2022	44.7532	Furrowed_Dry_Crop_0.png	978.5425	1911.612	none	178.2072	0	0	Gen1_Mut0_ID11	Gen2_Mut0_ID7	-	0.12	0.7307	0.8	0.762	0.56	0.48	7.00E-04	0.306	0.1369	0.2747	0.0553	0.6066	0.0351	0.2686	0.3933	1	0.388	0.8192	0.3195	0.52	0.12	0.7865	0.7307	0.6	0.512	0.7949	0.4996	0.72	0.1795	0.7069	0.68
Gen5_Mut0_ID11	1566	2	1566	179	1566	1968.8	2456	9.7477	Furrowed_Dry_Crop_0.png	1911.8154	2387.3845	none	-122.4032	0	0	Gen3_Mut0_ID1	Gen2_Mut0_ID7	-	0.6231	0.7307	0.7321	0.1882	0.56	0.64	0.32	0.306	0.2678	0.2636	0.0703	0.68	0.0575	0.562	0.3933	0.88	0.79	0.7036	0.5922	0.7126	0.6883	0.72	0.72	0.6012	0.612	0.7949	0.2494	0	0.1795	0.72	0.7114
Gen3_Mut0_ID7	2316	3	2316	179	2316	2440.8	588	24.9144	Furrowed_Dry_Crop_0.png	2384.3482	498.7018	horizontal	-114.228	0	0	Gen2_Mut0_ID8	Gen0_Mut0_ID20	-	0.1179	0.5424	0.0408	0.76	0.76	0.68	0.08	0.88	0.84	0.76	0.3624	0.92	0.08	0.2481	0.7411	0.9564	0.44	0.88	0.92	0.519	0.6	0.5127	0.48	0.7936	0.405	0.6	0.4695	0.7305	0.84	0.9123	0.64
Gen5_Mut0_ID2	2551	4	2551	102	2551	590.8	1020	34.3413	Furrowed_Dry_Crop_1.png	489.9795	952.3028	horizontal	117.9547	0	0	Gen3_Mut0_ID7	Gen2_Mut0_ID3	-	0.7633	0.6	0.04	0.76	0.5063	0.68	0.08	0.4	0.4884	0.7676	0.3624	0.806	0.0562	0.8602	0.7411	0.9564	0.4898	0.52	0.92	0.4674	0.5998	0.9193	0.48	0.7936	0.405	0.6212	0.04	0.7305	0.84	0.9123	0.64
Gen3_Mut0_ID9	1110	2	1110	102	1110	962.8	2514	114.7018	Furrowed_Dry_Crop_1.png	963.8208	2354.7776	none	171.6785	0	0	Gen2_Mut0_ID2	Gen1_Mut0_ID3	-	0.5481	0.7815	0.9959	0.7225	0.8487	0.8363	0.1217	0.7864	0.2742	0.16	0.8775	0.3035	0.1816	0.3528	0.72	0.2451	0.5231	0.88	0.84	0.4956	0.8282	0.9588	0.48	0.4014	0.4268	0.7949	0.1002	0.4	0.8153	0.6404	0.0486
Gen3_Mut0_ID10	102	1	102	102	568	1543.8	2006	46.3135	Furrowed_Dry_Crop_1.png	1450.2804	1901.8851	none	117.2281	0	0	Gen2_Mut0_IDR2	Gen2_Mut0_ID8	-	0.76	0.8478	0.1039	0.76	0.6	0.7267	0.96	0.84	0.84	0.76	0.3624	0.92	0.6661	0.2	0.503	0.8399	0.28	0.6	0.92	0.36	0.4138	0.48	0.8516	0.6	0.0826	0.6	0.08	0.7256	0.4786	0.92	0.6146
Gen5_Mut0_ID5	1959	3	1959	102	1959	2445.8	1487	30.3102	Furrowed_Dry_Crop_1.png	2362.8376	1445.9499	none	-123.751	0	0	Gen3_Mut0_ID10	Gen3_Mut0_ID3	-	0.76	0.7307	0.7557	0.7618	0.56	0.48	0.96	0.7917	0.84	0.2747	0.0994	0.92	0.6661	0.2043	0.3889	1	0.282	0.6078	0.92	0.36	0.12	0.48	0.8516	0.6	0.5017	0.7723	0.4996	0.7152	0.4786	0.7069	0.6663
Gen0_Mut0_ID11	1596	2	1596	130	1596	541.8	991	37.886	Furrowed_Wet_Crop_0.png	501.7609	951.6141	horizontal	-121.119	0	0	-	-	-	0.08	0.48	0.84	0.04	0.08	0.92	0.36	0.64	0.76	0.6	0.24	0.2	0.96	0.8	0.8	0.84	0.36	0.64	0.8	0.24	0.16	0.36	0.16	0.36	0.36	0.68	0.6	0.36	0.16	0.48	0.6
Gen5_Mut0_ID3	815	1	815	130	815	1038.8	1968	33.39	Furrowed_Wet_Crop_0.png	945.5902	1921.537	horizontal	65.1893	0	0	Gen2_Mut0_ID3	Gen3_Mut0_ID7	-	0.1179	0.5424	0.0408	0.36	0.76	0.5062	0.88	0.8794	0.8318	0.8331	0.8	0.891	0.08	0.2481	0.48	0.5549	0.4157	0.88	0.24	0.519	0.6	0.5489	0.48	0.66	0.4	0.7416	0.4695	0.4612	0.2827	0.84	0.6475
Gen5_Mut0_IDR1	2309	3	2309	130	2309	1937.8	570	35.099	Furrowed_Wet_Crop_0.png	1903.9301	490.569	horizontal	-31.5018	0	0	Gen0_Mut0_ID1	Gen0_Mut0_ID20	-	0.5481	0.1229	0.9959	0.4706	0.8487	0.8363	0.6268	0.7864	0.3034	0.3637	0.8907	0.3035	0.1816	0.3405	0.72	0.2451	0.5231	0.5066	0.5066	0.5132	0.44	0.92	0.44	0.4	0.72	0.92	0.36	0.7372	0.84	0.64	0.0486
Gen4_Mut0_ID9	3247	4	3247	130	3247	2447.8	2447	18.4046	Furrowed_Wet_Crop_0.png	2391.029	2364.877	horizontal	-61.2445	0	0	Gen2_Mut0_ID0	Gen2_Mut0_ID3	-	0.84	0.2682	0.2044	0.36	0.2	0.5062	0.3584	0.64	0.48	0.9039	0.3832	0.2	0.7618	0.8602	0.48	0.5549	0.4655	0.52	0.12	0.4885	0.5998	0.959	0.48	0.12	0.39	0.76	0.0846	0.5151	0.2827	0.84	0.5393
Gen5_Mut0_ID4	2741	4	2741	378	2741	995.8	1009	38.5793	Furrowed_Wet_Crop_2.png	963.2267	960.8669	none	-122.5333	0	0	Gen3_Mut0_ID3	Gen3_Mut0_ID10	-	0.12	0.8478	0.1514	0.7602	0.6	0.7267	7.00E-04	0.3597	0.1369	0.76	0.309	0.6066	0.0351	0.2639	0.5074	0.8399	0.1614	0.181	0.23	0.5555	0.4138	0.7865	0.7307	0.6	0.0931	0.6262	0.08	0.7304	0.1795	0.92	0.6342
Gen2_Mut0_ID3	378	1	378	378	559	1452.8	2382	82.7119	Furrowed_Wet_Crop_2.png	1444.2916	2374.4765	horizontal	-175.5098	0	0	Gen0_Mut0_ID20	Gen0_Mut0_ID1	-	0.7633	0.6	0.04	0.36	0.5063	0.5062	0.88	0.4	0.48	0.84	0.8	0.7672	0.0562	0.8602	0.48	0.5549	0.4655	0.52	0.24	0.4674	0.5998	0.959	0.48	0.66	0.4	0.76	0.04	0.4612	0.2827	0.84	0.6475
Gen5_Mut0_ID8	1980	3	1980	378	1980	2000.8	1069	59.8747	Furrowed_Wet_Crop_2.png	1888.5784	963.8411	horizontal	-90.1411	0	0	Gen4_Mut0_IDR0	Gen3_Mut0_ID1	-	0.76	0.88	0.259	0.1922	0.1634	0.64	0.3215	0.84	0.84	0.6978	0.6594	0.68	0.32	0.2502	0.5774	0.7941	0.2592	0.9182	0.92	0.633	0.64	0.48	0.1263	0.6	0.612	0.2091	0.08	0.5782	0.5025	0.92	0.04
Gen5_Mut0_ID9	1300	2	1300	378	1300	2478.8	1476	27.2922	Furrowed_Wet_Crop_2.png	2385.0086	1409.29	none	-133.962	0	0	Gen3_Mut0_ID1	Gen4_Mut0_IDR0	-	0.6	0.8445	0.2155	0.76	0	0.64	0.9585	0.4843	0.84	0.76	0.72	0.92	0.72	0.1498	0.5413	0.7994	0.28	0.6	1	0.2409	0.72	0.72	0.6338	0.6	0.08	0.5504	0.2606	0.0559	0.7011	0.92	0.04
Gen2_Mut0_ID7	1834	2	1834	336	1834	1064.8	1454	60.0456	Furrowed_Dry_Crop_2.png	976.0512	1443.2715	none	110.5843	0	0	Gen1_Mut0_ID7	Gen1_Mut0_ID3	-	0.12	0.7307	0.8	1	0.56	0.6783	7.00E-04	0.306	0.138	0.2636	0.0703	0.6066	0.0614	0.7176	0.3933	0.88	0.76	0.854	0.3195	0.52	0.12	0.7865	0.72	0.32	0.512	0.7949	0.1978	0.24	0.1795	0.72	0.7426
Gen5_Mut0_ID10	336	1	336	336	882	1572.8	2546	124.4667	Furrowed_Dry_Crop_2.png	1435.4767	2377.1476	horizontal	1.2587	0	0	Gen2_Mut0_ID7	Gen3_Mut0_ID1	-	0.502	0.8445	0.3602	1	0.04	0.6783	7.00E-04	0.301	0.7432	0.913	0.6594	0.6066	0.7239	0.7176	0.714	0.8514	0.7285	1	0.7639	0.6803	0.1536	0.7865	0.12	0.3194	0.512	0.1523	0.2124	0.24	0.7215	0.92	0.0727
Gen5_Mut0_IDR0	2602	3	2602	336	2602	1968.8	599	33.2718	Furrowed_Dry_Crop_2.png	1912.1582	500.7222	none	156.9931	0	0	Gen0_Mut0_ID7	Gen0_Mut0_ID3	-	0.7131	0.88	0.0623	0.76	0.6	0.48	0.5735	0.8401	0.84	0.76	0.36	0.92	0.6661	0.2497	0.7483	0.8011	0.388	0.6637	0.92	0.08	0.36	0.48	0.846	0.6	0.24	0.6	0.4959	0.72	0.48	0.92	0.68
Gen4_Mut0_IDR0	3119	4	3119	336	3119	2521.8	1013	66.4421	Furrowed_Dry_Crop_2.png	2389.6936	957.0047	horizontal	-3.3398	0	0	-	-	-	0.76	0.88	0.2	0.76	0.04	0.64	0.96	0.84	0.84	0.76	0.72	0.92	0.32	0.2	0.6	0.8	0.28	0.6	0.92	0.36	0.64	0.48	0.64	0.6	0.08	0.6	0.08	0.64	0.48	0.92	0.04
Gen5_Mut0_ID1	1683	2	1683	305	1683	621.8	1505	62.2797	Furrowed_Wet_Crop_1.png	493.4127	1431.5196	horizontal	-2.0984	0	0	Gen4_Mut0_ID9	Gen2_Mut0_ID7	-	0.84	0.7307	0.2044	1	0.56	0.6769	0.3584	0.306	0.2004	0.2636	0.3832	0.2	0.0614	0.7255	0.3997	0.8898	0.7161	0.8979	0.12	0.52	0.0786	0.7874	0.48	0.1625	0.3861	0.7653	0.109	0.5151	0.2783	0.823	0.7426
Gen4_Mut0_ID7	305	1	305	305	636	1467.8	1988	36.9508	Furrowed_Wet_Crop_1.png	1438.168	1919.0272	horizontal	56.3791	0	0	Gen0_Mut0_ID11	Gen3_Mut0_ID1	-	0.08	0.5397	0.28	0.04	0.04	0.64	0.36	0.64	0.7654	0.6	0.6252	0.2348	0.7121	0.8147	0.5256	0.7934	0.7221	0.6445	0.8	0.24	0.72	0.36	0.16	0.3807	0.374	0.68	0.2606	0.36	0.7215	0.48	0.6
Gen4_Mut0_ID8	2508	3	2508	305	2508	1948.8	572	30.4891	Furrowed_Wet_Crop_1.png	1911.6504	497.2454	none	45.121	0	0	Gen2_Mut0_ID3	Gen2_Mut0_ID0	-	0.7633	0.6118	0.6089	0.04	0.5063	0.92	0.88	0.4	0.7467	0.5045	0.6987	0.7672	0.0562	0.8	0.88	0.04	0.6795	0.7163	0.24	0.6968	0.3063	0.6167	0.1464	0.66	0.3965	0.48	0.5512	0.3062	0.8	0.48	0.6475
Gen5_Mut0_ID7	3275	4	3275	305	3275	2418.8	2519	72.2784	Furrowed_Wet_Crop_1.png	2363.0906	2381.0316	horizontal	4.6498	0	0	Gen4_Mut0_ID8	Gen0_Mut0_ID11	-	0.08	0.48	0.84	0.04	0.08	0.92	0.88	0.4065	0.76	0.5045	0.24	0.7672	0.96	0.7875	0.8797	0.04	0.36	0.64	0.8	0.2814	0.2855	0.5969	0.1464	0.4021	0.3965	0.68	0.6	0.36	0.16	0.4386	0.6405
Gen6_Mut0_IDR3	1514	2	1514	43	1514	971.8	1051	23.4483	Furrowed_Wet_Crop_0.png	917.616	964.5466	none	14.5106	0	0	Gen2_Mut0_IDR2	Gen2_Mut0_ID8	-	0.76	0.8478	0.1039	0.76	0.6	0.7267	0.96	0.84	0.84	0.76	0.3624	0.92	0.6661	0.2	0.503	0.8399	0.28	0.6	0.92	0.36	0.4138	0.48	0.8516	0.6	0.0826	0.6	0.08	0.7256	0.4786	0.92	0.6146
Gen6_Mut0_ID5	817	1	817	43	817	1534.8	1545	47.0471	Furrowed_Wet_Crop_0.png	1459.0205	1432.3771	none	-137.2624	0	0	Gen5_Mut0_IDR0	Gen4_Mut0_IDR0	-	0.7143	0.88	0.2	0.76	0.04	0.48	0.5658	0.8357	0.84	0.76	0.72	0.92	0.32	0.2497	0.7483	0.801	0.3813	0.6	0.92	0.08	0.3733	0.48	0.846	0.6	0.24	0.6	0.4352	0.72	0.4395	0.92	0.6975
Gen5_Mut0_ID5	2961	4	2961	43	2961	1962.8	2387	39.4662	Furrowed_Wet_Crop_0.png	1902.6356	2359.4544	none	-88.0557	0	0	Gen3_Mut0_ID10	Gen3_Mut0_ID3	-	0.76	0.7307	0.7557	0.7618	0.56	0.48	0.96	0.7917	0.84	0.2747	0.0994	0.92	0.6661	0.2043	0.3889	1	0.282	0.6078	0.92	0.36	0.12	0.48	0.8516	0.6	0.5017	0.7723	0.4996	0.7152	0.4786	0.7069	0.6663
Gen4_Mut0_ID9	2102	3	2102	43	2102	2458.8	1467	40.8384	Furrowed_Wet_Crop_0.png	2362.7595	1428.6981	none	-126.898	0	0	Gen2_Mut0_ID0	Gen2_Mut0_ID3	-	0.84	0.2682	0.2044	0.36	0.2	0.5062	0.3584	0.64	0.48	0.9039	0.3832	0.2	0.7618	0.8602	0.48	0.5549	0.4655	0.52	0.12	0.4885	0.5998	0.959	0.48	0.12	0.39	0.76	0.0846	0.5151	0.2827	0.84	0.5393
Gen6_Mut0_ID8	2609	4	2609	423	2609	463.8	1458	79.0253	Furrowed_Dry_Crop_2.png	467.6094	1427.5774	none	99.1163	0	0	Gen5_Mut0_ID2	Gen5_Mut0_ID8	-	0.76	0.88	0.2586	0.3415	0.1634	0.676	0.08	0.3557	0.84	0.7479	0.6594	0.68	0.32	0.8602	0.5774	0.7941	0.2592	0.9182	0.92	0.633	0.5998	0.5205	0.1263	0.6	0.612	0.6212	0.08	0.7305	0.5025	0.9123	0.64
Gen4_Mut0_IDR0	423	1	423	423	865	1017.8	2467	10.0482	Furrowed_Dry_Crop_2.png	941.6789	2397.6016	none	126.8213	0	0	-	-	-	0.76	0.88	0.2	0.76	0.04	0.64	0.96	0.84	0.84	0.76	0.72	0.92	0.32	0.2	0.6	0.8	0.28	0.6	0.92	0.36	0.64	0.48	0.64	0.6	0.08	0.6	0.08	0.64	0.48	0.92	0.04
Gen6_Mut0_ID10	1498	2	1498	423	1498	1476.8	1507	20.7732	Furrowed_Dry_Crop_2.png	1430.9149	1437.9398	horizontal	-51.1278	0	0	Gen5_Mut0_ID7	Gen3_Mut0_ID7	-	0.08	0.5345	0.8406	0.7233	0.76	0.92	0.08	0.8817	0.76	0.5375	0.1253	0.92	0.96	0.7875	0.8893	0.04	0.36	0.6475	0.8	0.2814	0.6836	0.5127	0.1869	0.7961	0.405	0.68	0.6	0.7305	0.2947	0.9123	0.6405
Gen3_Mut0_ID1	2042	3	2042	423	2042	2456.8	1921	51.2102	Furrowed_Dry_Crop_2.png	2370.4351	1901.7004	horizontal	-118.6378	0	0	Gen0_Mut0_ID6	Gen2_Mut0_IDR2	-	0.6	0.8445	0.28	0.1922	0.04	0.64	0.32	0.4843	0.84	0.6978	0.6594	0.68	0.72	0.2	0.5256	0.7934	0.79	0.7036	0.663	0.7126	0.72	0.72	0.12	0.6	0.612	0.1523	0.2606	0	0.7215	0.92	0.04
Gen6_Mut0_ID0	2963	4	2963	114	2963	595.8	1035	46.7611	Furrowed_Dry_Crop_0.png	483.793	957.7432	horizontal	-85.971	0	0	Gen5_Mut0_ID7	Gen4_Mut0_ID8	-	0.0794	0.6118	0.6089	0.04	0.3902	0.92	0.88	0.4001	0.7591	0.5045	0.24	0.7672	0.0529	0.7885	0.8797	0.0617	0.6795	0.6415	0.24	0.5937	0.2857	0.6167	0.1464	0.4021	0.3965	0.7814	0.5947	0.36	0.7708	0.48	0.6425
Gen5_Mut0_IDR1	2339	3	2339	114	2339	1472.8	1465	32.4352	Furrowed_Dry_Crop_0.png	1436.5126	1410.3	horizontal	91.9789	0	0	Gen0_Mut0_ID1	Gen0_Mut0_ID20	-	0.5481	0.1229	0.9959	0.4706	0.8487	0.8363	0.6268	0.7864	0.3034	0.3637	0.8907	0.3035	0.1816	0.3405	0.72	0.2451	0.5231	0.5066	0.5066	0.5132	0.44	0.92	0.44	0.4	0.72	0.92	0.36	0.7372	0.84	0.64	0.0486
Gen3_Mut0_ID7	1715	2	1715	114	1715	1899.8	1946	99.69	Furrowed_Dry_Crop_0.png	1915.3315	1936.1474	none	-96.8272	0	0	Gen2_Mut0_ID8	Gen0_Mut0_ID20	-	0.1179	0.5424	0.0408	0.76	0.76	0.68	0.08	0.88	0.84	0.76	0.3624	0.92	0.08	0.2481	0.7411	0.9564	0.44	0.88	0.92	0.519	0.6	0.5127	0.48	0.7936	0.405	0.6	0.4695	0.7305	0.84	0.9123	0.64
Gen6_Mut0_ID1	1177	1	1177	114	1177	2367.8	2405	87.2175	Furrowed_Dry_Crop_0.png	2378.8403	2378.4298	none	55.8857	0	0	Gen4_Mut0_ID8	Gen5_Mut0_ID7	-	0.7639	0.48	0.84	0.04	0.1645	0.92	0.88	0.4064	0.7476	0.5045	0.6987	0.7672	0.9633	0.7991	0.88	0.0183	0.36	0.7148	0.8	0.3589	0.3061	0.5969	0.1464	0.66	0.3965	0.3786	0.556	0.3062	0.1879	0.4386	0.6461
Gen5_Mut0_ID4	2592	4	2592	277	2592	919.8	1445	122.0401	Furrowed_Dry_Crop_1.png	970.0849	1413.9272	horizontal	27.6911	0	0	Gen3_Mut0_ID3	Gen3_Mut0_ID10	-	0.12	0.8478	0.1514	0.7602	0.6	0.7267	7.00E-04	0.3597	0.1369	0.76	0.309	0.6066	0.0351	0.2639	0.5074	0.8399	0.1614	0.181	0.23	0.5555	0.4138	0.7865	0.7307	0.6	0.0931	0.6262	0.08	0.7304	0.1795	0.92	0.6342
Gen6_Mut0_ID6	277	1	277	277	783	1557.8	1935	60.6631	Furrowed_Dry_Crop_1.png	1440.3644	1901.448	horizontal	110.0531	0	0	Gen3_Mut0_ID1	Gen3_Mut0_ID7	-	0.5902	0.5898	0.0011	0.7613	0.2593	0.671	0.2904	0.88	0.84	0.76	0.6594	0.92	0.7228	0.2	0.5223	0.7934	0.79	0.88	0.6091	0.7126	0.596	0.517	0.48	0.7936	0.405	0.1844	0.4695	0.7305	0.84	0.9068	0.04
Gen6_Mut0_ID9	1239	2	1239	277	1239	2024.8	1460	51.1685	Furrowed_Dry_Crop_1.png	1911.6627	1414.5518	horizontal	59.3837	0	0	Gen5_Mut0_ID8	Gen5_Mut0_ID2	-	0.7633	0.6	0.0404	0.65	0.5063	0.6436	0.3215	0.8843	0.4884	0.712	0.3624	0.806	0.0562	0.2502	0.7411	0.9564	0.4898	0.52	0.92	0.4674	0.64	0.8825	0.48	0.7936	0.405	0.2091	0.04	0.5782	0.84	0.92	0.04
Gen4_Mut0_ID8	1919	3	1919	277	1919	2407.8	583	43.7076	Furrowed_Dry_Crop_1.png	2377.6558	492.2387	none	172.3523	0	0	Gen2_Mut0_ID3	Gen2_Mut0_ID0	-	0.7633	0.6118	0.6089	0.04	0.5063	0.92	0.88	0.4	0.7467	0.5045	0.6987	0.7672	0.0562	0.8	0.88	0.04	0.6795	0.7163	0.24	0.6968	0.3063	0.6167	0.1464	0.66	0.3965	0.48	0.5512	0.3062	0.8	0.48	0.6475
Gen5_Mut0_ID8	394	1	394	394	973	642.8	1986	81.025	Furrowed_Wet_Crop_1.png	495.5734	1912.5535	none	-30.3556	0	0	Gen4_Mut0_IDR0	Gen3_Mut0_ID1	-	0.76	0.88	0.259	0.1922	0.1634	0.64	0.3215	0.84	0.84	0.6978	0.6594	0.68	0.32	0.2502	0.5774	0.7941	0.2592	0.9182	0.92	0.633	0.64	0.48	0.1263	0.6	0.612	0.2091	0.08	0.5782	0.5025	0.92	0.04
Gen6_Mut0_ID3	2269	3	2269	394	2269	1042.8	570	17.616	Furrowed_Wet_Crop_1.png	971.8962	486.4434	horizontal	-79.2238	0	0	Gen5_Mut0_ID4	Gen4_Mut0_ID9	-	0.7437	0.7558	0.2044	0.36	0.6	0.7267	7.00E-04	0.3597	0.48	0.9039	0.4292	0.6066	0.7618	0.8602	0.5068	0.5549	0.4655	0.4565	0.23	0.569	0.5998	0.7865	0.7307	0.12	0.0931	0.7541	0.0846	0.5151	0.2922	0.92	0.6342
Gen5_Mut0_ID7	1645	2	1645	394	1645	1507.8	1000	23.9136	Furrowed_Wet_Crop_1.png	1464.5449	939.1156	none	-12.6794	0	0	Gen4_Mut0_ID8	Gen0_Mut0_ID11	-	0.08	0.48	0.84	0.04	0.08	0.92	0.88	0.4065	0.76	0.5045	0.24	0.7672	0.96	0.7875	0.8797	0.04	0.36	0.64	0.8	0.2814	0.2855	0.5969	0.1464	0.4021	0.3965	0.68	0.6	0.36	0.16	0.4386	0.6405
Gen6_Mut0_IDR0	3090	4	3090	394	3090	2411.8	2302	124.5217	Furrowed_Wet_Crop_1.png	2364.5328	2358.5275	none	129.0637	0	0	Gen1_Mut0_ID7	Gen1_Mut0_ID3	-	0.12	0.7307	0.8	1	0.56	0.6783	7.00E-04	0.306	0.138	0.2636	0.0703	0.6066	0.0614	0.7176	0.3933	0.88	0.76	0.854	0.3195	0.52	0.12	0.7865	0.72	0.32	0.512	0.7949	0.1978	0.24	0.1795	0.72	0.7426
Gen5_Mut0_ID2	2897	4	2897	452	2897	1076.8	583	72.808	Furrowed_Wet_Crop_2.png	945.6487	483.0156	horizontal	69.633	0	0	Gen3_Mut0_ID7	Gen2_Mut0_ID3	-	0.7633	0.6	0.04	0.76	0.5063	0.68	0.08	0.4	0.4884	0.7676	0.3624	0.806	0.0562	0.8602	0.7411	0.9564	0.4898	0.52	0.92	0.4674	0.5998	0.9193	0.48	0.7936	0.405	0.6212	0.04	0.7305	0.84	0.9123	0.64
Gen5_Mut0_IDR0	2346	3	2346	452	2346	1550.8	1033	49.4047	Furrowed_Wet_Crop_2.png	1437.54	950.5522	horizontal	10.1918	0	0	Gen0_Mut0_ID7	Gen0_Mut0_ID3	-	0.7131	0.88	0.0623	0.76	0.6	0.48	0.5735	0.8401	0.84	0.76	0.36	0.92	0.6661	0.2497	0.7483	0.8011	0.388	0.6637	0.92	0.08	0.36	0.48	0.846	0.6	0.24	0.6	0.4959	0.72	0.48	0.92	0.68
Gen6_Mut0_IDR1	452	1	452	452	961	1850.8	1959	111.7951	Furrowed_Wet_Crop_2.png	1894.8367	1909.2267	none	139.6949	0	0	Gen1_Mut0_ID11	Gen2_Mut0_ID7	-	0.12	0.7307	0.8	0.762	0.56	0.48	7.00E-04	0.306	0.1369	0.2747	0.0553	0.6066	0.0351	0.2686	0.3933	1	0.388	0.8192	0.3195	0.52	0.12	0.7865	0.7307	0.6	0.512	0.7949	0.4996	0.72	0.1795	0.7069	0.68
Gen6_Mut0_IDR2	1696	2	1696	452	1696	2349.8	1049	73.8421	Furrowed_Wet_Crop_2.png	2355.1999	965.6756	none	-6.0212	0	0	-	-	-	0.08	0.48	0.84	0.04	0.08	0.92	0.36	0.64	0.76	0.6	0.24	0.2	0.96	0.8	0.8	0.84	0.36	0.64	0.8	0.24	0.16	0.36	0.16	0.36	0.36	0.68	0.6	0.36	0.16	0.48	0.6
Gen5_Mut0_IDR0	2905	4	2905	103	2905	604.8	1087	69.6569	Furrowed_Dry_Crop_1.png	485.5043	975.0609	horizontal	-123.1595	0	0	Gen0_Mut0_ID7	Gen0_Mut0_ID3	-	0.7131	0.88	0.0623	0.76	0.6	0.48	0.5735	0.8401	0.84	0.76	0.36	0.92	0.6661	0.2497	0.7483	0.8011	0.388	0.6637	0.92	0.08	0.36	0.48	0.846	0.6	0.24	0.6	0.4959	0.72	0.48	0.92	0.68
Gen4_Mut0_ID8	2241	3	2241	103	2241	1496.8	570	40.0722	Furrowed_Dry_Crop_1.png	1402.3381	474.7961	horizontal	-88.6383	0	0	Gen2_Mut0_ID3	Gen2_Mut0_ID0	-	0.7633	0.6118	0.6089	0.04	0.5063	0.92	0.88	0.4	0.7467	0.5045	0.6987	0.7672	0.0562	0.8	0.88	0.04	0.6795	0.7163	0.24	0.6968	0.3063	0.6167	0.1464	0.66	0.3965	0.48	0.5512	0.3062	0.8	0.48	0.6475
Gen7_Mut0_ID3	794	1	794	103	794	1897.8	1953	102.5876	Furrowed_Dry_Crop_1.png	1932.105	1905.5412	horizontal	18.1377	0	0	Gen4_Mut0_ID9	Gen6_Mut0_ID0	-	0.84	0.2682	0.2219	0.04	0.2	0.5062	0.3584	0.4001	0.48	0.5045	0.3714	0.2095	0.1555	0.9893	0.8946	0.0617	0.4655	0.6415	0.24	0.4885	0.2857	0.6167	0.48	0.12	0.3902	0.76	0.5947	0.5151	0.2827	0.5573	0.542
Gen6_Mut0_ID0	1522	2	1522	103	1522	2378.8	1514	47.8311	Furrowed_Dry_Crop_1.png	2358.0511	1433.5481	horizontal	-95.4877	0	0	Gen5_Mut0_ID7	Gen4_Mut0_ID8	-	0.0794	0.6118	0.6089	0.04	0.3902	0.92	0.88	0.4001	0.7591	0.5045	0.24	0.7672	0.0529	0.7885	0.8797	0.0617	0.6795	0.6415	0.24	0.5937	0.2857	0.6167	0.1464	0.4021	0.3965	0.7814	0.5947	0.36	0.7708	0.48	0.6425
Gen7_Mut0_ID6	2739	4	2739	73	2739	1020.8	1890	39.5209	Furrowed_Wet_Crop_0.png	934.3673	1857.6261	horizontal	66.8695	0	0	Gen5_Mut0_ID2	Gen3_Mut0_ID1	-	0.6014	0.6	0.28	0.7357	0.5063	0.64	0.3229	0.4843	0.4884	0.7676	0.3624	0.6749	0.72	0.2	0.7411	0.7934	0.4898	0.52	0.663	0.4674	0.5998	0.8837	0.12	0.7936	0.612	0.2358	0.0763	0	0.693	0.9194	0.0391
Gen5_Mut0_IDR1	2153	3	2153	73	2153	1499.8	2425	19.1859	Furrowed_Wet_Crop_0.png	1414.68	2353.8747	horizontal	76.066	0	0	Gen0_Mut0_ID1	Gen0_Mut0_ID20	-	0.5481	0.1229	0.9959	0.4706	0.8487	0.8363	0.6268	0.7864	0.3034	0.3637	0.8907	0.3035	0.1816	0.3405	0.72	0.2451	0.5231	0.5066	0.5066	0.5132	0.44	0.92	0.44	0.4	0.72	0.92	0.36	0.7372	0.84	0.64	0.0486
Gen7_Mut0_IDR1	1331	2	1331	73	1331	1971.8	2029	80.861	Furrowed_Wet_Crop_0.png	1900.9041	1881.7586	horizontal	-153.5779	0	0	-	-	-	0.76	0.88	0.2	0.76	0.04	0.64	0.96	0.84	0.84	0.76	0.72	0.92	0.32	0.2	0.6	0.8	0.28	0.6	0.92	0.36	0.64	0.48	0.64	0.6	0.08	0.6	0.08	0.64	0.48	0.92	0.04
Gen6_Mut0_ID8	828	1	828	73	828	2396.8	2422	67.5252	Furrowed_Wet_Crop_0.png	2392.741	2381.2055	horizontal	109.1719	0	0	Gen5_Mut0_ID2	Gen5_Mut0_ID8	-	0.76	0.88	0.2586	0.3415	0.1634	0.676	0.08	0.3557	0.84	0.7479	0.6594	0.68	0.32	0.8602	0.5774	0.7941	0.2592	0.9182	0.92	0.633	0.5998	0.5205	0.1263	0.6	0.612	0.6212	0.08	0.7305	0.5025	0.9123	0.64
Gen5_Mut0_ID5	1734	3	1734	316	1734	982.8	1534	26.6976	Furrowed_Dry_Crop_2.png	929.0322	1444.034	horizontal	-142.489	0	0	Gen3_Mut0_ID10	Gen3_Mut0_ID3	-	0.76	0.7307	0.7557	0.7618	0.56	0.48	0.96	0.7917	0.84	0.2747	0.0994	0.92	0.6661	0.2043	0.3889	1	0.282	0.6078	0.92	0.36	0.12	0.48	0.8516	0.6	0.5017	0.7723	0.4996	0.7152	0.4786	0.7069	0.6663
Gen7_Mut0_ID10	1199	2	1199	316	1199	1516.8	1962	17.0295	Furrowed_Dry_Crop_2.png	1435.3364	1887.3702	none	-157.7827	0	0	Gen6_Mut0_IDR0	Gen4_Mut0_ID8	-	0.12	0.6118	0.8	0.1152	0.5063	0.92	0.88	0.4	0.1412	0.2636	0.0703	0.6066	0.0614	0.7845	0.3933	0.88	0.76	0.7226	0.24	0.6968	0.2756	0.7865	0.1464	0.32	0.3965	0.48	0.5512	0.3062	0.8008	0.72	0.7228
Gen4_Mut0_ID9	316	1	316	316	640	1883.8	2364	105.5743	Furrowed_Dry_Crop_2.png	1893.2524	2370.8291	none	-43.7344	0	0	Gen2_Mut0_ID0	Gen2_Mut0_ID3	-	0.84	0.2682	0.2044	0.36	0.2	0.5062	0.3584	0.64	0.48	0.9039	0.3832	0.2	0.7618	0.8602	0.48	0.5549	0.4655	0.52	0.12	0.4885	0.5998	0.959	0.48	0.12	0.39	0.76	0.0846	0.5151	0.2827	0.84	0.5393
Gen7_Mut0_IDR0	2390	4	2390	316	2390	2537.8	1067	78.4087	Furrowed_Dry_Crop_2.png	2398.0672	972.4842	horizontal	141.5755	0	0	Gen4_Mut0_ID8	Gen0_Mut0_ID11	-	0.08	0.48	0.84	0.04	0.08	0.92	0.88	0.4065	0.76	0.5045	0.24	0.7672	0.96	0.7875	0.8797	0.04	0.36	0.64	0.8	0.2814	0.2855	0.5969	0.1464	0.4021	0.3965	0.68	0.6	0.36	0.16	0.4386	0.6405
Gen7_Mut0_ID11	2799	4	2799	261	2799	1047.8	2492	44.8007	Furrowed_Dry_Crop_0.png	981.7651	2380.7017	horizontal	-122.8448	0	0	Gen4_Mut0_ID8	Gen6_Mut0_IDR0	-	0.7633	0.7307	0.6089	0.9307	0.56	0.6783	7.00E-04	0.306	0.7435	0.5045	0.6987	0.7672	0.0562	0.7302	0.88	0.04	0.6795	0.848	0.3195	0.52	0.1456	0.6167	0.72	0.66	0.512	0.7949	0.1978	0.24	0.1787	0.48	0.6632
Gen7_Mut0_ID8	1974	3	1974	261	1974	1481.8	624	91.3245	Furrowed_Dry_Crop_0.png	1460.7928	478.3131	horizontal	162.8934	0	0	Gen6_Mut0_ID8	Gen5_Mut0_IDR1	-	0.5481	0.1365	0.9959	0.3422	0.8487	0.6865	0.5841	0.3557	0.2487	0.7461	0.6594	0.3035	0.1816	0.8428	0.72	0.2451	0.2592	0.9182	0.5045	0.6115	0.76	0.92	0.44	0.6	0.72	0.6056	0.36	0.3557	0.8309	0.8939	0.0486
Gen7_Mut0_ID7	261	1	261	261	630	1912.8	1968	49.9087	Furrowed_Dry_Crop_0.png	1895.6169	1893.8365	horizontal	-119.154	0	0	Gen3_Mut0_ID1	Gen5_Mut0_ID2	-	0.7619	0.8445	0.04	0.2154	0.04	0.68	0.0771	0.4	0.84	0.6978	0.6594	0.8111	0.0562	0.8602	0.5256	0.9564	0.79	0.7036	0.92	0.7126	0.72	0.7492	0.48	0.6	0.405	0.5526	0.2303	0.7419	0.8685	0.9128	0.6409
Gen6_Mut0_ID3	1207	2	1207	261	1207	2434.8	977	44.3006	Furrowed_Dry_Crop_0.png	2398.3266	943.0722	none	-2.3434	0	0	Gen5_Mut0_ID4	Gen4_Mut0_ID9	-	0.7437	0.7558	0.2044	0.36	0.6	0.7267	7.00E-04	0.3597	0.48	0.9039	0.4292	0.6066	0.7618	0.8602	0.5068	0.5549	0.4655	0.4565	0.23	0.569	0.5998	0.7865	0.7307	0.12	0.0931	0.7541	0.0846	0.5151	0.2922	0.92	0.6342
Gen6_Mut0_IDR0	2508	4	2508	72	2508	579.8	1552	55.8911	Furrowed_Wet_Crop_2.png	490.8857	1434.3002	horizontal	-21.5401	0	0	Gen1_Mut0_ID7	Gen1_Mut0_ID3	-	0.12	0.7307	0.8	1	0.56	0.6783	7.00E-04	0.306	0.138	0.2636	0.0703	0.6066	0.0614	0.7176	0.3933	0.88	0.76	0.854	0.3195	0.52	0.12	0.7865	0.72	0.32	0.512	0.7949	0.1978	0.24	0.1795	0.72	0.7426
Gen7_Mut0_ID1	757	1	757	72	757	1590.8	2022	88.1296	Furrowed_Wet_Crop_2.png	1441.6247	1924.9776	horizontal	125.1825	0	0	Gen6_Mut0_ID3	Gen6_Mut0_IDR0	-	0.7437	0.7307	0.8	0.36	0.56	0.7267	4.00E-04	0.306	0.4822	0.9039	0.0703	0.6066	0.7618	0.8602	0.5068	0.88	0.7532	0.854	0.23	0.569	0.1381	0.7865	0.72	0.32	0.0931	0.7613	0.0846	0.24	0.1451	0.7558	0.7426
Gen5_Mut0_ID4	1301	2	1301	72	1301	1975.8	1510	10.5789	Furrowed_Wet_Crop_2.png	1906.575	1453.7219	horizontal	-30.8153	0	0	Gen3_Mut0_ID3	Gen3_Mut0_ID10	-	0.12	0.8478	0.1514	0.7602	0.6	0.7267	7.00E-04	0.3597	0.1369	0.76	0.309	0.6066	0.0351	0.2639	0.5074	0.8399	0.1614	0.181	0.23	0.5555	0.4138	0.7865	0.7307	0.6	0.0931	0.6262	0.08	0.7304	0.1795	0.92	0.6342
Gen7_Mut0_ID2	1869	3	1869	72	1869	2461.8	1984	18.1475	Furrowed_Wet_Crop_2.png	2385.81	1902.0316	none	-88.7661	0	0	Gen6_Mut0_ID0	Gen4_Mut0_ID9	-	0.0794	0.6118	0.5906	0.36	0.3902	0.92	0.88	0.64	0.7591	0.9039	0.2529	0.7575	0.637	0.7885	0.9418	0.9669	0.6795	0.52	0.12	0.5937	0.5998	0.959	0.1464	0.4021	0.3962	0.7814	0.0846	0.36	0.7708	0.7276	0.6397
Gen5_Mut0_ID2	2240	3	2240	302	2240	583.8	559	25.044	Furrowed_Wet_Crop_1.png	493.1094	486.018	horizontal	-5.6408	0	0	Gen3_Mut0_ID7	Gen2_Mut0_ID3	-	0.7633	0.6	0.04	0.76	0.5063	0.68	0.08	0.4	0.4884	0.7676	0.3624	0.806	0.0562	0.8602	0.7411	0.9564	0.4898	0.52	0.92	0.4674	0.5998	0.9193	0.48	0.7936	0.405	0.6212	0.04	0.7305	0.84	0.9123	0.64
Gen7_Mut0_ID0	302	1	302	302	776	991.8	1539	72.0375	Furrowed_Wet_Crop_1.png	979.0318	1424.5179	none	124.6954	0	0	Gen6_Mut0_IDR0	Gen6_Mut0_ID3	-	0.12	0.7558	0.2044	1	0.6	0.6783	0.0054	0.3597	0.1358	0.2636	0.4292	0.6066	0.0614	0.7176	0.3933	0.5549	0.4724	0.4565	0.3195	0.52	0.581	0.7865	0.7307	0.12	0.512	0.7855	0.1978	0.5151	0.3266	0.8734	0.6342
Gen7_Mut0_ID4	1536	2	1536	302	1536	1454.8	581	61.4464	Furrowed_Wet_Crop_1.png	1426.4197	466.3071	none	142.3284	0	0	Gen5_Mut0_ID5	Gen4_Mut0_ID8	-	0.7604	0.7307	0.7557	0.7618	0.5588	0.48	0.96	0.7917	0.84	0.5021	0.0994	0.9116	0.0562	0.7667	0.3889	0.1284	0.6795	0.7163	0.2984	0.36	0.1654	0.4763	0.8268	0.6883	0.3924	0.48	0.5512	0.3062	0.8031	0.7069	0.6488
Gen3_Mut0_ID1	2888	4	2888	302	2888	2427.8	1543	41.2811	Furrowed_Wet_Crop_1.png	2365.6849	1435.4525	horizontal	-54.1024	0	0	Gen0_Mut0_ID6	Gen2_Mut0_IDR2	-	0.6	0.8445	0.28	0.1922	0.04	0.64	0.32	0.4843	0.84	0.6978	0.6594	0.68	0.72	0.2	0.5256	0.7934	0.79	0.7036	0.663	0.7126	0.72	0.72	0.12	0.6	0.612	0.1523	0.2606	0	0.7215	0.92	0.04
Gen7_Mut0_ID11	74	1	74	74	581	1085.8	1941	56.4785	Furrowed_Dry_Crop_1.png	975.7561	1910.4687	none	131.3761	0	0	Gen4_Mut0_ID8	Gen6_Mut0_IDR0	-	0.7633	0.7307	0.6089	0.9307	0.56	0.6783	7.00E-04	0.306	0.7435	0.5045	0.6987	0.7672	0.0562	0.7302	0.88	0.04	0.6795	0.848	0.3195	0.52	0.1456	0.6167	0.72	0.66	0.512	0.7949	0.1978	0.24	0.1787	0.48	0.6632
Gen4_Mut0_ID8	1822	3	1822	74	1822	1443.8	577	61.6569	Furrowed_Dry_Crop_1.png	1438.6259	516.8807	none	-68.1275	0	0	Gen2_Mut0_ID3	Gen2_Mut0_ID0	-	0.7633	0.6118	0.6089	0.04	0.5063	0.92	0.88	0.4	0.7467	0.5045	0.6987	0.7672	0.0562	0.8	0.88	0.04	0.6795	0.7163	0.24	0.6968	0.3063	0.6167	0.1464	0.66	0.3965	0.48	0.5512	0.3062	0.8	0.48	0.6475
Gen8_Mut0_ID1	1204	2	1204	74	1204	2038.8	1040	75.3372	Furrowed_Dry_Crop_1.png	1902.2551	945.762	horizontal	78.8545	0	0	Gen5_Mut0_ID5	Gen5_Mut0_IDR0	-	0.7201	0.8565	0.7909	0.76	0.6	0.48	0.5735	0.7647	0.84	0.279	0.0994	0.92	0.6661	0.2043	0.3889	0.8077	0.2906	0.6078	0.92	0.36	0.36	0.48	0.8516	0.5361	0.2764	0.7383	0.4959	0.7158	0.4786	0.92	0.6663
Gen3_Mut0_ID1	2430	4	2430	74	2430	2402.8	1490	45.9455	Furrowed_Dry_Crop_1.png	2379.6133	1438.8281	horizontal	29.9846	0	0	Gen0_Mut0_ID6	Gen2_Mut0_IDR2	-	0.6	0.8445	0.28	0.1922	0.04	0.64	0.32	0.4843	0.84	0.6978	0.6594	0.68	0.72	0.2	0.5256	0.7934	0.79	0.7036	0.663	0.7126	0.72	0.72	0.12	0.6	0.612	0.1523	0.2606	0	0.7215	0.92	0.04
Gen5_Mut0_ID5	1298	2	1298	225	1298	512.8	539	51.4821	Furrowed_Dry_Crop_0.png	497.208	480.1667	horizontal	17.994	0	0	Gen3_Mut0_ID10	Gen3_Mut0_ID3	-	0.76	0.7307	0.7557	0.7618	0.56	0.48	0.96	0.7917	0.84	0.2747	0.0994	0.92	0.6661	0.2043	0.3889	1	0.282	0.6078	0.92	0.36	0.12	0.48	0.8516	0.6	0.5017	0.7723	0.4996	0.7152	0.4786	0.7069	0.6663
Gen8_Mut0_ID0	225	1	225	225	709	1053.8	1519	22.7421	Furrowed_Dry_Crop_0.png	1000.9741	1434.328	none	-93.1014	0	0	Gen5_Mut0_IDR0	Gen5_Mut0_ID5	-	0.7514	0.76	0.0271	0.7618	0.56	0.48	0.96	0.8671	0.84	0.7557	0.36	0.92	0.6661	0.2497	0.7483	0.9931	0.3786	0.6637	0.92	0.08	0.12	0.48	0.846	0.6639	0.458	0.6467	0.4996	0.7193	0.48	0.7069	0.68
Gen7_Mut0_ID8	1949	3	1949	225	1949	1901.8	554	69.0927	Furrowed_Dry_Crop_0.png	1903.9139	479.3798	horizontal	-77.1981	0	0	Gen6_Mut0_ID8	Gen5_Mut0_IDR1	-	0.5481	0.1365	0.9959	0.3422	0.8487	0.6865	0.5841	0.3557	0.2487	0.7461	0.6594	0.3035	0.1816	0.8428	0.72	0.2451	0.2592	0.9182	0.5045	0.6115	0.76	0.92	0.44	0.6	0.72	0.6056	0.36	0.3557	0.8309	0.8939	0.0486
Gen8_Mut0_IDR0	2516	4	2516	225	2516	2481.8	1038	52.0792	Furrowed_Dry_Crop_0.png	2367.1405	991.3217	horizontal	-145.4449	0	0	Gen5_Mut0_ID7	Gen4_Mut0_ID8	-	0.0794	0.6118	0.6089	0.04	0.3902	0.92	0.88	0.4001	0.7591	0.5045	0.24	0.7672	0.0529	0.7885	0.8797	0.0617	0.6795	0.6415	0.24	0.5937	0.2857	0.6167	0.1464	0.4021	0.3965	0.7814	0.5947	0.36	0.7708	0.48	0.6425
Gen5_Mut0_IDR1	2782	4	2782	44	2782	548.8	523	44.6839	Furrowed_Dry_Crop_2.png	460.7657	495.6526	horizontal	-106.0973	0	0	Gen0_Mut0_ID1	Gen0_Mut0_ID20	-	0.5481	0.1229	0.9959	0.4706	0.8487	0.8363	0.6268	0.7864	0.3034	0.3637	0.8907	0.3035	0.1816	0.3405	0.72	0.2451	0.5231	0.5066	0.5066	0.5132	0.44	0.92	0.44	0.4	0.72	0.92	0.36	0.7372	0.84	0.64	0.0486
Gen5_Mut0_IDR0	1182	2	1182	44	1182	1138.8	2369	115.665	Furrowed_Dry_Crop_2.png	977.0044	2368.0526	horizontal	11.2568	0	0	Gen0_Mut0_ID7	Gen0_Mut0_ID3	-	0.7131	0.88	0.0623	0.76	0.6	0.48	0.5735	0.8401	0.84	0.76	0.36	0.92	0.6661	0.2497	0.7483	0.8011	0.388	0.6637	0.92	0.08	0.36	0.48	0.846	0.6	0.24	0.6	0.4959	0.72	0.48	0.92	0.68
Gen7_Mut0_ID2	44	1	44	44	613	1427.8	1550	95.7913	Furrowed_Dry_Crop_2.png	1435.746	1423.2192	horizontal	87.0127	0	0	Gen6_Mut0_ID0	Gen4_Mut0_ID9	-	0.0794	0.6118	0.5906	0.36	0.3902	0.92	0.88	0.64	0.7591	0.9039	0.2529	0.7575	0.637	0.7885	0.9418	0.9669	0.6795	0.52	0.12	0.5937	0.5998	0.959	0.1464	0.4021	0.3962	0.7814	0.0846	0.36	0.7708	0.7276	0.6397
Gen8_Mut0_ID9	2110	3	2110	44	2110	2438.8	590	28.4925	Furrowed_Dry_Crop_2.png	2376.7609	495.3588	horizontal	84.9565	0	0	Gen7_Mut0_ID2	Gen6_Mut0_IDR0	-	0.1178	0.7307	0.5906	0.3952	0.56	0.6783	7.00E-04	0.306	0.112	0.9039	0.0703	0.7575	0.637	0.7176	0.3933	0.9631	0.6795	0.854	0.3123	0.52	0.1133	0.959	0.7737	0.3958	0.512	0.7814	0.1978	0.24	0.7708	0.72	0.7404
Gen8_Mut0_ID6	1244	2	1244	114	1244	494.8	1447	70.5427	Furrowed_Wet_Crop_0.png	492.1721	1410.4437	none	-167.8262	0	0	Gen7_Mut0_ID6	Gen7_Mut0_IDR0	-	0.6014	0.6	0.28	0.1003	0.5063	0.92	0.8838	0.4843	0.4884	0.5045	0.2494	0.6749	0.7769	0.2	0.8797	0.6513	0.4814	0.52	0.663	0.4674	0.5998	0.8837	0.12	0.4021	0.3965	0.2358	0.0705	0.3793	0.6861	0.4854	0.0391
Gen7_Mut0_IDR0	761	1	761	114	761	1129.8	2058	129.1174	Furrowed_Wet_Crop_0.png	977.1729	1895.3053	horizontal	156.9985	0	0	Gen4_Mut0_ID8	Gen0_Mut0_ID11	-	0.08	0.48	0.84	0.04	0.08	0.92	0.88	0.4065	0.76	0.5045	0.24	0.7672	0.96	0.7875	0.8797	0.04	0.36	0.64	0.8	0.2814	0.2855	0.5969	0.1464	0.4021	0.3965	0.68	0.6	0.36	0.16	0.4386	0.6405
Gen8_Mut0_ID4	1965	3	1965	114	1965	1892.8	1022	73.3172	Furrowed_Wet_Crop_0.png	1896.7538	975.79	horizontal	62.4401	0	0	Gen7_Mut0_ID11	Gen4_Mut0_ID8	-	0.7633	0.6213	0.6089	0.04	0.5063	0.7472	0	0.306	0.7435	0.5045	0.6987	0.7672	0.0562	0.7302	0.88	0.04	0.6795	0.747	0.24	0.5521	0.1737	0.6167	0.194	0.66	0.3965	0.519	0.5512	0.24	0.493	0.5223	0.8
Gen8_Mut0_IDR2	2556	4	2556	114	2556	2402.8	1487	25.9625	Furrowed_Wet_Crop_0.png	2359.3866	1432.377	horizontal	100.8127	0	0	Gen3_Mut0_ID3	Gen3_Mut0_ID10	-	0.12	0.8478	0.1514	0.7602	0.6	0.7267	7.00E-04	0.3597	0.1369	0.76	0.309	0.6066	0.0351	0.2639	0.5074	0.8399	0.1614	0.181	0.23	0.5555	0.4138	0.7865	0.7307	0.6	0.0931	0.6262	0.08	0.7304	0.1795	0.92	0.6342
Gen8_Mut0_ID11	1837	3	1837	130	1837	552.8	601	41.5881	Furrowed_Wet_Crop_1.png	471.6393	495.5817	none	-90.5293	0	0	Gen4_Mut0_ID8	Gen5_Mut0_IDR0	-	0.7633	0.8621	0.6089	0.04	0.6	0.48	0.8761	0.8401	0.7468	0.5045	0.6987	0.9003	0.0562	0.8	0.88	0.7682	0.6587	0.7163	0.92	0.08	0.36	0.4802	0.846	0.6	0.3965	0.6	0.4959	0.3062	0.8	0.92	0.6544
Gen8_Mut0_ID5	1208	2	1208	130	1208	1004.8	1006	28.0431	Furrowed_Wet_Crop_1.png	937.0848	967.5168	none	96.7116	0	0	Gen4_Mut0_ID8	Gen7_Mut0_ID11	-	0.7633	0.722	0.6089	0.9307	0.56	0.8707	0.8941	0.4	0.7467	0.5045	0.6987	0.7672	0.0562	0.8	0.88	0.04	0.6795	0.8245	0.3195	0.6717	0.2831	0.6167	0.6763	0.66	0.512	0.7607	0.1978	0.3062	0.1787	0.467	0.6605
Gen8_Mut0_IDR1	130	1	130	130	549	1438.8	2006	41.0051	Furrowed_Wet_Crop_1.png	1413.3047	1939.3091	none	-156.1361	0	0	Gen5_Mut0_ID2	Gen5_Mut0_ID8	-	0.76	0.88	0.2586	0.3415	0.1634	0.676	0.08	0.3557	0.84	0.7479	0.6594	0.68	0.32	0.8602	0.5774	0.7941	0.2592	0.9182	0.92	0.633	0.5998	0.5205	0.1263	0.6	0.612	0.6212	0.08	0.7305	0.5025	0.9123	0.64
Gen7_Mut0_ID6	2435	4	2435	130	2435	2503.8	2458	49.4485	Furrowed_Wet_Crop_1.png	2388.3262	2384.6646	none	-82.5868	0	0	Gen5_Mut0_ID2	Gen3_Mut0_ID1	-	0.6014	0.6	0.28	0.7357	0.5063	0.64	0.3229	0.4843	0.4884	0.7676	0.3624	0.6749	0.72	0.2	0.7411	0.7934	0.4898	0.52	0.663	0.4674	0.5998	0.8837	0.12	0.7936	0.612	0.2358	0.0763	0	0.693	0.9194	0.0391
Gen5_Mut0_ID2	89	1	89	89	683	617.8	1975	71.0202	Furrowed_Wet_Crop_2.png	480.6477	1915.719	horizontal	176.4953	0	0	Gen3_Mut0_ID7	Gen2_Mut0_ID3	-	0.7633	0.6	0.04	0.76	0.5063	0.68	0.08	0.4	0.4884	0.7676	0.3624	0.806	0.0562	0.8602	0.7411	0.9564	0.4898	0.52	0.92	0.4674	0.5998	0.9193	0.48	0.7936	0.405	0.6212	0.04	0.7305	0.84	0.9123	0.64
Gen8_Mut0_ID8	2674	4	2674	89	2674	1035.8	494	49.7301	Furrowed_Wet_Crop_2.png	955.2308	475.1984	none	114.2003	0	0	Gen6_Mut0_IDR0	Gen7_Mut0_ID2	-	0.0817	0.6118	0.8	0.9626	0.3902	0.92	0.88	0.64	0.7851	0.2636	0.2529	0.6066	0.0614	0.7885	0.9418	0.884	0.76	0.52	0.1275	0.5937	0.6065	0.7865	0.0927	0.3269	0.3962	0.7949	0.0846	0.36	0.1795	0.7276	0.6419
Gen6_Mut0_IDR0	1306	2	1306	89	1306	2040.8	1950	53.9262	Furrowed_Wet_Crop_2.png	1920.6322	1888.7724	none	80.6025	0	0	Gen1_Mut0_ID7	Gen1_Mut0_ID3	-	0.12	0.7307	0.8	1	0.56	0.6783	7.00E-04	0.306	0.138	0.2636	0.0703	0.6066	0.0614	0.7176	0.3933	0.88	0.76	0.854	0.3195	0.52	0.12	0.7865	0.72	0.32	0.512	0.7949	0.1978	0.24	0.1795	0.72	0.7426
Gen8_Mut0_ID10	1979	3	1979	89	1979	2393.8	1570	79.5754	Furrowed_Wet_Crop_2.png	2372.1686	1437.7804	horizontal	-123.7897	0	0	Gen5_Mut0_IDR0	Gen4_Mut0_ID8	-	0.7131	0.6311	0.0623	0.76	0.5063	0.92	0.5775	0.4	0.8399	0.76	0.36	0.7921	0.6661	0.2497	0.7483	0.0745	0.4106	0.6637	0.24	0.6968	0.3063	0.6165	0.1464	0.66	0.24	0.48	0.5512	0.72	0.48	0.48	0.6702
Gen9_Mut0_ID10	2794	4	2794	118	2794	539.8	566	2.331	Furrowed_Wet_Crop_0.png	472.0611	497.5255	horizontal	-61.8544	0	0	Gen5_Mut0_IDR1	Gen7_Mut0_ID6	-	0.5481	0.1229	0.3162	0.4706	0.5396	0.6538	0.3229	0.7864	0.3534	0.7475	0.8907	0.3563	0.72	0.1383	0.7411	0.2451	0.5315	0.5195	0.6531	0.4674	0.5998	0.92	0.12	0.398	0.6233	0.2358	0.0763	0.7372	0.84	0.9194	0.0475
Gen9_Mut0_ID7	1531	2	1531	118	1531	1512.8	1087	51.3646	Furrowed_Wet_Crop_0.png	1414.6101	980.0764	horizontal	114.5916	0	0	Gen7_Mut0_ID8	Gen8_Mut0_IDR0	-	0.0794	0.1365	0.9959	0.058	0.4172	0.92	0.5841	0.3557	0.7591	0.7461	0.24	0.3021	0.0529	0.2451	0.8465	0.8428	0.2887	0.9182	0.5045	0.6115	0.7419	0.6167	0.4211	0.4021	0.3965	0.6056	0.5947	0.36	0.8309	0.48	0.0486
Gen5_Mut0_IDR1	2104	3	2104	118	2104	1941.8	599	40.2331	Furrowed_Wet_Crop_0.png	1914.0981	521.8509	horizontal	-125.1088	0	0	Gen0_Mut0_ID1	Gen0_Mut0_ID20	-	0.5481	0.1229	0.9959	0.4706	0.8487	0.8363	0.6268	0.7864	0.3034	0.3637	0.8907	0.3035	0.1816	0.3405	0.72	0.2451	0.5231	0.5066	0.5066	0.5132	0.44	0.92	0.44	0.4	0.72	0.92	0.36	0.7372	0.84	0.64	0.0486
Gen8_Mut0_ID4	764	1	764	118	764	2534.8	2481	87.5966	Furrowed_Wet_Crop_0.png	2400.9685	2358.4675	none	38.3255	0	0	Gen7_Mut0_ID11	Gen4_Mut0_ID8	-	0.7633	0.6213	0.6089	0.04	0.5063	0.7472	0	0.306	0.7435	0.5045	0.6987	0.7672	0.0562	0.7302	0.88	0.04	0.6795	0.747	0.24	0.5521	0.1737	0.6167	0.194	0.66	0.3965	0.519	0.5512	0.24	0.493	0.5223	0.8
Gen8_Mut0_ID9	2913	4	2913	133	2913	601.8	2566	114.9381	Furrowed_Dry_Crop_1.png	504.2031	2388.8486	horizontal	-16.0173	0	0	Gen7_Mut0_ID2	Gen6_Mut0_IDR0	-	0.1178	0.7307	0.5906	0.3952	0.56	0.6783	7.00E-04	0.306	0.112	0.9039	0.0703	0.7575	0.637	0.7176	0.3933	0.9631	0.6795	0.854	0.3123	0.52	0.1133	0.959	0.7737	0.3958	0.512	0.7814	0.1978	0.24	0.7708	0.72	0.7404
Gen8_Mut0_ID8	2071	3	2071	133	2071	1107.8	1044	84.2038	Furrowed_Dry_Crop_1.png	965.5909	940.6433	horizontal	-170.8878	0	0	Gen6_Mut0_IDR0	Gen7_Mut0_ID2	-	0.0817	0.6118	0.8	0.9626	0.3902	0.92	0.88	0.64	0.7851	0.2636	0.2529	0.6066	0.0614	0.7885	0.9418	0.884	0.76	0.52	0.1275	0.5937	0.6065	0.7865	0.0927	0.3269	0.3962	0.7949	0.0846	0.36	0.1795	0.7276	0.6419
Gen9_Mut0_ID2	133	1	133	133	682	1926.8	2543	100.0498	Furrowed_Dry_Crop_1.png	1898.0874	2383.8605	none	130.1123	0	0	Gen8_Mut0_ID8	Gen8_Mut0_ID11	-	0.0817	0.8621	0.633	0.04	0.6	0.92	0.8771	0.6479	0.7165	0.5045	0.2529	0.9003	0.0611	0.9218	0.9418	0.7682	0.6587	0.52	0.1275	0.08	0.36	0.7024	0.7095	0.6	0.2503	0.6069	0.4821	0.3062	0.2954	0.7574	0.6419
Gen8_Mut0_ID10	1472	2	1472	133	1472	2416.8	1022	36.8298	Furrowed_Dry_Crop_1.png	2387.1287	955.2159	horizontal	-36.2875	0	0	Gen5_Mut0_IDR0	Gen4_Mut0_ID8	-	0.7131	0.6311	0.0623	0.76	0.5063	0.92	0.5775	0.4	0.8399	0.76	0.36	0.7921	0.6661	0.2497	0.7483	0.0745	0.4106	0.6637	0.24	0.6968	0.3063	0.6165	0.1464	0.66	0.24	0.48	0.5512	0.72	0.48	0.48	0.6702
Gen9_Mut0_ID6	2090	3	2090	47	2090	648.8	2375	85.9216	Furrowed_Wet_Crop_1.png	523.7971	2371.428	none	-6.9582	0	0	Gen8_Mut0_IDR0	Gen7_Mut0_ID8	-	0.5481	0.6118	0.6089	0.323	0.8199	0.6865	0.88	0.4001	0.2487	0.5045	0.6594	0.7686	0.1816	0.7885	0.7671	0.0617	0.6476	0.6415	0.24	0.5937	0.3046	0.92	0.1667	0.6	0.72	0.7814	0.36	0.3557	0.7708	0.8939	0.6425
Gen3_Mut0_ID1	1589	2	1589	47	1589	1002.8	2038	64.0065	Furrowed_Wet_Crop_1.png	962.5834	1913.1389	horizontal	-74.2423	0	0	Gen0_Mut0_ID6	Gen2_Mut0_IDR2	-	0.6	0.8445	0.28	0.1922	0.04	0.64	0.32	0.4843	0.84	0.6978	0.6594	0.68	0.72	0.2	0.5256	0.7934	0.79	0.7036	0.663	0.7126	0.72	0.72	0.12	0.6	0.612	0.1523	0.2606	0	0.7215	0.92	0.04
Gen9_Mut0_ID4	2941	4	2941	47	2941	1852.8	574	73.3949	Furrowed_Wet_Crop_1.png	1859.5104	502.3001	none	-86.9111	0	0	Gen8_Mut0_IDR2	Gen7_Mut0_ID6	-	0.6014	0.8478	0.1514	0.8491	0.5063	0.64	7.00E-04	0.3597	0.1369	0.7676	0.319	0.6749	0.0351	0.2524	0.7411	0.7978	0.1647	0.52	0.5656	0.5555	0.5998	0.8822	0.7307	0.7936	0.612	0.6251	0.0763	0.0029	0.1795	0.92	0.0415
Gen9_Mut0_ID1	772	1	772	47	772	2378.8	1997	60.9147	Furrowed_Wet_Crop_1.png	2372.4159	1920.6671	none	88.7282	0	0	Gen4_Mut0_ID8	Gen5_Mut0_IDR1	-	0.5481	0.5901	0.6089	0.04	0.8686	0.8447	0.6598	0.4	0.7467	0.4829	0.8907	0.3035	0.1816	0.8	0.72	0.04	0.5231	0.5066	0.5066	0.5132	0.3063	0.92	0.1464	0.4	0.72	0.92	0.3777	0.7372	0.8375	0.48	0.5461
Gen9_Mut0_IDR1	1222	2	1222	130	1222	510.8	2062	90.0095	Furrowed_Dry_Crop_0.png	498.0343	1923.2896	none	125.6568	0	0	Gen4_Mut0_ID8	Gen6_Mut0_IDR0	-	0.7633	0.7307	0.6089	0.9307	0.56	0.6783	7.00E-04	0.306	0.7435	0.5045	0.6987	0.7672	0.0562	0.7302	0.88	0.04	0.6795	0.848	0.3195	0.52	0.1456	0.6167	0.72	0.66	0.512	0.7949	0.1978	0.24	0.1787	0.48	0.6632
Gen7_Mut0_ID6	1710	3	1710	130	1710	1076.8	1062	49.5136	Furrowed_Dry_Crop_0.png	979.7934	956.5007	horizontal	116.6797	0	0	Gen5_Mut0_ID2	Gen3_Mut0_ID1	-	0.6014	0.6	0.28	0.7357	0.5063	0.64	0.3229	0.4843	0.4884	0.7676	0.3624	0.6749	0.72	0.2	0.7411	0.7934	0.4898	0.52	0.663	0.4674	0.5998	0.8837	0.12	0.7936	0.612	0.2358	0.0763	0	0.693	0.9194	0.0391
Gen8_Mut0_IDR2	130	1	130	130	574	1440.8	2013	73.1261	Furrowed_Dry_Crop_0.png	1435.3644	1906.2685	none	156.9919	0	0	Gen3_Mut0_ID3	Gen3_Mut0_ID10	-	0.12	0.8478	0.1514	0.7602	0.6	0.7267	7.00E-04	0.3597	0.1369	0.76	0.309	0.6066	0.0351	0.2639	0.5074	0.8399	0.1614	0.181	0.23	0.5555	0.4138	0.7865	0.7307	0.6	0.0931	0.6262	0.08	0.7304	0.1795	0.92	0.6342
Gen9_Mut0_IDR3	2390	4	2390	130	2390	2452.8	570	13.5276	Furrowed_Dry_Crop_0.png	2383.075	490.3625	horizontal	-175.9308	0	0	Gen4_Mut0_ID8	Gen0_Mut0_ID11	-	0.08	0.48	0.84	0.04	0.08	0.92	0.88	0.4065	0.76	0.5045	0.24	0.7672	0.96	0.7875	0.8797	0.04	0.36	0.64	0.8	0.2814	0.2855	0.5969	0.1464	0.4021	0.3965	0.68	0.6	0.36	0.16	0.4386	0.6405
Gen9_Mut0_ID8	4044	4	4044	388	4044	514.8	599	66.2958	Furrowed_Dry_Crop_2.png	500.8497	492.0814	none	-24.1154	0	0	Gen3_Mut0_ID1	Gen8_Mut0_ID4	-	0.6335	0.6213	0.6089	0.04	0.3944	0.7472	0	0.3152	0.6968	0.6846	0.6987	0.7443	0.0562	0.2	0.5256	0.7934	0.6795	0.7065	0.663	0.7126	0.72	0.72	0.1769	0.6	0.3658	0.519	0.5512	0.24	0.5188	0.92	0.8307
Gen9_Mut0_ID11	1807	1	1807	388	1807	1096.8	2389	97.7433	Furrowed_Dry_Crop_2.png	953.1011	2382.4507	horizontal	-123.67	0	0	Gen7_Mut0_ID6	Gen5_Mut0_IDR1	-	0.6014	0.6	0.9616	0.7357	0.8186	0.8235	0.6268	0.4843	0.4519	0.3828	0.3624	0.6296	0.1816	0.4022	0.72	0.7934	0.4807	0.5071	0.5159	0.5132	0.44	0.8837	0.44	0.7956	0.7099	0.92	0.36	0	0.693	0.64	0.04
Gen9_Mut0_IDR2	2536	2	2536	388	2536	1510.8	1434	41.8263	Furrowed_Dry_Crop_2.png	1436.9243	1408.6708	none	142.5497	0	0	Gen1_Mut0_ID7	Gen1_Mut0_ID3	-	0.12	0.7307	0.8	1	0.56	0.6783	7.00E-04	0.306	0.138	0.2636	0.0703	0.6066	0.0614	0.7176	0.3933	0.88	0.76	0.854	0.3195	0.52	0.12	0.7865	0.72	0.32	0.512	0.7949	0.1978	0.24	0.1795	0.72	0.7426
Gen4_Mut0_ID8	3199	3	3199	388	3199	2449.8	1011	26.337	Furrowed_Dry_Crop_2.png	2365.734	924.8768	horizontal	146.3677	0	0	Gen2_Mut0_ID3	Gen2_Mut0_ID0	-	0.7633	0.6118	0.6089	0.04	0.5063	0.92	0.88	0.4	0.7467	0.5045	0.6987	0.7672	0.0562	0.8	0.88	0.04	0.6795	0.7163	0.24	0.6968	0.3063	0.6167	0.1464	0.66	0.3965	0.48	0.5512	0.3062	0.8	0.48	0.6475
Gen8_Mut0_IDR0	1994	2	1994	536	1994	572.8	1977	26.7734	Furrowed_Wet_Crop_2.png	480.5543	1917.8468	horizontal	140.4143	0	0	Gen5_Mut0_ID7	Gen4_Mut0_ID8	-	0.0794	0.6118	0.6089	0.04	0.3902	0.92	0.88	0.4001	0.7591	0.5045	0.24	0.7672	0.0529	0.7885	0.8797	0.0617	0.6795	0.6415	0.24	0.5937	0.2857	0.6167	0.1464	0.4021	0.3965	0.7814	0.5947	0.36	0.7708	0.48	0.6425
Gen8_Mut0_ID11	1362	1	1362	536	1362	1006.8	2469	22.289	Furrowed_Wet_Crop_2.png	962.2176	2398.4479	horizontal	164.0674	0	0	Gen4_Mut0_ID8	Gen5_Mut0_IDR0	-	0.7633	0.8621	0.6089	0.04	0.6	0.48	0.8761	0.8401	0.7468	0.5045	0.6987	0.9003	0.0562	0.8	0.88	0.7682	0.6587	0.7163	0.92	0.08	0.36	0.4802	0.846	0.6	0.3965	0.6	0.4959	0.3062	0.8	0.92	0.6544
Gen9_Mut0_ID9	3698	4	3698	536	3698	1962.8	541	28.5778	Furrowed_Wet_Crop_2.png	1924.7601	477.0905	horizontal	111.6571	0	0	Gen8_Mut0_ID4	Gen3_Mut0_ID1	-	0.8645	0.4567	0.7113	0.5324	0.7558	0.8404	0.5351	0.7729	0.7951	0.5168	0.6594	0.6969	0.72	0.9641	0.9641	0.9641	0.79	0.7443	0.24	0.5521	0.1737	0.6167	0.1332	0.66	0.6427	0.1523	0.2606	0	0.6986	0.5223	0.0093
Gen7_Mut0_ID8	2747	3	2747	536	2747	2476.8	2414	49.3154	Furrowed_Wet_Crop_2.png	2373.3501	2380.1607	none	-5.1997	0	0	Gen6_Mut0_ID8	Gen5_Mut0_IDR1	-	0.5481	0.1365	0.9959	0.3422	0.8487	0.6865	0.5841	0.3557	0.2487	0.7461	0.6594	0.3035	0.1816	0.8428	0.72	0.2451	0.2592	0.9182	0.5045	0.6115	0.76	0.92	0.44	0.6	0.72	0.6056	0.36	0.3557	0.8309	0.8939	0.0486
Gen10_Mut0_ID0	1704	2	1704	269	1704	568.8	1510	15.7964	Furrowed_Dry_Crop_0.png	487.7429	1437.3668	horizontal	159.3096	0	0	Gen9_Mut0_ID8	Gen9_Mut0_IDR2	-	0.6335	0.7307	0.7606	0.0746	0.3944	0.684	7.00E-04	0.4641	0.6604	0.2636	0.0703	0.7347	0.1563	0.7358	0.5256	0.88	0.76	0.7065	0.3061	0.52	0.6172	0.8246	0.72	0.32	0.3621	0.7989	0.1978	0.24	0.1795	0.8763	0.7482
Gen8_Mut0_ID9	2311	3	2311	269	2311	1038.8	2400	38.0227	Furrowed_Dry_Crop_0.png	948.8597	2363.438	none	149.9489	0	0	Gen7_Mut0_ID2	Gen6_Mut0_IDR0	-	0.1178	0.7307	0.5906	0.3952	0.56	0.6783	7.00E-04	0.306	0.112	0.9039	0.0703	0.7575	0.637	0.7176	0.3933	0.9631	0.6795	0.854	0.3123	0.52	0.1133	0.959	0.7737	0.3958	0.512	0.7814	0.1978	0.24	0.7708	0.72	0.7404
Gen9_Mut0_ID9	269	1	269	269	752	1492.8	1507	13.6302	Furrowed_Dry_Crop_0.png	1431.7758	1428.018	horizontal	82.6849	0	0	Gen8_Mut0_ID4	Gen3_Mut0_ID1	-	0.8645	0.4567	0.7113	0.5324	0.7558	0.8404	0.5351	0.7729	0.7951	0.5168	0.6594	0.6969	0.72	0.9641	0.9641	0.9641	0.79	0.7443	0.24	0.5521	0.1737	0.6167	0.1332	0.66	0.6427	0.1523	0.2606	0	0.6986	0.5223	0.0093
Gen10_Mut0_ID10	3256	4	3256	269	3256	2378.8	552	51.5502	Furrowed_Dry_Crop_0.png	2363.8482	485.0474	none	-5.2241	0	0	Gen9_Mut0_ID8	Gen8_Mut0_ID8	-	0.1554	0.6203	0.767	0.8	0.391	0.7472	0.0541	0.6337	0.7851	0.6425	0.6987	0.7443	0.0562	0.7885	0.9418	0.8122	0.4776	0.5195	0.2497	0.5937	0.5918	0.6097	0.1189	0.6	0.3658	0.519	0.5512	0.24	0.1795	0.92	0.6419
Gen9_Mut0_IDR3	393	1	393	393	915	657.8	2402	111.6509	Furrowed_Wet_Crop_0.png	486.2156	2373.2252	horizontal	133.4998	0	0	Gen4_Mut0_ID8	Gen0_Mut0_ID11	-	0.08	0.48	0.84	0.04	0.08	0.92	0.88	0.4065	0.76	0.5045	0.24	0.7672	0.96	0.7875	0.8797	0.04	0.36	0.64	0.8	0.2814	0.2855	0.5969	0.1464	0.4021	0.3965	0.68	0.6	0.36	0.16	0.4386	0.6405
Gen9_Mut0_ID8	3149	4	3149	393	3149	1463.8	630	37.0173	Furrowed_Wet_Crop_0.png	1426.2605	540.4442	horizontal	-145.2802	0	0	Gen3_Mut0_ID1	Gen8_Mut0_ID4	-	0.6335	0.6213	0.6089	0.04	0.3944	0.7472	0	0.3152	0.6968	0.6846	0.6987	0.7443	0.0562	0.2	0.5256	0.7934	0.6795	0.7065	0.663	0.7126	0.72	0.72	0.1769	0.6	0.3658	0.519	0.5512	0.24	0.5188	0.92	0.8307
Gen10_Mut0_ID11	1733	2	1733	393	1733	1854.8	2496	119.9838	Furrowed_Wet_Crop_0.png	1890.6553	2366.894	horizontal	69.4477	0	0	Gen8_Mut0_ID8	Gen9_Mut0_ID8	-	0.5774	0.6127	0.6362	0.1739	0.3938	0.92	0.8292	0.3214	0.6968	0.6846	0.2529	0.6066	0.0614	0.2	0.5256	0.8691	0.76	0.5183	0.1402	0.6886	0.7347	0.8968	0.1588	0.3269	0.3962	0.7949	0.0846	0.36	0.5188	0.7276	0.8307
Gen10_Mut0_ID8	2523	3	2523	393	2523	2402.8	1015	41.2713	Furrowed_Wet_Crop_0.png	2376.2045	959.0333	horizontal	-124.8758	0	0	Gen9_Mut0_ID10	Gen8_Mut0_ID8	-	0.1365	0.1229	0.7745	0.9626	0.5396	0.6299	0.3229	0.7864	0.4265	0.7475	0.2529	0.6066	0.0304	0.1383	0.9418	0.2451	0.76	0.52	0.6529	0.5918	0.5998	0.92	0.0927	0.398	0.6028	0.7949	0.0769	0.36	0.8677	0.7276	0.0475
Gen9_Mut0_ID4	1558	2	1558	72	1558	563.8	997	11.1172	Furrowed_Wet_Crop_1.png	486.2935	932.0647	none	-156.9965	0	0	Gen8_Mut0_IDR2	Gen7_Mut0_ID6	-	0.6014	0.8478	0.1514	0.8491	0.5063	0.64	7.00E-04	0.3597	0.1369	0.7676	0.319	0.6749	0.0351	0.2524	0.7411	0.7978	0.1647	0.52	0.5656	0.5555	0.5998	0.8822	0.7307	0.7936	0.612	0.6251	0.0763	0.0029	0.1795	0.92	0.0415
Gen10_Mut0_IDR0	1053	1	1053	72	1053	1004.8	1467	68.4625	Furrowed_Wet_Crop_1.png	994.1285	1440.127	none	177.6073	0	0	Gen3_Mut0_ID3	Gen3_Mut0_ID10	-	0.12	0.8478	0.1514	0.7602	0.6	0.7267	7.00E-04	0.3597	0.1369	0.76	0.309	0.6066	0.0351	0.2639	0.5074	0.8399	0.1614	0.181	0.23	0.5555	0.4138	0.7865	0.7307	0.6	0.0931	0.6262	0.08	0.7304	0.1795	0.92	0.6342
Gen9_Mut0_IDR2	2084	3	2084	72	2084	1436.8	577	42.499	Furrowed_Wet_Crop_1.png	1408.2499	491.3696	horizontal	98.8033	0	0	Gen1_Mut0_ID7	Gen1_Mut0_ID3	-	0.12	0.7307	0.8	1	0.56	0.6783	7.00E-04	0.306	0.138	0.2636	0.0703	0.6066	0.0614	0.7176	0.3933	0.88	0.76	0.854	0.3195	0.52	0.12	0.7865	0.72	0.32	0.512	0.7949	0.1978	0.24	0.1795	0.72	0.7426
Gen5_Mut0_IDR1	2766	4	2766	72	2766	2447.8	1009	22.0773	Furrowed_Wet_Crop_1.png	2361.4894	932.7561	horizontal	2.2443	0	0	Gen0_Mut0_ID1	Gen0_Mut0_ID20	-	0.5481	0.1229	0.9959	0.4706	0.8487	0.8363	0.6268	0.7864	0.3034	0.3637	0.8907	0.3035	0.1816	0.3405	0.72	0.2451	0.5231	0.5066	0.5066	0.5132	0.44	0.92	0.44	0.4	0.72	0.92	0.36	0.7372	0.84	0.64	0.0486
Gen10_Mut0_IDR1	338	1	338	338	842	653.8	1939	124.9867	Furrowed_Wet_Crop_2.png	474.9584	1927.2817	horizontal	-116.2603	0	0	Gen5_Mut0_ID7	Gen4_Mut0_ID8	-	0.0794	0.6118	0.6089	0.04	0.3902	0.92	0.88	0.4001	0.7591	0.5045	0.24	0.7672	0.0529	0.7885	0.8797	0.0617	0.6795	0.6415	0.24	0.5937	0.2857	0.6167	0.1464	0.4021	0.3965	0.7814	0.5947	0.36	0.7708	0.48	0.6425
Gen10_Mut0_ID4	1667	2	1667	338	1667	1035.8	1478	34.3711	Furrowed_Wet_Crop_2.png	945.7506	1436.5359	none	125.6275	0	0	Gen4_Mut0_ID8	Gen9_Mut0_ID6	-	0.7633	0.6118	0.6089	0.034	0.5063	0.6865	0.88	0.4792	0.7467	0.5045	0.6594	0.7522	0.0562	0.7004	1	0.0648	0.6795	0.6426	0.24	0.5937	0.3063	0.8491	0.1667	0.6089	0.7325	0.7171	0.3199	0.3557	0.8	0.8939	0.6164
Gen8_Mut0_ID8	2370	3	2370	338	2370	1959.8	1040	25.9452	Furrowed_Wet_Crop_2.png	1912.2216	955.7482	none	27.3882	0	0	Gen6_Mut0_IDR0	Gen7_Mut0_ID2	-	0.0817	0.6118	0.8	0.9626	0.3902	0.92	0.88	0.64	0.7851	0.2636	0.2529	0.6066	0.0614	0.7885	0.9418	0.884	0.76	0.52	0.1275	0.5937	0.6065	0.7865	0.0927	0.3269	0.3962	0.7949	0.0846	0.36	0.1795	0.7276	0.6419
Gen10_Mut0_IDR2	2981	4	2981	338	2981	2472.8	1924	26.926	Furrowed_Wet_Crop_2.png	2395.3416	1882.0952	none	78.5119	0	0	Gen5_Mut0_ID2	Gen3_Mut0_ID1	-	0.6014	0.6	0.28	0.7357	0.5063	0.64	0.3229	0.4843	0.4884	0.7676	0.3624	0.6749	0.72	0.2	0.7411	0.7934	0.4898	0.52	0.663	0.4674	0.5998	0.8837	0.12	0.7936	0.612	0.2358	0.0763	0	0.693	0.9194	0.0391
Gen9_Mut0_ID10	3106	4	3106	218	3106	536.8	534	18.6318	Furrowed_Dry_Crop_2.png	479.9287	483.451	horizontal	73.6644	0	0	Gen5_Mut0_IDR1	Gen7_Mut0_ID6	-	0.5481	0.1229	0.3162	0.4706	0.5396	0.6538	0.3229	0.7864	0.3534	0.7475	0.8907	0.3563	0.72	0.1383	0.7411	0.2451	0.5315	0.5195	0.6531	0.4674	0.5998	0.92	0.12	0.398	0.6233	0.2358	0.0763	0.7372	0.84	0.9194	0.0475
Gen10_Mut0_ID1	218	1	218	218	789	1543.8	2409	55.6424	Furrowed_Dry_Crop_2.png	1428.7876	2369.7511	horizontal	5.8669	0	0	Gen9_Mut0_IDR2	Gen9_Mut0_ID8	-	0.12	0.4151	0.8783	0.269	0.361	0.556	0.0883	0.1571	0.172	0.6846	0.6987	0.6156	0	0.1818	0.3933	0.7934	0.6795	0.854	0.6764	0.7126	0.2052	0.6775	0.1769	0.6	0.5157	0.515	0.5512	0.24	0.5188	0.7542	0.8255
Gen4_Mut0_ID8	2050	3	2050	218	2050	1946.8	530	52.3124	Furrowed_Dry_Crop_2.png	1901.1152	511.4928	none	59.4428	0	0	Gen2_Mut0_ID3	Gen2_Mut0_ID0	-	0.7633	0.6118	0.6089	0.04	0.5063	0.92	0.88	0.4	0.7467	0.5045	0.6987	0.7672	0.0562	0.8	0.88	0.04	0.6795	0.7163	0.24	0.6968	0.3063	0.6167	0.1464	0.66	0.3965	0.48	0.5512	0.3062	0.8	0.48	0.6475
Gen7_Mut0_ID8	1453	2	1453	218	1453	2492.8	1566	80.8901	Furrowed_Dry_Crop_2.png	2402.1987	1422.2839	horizontal	48.8968	0	0	Gen6_Mut0_ID8	Gen5_Mut0_IDR1	-	0.5481	0.1365	0.9959	0.3422	0.8487	0.6865	0.5841	0.3557	0.2487	0.7461	0.6594	0.3035	0.1816	0.8428	0.72	0.2451	0.2592	0.9182	0.5045	0.6115	0.76	0.92	0.44	0.6	0.72	0.6056	0.36	0.3557	0.8309	0.8939	0.0486
Gen10_Mut0_ID9	406	1	406	406	840	1080.8	2443	59.1676	Furrowed_Dry_Crop_1.png	955.7961	2385.3377	horizontal	-11.6344	0	0	Gen8_Mut0_ID8	Gen9_Mut0_ID10	-	0.4997	0.6118	0.3402	0.4706	0.3902	0.9439	0.88	0.64	0.7244	0.2636	0.8907	0.3563	0.751	0.7885	0.7411	0.884	0.5315	1	0.1277	0.4693	0.6065	0.7865	0.12	0.3269	0.4148	0.2358	0.084	0.7372	0.1518	0.9194	0.6419
Gen9_Mut0_ID6	2960	4	2960	406	2960	1499.8	1029	13.3211	Furrowed_Dry_Crop_1.png	1440.209	973.8893	horizontal	-90.0246	0	0	Gen8_Mut0_IDR0	Gen7_Mut0_ID8	-	0.5481	0.6118	0.6089	0.323	0.8199	0.6865	0.88	0.4001	0.2487	0.5045	0.6594	0.7686	0.1816	0.7885	0.7671	0.0617	0.6476	0.6415	0.24	0.5937	0.3046	0.92	0.1667	0.6	0.72	0.7814	0.36	0.3557	0.7708	0.8939	0.6425
Gen10_Mut0_ID3	1584	2	1584	406	1584	1910.8	2418	61.8563	Furrowed_Dry_Crop_1.png	1904.4938	2365.7446	none	-15.7789	0	0	Gen8_Mut0_ID9	Gen9_Mut0_ID9	-	0.8645	0.4567	0.5906	0.3952	0.56	0.6783	0.4288	0.7729	0.1062	0.8732	0.6594	0.7073	0.637	0.7356	0.3933	0.9641	0.79	0.7443	0.1123	0.52	0.1133	0.5418	0.1332	0.6273	0.6427	0.2186	0.1978	0.24	0.7708	0.7169	0.7404
Gen10_Mut0_IDR3	2266	3	2266	406	2266	2483.8	2020	42.252	Furrowed_Dry_Crop_1.png	2399.0828	1915.377	horizontal	137.8047	0	0	Gen0_Mut0_ID6	Gen2_Mut0_IDR2	-	0.6	0.8445	0.28	0.1922	0.04	0.64	0.32	0.4843	0.84	0.6978	0.6594	0.68	0.72	0.2	0.5256	0.7934	0.79	0.7036	0.663	0.7126	0.72	0.72	0.12	0.6	0.612	0.1523	0.2606	0	0.7215	0.92	0.04
Gen11_Mut0_ID2	3403	4	3403	248	3403	577.8	2420	28.028	Furrowed_Wet_Crop_0.png	488.4932	2369.7917	horizontal	43.5711	0	0	Gen9_Mut0_ID8	Gen9_Mut0_ID6	-	0.6217	0.6213	0.6089	0.323	0.3944	0.5595	0.88	0.3171	0.6626	0.5045	0.6594	0.7872	0.1807	0.2	0.5256	0.0617	0.6498	0.7057	0.663	0.5937	0.72	0.92	0.167	0.6	0.2935	0.7406	0.5546	0.2541	0.5684	0.9274	0.6547
Gen11_Mut0_ID7	2404	3	2404	248	2404	1051.8	617	49.2129	Furrowed_Wet_Crop_0.png	958.6105	509.153	horizontal	-42.7898	0	0	Gen9_Mut0_IDR2	Gen10_Mut0_IDR2	-	0.6014	0.6	0.28	0.9547	0.4611	0.6783	7.00E-04	0.3111	0.138	0.2636	0.0974	0.6749	0.72	0.7176	0.7938	0.5428	0.4898	0.52	0.6466	0.4343	0.5998	0.9942	0.72	0.7574	0.612	0.2358	0.0763	0	0.1823	0.7205	0.7426
Gen10_Mut0_ID10	860	1	860	248	860	1937.8	2422	49.2162	Furrowed_Wet_Crop_0.png	1919.1074	2367.1911	none	141.4391	0	0	Gen9_Mut0_ID8	Gen8_Mut0_ID8	-	0.1554	0.6203	0.767	0.8	0.391	0.7472	0.0541	0.6337	0.7851	0.6425	0.6987	0.7443	0.0562	0.7885	0.9418	0.8122	0.4776	0.5195	0.2497	0.5937	0.5918	0.6097	0.1189	0.6	0.3658	0.519	0.5512	0.24	0.1795	0.92	0.6419
Gen11_Mut0_ID10	1492	2	1492	248	1492	2409.8	1946	23.5563	Furrowed_Wet_Crop_0.png	2361.9671	1893.8681	none	-164.0353	0	0	Gen10_Mut0_ID10	Gen9_Mut0_ID6	-	0.1554	0.6118	0.6089	0.8	0.391	0.7472	0.6281	0.4001	0.7732	0.527	0.6594	0.8326	0.0562	0.7885	0.7671	0.7807	0.6476	0.6227	0.24	0.604	0.3088	0.6097	0.1108	0.6	0.72	0.4892	0.36	0.3557	0.1795	0.844	0.6425
Gen10_Mut0_ID8	2614	4	2614	291	2614	613.8	1933	63.9573	Furrowed_Wet_Crop_1.png	493.6469	1901.3121	none	-2.6905	0	0	Gen9_Mut0_ID10	Gen8_Mut0_ID8	-	0.1365	0.1229	0.7745	0.9626	0.5396	0.6299	0.3229	0.7864	0.4265	0.7475	0.2529	0.6066	0.0304	0.1383	0.9418	0.2451	0.76	0.52	0.6529	0.5918	0.5998	0.92	0.0927	0.398	0.6028	0.7949	0.0769	0.36	0.8677	0.7276	0.0475
Gen11_Mut0_IDR0	1285	2	1285	291	1285	1472.8	1483	30.1092	Furrowed_Wet_Crop_1.png	1429.0355	1436.2398	horizontal	-103.6405	0	0	Gen8_Mut0_ID4	Gen3_Mut0_ID1	-	0.8645	0.4567	0.7113	0.5324	0.7558	0.8404	0.5351	0.7729	0.7951	0.5168	0.6594	0.6969	0.72	0.9641	0.9641	0.9641	0.79	0.7443	0.24	0.5521	0.1737	0.6167	0.1332	0.66	0.6427	0.1523	0.2606	0	0.6986	0.5223	0.0093
Gen11_Mut0_ID6	291	1	291	291	758	2011.8	2024	76.1121	Furrowed_Wet_Crop_1.png	1887.9028	1907.5138	none	141.8458	0	0	Gen10_Mut0_IDR2	Gen9_Mut0_IDR2	-	0.12	0.7307	0.8	0.7938	0.605	0.64	0.3229	0.479	0.4884	0.7676	0.3321	0.6066	0.0614	0	0.3933	0.8505	0.76	0.854	0.3367	0.5531	0.12	0.676	0.12	0.3595	0.512	0.7949	0.1978	0.24	0.6902	0.9189	0.0391
Gen4_Mut0_ID8	1957	3	1957	291	1957	2425.8	997	17.0183	Furrowed_Wet_Crop_1.png	2364.9774	946.5434	none	142.1581	0	0	Gen2_Mut0_ID3	Gen2_Mut0_ID0	-	0.7633	0.6118	0.6089	0.04	0.5063	0.92	0.88	0.4	0.7467	0.5045	0.6987	0.7672	0.0562	0.8	0.88	0.04	0.6795	0.7163	0.24	0.6968	0.3063	0.6167	0.1464	0.66	0.3965	0.48	0.5512	0.3062	0.8	0.48	0.6475
Gen8_Mut0_ID8	354	1	354	354	901	568.8	1988	33.2704	Furrowed_Dry_Crop_1.png	469.7926	1914.4154	horizontal	140.9236	0	0	Gen6_Mut0_IDR0	Gen7_Mut0_ID2	-	0.0817	0.6118	0.8	0.9626	0.3902	0.92	0.88	0.64	0.7851	0.2636	0.2529	0.6066	0.0614	0.7885	0.9418	0.884	0.76	0.52	0.1275	0.5937	0.6065	0.7865	0.0927	0.3269	0.3962	0.7949	0.0846	0.36	0.1795	0.7276	0.6419
Gen11_Mut0_ID1	2245	3	2245	354	2245	997.8	1015	37.0004	Furrowed_Dry_Crop_1.png	955.553	976.4432	horizontal	53.282	0	0	Gen10_Mut0_IDR3	Gen10_Mut0_ID10	-	0.6	0.8445	0.28	0.6994	0.04	0.64	0.2901	0.6337	0.84	0.6959	0.6987	0.7369	0.0562	0.3255	0.9418	0.8122	0.4776	0.5195	0.663	0.5895	0.609	0.6097	0.1189	0.6	0.5792	0.519	0.6186	0.2673	0.1822	0.92	0.563
Gen8_Mut0_ID9	1477	2	1477	354	1477	1525.8	1434	77.5444	Furrowed_Dry_Crop_1.png	1441.3696	1442.9429	horizontal	-60.0781	0	0	Gen7_Mut0_ID2	Gen6_Mut0_IDR0	-	0.1178	0.7307	0.5906	0.3952	0.56	0.6783	7.00E-04	0.306	0.112	0.9039	0.0703	0.7575	0.637	0.7176	0.3933	0.9631	0.6795	0.854	0.3123	0.52	0.1133	0.959	0.7737	0.3958	0.512	0.7814	0.1978	0.24	0.7708	0.72	0.7404
Gen11_Mut0_ID11	3071	4	3071	354	3071	2402.8	1038	39.2337	Furrowed_Dry_Crop_1.png	2375.3694	967.9139	horizontal	165.6641	0	0	Gen9_Mut0_ID6	Gen10_Mut0_ID10	-	0.5481	0.6203	0.767	0.323	0.8199	0.6865	0.2292	0.6337	0.2604	0.6288	0.6987	0.67	0.1816	0.7885	0.9418	0.0918	0.4776	0.5354	0.2497	0.5834	0.5918	0.9197	0.1748	0.59	0.3658	0.8112	0.5512	0.24	0.7708	0.9711	0.6419
Gen11_Mut0_ID0	790	1	790	44	790	1064.8	2353	96.5074	Furrowed_Wet_Crop_2.png	939.8112	2363.2642	none	13.3686	0	0	Gen10_Mut0_ID10	Gen10_Mut0_IDR3	-	0.1554	0.6203	0.767	0.3194	0.391	0.7472	0.0884	0.4843	0.7851	0.6445	0.6594	0.6886	0.72	0.6071	0.5256	0.7934	0.79	0.7036	0.2497	0.7168	0.6996	0.72	0.12	0.6	0.4047	0.1523	0.1932	0	0.7188	0.92	0.1333
Gen11_Mut0_ID4	1334	2	1334	44	1334	1494.8	1523	44.8475	Furrowed_Wet_Crop_2.png	1441.6051	1413.6716	none	-15.6128	0	0	Gen9_Mut0_ID10	Gen10_Mut0_ID8	-	0.5481	0.1979	0.768	0.4706	0.5396	0.6299	0.3229	0.7915	0.4265	0.7475	0.2529	0.6066	0.0304	0.1383	0.9418	0.2451	0.76	0.52	0.6531	0.4679	0.5998	0.92	0.1012	0.4633	0.6032	0.7949	0.0763	0.7291	0.84	0.9194	0.0475
Gen11_Mut0_IDR1	1903	3	1903	44	1903	1935.8	597	33.6186	Furrowed_Wet_Crop_2.png	1896.3186	510.4948	horizontal	159.7942	0	0	Gen8_Mut0_IDR2	Gen7_Mut0_ID6	-	0.6014	0.8478	0.1514	0.8491	0.5063	0.64	7.00E-04	0.3597	0.1369	0.7676	0.319	0.6749	0.0351	0.2524	0.7411	0.7978	0.1647	0.52	0.5656	0.5555	0.5998	0.8822	0.7307	0.7936	0.612	0.6251	0.0763	0.0029	0.1795	0.92	0.0415
Gen5_Mut0_IDR1	2494	4	2494	44	2494	2387.8	1058	64.617	Furrowed_Wet_Crop_2.png	2371.436	950.7355	none	118.5325	0	0	Gen0_Mut0_ID1	Gen0_Mut0_ID20	-	0.5481	0.1229	0.9959	0.4706	0.8487	0.8363	0.6268	0.7864	0.3034	0.3637	0.8907	0.3035	0.1816	0.3405	0.72	0.2451	0.5231	0.5066	0.5066	0.5132	0.44	0.92	0.44	0.4	0.72	0.92	0.36	0.7372	0.84	0.64	0.0486
Gen9_Mut0_ID6	2903	4	2903	251	2903	621.8	2427	67.624	Furrowed_Dry_Crop_0.png	488.9847	2373.7396	horizontal	-136.9469	0	0	Gen8_Mut0_IDR0	Gen7_Mut0_ID8	-	0.5481	0.6118	0.6089	0.323	0.8199	0.6865	0.88	0.4001	0.2487	0.5045	0.6594	0.7686	0.1816	0.7885	0.7671	0.0617	0.6476	0.6415	0.24	0.5937	0.3046	0.92	0.1667	0.6	0.72	0.7814	0.36	0.3557	0.7708	0.8939	0.6425
Gen11_Mut0_ID9	2085	3	2085	251	2085	1454.8	588	26.8214	Furrowed_Dry_Crop_0.png	1414.5667	516.0732	horizontal	138.2576	0	0	Gen8_Mut0_ID9	Gen5_Mut0_IDR1	-	0.5481	0.7307	1	0.4706	0.9492	0.7107	0.5473	0.306	0.0936	0.8914	0.8913	0.3047	0.6324	0.7176	0.4352	0.8425	0.5327	0.5066	0.3123	0.52	0.44	0.928	0.44	0.3992	0.72	0.92	0.2208	0.7354	0.84	0.72	0.0486
Gen10_Mut0_IDR2	251	1	251	251	783	2033.8	1953	65.8504	Furrowed_Dry_Crop_0.png	1901.9007	1894.1944	none	-88.9089	0	0	Gen5_Mut0_ID2	Gen3_Mut0_ID1	-	0.6014	0.6	0.28	0.7357	0.5063	0.64	0.3229	0.4843	0.4884	0.7676	0.3624	0.6749	0.72	0.2	0.7411	0.7934	0.4898	0.52	0.663	0.4674	0.5998	0.8837	0.12	0.7936	0.612	0.2358	0.0763	0	0.693	0.9194	0.0391
Gen11_Mut0_ID3	1392	2	1392	251	1392	2400.8	1064	58.861	Furrowed_Dry_Crop_0.png	2375.1349	955.1075	horizontal	176.8457	0	0	Gen9_Mut0_ID6	Gen9_Mut0_ID8	-	0.5583	0.6118	0.6089	0.04	0.8199	0.8742	0	0.3982	0.2803	0.6846	0.6987	0.7257	0.0571	0.7885	0.7671	0.7934	0.6774	0.6422	0.24	0.7126	0.3046	0.72	0.1766	0.6	0.7923	0.5535	0.3566	0.3433	0.731	0.8865	0.8197
Gen9_Mut0_ID8	3044	4	3044	291	3044	1069.8	1125	70.8102	Furrowed_Dry_Crop_2.png	979.4432	991.8296	none	-25.7933	0	0	Gen3_Mut0_ID1	Gen8_Mut0_ID4	-	0.6335	0.6213	0.6089	0.04	0.3944	0.7472	0	0.3152	0.6968	0.6846	0.6987	0.7443	0.0562	0.2	0.5256	0.7934	0.6795	0.7065	0.663	0.7126	0.72	0.72	0.1769	0.6	0.3658	0.519	0.5512	0.24	0.5188	0.92	0.8307
Gen9_Mut0_ID10	2574	3	2574	291	2574	1474.8	583	15.4831	Furrowed_Dry_Crop_2.png	1408.4496	501.0177	horizontal	-8.5232	0	0	Gen5_Mut0_IDR1	Gen7_Mut0_ID6	-	0.5481	0.1229	0.3162	0.4706	0.5396	0.6538	0.3229	0.7864	0.3534	0.7475	0.8907	0.3563	0.72	0.1383	0.7411	0.2451	0.5315	0.5195	0.6531	0.4674	0.5998	0.92	0.12	0.398	0.6233	0.2358	0.0763	0.7372	0.84	0.9194	0.0475
Gen9_Mut0_IDR2	291	1	291	291	847	1950.8	1020	23.3571	Furrowed_Dry_Crop_2.png	1900.3739	970.4465	horizontal	-28.2632	0	0	Gen1_Mut0_ID7	Gen1_Mut0_ID3	-	0.12	0.7307	0.8	1	0.56	0.6783	7.00E-04	0.306	0.138	0.2636	0.0703	0.6066	0.0614	0.7176	0.3933	0.88	0.76	0.854	0.3195	0.52	0.12	0.7865	0.72	0.32	0.512	0.7949	0.1978	0.24	0.1795	0.72	0.7426
Gen10_Mut0_IDR3	1636	2	1636	291	1636	2438.8	550	24.7158	Furrowed_Dry_Crop_2.png	2383.7814	505.3872	horizontal	-20.4024	0	0	Gen0_Mut0_ID6	Gen2_Mut0_IDR2	-	0.6	0.8445	0.28	0.1922	0.04	0.64	0.32	0.4843	0.84	0.6978	0.6594	0.68	0.72	0.2	0.5256	0.7934	0.79	0.7036	0.663	0.7126	0.72	0.72	0.12	0.6	0.612	0.1523	0.2606	0	0.7215	0.92	0.04
Gen12_Mut0_ID11	2073	3	2073	408	2073	621.8	1537	24.0645	Furrowed_Dry_Crop_2.png	533.9373	1459.4214	none	174.4761	0	0	Gen11_Mut0_ID1	Gen11_Mut0_ID2	-	0.6031	0.8445	0.6089	0.323	0.3944	0.64	0.2901	0.3171	0.6626	0.6928	0.6594	0.7872	0.063	0.3255	0.8816	0.0617	0.4776	0.7057	0.658	0.5895	0.7085	0.92	0.167	0.6	0.2935	0.8052	0.5546	0.2673	0.558	0.9274	0.6547
Gen11_Mut0_ID2	408	1	408	408	739	1062.8	2060	75.7797	Furrowed_Dry_Crop_2.png	974.0118	1921.0721	none	-68.2193	0	0	Gen9_Mut0_ID8	Gen9_Mut0_ID6	-	0.6217	0.6213	0.6089	0.323	0.3944	0.5595	0.88	0.3171	0.6626	0.5045	0.6594	0.7872	0.1807	0.2	0.5256	0.0617	0.6498	0.7057	0.663	0.5937	0.72	0.92	0.167	0.6	0.2935	0.7406	0.5546	0.2541	0.5684	0.9274	0.6547
Gen11_Mut0_ID1	1283	2	1283	408	1283	1465.8	1608	98.8548	Furrowed_Dry_Crop_2.png	1438.9699	1450.954	horizontal	-95.7287	0	0	Gen10_Mut0_IDR3	Gen10_Mut0_ID10	-	0.6	0.8445	0.28	0.6994	0.04	0.64	0.2901	0.6337	0.84	0.6959	0.6987	0.7369	0.0562	0.3255	0.9418	0.8122	0.4776	0.5195	0.663	0.5895	0.609	0.6097	0.1189	0.6	0.5792	0.519	0.6186	0.2673	0.1822	0.92	0.563
Gen11_Mut0_IDR1	2867	4	2867	408	2867	2467.8	554	16.3107	Furrowed_Dry_Crop_2.png	2386.04	493.2595	horizontal	-162.8436	0	0	Gen8_Mut0_IDR2	Gen7_Mut0_ID6	-	0.6014	0.8478	0.1514	0.8491	0.5063	0.64	7.00E-04	0.3597	0.1369	0.7676	0.319	0.6749	0.0351	0.2524	0.7411	0.7978	0.1647	0.52	0.5656	0.5555	0.5998	0.8822	0.7307	0.7936	0.612	0.6251	0.0763	0.0029	0.1795	0.92	0.0415
Gen10_Mut0_ID8	2752	4	2752	276	2752	561.8	1554	69.9634	Furrowed_Wet_Crop_0.png	500.2185	1417.7097	none	112.6873	0	0	Gen9_Mut0_ID10	Gen8_Mut0_ID8	-	0.1365	0.1229	0.7745	0.9626	0.5396	0.6299	0.3229	0.7864	0.4265	0.7475	0.2529	0.6066	0.0304	0.1383	0.9418	0.2451	0.76	0.52	0.6529	0.5918	0.5998	0.92	0.0927	0.398	0.6028	0.7949	0.0769	0.36	0.8677	0.7276	0.0475
Gen12_Mut0_IDR1	276	1	276	276	671	1103.8	1941	95.1007	Furrowed_Wet_Crop_0.png	961.5696	1932.0244	horizontal	-17.3028	0	0	Gen5_Mut0_ID2	Gen3_Mut0_ID1	-	0.6014	0.6	0.28	0.7357	0.5063	0.64	0.3229	0.4843	0.4884	0.7676	0.3624	0.6749	0.72	0.2	0.7411	0.7934	0.4898	0.52	0.663	0.4674	0.5998	0.8837	0.12	0.7936	0.612	0.2358	0.0763	0	0.693	0.9194	0.0391
Gen12_Mut0_IDR0	2181	3	2181	276	2181	1964.8	577	29.9487	Furrowed_Wet_Crop_0.png	1885.9413	483.2202	none	-163.6417	0	0	Gen9_Mut0_ID8	Gen8_Mut0_ID8	-	0.1554	0.6203	0.767	0.8	0.391	0.7472	0.0541	0.6337	0.7851	0.6425	0.6987	0.7443	0.0562	0.7885	0.9418	0.8122	0.4776	0.5195	0.2497	0.5937	0.5918	0.6097	0.1189	0.6	0.3658	0.519	0.5512	0.24	0.1795	0.92	0.6419
Gen12_Mut0_ID0	1383	2	1383	276	1383	2474.8	1431	71.653	Furrowed_Wet_Crop_0.png	2368.9214	1424.3622	none	-38.1099	0	0	Gen11_Mut0_ID2	Gen11_Mut0_IDR1	-	0.6014	0.6213	0.1514	0.323	0.3944	0.6321	7.00E-04	0.3109	0.607	0.5187	0.6594	0.7872	0.1807	0.2	0.5256	0.0617	0.1647	0.7057	0.663	0.5937	0.72	0.9126	0.167	0.7936	0.612	0.6516	0.5546	0.2541	0.5684	0.92	0.0962
Gen12_Mut0_ID2	2766	4	2766	269	2766	557.8	1015	17.9515	Furrowed_Dry_Crop_1.png	485.0747	965.3375	none	161.5716	0	0	Gen11_Mut0_ID11	Gen5_Mut0_IDR1	-	0.5481	0.6203	0.767	0.4706	0.8199	0.6865	0.6268	0.7557	0.2604	0.6288	0.8907	0.67	0.1816	0.8456	0.842	0.2451	0.4776	0.5071	0.4992	0.5132	0.44	0.9197	0.4085	0.4	0.4234	0.92	0.5496	0.7372	0.84	0.6368	0.0486
Gen4_Mut0_ID8	269	1	269	269	719	1541.8	1930	45.7777	Furrowed_Dry_Crop_1.png	1438.8732	1891.2252	none	-109.2644	0	0	Gen2_Mut0_ID3	Gen2_Mut0_ID0	-	0.7633	0.6118	0.6089	0.04	0.5063	0.92	0.88	0.4	0.7467	0.5045	0.6987	0.7672	0.0562	0.8	0.88	0.04	0.6795	0.7163	0.24	0.6968	0.3063	0.6167	0.1464	0.66	0.3965	0.48	0.5512	0.3062	0.8	0.48	0.6475
Gen11_Mut0_ID11	2115	3	2115	269	2115	1980.8	577	5.2449	Furrowed_Dry_Crop_1.png	1917.1209	506.0784	horizontal	-65.3435	0	0	Gen9_Mut0_ID6	Gen10_Mut0_ID10	-	0.5481	0.6203	0.767	0.323	0.8199	0.6865	0.2292	0.6337	0.2604	0.6288	0.6987	0.67	0.1816	0.7885	0.9418	0.0918	0.4776	0.5354	0.2497	0.5834	0.5918	0.9197	0.1748	0.59	0.3658	0.8112	0.5512	0.24	0.7708	0.9711	0.6419
Gen12_Mut0_ID3	1365	2	1365	269	1365	2490.8	2405	33.238	Furrowed_Dry_Crop_1.png	2398.3023	2359.2096	none	-45.7369	0	0	Gen5_Mut0_IDR1	Gen11_Mut0_ID11	-	0.5481	0.1229	0.9959	0.323	0.8487	0.8363	0.2292	0.6582	0.3034	0.3637	0.6987	0.3035	0.1816	0.3475	0.7301	0.8512	0.5231	0.5349	0.2569	0.5834	0.736	0.736	0.736	0.736	0.736	0.736	0.736	0.736	0.736	0.736	0.736
Gen12_Mut0_ID8	2730	4	2730	385	2730	601.8	545	70.9999	Furrowed_Wet_Crop_2.png	470.2268	450.1017	horizontal	-27.9076	0	0	Gen10_Mut0_ID8	Gen11_Mut0_ID9	-	0.1365	0.7307	1	0.9626	0.5396	0.6977	0.3229	0.7864	0.0936	0.7475	0.2755	0.6066	0.6324	0.7176	0.4352	0.2451	0.459	0.52	0.3734	0.5762	0.5992	0.92	0.106	0.398	0.7198	0.9336	0.1174	0.6437	0.84	0.7201	0.0475
Gen5_Mut0_IDR1	2128	3	2128	385	2128	1042.8	1029	8.891	Furrowed_Wet_Crop_2.png	974.5454	953.7839	horizontal	112.6294	0	0	Gen0_Mut0_ID1	Gen0_Mut0_ID20	-	0.5481	0.1229	0.9959	0.4706	0.8487	0.8363	0.6268	0.7864	0.3034	0.3637	0.8907	0.3035	0.1816	0.3405	0.72	0.2451	0.5231	0.5066	0.5066	0.5132	0.44	0.92	0.44	0.4	0.72	0.92	0.36	0.7372	0.84	0.64	0.0486
Gen9_Mut0_ID10	385	1	385	385	723	1519.8	2313	107.3142	Furrowed_Wet_Crop_2.png	1441.3937	2353.1517	none	-175.877	0	0	Gen5_Mut0_IDR1	Gen7_Mut0_ID6	-	0.5481	0.1229	0.3162	0.4706	0.5396	0.6538	0.3229	0.7864	0.3534	0.7475	0.8907	0.3563	0.72	0.1383	0.7411	0.2451	0.5315	0.5195	0.6531	0.4674	0.5998	0.92	0.12	0.398	0.6233	0.2358	0.0763	0.7372	0.84	0.9194	0.0475
Gen12_Mut0_ID1	1331	2	1331	385	1331	2396.8	1539	62.0848	Furrowed_Wet_Crop_2.png	2346.5557	1412.5811	horizontal	0.9845	0	0	Gen11_Mut0_IDR1	Gen11_Mut0_ID2	-	0.6217	0.8478	0.6089	0.8491	0.5063	0.5666	0.88	0.3659	0.1866	0.7542	0.319	0.6749	0.0351	0.2524	0.7411	0.7978	0.6498	0.52	0.5656	0.5555	0.5998	0.8881	0.7307	0.6	0.2935	0.7202	0.0763	0.0029	0.1795	0.9274	0.6052
Gen11_Mut0_ID9	2735	4	2735	130	2735	964.8	599	85.711	Furrowed_Dry_Crop_0.png	965.1178	478.818	horizontal	-73.9434	0	0	Gen8_Mut0_ID9	Gen5_Mut0_IDR1	-	0.5481	0.7307	1	0.4706	0.9492	0.7107	0.5473	0.306	0.0936	0.8914	0.8913	0.3047	0.6324	0.7176	0.4352	0.8425	0.5327	0.5066	0.3123	0.52	0.44	0.928	0.44	0.3992	0.72	0.92	0.2208	0.7354	0.84	0.72	0.0486
Gen9_Mut0_ID6	823	1	823	130	823	1510.8	1986	21.8745	Furrowed_Dry_Crop_0.png	1439.5278	1898.1525	none	66.328	0	0	Gen8_Mut0_IDR0	Gen7_Mut0_ID8	-	0.5481	0.6118	0.6089	0.323	0.8199	0.6865	0.88	0.4001	0.2487	0.5045	0.6594	0.7686	0.1816	0.7885	0.7671	0.0617	0.6476	0.6415	0.24	0.5937	0.3046	0.92	0.1667	0.6	0.72	0.7814	0.36	0.3557	0.7708	0.8939	0.6425
Gen12_Mut0_ID5	1959	3	1959	130	1959	1971.8	1420	93.4591	Furrowed_Dry_Crop_0.png	1914.2051	1446.5338	horizontal	150.2575	0	0	Gen11_Mut0_ID1	Gen9_Mut0_ID8	-	0.6335	0.8445	0.28	0.6994	0.0987	0.64	0.2973	0.3565	0.6993	0.6846	0.6987	0.7443	0.0562	0.3255	0.9418	0.7934	0.6795	0.7065	1	0.8231	0.7047	0.6045	0.1134	0.5482	0.4084	0.519	0.5512	0.2644	0.5241	0.92	0.5243
Gen12_Mut0_ID7	1408	2	1408	130	1408	2452.8	2422	22.4862	Furrowed_Dry_Crop_0.png	2393.7598	2376.7127	none	-59.5049	0	0	Gen11_Mut0_ID7	Gen9_Mut0_ID6	-	0.6014	0.6118	0.6089	0.9547	0.4477	0.6857	0.8756	0.4001	0.1513	0.5045	0.1417	0.7686	0.6252	0.7176	0.7938	0.0649	0.4898	0.6324	0.6466	0.5937	0.5998	0.92	0.1667	0.6	0.72	0.2647	0.1053	0.3557	0.1823	0.7205	0.6425
Gen12_Mut0_ID9	1485	2	1485	443	1485	539.8	1492	11.2225	Furrowed_Wet_Crop_1.png	483.9631	1428.999	none	-53.1774	0	0	Gen11_Mut0_ID9	Gen10_Mut0_ID8	-	0.5481	0.1229	0.7745	0.4706	0.9492	0.6408	0.5473	0.306	0.4265	0.8914	0.8695	0.3047	0.0304	0.1383	0.9418	0.8425	0.76	0.4471	0.6385	0.467	0.4406	0.928	0.4272	0.3992	0.603	0.7813	0.1917	0.4053	0.8677	0.7275	0.0486
Gen12_Mut0_ID10	2189	3	2189	443	2189	1078.8	617	52.9693	Furrowed_Wet_Crop_1.png	968.4587	520.7732	none	117.9745	0	0	Gen11_Mut0_ID2	Gen11_Mut0_ID1	-	0.618	0.6213	0.28	0.6994	0.04	0.5595	0.88	0.6337	0.84	0.5077	0.6987	0.7369	0.1735	0.2	0.5986	0.8122	0.6498	0.5195	0.668	0.5937	0.622	0.6097	0.1189	0.6	0.5792	0.4544	0.6186	0.2541	0.1929	0.92	0.563
Gen9_Mut0_ID8	443	1	443	443	950	1503.8	1962	23.1559	Furrowed_Wet_Crop_1.png	1420.4149	1911.3458	none	94.3007	0	0	Gen3_Mut0_ID1	Gen8_Mut0_ID4	-	0.6335	0.6213	0.6089	0.04	0.3944	0.7472	0	0.3152	0.6968	0.6846	0.6987	0.7443	0.0562	0.2	0.5256	0.7934	0.6795	0.7065	0.663	0.7126	0.72	0.72	0.1769	0.6	0.3658	0.519	0.5512	0.24	0.5188	0.92	0.8307
Gen11_Mut0_ID7	2941	4	2941	443	2941	2496.8	550	45.6526	Furrowed_Wet_Crop_1.png	2385.7828	493.6182	none	-30.1239	0	0	Gen9_Mut0_IDR2	Gen10_Mut0_IDR2	-	0.6014	0.6	0.28	0.9547	0.4611	0.6783	7.00E-04	0.3111	0.138	0.2636	0.0974	0.6749	0.72	0.7176	0.7938	0.5428	0.4898	0.52	0.6466	0.4343	0.5998	0.9942	0.72	0.7574	0.612	0.2358	0.0763	0	0.1823	0.7205	0.7426
Gen13_Mut0_ID6	1177	2	1177	185	1177	543.8	2449	34.3678	Furrowed_Dry_Crop_1.png	511.3443	2377.7954	none	104.6195	0	0	Gen10_Mut0_ID8	Gen12_Mut0_IDR0	-	0.0599	0.1328	0.7743	0.8298	0.391	0.7182	0.3356	0.6337	0.7851	0.7475	0.2529	0.7678	0.0304	0.1399	0.9418	0.8122	0.4776	0.5195	0.2497	0.5933	0.5998	0.92	0.0983	0.5375	0.6028	0.7975	0.5512	0.4097	0.8614	0.7276	0.6419
Gen5_Mut0_IDR1	1970	3	1970	185	1970	1033.8	1026	36.5549	Furrowed_Dry_Crop_1.png	971.1724	923.1508	none	84.6666	0	0	Gen0_Mut0_ID1	Gen0_Mut0_ID20	-	0.5481	0.1229	0.9959	0.4706	0.8487	0.8363	0.6268	0.7864	0.3034	0.3637	0.8907	0.3035	0.1816	0.3405	0.72	0.2451	0.5231	0.5066	0.5066	0.5132	0.44	0.92	0.44	0.4	0.72	0.92	0.36	0.7372	0.84	0.64	0.0486
Gen11_Mut0_ID9	185	1	185	185	595	1481.8	2443	12.5654	Furrowed_Dry_Crop_1.png	1415.3199	2389.0654	none	-120.2833	0	0	Gen8_Mut0_ID9	Gen5_Mut0_IDR1	-	0.5481	0.7307	1	0.4706	0.9492	0.7107	0.5473	0.306	0.0936	0.8914	0.8913	0.3047	0.6324	0.7176	0.4352	0.8425	0.5327	0.5066	0.3123	0.52	0.44	0.928	0.44	0.3992	0.72	0.92	0.2208	0.7354	0.84	0.72	0.0486
Gen12_Mut0_ID5	2692	4	2692	185	2692	2411.8	554	20.7924	Furrowed_Dry_Crop_1.png	2366.0765	486.6862	horizontal	89.4075	0	0	Gen11_Mut0_ID1	Gen9_Mut0_ID8	-	0.6335	0.8445	0.28	0.6994	0.0987	0.64	0.2973	0.3565	0.6993	0.6846	0.6987	0.7443	0.0562	0.3255	0.9418	0.7934	0.6795	0.7065	1	0.8231	0.7047	0.6045	0.1134	0.5482	0.4084	0.519	0.5512	0.2644	0.5241	0.92	0.5243
Gen13_Mut0_ID1	2912	4	2912	279	2912	516.8	1006	29.0244	Furrowed_Wet_Crop_2.png	478.3254	947.0491	horizontal	118.1637	0	0	Gen5_Mut0_IDR1	Gen11_Mut0_ID7	-	0.5481	0.6	0.4194	0.9547	0.8487	0.6783	0.5609	0.7864	0.1664	0.3637	0.8907	0.3174	0.2754	0.6821	0.7938	0.5428	0.5206	0.52	0.6466	0.4343	0.5998	0.92	0.72	0.723	0.6321	0.2358	0.1364	0.6549	0.2035	0.64	0.0486
Gen13_Mut0_ID7	2226	3	2226	279	2226	1483.8	1501	6.8079	Furrowed_Wet_Crop_2.png	1414.87	1428.1406	horizontal	-51.6735	0	0	Gen12_Mut0_IDR0	Gen10_Mut0_ID8	-	0.232	0.6106	0.7672	0.9382	0.5396	0.6517	0.0414	0.7864	0.4265	0.6425	0.6987	0.5831	0.0562	0.7869	0.9418	0.2451	0.76	0.52	0.6529	0.5921	0.5918	0.6097	0.1145	0.4412	0.3658	0.5164	0.0769	0.1903	0.1858	0.92	0.0475
Gen11_Mut0_IDR1	1681	2	1681	279	1681	2000.8	1033	22.4847	Furrowed_Wet_Crop_2.png	1914.5637	955.7277	none	75.5005	0	0	Gen8_Mut0_IDR2	Gen7_Mut0_ID6	-	0.6014	0.8478	0.1514	0.8491	0.5063	0.64	7.00E-04	0.3597	0.1369	0.7676	0.319	0.6749	0.0351	0.2524	0.7411	0.7978	0.1647	0.52	0.5656	0.5555	0.5998	0.8822	0.7307	0.7936	0.612	0.6251	0.0763	0.0029	0.1795	0.92	0.0415
Gen12_Mut0_ID2	1055	1	1055	279	1055	2456.8	2427	28.2446	Furrowed_Wet_Crop_2.png	2389.7881	2388.74	none	127.8576	0	0	Gen11_Mut0_ID11	Gen5_Mut0_IDR1	-	0.5481	0.6203	0.767	0.4706	0.8199	0.6865	0.6268	0.7557	0.2604	0.6288	0.8907	0.67	0.1816	0.8456	0.842	0.2451	0.4776	0.5071	0.4992	0.5132	0.44	0.9197	0.4085	0.4	0.4234	0.92	0.5496	0.7372	0.84	0.6368	0.0486
Gen13_Mut0_IDR2	2821	4	2821	500	2821	545.8	604	42.8363	Furrowed_Dry_Crop_2.png	491.9405	496.5712	horizontal	-39.6511	0	0	Gen8_Mut0_IDR0	Gen7_Mut0_ID8	-	0.5481	0.6118	0.6089	0.323	0.8199	0.6865	0.88	0.4001	0.2487	0.5045	0.6594	0.7686	0.1816	0.7885	0.7671	0.0617	0.6476	0.6415	0.24	0.5937	0.3046	0.92	0.1667	0.6	0.72	0.7814	0.36	0.3557	0.7708	0.8939	0.6425
Gen10_Mut0_ID8	500	1	500	500	791	1082.8	2449	44.2026	Furrowed_Dry_Crop_2.png	973.1811	2392.2276	horizontal	153.4259	0	0	Gen9_Mut0_ID10	Gen8_Mut0_ID8	-	0.1365	0.1229	0.7745	0.9626	0.5396	0.6299	0.3229	0.7864	0.4265	0.7475	0.2529	0.6066	0.0304	0.1383	0.9418	0.2451	0.76	0.52	0.6529	0.5918	0.5998	0.92	0.0927	0.398	0.6028	0.7949	0.0769	0.36	0.8677	0.7276	0.0475
Gen12_Mut0_IDR0	2068	3	2068	500	2068	1534.8	548	33.4624	Furrowed_Dry_Crop_2.png	1441.7738	501.8982	horizontal	53.2384	0	0	Gen9_Mut0_ID8	Gen8_Mut0_ID8	-	0.1554	0.6203	0.767	0.8	0.391	0.7472	0.0541	0.6337	0.7851	0.6425	0.6987	0.7443	0.0562	0.7885	0.9418	0.8122	0.4776	0.5195	0.2497	0.5937	0.5918	0.6097	0.1189	0.6	0.3658	0.519	0.5512	0.24	0.1795	0.92	0.6419
Gen12_Mut0_ID11	1456	2	1456	500	1456	2505.8	1434	84.0555	Furrowed_Dry_Crop_2.png	2371.4512	1417.1172	none	-78.5805	0	0	Gen11_Mut0_ID1	Gen11_Mut0_ID2	-	0.6031	0.8445	0.6089	0.323	0.3944	0.64	0.2901	0.3171	0.6626	0.6928	0.6594	0.7872	0.063	0.3255	0.8816	0.0617	0.4776	0.7057	0.658	0.5895	0.7085	0.92	0.167	0.6	0.2935	0.8052	0.5546	0.2673	0.558	0.9274	0.6547
Gen13_Mut0_ID10	2516	4	2516	251	2516	1022.8	1020	11.0447	Furrowed_Wet_Crop_1.png	966.8834	956.6587	horizontal	-80.0695	0	0	Gen11_Mut0_ID7	Gen12_Mut0_ID8	-	0.596	0.7307	0.28	0.9618	0.4611	0.6977	0.3229	0.4547	0.1037	0.2704	0.2755	0.6687	0.72	0.7176	0.8583	0.2538	0.459	0.52	0.6466	0.5514	0.5998	0.9717	0.6971	0.3959	0.612	0.9311	0.612	0.6437	0.8409	0.7201	0.0752
Gen11_Mut0_ID7	251	1	251	251	598	1472.8	1991	47.2994	Furrowed_Wet_Crop_1.png	1447.2629	1900.851	none	128.1387	0	0	Gen9_Mut0_IDR2	Gen10_Mut0_IDR2	-	0.6014	0.6	0.28	0.9547	0.4611	0.6783	7.00E-04	0.3111	0.138	0.2636	0.0974	0.6749	0.72	0.7176	0.7938	0.5428	0.4898	0.52	0.6466	0.4343	0.5998	0.9942	0.72	0.7574	0.612	0.2358	0.0763	0	0.1823	0.7205	0.7426
Gen12_Mut0_ID8	1182	2	1182	251	1182	1964.8	1501	16.8361	Furrowed_Wet_Crop_1.png	1885.6522	1423.3876	none	-69.86	0	0	Gen10_Mut0_ID8	Gen11_Mut0_ID9	-	0.1365	0.7307	1	0.9626	0.5396	0.6977	0.3229	0.7864	0.0936	0.7475	0.2755	0.6066	0.6324	0.7176	0.4352	0.2451	0.459	0.52	0.3734	0.5762	0.5992	0.92	0.106	0.398	0.7198	0.9336	0.1174	0.6437	0.84	0.7201	0.0475
Gen13_Mut0_IDR1	1806	3	1806	251	1806	2474.8	2434	44.2654	Furrowed_Wet_Crop_1.png	2367.5211	2384.7192	horizontal	-63.3877	0	0	Gen3_Mut0_ID1	Gen8_Mut0_ID4	-	0.6335	0.6213	0.6089	0.04	0.3944	0.7472	0	0.3152	0.6968	0.6846	0.6987	0.7443	0.0562	0.2	0.5256	0.7934	0.6795	0.7065	0.663	0.7126	0.72	0.72	0.1769	0.6	0.3658	0.519	0.5512	0.24	0.5188	0.92	0.8307
Gen13_Mut0_ID4	3046	4	3046	362	3046	543.8	2429	46.8637	Furrowed_Wet_Crop_0.png	509.3042	2396.7336	none	126.8128	0	0	Gen12_Mut0_ID2	Gen12_Mut0_ID11	-	0.5481	0.6524	0.7654	0.4706	0.3944	0.64	0.2901	0.7557	0.2604	0.6288	0.6594	0.67	0.063	0.797	0.8464	0.2348	0.4776	0.5071	0.5111	0.5895	0.7085	0.9197	0.167	0.4	0.4234	0.8052	0.5543	0.2673	0.5756	0.6368	0.6547
Gen11_Mut0_ID11	362	1	362	362	892	1020.8	1458	63.7801	Furrowed_Wet_Crop_0.png	972.5812	1452.604	none	-84.1875	0	0	Gen9_Mut0_ID6	Gen10_Mut0_ID10	-	0.5481	0.6203	0.767	0.323	0.8199	0.6865	0.2292	0.6337	0.2604	0.6288	0.6987	0.67	0.1816	0.7885	0.9418	0.0918	0.4776	0.5354	0.2497	0.5834	0.5918	0.9197	0.1748	0.59	0.3658	0.8112	0.5512	0.24	0.7708	0.9711	0.6419
Gen13_Mut0_ID9	1525	2	1525	362	1525	1550.8	1015	33.3901	Furrowed_Wet_Crop_0.png	1453.2191	960.7013	horizontal	123.2921	0	0	Gen11_Mut0_ID11	Gen11_Mut0_ID9	-	0.429	0.6203	0.6639	0.4652	0.9492	0.7107	0.2421	0.574	0.2604	0.8914	0.6987	0.672	0.248	0.727	0.9426	0.826	0.5327	0.5335	0.3123	0.5834	0.44	0.9197	0.1748	0.3861	0.7708	0.92	0.6419	0.7354	0.7708	0.72	0.0486
Gen13_Mut0_IDR3	2172	3	2172	362	2172	2402.8	2013	43.7784	Furrowed_Wet_Crop_0.png	2371.5252	1920.5051	horizontal	-134.6151	0	0	Gen5_Mut0_IDR1	Gen7_Mut0_ID6	-	0.5481	0.1229	0.3162	0.4706	0.5396	0.6538	0.3229	0.7864	0.3534	0.7475	0.8907	0.3563	0.72	0.1383	0.7411	0.2451	0.5315	0.5195	0.6531	0.4674	0.5998	0.92	0.12	0.398	0.6233	0.2358	0.0763	0.7372	0.84	0.9194	0.0475
Gen13_Mut0_ID0	2795	4	2795	401	2795	1006.8	2002	40.3972	Furrowed_Dry_Crop_0.png	970.9972	1909.2394	none	3.5123	0	0	Gen11_Mut0_ID7	Gen5_Mut0_IDR1	-	0.6014	0.1229	0.8062	0.4706	0.4611	0.8363	0.0756	0.3111	0.267	0.2636	0.0974	0.6604	0.5991	0.3802	0.72	0.2451	0.4925	0.5066	0.5066	0.5132	0.44	0.9942	0.44	0.4386	0.6933	0.92	0.2736	0.1066	0.818	0.7205	0.7426
Gen13_Mut0_IDR0	2107	3	2107	401	2107	1494.8	1102	54.7862	Furrowed_Dry_Crop_0.png	1412.9613	982.9049	none	14.2297	0	0	Gen9_Mut0_ID8	Gen9_Mut0_ID6	-	0.6217	0.6213	0.6089	0.323	0.3944	0.5595	0.88	0.3171	0.6626	0.5045	0.6594	0.7872	0.1807	0.2	0.5256	0.0617	0.6498	0.7057	0.663	0.5937	0.72	0.92	0.167	0.6	0.2935	0.7406	0.5546	0.2541	0.5684	0.9274	0.6547
Gen12_Mut0_ID10	1420	2	1420	401	1420	1856.8	1481	101.6732	Furrowed_Dry_Crop_0.png	1888.0513	1442.4663	horizontal	-28.2992	0	0	Gen11_Mut0_ID2	Gen11_Mut0_ID1	-	0.618	0.6213	0.28	0.6994	0.04	0.5595	0.88	0.6337	0.84	0.5077	0.6987	0.7369	0.1735	0.2	0.5986	0.8122	0.6498	0.5195	0.668	0.5937	0.622	0.6097	0.1189	0.6	0.5792	0.4544	0.6186	0.2541	0.1929	0.92	0.563
Gen13_Mut0_ID11	401	1	401	401	869	2367.8	2438	79.1587	Furrowed_Dry_Crop_0.png	2380.452	2370.4633	none	81.0356	0	0	Gen12_Mut0_ID8	Gen11_Mut0_ID7	-	0.1418	0.6	1	0.9555	0.5396	0.6783	7.00E-04	0.6862	0.1302	0.7408	0.0974	0.6123	0.6324	0.7176	0.3707	0.5344	0.4898	0.52	0.3734	0.4548	0.5992	0.9357	0.128	0.7595	0.7198	0.2383	0.1174	0.7205	0.2349	0.9942	0.1603
Gen14_Mut0_IDR2	2535	4	2535	44	2535	572.8	1029	2.0286	Furrowed_Dry_Crop_1.png	504.2937	962.2003	none	-38.0675	0	0	Gen11_Mut0_ID11	Gen5_Mut0_IDR1	-	0.5481	0.6203	0.767	0.4706	0.8199	0.6865	0.6268	0.7557	0.2604	0.6288	0.8907	0.67	0.1816	0.8456	0.842	0.2451	0.4776	0.5071	0.4992	0.5132	0.44	0.9197	0.4085	0.4	0.4234	0.92	0.5496	0.7372	0.84	0.6368	0.0486
Gen5_Mut0_IDR1	2088	3	2088	44	2088	1022.8	548	27.0037	Furrowed_Dry_Crop_1.png	975.7803	500.2007	horizontal	170.4297	0	0	Gen0_Mut0_ID1	Gen0_Mut0_ID20	-	0.5481	0.1229	0.9959	0.4706	0.8487	0.8363	0.6268	0.7864	0.3034	0.3637	0.8907	0.3035	0.1816	0.3405	0.72	0.2451	0.5231	0.5066	0.5066	0.5132	0.44	0.92	0.44	0.4	0.72	0.92	0.36	0.7372	0.84	0.64	0.0486
Gen13_Mut0_IDR1	667	1	667	44	667	1868.8	1926	100.5102	Furrowed_Dry_Crop_1.png	1890.098	1908.4266	none	71.4798	0	0	Gen3_Mut0_ID1	Gen8_Mut0_ID4	-	0.6335	0.6213	0.6089	0.04	0.3944	0.7472	0	0.3152	0.6968	0.6846	0.6987	0.7443	0.0562	0.2	0.5256	0.7934	0.6795	0.7065	0.663	0.7126	0.72	0.72	0.1769	0.6	0.3658	0.519	0.5512	0.24	0.5188	0.92	0.8307
Gen13_Mut0_IDR0	1432	2	1432	44	1432	2478.8	550	27.3197	Furrowed_Dry_Crop_1.png	2385.4024	488.2839	none	94.6235	0	0	Gen9_Mut0_ID8	Gen9_Mut0_ID6	-	0.6217	0.6213	0.6089	0.323	0.3944	0.5595	0.88	0.3171	0.6626	0.5045	0.6594	0.7872	0.1807	0.2	0.5256	0.0617	0.6498	0.7057	0.663	0.5937	0.72	0.92	0.167	0.6	0.2935	0.7406	0.5546	0.2541	0.5684	0.9274	0.6547
Gen13_Mut0_ID10	3129	4	3129	239	3129	606.8	579	40.4945	Furrowed_Wet_Crop_1.png	503.0468	496.6254	horizontal	56.9142	0	0	Gen11_Mut0_ID7	Gen12_Mut0_ID8	-	0.596	0.7307	0.28	0.9618	0.4611	0.6977	0.3229	0.4547	0.1037	0.2704	0.2755	0.6687	0.72	0.7176	0.8583	0.2538	0.459	0.52	0.6466	0.5514	0.5998	0.9717	0.6971	0.3959	0.612	0.9311	0.612	0.6437	0.8409	0.7201	0.0752
Gen14_Mut0_ID4	962	1	962	239	962	1047.8	1928	48.7883	Furrowed_Wet_Crop_1.png	950.0646	1898.9786	none	-43.8979	0	0	Gen13_Mut0_ID0	Gen13_Mut0_IDR1	-	0.6298	0.1229	0.6089	0.4706	0.3944	0.8363	0.0756	0.3152	0.6968	0.3153	0.6987	0.7443	0.5991	0.3802	0.5361	0.7934	0.5176	0.5066	0.5066	0.5132	0.44	1	0.5148	0.6	0.6874	0.92	0.5512	0.1066	0.5498	0.92	0.7426
Gen13_Mut0_IDR3	2627	3	2627	239	2627	1474.8	545	18.1574	Furrowed_Wet_Crop_1.png	1426.1718	475.2923	none	-87.3168	0	0	Gen5_Mut0_IDR1	Gen7_Mut0_ID6	-	0.5481	0.1229	0.3162	0.4706	0.5396	0.6538	0.3229	0.7864	0.3534	0.7475	0.8907	0.3563	0.72	0.1383	0.7411	0.2451	0.5315	0.5195	0.6531	0.4674	0.5998	0.92	0.12	0.398	0.6233	0.2358	0.0763	0.7372	0.84	0.9194	0.0475
Gen14_Mut0_IDR5	1729	2	1729	239	1729	2409.8	1431	51.2609	Furrowed_Wet_Crop_1.png	2356.3083	1414.0829	none	160.492	0	0	Gen10_Mut0_ID8	Gen11_Mut0_ID9	-	0.1365	0.7307	1	0.9626	0.5396	0.6977	0.3229	0.7864	0.0936	0.7475	0.2755	0.6066	0.6324	0.7176	0.4352	0.2451	0.459	0.52	0.3734	0.5762	0.5992	0.92	0.106	0.398	0.7198	0.9336	0.1174	0.6437	0.84	0.7201	0.0475
Gen14_Mut0_ID8	1220	2	1220	249	1220	1073.8	2418	72.4028	Furrowed_Wet_Crop_0.png	942.5911	2383.9796	horizontal	126.3584	0	0	Gen13_Mut0_ID10	Gen13_Mut0_IDR0	-	0.6217	0.7171	0.6265	0.9618	0.3894	0.5928	0.8731	0.461	0.6626	0.2704	0.2755	0.6687	0.1807	0.2	0.8583	0.223	0.459	0.7057	0.59	0.5819	0.5998	0.9717	0.6857	0.6	0.26	0.3393	0.4774	0.6448	0.8409	0.7201	0.0752
Gen14_Mut0_ID0	249	1	249	249	548	1469.8	1926	47.8973	Furrowed_Wet_Crop_0.png	1404.9394	1907.3693	horizontal	-26.8505	0	0	Gen13_Mut0_ID4	Gen13_Mut0_IDR2	-	0.5481	0.6118	0.7978	0.4742	0.7085	0.6801	0.88	0.7557	0.2604	0.6288	0.6594	0.7686	0.0768	0.7885	0.8464	0.2348	0.629	0.6389	0.24	0.5895	0.7085	0.9197	0.167	0.4	0.72	0.7814	0.5274	0.2673	0.579	0.8939	0.6547
Gen14_Mut0_ID1	2044	3	2044	249	2044	2062.8	2456	106.0988	Furrowed_Wet_Crop_0.png	1890.4443	2382.3212	horizontal	-53.2399	0	0	Gen13_Mut0_IDR2	Gen13_Mut0_ID4	-	0.5481	0.6524	0.5717	0.3194	0.4766	0.6455	0.2901	0.4001	0.2487	0.5045	0.6594	0.67	0.1694	0.797	0.7671	0.0617	0.4942	0.5096	0.5111	0.5937	0.3046	0.92	0.1667	0.6	0.4234	0.8052	0.3832	0.3557	0.7675	0.6368	0.6425
Gen13_Mut0_ID7	2981	4	2981	249	2981	2438.8	1481	15.4852	Furrowed_Wet_Crop_0.png	2365.5181	1400.5789	horizontal	119.4899	0	0	Gen12_Mut0_IDR0	Gen10_Mut0_ID8	-	0.232	0.6106	0.7672	0.9382	0.5396	0.6517	0.0414	0.7864	0.4265	0.6425	0.6987	0.5831	0.0562	0.7869	0.9418	0.2451	0.76	0.52	0.6529	0.5921	0.5918	0.6097	0.1145	0.4412	0.3658	0.5164	0.0769	0.1903	0.1858	0.92	0.0475
Gen14_Mut0_IDR3	1525	2	1525	157	1525	655.8	1429	99.912	Furrowed_Dry_Crop_2.png	510.5442	1423.9812	none	1.5085	0	0	Gen9_Mut0_ID10	Gen8_Mut0_ID8	-	0.1365	0.1229	0.7745	0.9626	0.5396	0.6299	0.3229	0.7864	0.4265	0.7475	0.2529	0.6066	0.0304	0.1383	0.9418	0.2451	0.76	0.52	0.6529	0.5918	0.5998	0.92	0.0927	0.398	0.6028	0.7949	0.0769	0.36	0.8677	0.7276	0.0475
Gen12_Mut0_ID5	157	1	157	157	755	1105.8	2429	55.7439	Furrowed_Dry_Crop_2.png	983.8806	2368.506	horizontal	67.9757	0	0	Gen11_Mut0_ID1	Gen9_Mut0_ID8	-	0.6335	0.8445	0.28	0.6994	0.0987	0.64	0.2973	0.3565	0.6993	0.6846	0.6987	0.7443	0.0562	0.3255	0.9418	0.7934	0.6795	0.7065	1	0.8231	0.7047	0.6045	0.1134	0.5482	0.4084	0.519	0.5512	0.2644	0.5241	0.92	0.5243
Gen14_Mut0_ID6	2490	3	2490	157	2490	1532.8	559	36.4232	Furrowed_Dry_Crop_2.png	1433.0892	507.4561	none	-109.9345	0	0	Gen12_Mut0_ID5	Gen13_Mut0_ID7	-	0.6335	0.8445	0.7672	0.9382	0.0987	0.6517	0.0487	0.7864	0.6993	0.651	0.6987	0.7328	0.0602	0.3255	0.9418	0.3956	0.7746	0.7065	1	0.5921	0.5918	0.6045	0.1187	0.5482	0.376	0.519	0.0769	0.1903	0.5241	0.92	0.5243
Gen13_Mut0_ID4	3225	4	3225	157	3225	2407.8	2474	29.4094	Furrowed_Dry_Crop_2.png	2370.5632	2404.5713	horizontal	31.3243	0	0	Gen12_Mut0_ID2	Gen12_Mut0_ID11	-	0.5481	0.6524	0.7654	0.4706	0.3944	0.64	0.2901	0.7557	0.2604	0.6288	0.6594	0.67	0.063	0.797	0.8464	0.2348	0.4776	0.5071	0.5111	0.5895	0.7085	0.9197	0.167	0.4	0.4234	0.8052	0.5543	0.2673	0.5756	0.6368	0.6547
Gen12_Mut0_IDR0	2613	3	2613	377	2613	496.8	1456	81.5477	Furrowed_Dry_Crop_0.png	499.4756	1432.683	horizontal	149.5348	0	0	Gen9_Mut0_ID8	Gen8_Mut0_ID8	-	0.1554	0.6203	0.767	0.8	0.391	0.7472	0.0541	0.6337	0.7851	0.6425	0.6987	0.7443	0.0562	0.7885	0.9418	0.8122	0.4776	0.5195	0.2497	0.5937	0.5918	0.6097	0.1189	0.6	0.3658	0.519	0.5512	0.24	0.1795	0.92	0.6419
Gen14_Mut0_IDR0	3451	4	3451	377	3451	1481.8	550	8.8683	Furrowed_Dry_Crop_0.png	1422.764	488.2891	none	33.3108	0	0	Gen9_Mut0_IDR2	Gen10_Mut0_IDR2	-	0.6014	0.6	0.28	0.9547	0.4611	0.6783	7.00E-04	0.3111	0.138	0.2636	0.0974	0.6749	0.72	0.7176	0.7938	0.5428	0.4898	0.52	0.6466	0.4343	0.5998	0.9942	0.72	0.7574	0.612	0.2358	0.0763	0	0.1823	0.7205	0.7426
Gen14_Mut0_IDR1	1885	2	1885	377	1885	2002.8	1997	47.7196	Furrowed_Dry_Crop_0.png	1902.6085	1896.7059	horizontal	151.2158	0	0	Gen8_Mut0_IDR2	Gen7_Mut0_ID6	-	0.6014	0.8478	0.1514	0.8491	0.5063	0.64	7.00E-04	0.3597	0.1369	0.7676	0.319	0.6749	0.0351	0.2524	0.7411	0.7978	0.1647	0.52	0.5656	0.5555	0.5998	0.8822	0.7307	0.7936	0.612	0.6251	0.0763	0.0029	0.1795	0.92	0.0415
Gen14_Mut0_IDR4	1274	1	1274	377	1274	2440.8	2467	15.1841	Furrowed_Dry_Crop_0.png	2382.1717	2413.4844	none	48.6605	0	0	Gen8_Mut0_ID9	Gen5_Mut0_IDR1	-	0.5481	0.7307	1	0.4706	0.9492	0.7107	0.5473	0.306	0.0936	0.8914	0.8913	0.3047	0.6324	0.7176	0.4352	0.8425	0.5327	0.5066	0.3123	0.52	0.44	0.928	0.44	0.3992	0.72	0.92	0.2208	0.7354	0.84	0.72	0.0486
Gen13_Mut0_IDR2	2315	3	2315	72	2315	519.8	2476	40.8354	Furrowed_Wet_Crop_2.png	486.8499	2386.2205	none	64.8447	0	0	Gen8_Mut0_IDR0	Gen7_Mut0_ID8	-	0.5481	0.6118	0.6089	0.323	0.8199	0.6865	0.88	0.4001	0.2487	0.5045	0.6594	0.7686	0.1816	0.7885	0.7671	0.0617	0.6476	0.6415	0.24	0.5937	0.3046	0.92	0.1667	0.6	0.72	0.7814	0.36	0.3557	0.7708	0.8939	0.6425
Gen14_Mut0_ID9	1754	2	1754	72	1754	1087.8	2004	73.2174	Furrowed_Wet_Crop_2.png	959.0154	1899.0107	none	-8.2805	0	0	Gen13_Mut0_IDR0	Gen13_Mut0_ID10	-	0.596	0.6332	0.2624	0.323	0.4661	0.6724	0.3297	0.3108	0.1037	0.5045	0.6594	0.7872	0.72	0.7176	0.5256	0.0875	0.6498	0.52	0.7253	0.5599	0.72	0.92	0.1781	0.3959	0.6596	0.9285	0.1295	0.7909	0.5684	0.9274	0.6547
Gen13_Mut0_ID0	1146	1	1146	72	1146	1490.8	2438	16.2368	Furrowed_Wet_Crop_2.png	1440.3596	2373.8922	none	-74.4003	0	0	Gen11_Mut0_ID7	Gen5_Mut0_IDR1	-	0.6014	0.1229	0.8062	0.4706	0.4611	0.8363	0.0756	0.3111	0.267	0.2636	0.0974	0.6604	0.5991	0.3802	0.72	0.2451	0.4925	0.5066	0.5066	0.5132	0.44	0.9942	0.44	0.4386	0.6933	0.92	0.2736	0.1066	0.818	0.7205	0.7426
Gen13_Mut0_ID1	3044	4	3044	72	3044	2445.8	507	36.2216	Furrowed_Wet_Crop_2.png	2399.6196	470.4853	horizontal	17.413	0	0	Gen5_Mut0_IDR1	Gen11_Mut0_ID7	-	0.5481	0.6	0.4194	0.9547	0.8487	0.6783	0.5609	0.7864	0.1664	0.3637	0.8907	0.3174	0.2754	0.6821	0.7938	0.5428	0.5206	0.52	0.6466	0.4343	0.5998	0.92	0.72	0.723	0.6321	0.2358	0.1364	0.6549	0.2035	0.64	0.0486
Gen15_Mut0_ID11	1981	3	1981	3	1981	579.8	2436	36.8778	Furrowed_Wet_Crop_1.png	481.6119	2350.6364	none	-14.2524	0	0	Gen13_Mut0_ID1	Gen14_Mut0_IDR0	-	0.5481	0.6	0.3971	0.9547	0.8139	0.6783	7.00E-04	0.0897	0.1664	0.3637	0.138	0.6749	0.2433	0.6826	0.7938	0.5428	0.4898	0.52	0.6466	0.4343	0.5681	0.9942	0.72	0.7542	0.6321	0.2358	0.0763	0.0603	0.2035	0.7205	0.7426
Gen15_Mut0_ID1	1301	2	1301	3	1301	986.8	1554	37.438	Furrowed_Wet_Crop_1.png	938.0625	1454.544	horizontal	-174.7867	0	0	Gen13_Mut0_IDR3	Gen14_Mut0_IDR0	-	0.592	0.497	0.5277	0.4424	0.528	0.6783	0.058	0.3997	0.3375	0.1969	0.0974	0.3563	0.7104	0.1425	0.8464	0.5428	0.5304	0.5195	0.6466	0.4194	0.5998	0.9804	0.72	0.42	0.612	0.2358	0.0763	0.7372	0.8155	0.9194	0.6291
Gen14_Mut0_IDR2	645	1	645	3	645	1559.8	2000	71.7024	Furrowed_Wet_Crop_1.png	1423.1402	1918.7067	none	90.5	0	0	Gen11_Mut0_ID11	Gen5_Mut0_IDR1	-	0.5481	0.6203	0.767	0.4706	0.8199	0.6865	0.6268	0.7557	0.2604	0.6288	0.8907	0.67	0.1816	0.8456	0.842	0.2451	0.4776	0.5071	0.4992	0.5132	0.44	0.9197	0.4085	0.4	0.4234	0.92	0.5496	0.7372	0.84	0.6368	0.0486
Gen15_Mut0_IDR1	2756	4	2756	3	2756	2416.8	1478	31.1057	Furrowed_Wet_Crop_1.png	2375.7928	1429.3236	none	47.3354	0	0	Gen11_Mut0_ID1	Gen9_Mut0_ID8	-	0.6335	0.8445	0.28	0.6994	0.0987	0.64	0.2973	0.3565	0.6993	0.6846	0.6987	0.7443	0.0562	0.3255	0.9418	0.7934	0.6795	0.7065	1	0.8231	0.7047	0.6045	0.1134	0.5482	0.4084	0.519	0.5512	0.2644	0.5241	0.92	0.5243
Gen13_Mut0_ID4	2923	4	2923	96	2923	577.8	563	19.1582	Furrowed_Wet_Crop_2.png	509.596	515.5823	none	174.6675	0	0	Gen12_Mut0_ID2	Gen12_Mut0_ID11	-	0.5481	0.6524	0.7654	0.4706	0.3944	0.64	0.2901	0.7557	0.2604	0.6288	0.6594	0.67	0.063	0.797	0.8464	0.2348	0.4776	0.5071	0.5111	0.5895	0.7085	0.9197	0.167	0.4	0.4234	0.8052	0.5543	0.2673	0.5756	0.6368	0.6547
Gen13_Mut0_IDR2	2120	3	2120	96	2120	1017.8	1532	55.4543	Furrowed_Wet_Crop_2.png	950.9038	1410.0472	none	158.2186	0	0	Gen8_Mut0_IDR0	Gen7_Mut0_ID8	-	0.5481	0.6118	0.6089	0.323	0.8199	0.6865	0.88	0.4001	0.2487	0.5045	0.6594	0.7686	0.1816	0.7885	0.7671	0.0617	0.6476	0.6415	0.24	0.5937	0.3046	0.92	0.1667	0.6	0.72	0.7814	0.36	0.3557	0.7708	0.8939	0.6425
Gen13_Mut0_IDR3	914	1	914	96	914	1982.8	2425	30.9842	Furrowed_Wet_Crop_2.png	1896.177	2382.0602	horizontal	-99.0597	0	0	Gen5_Mut0_IDR1	Gen7_Mut0_ID6	-	0.5481	0.1229	0.3162	0.4706	0.5396	0.6538	0.3229	0.7864	0.3534	0.7475	0.8907	0.3563	0.72	0.1383	0.7411	0.2451	0.5315	0.5195	0.6531	0.4674	0.5998	0.92	0.12	0.398	0.6233	0.2358	0.0763	0.7372	0.84	0.9194	0.0475
Gen15_Mut0_ID5	1451	2	1451	96	1451	2465.8	1975	32.2115	Furrowed_Wet_Crop_2.png	2373.8046	1928.1866	horizontal	-21.1263	0	0	Gen14_Mut0_ID1	Gen13_Mut0_ID10	-	0.596	0.7307	0.5717	0.9618	0.4766	0.6977	0.2966	0.4949	0.2487	0.2704	0.6494	0.7476	0.7158	0.7214	0.7333	0.28	0.459	0.5096	0.6466	0.5514	0.3046	0.1891	0.2701	0.6	0.4234	0.9311	0.4009	0.6437	0.8469	0.7201	0.0752
Gen14_Mut0_IDR0	415	1	415	415	962	653.8	1534	76.3282	Furrowed_Dry_Crop_2.png	516.6728	1438.5552	none	-60.8174	0	0	Gen9_Mut0_IDR2	Gen10_Mut0_IDR2	-	0.6014	0.6	0.28	0.9547	0.4611	0.6783	7.00E-04	0.3111	0.138	0.2636	0.0974	0.6749	0.72	0.7176	0.7938	0.5428	0.4898	0.52	0.6466	0.4343	0.5998	0.9942	0.72	0.7574	0.612	0.2358	0.0763	0	0.1823	0.7205	0.7426
Gen15_Mut0_ID4	2498	3	2498	415	2498	1067.8	545	46.8529	Furrowed_Dry_Crop_2.png	954.4481	478.2017	none	60.821	0	0	Gen13_Mut0_ID10	Gen14_Mut0_ID1	-	0.5481	0.6524	0.28	0.3194	0.4611	0.6455	0.314	0.3599	0.1037	0.5045	0.2858	0.5095	0.1737	0.793	0.8921	0.0355	0.4942	0.52	0.5111	0.5937	0.1301	0.724	0.2056	0.6066	0.612	0.8052	0.5926	0.3557	0.9035	0.442	0.4324
Gen15_Mut0_ID2	1656	2	1656	415	1656	1449.8	1102	92.3987	Furrowed_Dry_Crop_2.png	1452.8821	974.7064	horizontal	-116.9501	0	0	Gen13_Mut0_ID4	Gen14_Mut0_ID6	-	0.6335	0.6524	0.7453	0.4706	0.1265	0.6496	0.2901	0.7831	0.2604	0.651	0.6987	0.67	0.063	0.3255	0.8543	0.3628	0.7746	0.7065	0.5202	0.5895	0.5918	0.9197	0.167	0.5482	0.4234	0.7237	0.0582	0.2575	0.534	0.92	0.6547
Gen15_Mut0_ID7	3187	4	3187	415	3187	2414.8	597	56.1614	Furrowed_Dry_Crop_2.png	2400.2282	509.1094	horizontal	-141.9164	0	0	Gen14_Mut0_IDR2	Gen13_Mut0_ID1	-	0.5481	0.6203	0.4194	0.4706	0.8487	0.7421	0.5609	0.7846	0.1664	0.3637	0.8907	0.67	0.2882	0.8703	0.842	0.2777	0.4407	0.5175	0.645	0.4343	0.4489	0.9197	0.4085	0.4198	0.7007	0.92	0.1364	0.6549	0.2035	0.6368	0.0486
Gen15_Mut0_ID10	2309	3	2309	349	2309	559.8	1512	21.5851	Furrowed_Dry_Crop_1.png	490.7941	1424.0609	none	11.8891	0	0	Gen14_Mut0_IDR0	Gen13_Mut0_ID1	-	0.6014	0.6	0.3079	0.9547	0.4998	0.6783	0.5609	0.7941	0.2636	0.2636	0.8907	0.3174	0.7521	0.7171	0.7938	0.5428	0.5206	0.52	0.6466	0.4343	0.6315	0.92	0.72	0.7266	0.612	0.2358	0.1364	0.5877	0.1823	0.64	0.0486
Gen14_Mut0_ID1	2855	4	2855	349	2855	1069.8	1123	104.4038	Furrowed_Dry_Crop_1.png	970.6204	957.3425	horizontal	138.4318	0	0	Gen13_Mut0_IDR2	Gen13_Mut0_ID4	-	0.5481	0.6524	0.5717	0.3194	0.4766	0.6455	0.2901	0.4001	0.2487	0.5045	0.6594	0.67	0.1694	0.797	0.7671	0.0617	0.4942	0.5096	0.5111	0.5937	0.3046	0.92	0.1667	0.6	0.4234	0.8052	0.3832	0.3557	0.7675	0.6368	0.6425
Gen12_Mut0_IDR0	349	1	349	349	783	1597.8	2033	66.6563	Furrowed_Dry_Crop_1.png	1475.5548	1929.9551	none	-7.4104	0	0	Gen9_Mut0_ID8	Gen8_Mut0_ID8	-	0.1554	0.6203	0.767	0.8	0.391	0.7472	0.0541	0.6337	0.7851	0.6425	0.6987	0.7443	0.0562	0.7885	0.9418	0.8122	0.4776	0.5195	0.2497	0.5937	0.5918	0.6097	0.1189	0.6	0.3658	0.519	0.5512	0.24	0.1795	0.92	0.6419
Gen15_Mut0_ID0	1582	2	1582	349	1582	2405.8	2467	40.7538	Furrowed_Dry_Crop_1.png	2380.0349	2399.2602	horizontal	102.2897	0	0	Gen14_Mut0_IDR0	Gen13_Mut0_IDR3	-	0.5602	0.157	0.3162	0.974	0.5396	0.6538	0.2484	0.6686	0.1553	0.8142	0.8907	0.4665	0.8985	0.7134	0.6885	0.2451	0.491	0.52	0.6531	0.4823	0.5998	0.9383	0.12	0.7338	0.6233	0.2358	0.0763	0	0.2078	0.7205	0.1904
Gen15_Mut0_ID3	3540	4	3540	88	3540	588.8	570	34.3617	Furrowed_Wet_Crop_0.png	490.2386	515.8609	none	91.1987	0	0	Gen14_Mut0_ID6	Gen13_Mut0_ID4	-	0.5481	0.8445	0.7873	0.9382	0.3692	0.6417	0.0487	0.7587	0.6993	0.6288	0.6594	0.7328	0.0602	0.797	0.9345	0.2593	0.1276	0.1276	0.1276	0.1276	0.7085	0.6045	0.1187	0.4	0.376	0.5773	0.573	0.1988	0.5676	0.6368	0.5243
Gen13_Mut0_ID10	1891	2	1891	88	1891	1080.8	2018	76.7882	Furrowed_Wet_Crop_0.png	960.4211	1896.7872	horizontal	72.2657	0	0	Gen11_Mut0_ID7	Gen12_Mut0_ID8	-	0.596	0.7307	0.28	0.9618	0.4611	0.6977	0.3229	0.4547	0.1037	0.2704	0.2755	0.6687	0.72	0.7176	0.8583	0.2538	0.459	0.52	0.6466	0.5514	0.5998	0.9717	0.6971	0.3959	0.612	0.9311	0.612	0.6437	0.8409	0.7201	0.0752
Gen13_Mut0_ID1	2804	3	2804	88	2804	1928.8	566	52.0553	Furrowed_Wet_Crop_0.png	1906.1462	471.4418	none	-126.4239	0	0	Gen5_Mut0_IDR1	Gen11_Mut0_ID7	-	0.5481	0.6	0.4194	0.9547	0.8487	0.6783	0.5609	0.7864	0.1664	0.3637	0.8907	0.3174	0.2754	0.6821	0.7938	0.5428	0.5206	0.52	0.6466	0.4343	0.5998	0.92	0.72	0.723	0.6321	0.2358	0.1364	0.6549	0.2035	0.64	0.0486
Gen15_Mut0_IDR0	700	1	700	88	700	2396.8	2402	60.3009	Furrowed_Wet_Crop_0.png	2357.9238	2389.1015	none	46.1931	0	0	Gen11_Mut0_ID7	Gen5_Mut0_IDR1	-	0.6014	0.1229	0.8062	0.4706	0.4611	0.8363	0.0756	0.3111	0.267	0.2636	0.0974	0.6604	0.5991	0.3802	0.72	0.2451	0.4925	0.5066	0.5066	0.5132	0.44	0.9942	0.44	0.4386	0.6933	0.92	0.2736	0.1066	0.818	0.7205	0.7426
Gen13_Mut0_ID7	1614	2	1614	55	1614	570.8	2474	30.882	Furrowed_Dry_Crop_0.png	483.1575	2384.9901	none	-95.3119	0	0	Gen12_Mut0_IDR0	Gen10_Mut0_ID8	-	0.232	0.6106	0.7672	0.9382	0.5396	0.6517	0.0414	0.7864	0.4265	0.6425	0.6987	0.5831	0.0562	0.7869	0.9418	0.2451	0.76	0.52	0.6529	0.5921	0.5918	0.6097	0.1145	0.4412	0.3658	0.5164	0.0769	0.1903	0.1858	0.92	0.0475
Gen5_Mut0_IDR1	2376	3	2376	55	2376	1033.8	1022	26.2137	Furrowed_Dry_Crop_0.png	946.8336	971.8793	none	-169.3119	0	0	Gen0_Mut0_ID1	Gen0_Mut0_ID20	-	0.5481	0.1229	0.9959	0.4706	0.8487	0.8363	0.6268	0.7864	0.3034	0.3637	0.8907	0.3035	0.1816	0.3405	0.72	0.2451	0.5231	0.5066	0.5066	0.5132	0.44	0.92	0.44	0.4	0.72	0.92	0.36	0.7372	0.84	0.64	0.0486
Gen14_Mut0_ID6	897	1	897	55	897	1505.8	2026	57.6799	Furrowed_Dry_Crop_0.png	1432.9997	1902.1652	horizontal	178.9474	0	0	Gen12_Mut0_ID5	Gen13_Mut0_ID7	-	0.6335	0.8445	0.7672	0.9382	0.0987	0.6517	0.0487	0.7864	0.6993	0.651	0.6987	0.7328	0.0602	0.3255	0.9418	0.3956	0.7746	0.7065	1	0.5921	0.5918	0.6045	0.1187	0.5482	0.376	0.519	0.0769	0.1903	0.5241	0.92	0.5243
Gen15_Mut0_ID9	3055	4	3055	55	3055	2420.8	588	47.9477	Furrowed_Dry_Crop_0.png	2387.2251	486.6443	horizontal	15.6525	0	0	Gen13_Mut0_IDR2	Gen13_Mut0_ID7	-	0.2291	0.6108	0.7629	0.323	0.8199	0.6517	0.0414	0.7864	0.4265	0.6199	0.6594	0.7686	0.0762	0.86	0.7759	0.2451	0.76	0.6415	0.2347	0.5937	0.5702	0.92	0.1145	0.6055	0.3658	0.7814	0.36	0.1066	0.7708	0.92	0.6425
Gen15_Mut0_IDR1	1287	2	1287	279	1287	595.8	1020	40.946	Furrowed_Dry_Crop_2.png	495.3996	976.4637	none	85.7994	0	0	Gen11_Mut0_ID1	Gen9_Mut0_ID8	-	0.6335	0.8445	0.28	0.6994	0.0987	0.64	0.2973	0.3565	0.6993	0.6846	0.6987	0.7443	0.0562	0.3255	0.9418	0.7934	0.6795	0.7065	1	0.8231	0.7047	0.6045	0.1134	0.5482	0.4084	0.519	0.5512	0.2644	0.5241	0.92	0.5243
Gen13_Mut0_ID1	279	1	279	279	653	1035.8	1933	26.5412	Furrowed_Dry_Crop_2.png	988.5332	1884.7899	horizontal	64.7677	0	0	Gen5_Mut0_IDR1	Gen11_Mut0_ID7	-	0.5481	0.6	0.4194	0.9547	0.8487	0.6783	0.5609	0.7864	0.1664	0.3637	0.8907	0.3174	0.2754	0.6821	0.7938	0.5428	0.5206	0.52	0.6466	0.4343	0.5998	0.92	0.72	0.723	0.6321	0.2358	0.1364	0.6549	0.2035	0.64	0.0486
Gen16_Mut0_ID10	1822	3	1822	279	1822	1888.8	563	57.768	Furrowed_Dry_Crop_2.png	1877.2175	478.5775	horizontal	-80.5332	0	0	Gen15_Mut0_ID3	Gen15_Mut0_IDR1	-	0.5481	0.8445	0.2788	0.6994	0.3692	0.6417	0.2973	0.3565	0.6993	0.6288	0.6987	0.7362	0.0602	0.3255	0.9416	0.2238	0.6795	0.6391	1	0.2654	0.705	0.6045	0.1187	0.5555	0.4298	0.519	0.5512	0.2495	0.5355	0.6286	0.5243
Gen16_Mut0_ID2	2482	4	2482	279	2482	2458.8	1946	28.0969	Furrowed_Dry_Crop_2.png	2375.5016	1902.0223	none	47.9613	0	0	Gen15_Mut0_ID7	Gen14_Mut0_ID1	-	0.5481	0.6481	0.5571	0.3676	0.4745	0.6455	0.2943	0.8965	0.8946	0.8954	0.8962	0.67	0.2882	0.8703	0.7671	0.2107	0.4223	0.5175	0.6797	0.437	0.3046	0.9197	0.1667	0.42	0.6616	0.8283	0.1645	0.6549	0.1892	0.6368	0.6425
Gen16_Mut0_IDR0	297	1	297	297	636	1006.8	1031	3.0753	Furrowed_Wet_Crop_0.png	941.1549	961.5459	horizontal	-61.3213	0	0	Gen9_Mut0_IDR2	Gen10_Mut0_IDR2	-	0.6014	0.6	0.28	0.9547	0.4611	0.6783	7.00E-04	0.3111	0.138	0.2636	0.0974	0.6749	0.72	0.7176	0.7938	0.5428	0.4898	0.52	0.6466	0.4343	0.5998	0.9942	0.72	0.7574	0.612	0.2358	0.0763	0	0.1823	0.7205	0.7426
Gen16_Mut0_IDR2	1204	2	1204	297	1204	1563.8	539	68.7003	Furrowed_Wet_Crop_0.png	1439.111	509.0208	none	149.9257	0	0	Gen12_Mut0_IDR0	Gen10_Mut0_ID8	-	0.232	0.6106	0.7672	0.9382	0.5396	0.6517	0.0414	0.7864	0.4265	0.6425	0.6987	0.5831	0.0562	0.7869	0.9418	0.2451	0.76	0.52	0.6529	0.5921	0.5918	0.6097	0.1145	0.4412	0.3658	0.5164	0.0769	0.1903	0.1858	0.92	0.0475
Gen16_Mut0_ID3	2899	4	2899	297	2899	2002.8	2487	47.9604	Furrowed_Wet_Crop_0.png	1926.532	2373.5449	horizontal	53.6347	0	0	Gen14_Mut0_ID1	Gen15_Mut0_ID7	-	0.5481	0.804	0.6524	0.7155	0.8718	0.6671	0.2448	0.418	0.2487	0.4746	0.8907	0.67	0.1694	0.797	0.842	0.1079	0.5254	0.5096	0.4705	0.5911	0.4489	0.92	0.4085	0.5998	0.457	0.9016	0.3583	0.3557	0.7818	0.6368	0.0486
Gen15_Mut0_ID3	1971	3	1971	297	1971	2407.8	498	60.2237	Furrowed_Wet_Crop_0.png	2370.2346	484.3175	none	30.6772	0	0	Gen14_Mut0_ID6	Gen13_Mut0_ID4	-	0.5481	0.8445	0.7873	0.9382	0.3692	0.6417	0.0487	0.7587	0.6993	0.6288	0.6594	0.7328	0.0602	0.797	0.9345	0.2593	0.1276	0.1276	0.1276	0.1276	0.7085	0.6045	0.1187	0.4	0.376	0.5773	0.573	0.1988	0.5676	0.6368	0.5243
Gen16_Mut0_ID7	685	1	685	39	685	962.8	613	87.3966	Furrowed_Dry_Crop_0.png	961.0891	487.8439	none	176.6592	0	0	Gen13_Mut0_IDR2	Gen13_Mut0_ID4	-	0.5481	0.6502	0.7654	0.4706	0.8199	0.6865	0.88	0.3732	0.2603	0.5152	0.6183	0.7519	0.1803	0.7953	0.7672	0.0617	0.4889	0.4686	0.5111	0.5895	0.7085	0.9197	0.1669	0.4343	0.4234	0.7814	0.3636	0.2572	0.7708	0.6904	0.6547
Gen13_Mut0_IDR2	1886	3	1886	39	1886	1608.8	1928	103.1942	Furrowed_Dry_Crop_0.png	1457.0684	1919.6774	horizontal	-71.3327	0	0	Gen8_Mut0_IDR0	Gen7_Mut0_ID8	-	0.5481	0.6118	0.6089	0.323	0.8199	0.6865	0.88	0.4001	0.2487	0.5045	0.6594	0.7686	0.1816	0.7885	0.7671	0.0617	0.6476	0.6415	0.24	0.5937	0.3046	0.92	0.1667	0.6	0.72	0.7814	0.36	0.3557	0.7708	0.8939	0.6425
Gen14_Mut0_ID1	1366	2	1366	39	1366	2024.8	1024	33.6665	Furrowed_Dry_Crop_0.png	1925.7187	949.0208	none	-124.8836	0	0	Gen13_Mut0_IDR2	Gen13_Mut0_ID4	-	0.5481	0.6524	0.5717	0.3194	0.4766	0.6455	0.2901	0.4001	0.2487	0.5045	0.6594	0.67	0.1694	0.797	0.7671	0.0617	0.4942	0.5096	0.5111	0.5937	0.3046	0.92	0.1667	0.6	0.4234	0.8052	0.3832	0.3557	0.7675	0.6368	0.6425
Gen16_Mut0_ID8	2429	4	2429	39	2429	2465.8	2496	57.6223	Furrowed_Dry_Crop_0.png	2356.6396	2390.7647	horizontal	164.1919	0	0	Gen13_Mut0_ID1	Gen15_Mut0_ID11	-	0.5481	0.6	0.4248	0.973	0.8139	0.6783	0.5609	0.0897	0.1664	0.3637	0.8939	0.3174	0.2433	0.6822	0.8166	0.5428	0.5206	0.52	0.6466	0.4343	0.7329	0.9877	0.72	0.723	0.6321	0.2358	0.1449	0.1096	0.2035	0.7205	0.0486
Gen15_Mut0_ID10	390	1	390	390	594	660.8	1431	126.5328	Furrowed_Wet_Crop_1.png	489.8458	1435.9134	horizontal	-47.3236	0	0	Gen14_Mut0_IDR0	Gen13_Mut0_ID1	-	0.6014	0.6	0.3079	0.9547	0.4998	0.6783	0.5609	0.7941	0.2636	0.2636	0.8907	0.3174	0.7521	0.7171	0.7938	0.5428	0.5206	0.52	0.6466	0.4343	0.6315	0.92	0.72	0.7266	0.612	0.2358	0.1364	0.5877	0.1823	0.64	0.0486
Gen16_Mut0_IDR3	1194	2	1194	390	1194	1062.8	530	50.4753	Furrowed_Wet_Crop_1.png	978.0121	510.5459	none	-6.2913	0	0	Gen5_Mut0_IDR1	Gen7_Mut0_ID6	-	0.5481	0.1229	0.3162	0.4706	0.5396	0.6538	0.3229	0.7864	0.3534	0.7475	0.8907	0.3563	0.72	0.1383	0.7411	0.2451	0.5315	0.5195	0.6531	0.4674	0.5998	0.92	0.12	0.398	0.6233	0.2358	0.0763	0.7372	0.84	0.9194	0.0475
Gen16_Mut0_ID0	2563	4	2563	390	2563	1483.8	2006	39.9249	Furrowed_Wet_Crop_1.png	1429.3677	1901.4426	horizontal	-40.4205	0	0	Gen15_Mut0_ID3	Gen5_Mut0_IDR1	-	0.5551	0.1229	0.7873	0.4706	0.8523	0.6417	0.6268	0.7849	0.6993	0.6288	0.6647	0.7328	0.0602	0.3405	0.72	0.2456	0.5231	0.5066	0.4437	0.5706	0.6447	0.92	0.3762	0.4	0.72	0.92	0.3539	0.7425	0.84	0.6705	0.0486
Gen15_Mut0_ID7	1914	3	1914	390	1914	2398.8	501	80.0808	Furrowed_Wet_Crop_1.png	2375.4498	501.9613	none	-52.1969	0	0	Gen14_Mut0_IDR2	Gen13_Mut0_ID1	-	0.5481	0.6203	0.4194	0.4706	0.8487	0.7421	0.5609	0.7846	0.1664	0.3637	0.8907	0.67	0.2882	0.8703	0.842	0.2777	0.4407	0.5175	0.645	0.4343	0.4489	0.9197	0.4085	0.4198	0.7007	0.92	0.1364	0.6549	0.2035	0.6368	0.0486
Gen13_Mut0_ID4	1534	2	1534	44	1534	1073.8	2405	59.7438	Furrowed_Wet_Crop_2.png	950.4736	2356.9413	none	-53.3626	0	0	Gen12_Mut0_ID2	Gen12_Mut0_ID11	-	0.5481	0.6524	0.7654	0.4706	0.3944	0.64	0.2901	0.7557	0.2604	0.6288	0.6594	0.67	0.063	0.797	0.8464	0.2348	0.4776	0.5071	0.5111	0.5895	0.7085	0.9197	0.167	0.4	0.4234	0.8052	0.5543	0.2673	0.5756	0.6368	0.6547
Gen16_Mut0_ID5	912	1	912	44	912	1523.8	2006	34.165	Furrowed_Wet_Crop_2.png	1436.343	1912.5176	none	178.4721	0	0	Gen15_Mut0_ID4	Gen15_Mut0_ID9	-	0.5481	0.6524	0.8095	0.3194	0.817	0.6516	0.0414	0.771	0.1037	0.5109	0.596	0.5095	0.0762	0.86	0.7855	0.2451	0.7545	0.52	0.5111	0.5937	0.1301	0.7571	0.1873	0.6065	0.666	0.7814	0.5926	0.322	0.9012	0.442	0.4235
Gen5_Mut0_IDR1	2941	4	2941	44	2941	2049.8	505	73.8999	Furrowed_Wet_Crop_2.png	1912.6518	460.1799	horizontal	-133.6144	0	0	Gen0_Mut0_ID1	Gen0_Mut0_ID20	-	0.5481	0.1229	0.9959	0.4706	0.8487	0.8363	0.6268	0.7864	0.3034	0.3637	0.8907	0.3035	0.1816	0.3405	0.72	0.2451	0.5231	0.5066	0.5066	0.5132	0.44	0.92	0.44	0.4	0.72	0.92	0.36	0.7372	0.84	0.64	0.0486
Gen15_Mut0_ID11	2222	3	2222	44	2222	2407.8	2458	15.5372	Furrowed_Wet_Crop_2.png	2349.8916	2378.5544	horizontal	-82.7004	0	0	Gen13_Mut0_ID1	Gen14_Mut0_IDR0	-	0.5481	0.6	0.3971	0.9547	0.8139	0.6783	7.00E-04	0.0897	0.1664	0.3637	0.138	0.6749	0.2433	0.6826	0.7938	0.5428	0.4898	0.52	0.6466	0.4343	0.5681	0.9942	0.72	0.7542	0.6321	0.2358	0.0763	0.0603	0.2035	0.7205	0.7426
Gen15_Mut0_ID4	1986	3	1986	44	1986	539.8	2492	56.0501	Furrowed_Dry_Crop_1.png	496.1431	2374.316	horizontal	120.6471	0	0	Gen13_Mut0_ID10	Gen14_Mut0_ID1	-	0.5481	0.6524	0.28	0.3194	0.4611	0.6455	0.314	0.3599	0.1037	0.5045	0.2858	0.5095	0.1737	0.793	0.8921	0.0355	0.4942	0.52	0.5111	0.5937	0.1301	0.724	0.2056	0.6066	0.612	0.8052	0.5926	0.3557	0.9035	0.442	0.4324
Gen15_Mut0_ID9	1417	2	1417	44	1417	1087.8	1467	35.0818	Furrowed_Dry_Crop_1.png	989.2609	1414.7907	horizontal	-15.276	0	0	Gen13_Mut0_IDR2	Gen13_Mut0_ID7	-	0.2291	0.6108	0.7629	0.323	0.8199	0.6517	0.0414	0.7864	0.4265	0.6199	0.6594	0.7686	0.0762	0.86	0.7759	0.2451	0.76	0.6415	0.2347	0.5937	0.5702	0.92	0.1145	0.6055	0.3658	0.7814	0.36	0.1066	0.7708	0.92	0.6425
Gen16_Mut0_ID9	833	1	833	44	833	1507.8	568	27.5675	Furrowed_Dry_Crop_1.png	1438.0557	474.1241	horizontal	-143.9161	0	0	Gen15_Mut0_ID11	Gen13_Mut0_ID1	-	0.5481	0.6	0.3917	0.866	0.8487	0.6783	7.00E-04	0.7864	0.1664	0.3637	0.1348	0.6749	0.2754	0.6825	0.77	0.5428	0.4898	0.52	0.6466	0.4343	0.435	0.9259	0.72	0.7542	0.6321	0.2358	0.0678	0.6097	0.2035	0.64	0.7426
Gen16_Mut0_ID4	2673	4	2673	44	2673	2516.8	2458	89.3285	Furrowed_Dry_Crop_1.png	2361.0041	2393.9109	horizontal	45.7069	0	0	Gen15_Mut0_ID9	Gen15_Mut0_ID4	-	0.2291	0.6108	0.2334	0.323	0.464	0.6456	0.314	0.3759	0.4265	0.612	0.3668	0.7686	0.1737	0.793	0.8816	0.0355	0.4998	0.6415	0.2347	0.5937	0.5702	0.8779	0.14	0.6056	0.3131	0.8052	0.36	0.1468	0.7735	0.92	0.6514
Gen0_Mut0_ID16	1583	1	1583	822	1583	568.8	1006	21.7001	Furrowed_Wet_Crop_2.png	502.0986	961.1992	none	19.64	0	0	-	-	-	0.16	0.96	0.88	0.32	0.88	0.24	0.04	0.44	0.8	0.32	0.76	0.36	0.44	0.76	0.76	0.12	0.2	0.2	0.04	0.4	0.52	0.6	0.32	0.64	0.04	0.32	0.96	0.88	0.96	0.68	0.56
Gen0_Mut0_ID13	4730	4	4730	822	4730	1478.8	2443	25.9384	Furrowed_Wet_Crop_2.png	1428.3046	2396.912	horizontal	-57.3403	0	0	-	-	-	0.92	0.16	0.16	0.48	0.48	0.76	0.16	0.36	0.56	0.24	0.2	0.4	0.24	0.36	0.2	0.16	0.6	0.84	0.44	0.32	0.28	0.08	0.6	0.56	0.68	0.28	0.44	0.28	0.52	0.28	0.52
Gen0_Mut0_ID23	2641	2	2641	822	2641	1953.8	570	17.6826	Furrowed_Wet_Crop_2.png	1892.0926	486.4793	horizontal	-108.0409	0	0	-	-	-	0.44	0.8	0.24	0.64	0.56	0.2	0.12	0.72	0.28	0.2	0.04	0.84	0.8	0.24	0.28	0.4	0.76	0.8	0.84	0.44	0.92	0.8	0.24	0.84	0.16	0.8	0.72	0.4	0.12	0.76	0.8
Gen0_Mut0_ID17	3671	3	3671	822	3671	2429.8	1463	46.8856	Furrowed_Wet_Crop_2.png	2363.4269	1443.3854	none	22.7353	0	0	-	-	-	0.72	0.64	0.8	0.96	0.8	0.12	0.28	0.6	0.4	0.88	0.64	0.16	0.28	0.68	0.08	0.88	0.72	0.04	0.6	0.84	0.08	0.44	0.72	0.32	0.64	0.2	0.76	0.12	0.36	0.44	0.84
Gen0_Mut0_ID20	2808	3	2808	653	2808	572.8	2472	11.5283	Furrowed_Dry_Crop_1.png	499.45	2396.2274	none	53.8936	0	0	-	-	-	0.12	0.44	0.04	0.56	0.76	0.68	0.08	0.4	0.48	0.16	0.8	0.76	0.08	0.32	0.48	0.56	0.44	0.88	0.88	0.52	0.6	0.96	0.48	0.68	0.4	0.92	0.04	0.76	0.84	0.84	0.64
Gen0_Mut0_ID18	653	1	653	653	1095	1033.8	1481	19.1336	Furrowed_Dry_Crop_1.png	962.7581	1433.0867	horizontal	101.1204	0	0	-	-	-	0.36	0.56	0.32	0.88	0.52	0.32	0.52	0.16	0.12	0.8	0.16	0.12	0.04	0.08	0.04	0.32	0.08	0.32	0.4	0.2	0.48	0.04	0.36	0.08	0.76	0.12	0.24	0.8	0.2	0.96	0.4
Gen0_Mut0_ID4	1824	2	1824	653	1824	1516.8	1055	12.6552	Furrowed_Dry_Crop_1.png	1445.9266	976.6245	none	-50.4429	0	0	-	-	-	0.2	0.12	0.44	0.52	0.72	0.88	0.76	0.8	0.24	0.72	0.88	0.04	0.6	0.12	0.96	0.44	0.48	0.28	0.52	0.28	0.68	0.32	0.2	0.28	0.32	0.16	0.8	0.32	0.56	0.36	0.76
Gen0_Mut0_ID19	3841	4	3841	653	3841	2400.8	2447	30.8067	Furrowed_Dry_Crop_1.png	2361.8923	2366.7991	none	-60.2251	0	0	-	-	-	0.84	0.28	0.48	0.84	0.2	0.28	0.92	0.56	0.64	0.28	0.56	0.96	0.88	0.84	0.88	0.04	0.68	0.72	0.12	0.72	0.76	0.68	0.96	0.12	0.56	0.48	0.56	0.96	0.8	0.52	0.36
Gen0_Mut0_ID14	478	1	478	478	1078	525.8	1033	42.5077	Furrowed_Dry_Crop_0.png	501.5076	971.5424	none	2.7548	0	0	-	-	-	0.88	0.04	0.68	0.08	0.32	0.56	0.2	0.68	0.72	0.08	0.68	0.44	0.56	0.48	0.56	0.28	0.04	0.76	0.48	0.88	0.8	0.28	0.52	0.88	0.28	0.64	0.12	0.68	0.92	0.88	0.32
Gen0_Mut0_ID6	2044	2	2044	478	2044	1002.8	1521	38.6227	Furrowed_Dry_Crop_0.png	973.1762	1465.9828	horizontal	-95.0281	0	0	-	-	-	0.6	0.24	0.28	0.16	0.96	0.4	0.32	0.48	0.44	0.12	0.12	0.68	0.72	0.72	0.52	0.48	0.8	0.24	0.08	0.96	0.72	0.72	0.12	0.24	0.6	0.44	0.4	0.56	0.76	0.32	0.24
Gen0_Mut0_ID8	2903	3	2903	478	2903	1501.8	2418	24.8169	Furrowed_Dry_Crop_0.png	1455.9657	2365.2407	horizontal	-75.7984	0	0	-	-	-	0.64	0.76	0.52	0.6	0.84	0.6	0.8	0.2	0.68	0.4	0.96	0.48	0.84	0.28	0.44	0.36	0.84	0.36	0.28	0.6	0.24	0.84	0.68	0.48	0.52	0.08	0.88	0.6	0.24	0.2	0.28
Gen0_Mut0_ID12	3752	4	3752	478	3752	2456.8	1557	47.4118	Furrowed_Dry_Crop_0.png	2377.7563	1444.7776	none	-169.6638	0	0	-	-	-	0.32	0.84	0.6	0.28	0.12	0.44	0.64	0.04	0.92	0.96	0.6	0.52	0.52	0.16	0.84	0.2	0.12	0.08	0.36	0.8	0.4	0.4	0.84	0.04	0.48	0.56	0.52	0.48	0.32	0.12	0.88
Gen0_Mut0_ID2	2121	2	2121	560	2121	572.8	557	21.7618	Furrowed_Dry_Crop_2.png	485.1206	485.499	horizontal	-156.5509	0	0	-	-	-	0.52	0.72	0.72	0.24	0.28	0.08	0.48	0.24	0.88	0.56	0.84	0.32	0.2	0.96	0.24	0.92	0.16	0.4	0.56	0.04	0.2	0.12	0.28	0.52	0.96	0.24	0.84	0.16	0.08	0.24	0.48
Gen0_Mut0_ID9	1291	1	1291	560	1291	1044.8	1503	25.8337	Furrowed_Dry_Crop_2.png	953.8793	1428.0732	none	44.7172	0	0	-	-	-	0.04	0.32	0.64	0.8	0.4	0.04	0.68	0.52	0.52	0.44	0.28	0.8	0.92	0.04	0.4	0.76	0.92	0.44	0.96	0.92	0.12	0.16	0.76	0.76	0.92	0.88	0.16	0.24	0.6	0.72	0.44
Gen0_Mut0_ID11	2811	3	2811	560	2811	1948.8	592	28.1187	Furrowed_Dry_Crop_2.png	1872.9696	498.9745	none	-66.8191	0	0	-	-	-	0.08	0.48	0.84	0.04	0.08	0.92	0.36	0.64	0.76	0.6	0.24	0.2	0.96	0.8	0.8	0.84	0.36	0.64	0.8	0.24	0.16	0.36	0.16	0.36	0.36	0.68	0.6	0.36	0.16	0.48	0.6
Gen0_Mut0_ID21	3802	4	3802	560	3802	2427.8	2434	26.8711	Furrowed_Dry_Crop_2.png	2339.1499	2382.7128	none	-67.3632	0	0	-	-	-	0.56	0.08	0.4	0.2	0.36	0.72	0.72	0.32	0.6	0.36	0.4	0.72	0.36	0.64	0.32	0.6	0.96	0.68	0.72	0.76	0.04	0.2	0.4	0.16	0.12	0.4	0.2	0.84	0.04	0.8	0.96
Gen0_Mut0_ID5	1194	1	1194	495	1194	561.8	574	19.6678	Furrowed_Wet_Crop_1.png	480.6118	494.4203	horizontal	-48.445	0	0	-	-	-	0.48	0.2	0.36	0.68	0.68	0.36	0.84	0.96	0.36	0.04	0.44	0.88	0.16	0.44	0.92	0.64	0.24	0.12	0.64	0.12	0.84	0.64	0.8	0.96	0.2	0.96	0.32	0.04	0.44	0.08	0.2
Gen0_Mut0_ID3	3001	3	3001	495	3001	1510.8	1993	5.0614	Furrowed_Wet_Crop_1.png	1440.9961	1930.3343	horizontal	130.605	0	0	-	-	-	0.24	0.52	0.08	0.92	0.6	0.48	0.56	0.88	0.2	0.64	0.36	0.6	0.76	0.6	0.68	0.96	0.4	0.92	0.76	0.08	0.36	0.76	0.88	0.8	0.24	0.72	0.48	0.72	0.88	0.6	0.68
Gen0_Mut0_ID0	3729	4	3729	495	3729	1946.8	2429	8.9936	Furrowed_Wet_Crop_1.png	1889.2934	2362.5671	horizontal	-90.7275	0	0	-	-	-	0.68	0.36	0.12	0.12	0.16	0.8	0.6	0.92	0.08	0.48	0.48	0.56	0.48	0.56	0.64	0.68	0.64	0.16	0.68	0.16	0.32	0.52	0.92	0.72	0.84	0.36	0.68	0.08	0.72	0.04	0.92
Gen0_Mut0_ID1	2071	2	2071	495	2071	2409.8	545	31.8786	Furrowed_Wet_Crop_1.png	2362.5056	503.9438	horizontal	-158.4853	0	0	-	-	-	0.8	0.6	0.92	0.36	0.44	0.96	0.88	0.28	0.04	0.84	0.32	0.24	0.4	0.88	0.72	0.24	0.56	0.52	0.24	0.48	0.44	0.92	0.44	0.4	0.72	0.76	0.36	0.44	0.28	0.64	0.08
Gen0_Mut0_ID22	515	1	515	515	1048	545.8	570	26.9822	Furrowed_Wet_Crop_0.png	453.8906	494.4224	horizontal	-141.0344	0	0	-	-	-	0.28	0.92	0.76	0.44	0.24	0.52	0.4	0.76	0.32	0.92	0.08	0.64	0.68	0.4	0.12	0.08	0.52	0.48	0.2	0.56	0.88	0.88	0.56	0.2	0.8	0.04	0.64	0.2	0.64	0.4	0.72
Gen0_Mut0_ID15	1703	2	1703	515	1703	1026.8	1485	12.8791	Furrowed_Wet_Crop_0.png	972.0639	1423.7423	horizontal	-37.7315	0	0	-	-	-	0.96	0.4	0.56	0.4	0.92	0.16	0.44	0.12	0.16	0.52	0.92	0.08	0.64	0.92	0.36	0.52	0.88	0.56	0.16	0.64	0.96	0.24	0.04	0.92	0.88	0.84	0.92	0.52	0.4	0.16	0.16
Gen0_Mut0_ID7	2295	3	2295	515	2295	1472.8	1062	16.0591	Furrowed_Wet_Crop_0.png	1420.1475	987.3674	none	106.6468	0	0	-	-	-	0.76	0.88	0.2	0.76	0.04	0.64	0.96	0.84	0.84	0.76	0.72	0.92	0.32	0.2	0.6	0.8	0.28	0.6	0.92	0.36	0.64	0.48	0.64	0.6	0.08	0.6	0.08	0.64	0.48	0.92	0.04
Gen0_Mut0_ID10	3216	4	3216	515	3216	2429.8	2384	26.9857	Furrowed_Wet_Crop_0.png	2377.5333	2340.4268	none	-91.7094	0	0	-	-	-	0.4	0.68	0.96	0.72	0.64	0.84	0.24	0.08	0.96	0.68	0.52	0.28	0.12	0.52	0.16	0.72	0.32	0.96	0.32	0.68	0.56	0.56	0.08	0.44	0.44	0.52	0.28	0.92	0.68	0.56	0.12
Gen1_Mut0_ID4	3491	4	3491	529	3491	588.8	2414	21.3816	Furrowed_Dry_Crop_0.png	503.1532	2357.017	none	5.2614	0	0	Gen0_Mut0_ID21	Gen0_Mut0_ID10	-	0.4074	0.08	0.3607	0.2	0.5595	0.7263	0.2381	0.32	0.96	0.36	0.5165	0.28	0.36	0.52	0.16	0.7373	0.96	0.68	0.72	0.76	0.04	0.2	0.4028	0.16	0.12	0.4103	0.28	0.84	0.68	0.56	0.12
Gen1_Mut0_ID9	529	1	529	529	1080	1060.8	557	3.7083	Furrowed_Dry_Crop_0.png	992.3156	493.6326	none	-146.1373	0	0	Gen0_Mut0_ID20	Gen0_Mut0_ID17	-	0.7072	0.44	0.8	0.56	0.8063	0.1723	0.1166	0.6	0.4144	0.16	0.8	0.76	0.08	0.32	0.4822	0.56	0.44	0.8219	0.6	0.5273	0.08	0.45	0.688	0.32	0.4	0.92	0.76	0.6842	0.36	0.44	0.64
Gen1_Mut0_ID11	1963	2	1963	529	1963	1997.8	1973	11.7377	Furrowed_Dry_Crop_0.png	1926.5787	1895.7537	horizontal	-24.6606	0	0	Gen0_Mut0_ID3	Gen0_Mut0_ID13	-	0.9213	0.52	0.08	0.4882	0.48	0.76	0.56	0.36	0.1643	0.1592	0.2037	0.4	0.1815	0.5548	0.5823	0.3126	0.4	0.84	0.76	0.08	0.3446	0.76	0.6	0.56	0.24	0.7495	0.44	0.3314	0.52	0.28	0.68
Gen0_Mut0_ID3	2698	3	2698	529	2698	2461.8	2465	27.5325	Furrowed_Dry_Crop_0.png	2380.8145	2375.0861	horizontal	44.4073	0	0	-	-	-	0.24	0.52	0.08	0.92	0.6	0.48	0.56	0.88	0.2	0.64	0.36	0.6	0.76	0.6	0.68	0.96	0.4	0.92	0.76	0.08	0.36	0.76	0.88	0.8	0.24	0.72	0.48	0.72	0.88	0.6	0.68
Gen1_Mut0_ID6	1370	2	1370	510	1370	570.8	519	12.559	Furrowed_Wet_Crop_2.png	507.4873	464.6478	none	173.4506	0	0	Gen0_Mut0_ID0	Gen0_Mut0_ID11	-	0.08	0.36	0.12	0.0349	0.16	0.9016	0.3594	0.64	0.7045	0.48	0.24	0.56	0.9306	0.5568	0.661	0.6806	0.3731	0.16	0.8	0.1098	0.32	0.36	0.16	0.36	0.8011	0.68	0.6112	0.36	0.16	0.1232	0.92
Gen0_Mut0_ID11	510	1	510	510	745	1053.8	1060	24.348	Furrowed_Wet_Crop_2.png	976.7563	971.5534	horizontal	57.7965	0	0	-	-	-	0.08	0.48	0.84	0.04	0.08	0.92	0.36	0.64	0.76	0.6	0.24	0.2	0.96	0.8	0.8	0.84	0.36	0.64	0.8	0.24	0.16	0.36	0.16	0.36	0.36	0.68	0.6	0.36	0.16	0.48	0.6
Gen1_Mut0_ID0	3257	4	3257	510	3257	1534.8	2469	37.0523	Furrowed_Wet_Crop_2.png	1433.4672	2389.8688	horizontal	114.6727	0	0	Gen0_Mut0_ID13	Gen0_Mut0_ID12	-	0.32	0.16	0.16	0.5433	0.48	0.4762	0.1505	0.047	0.92	0.96	0.6	0.7212	0.0483	0.36	0.84	0.1978	0.6	0.796	0.3818	0.8	0.4	0.0495	0.84	0.56	0.48	0.28	0.52	0.48	0.32	0.12	0.52
Gen0_Mut0_ID13	2297	3	2297	510	2297	2514.8	1006	55.384	Furrowed_Wet_Crop_2.png	2395.7336	956.9402	horizontal	-29.078	0	0	-	-	-	0.92	0.16	0.16	0.48	0.48	0.76	0.16	0.36	0.56	0.24	0.2	0.4	0.24	0.36	0.2	0.16	0.6	0.84	0.44	0.32	0.28	0.08	0.6	0.56	0.68	0.28	0.44	0.28	0.52	0.28	0.52
Gen0_Mut0_ID20	3522	4	3522	279	3522	581.8	1997	38.2948	Furrowed_Dry_Crop_2.png	480.8095	1913.8598	horizontal	-79.6298	0	0	-	-	-	0.12	0.44	0.04	0.56	0.76	0.68	0.08	0.4	0.48	0.16	0.8	0.76	0.08	0.32	0.48	0.56	0.44	0.88	0.88	0.52	0.6	0.96	0.48	0.68	0.4	0.92	0.04	0.76	0.84	0.84	0.64
Gen0_Mut0_ID12	1045	1	1045	279	1045	1496.8	1481	30.7456	Furrowed_Dry_Crop_2.png	1450.9224	1437.3038	none	120.0523	0	0	-	-	-	0.32	0.84	0.6	0.28	0.12	0.44	0.64	0.04	0.92	0.96	0.6	0.52	0.52	0.16	0.84	0.2	0.12	0.08	0.36	0.8	0.4	0.4	0.84	0.04	0.48	0.56	0.52	0.48	0.32	0.12	0.88
Gen1_Mut0_ID7	2649	3	2649	279	2649	1997.8	1973	16.5078	Furrowed_Dry_Crop_2.png	1922.2498	1920.3058	horizontal	-22.0616	0	0	Gen0_Mut0_ID11	Gen0_Mut0_ID0	-	0.68	0.48	0.84	0.1251	0.08	0.8156	0.6006	0.92	0.1302	0.6	0.48	0.2	0.5076	0.8032	0.7817	0.8394	0.6275	0.64	0.68	0.2943	0.16	0.52	0.92	0.72	0.3958	0.36	0.6704	0.08	0.72	0.4126	0.6
Gen0_Mut0_ID19	1721	2	1721	279	1721	2449.8	563	26.5255	Furrowed_Dry_Crop_2.png	2357.7823	489.2579	horizontal	93.3392	0	0	-	-	-	0.84	0.28	0.48	0.84	0.2	0.28	0.92	0.56	0.64	0.28	0.56	0.96	0.88	0.84	0.88	0.04	0.68	0.72	0.12	0.72	0.76	0.68	0.96	0.12	0.56	0.48	0.56	0.96	0.8	0.52	0.36
Gen1_Mut0_ID1	397	1	397	397	937	1040.8	1490	23.791	Furrowed_Wet_Crop_0.png	952.0315	1431.874	horizontal	-171.1803	0	0	Gen0_Mut0_ID12	Gen0_Mut0_ID13	-	0.92	0.84	0.6	0.2167	0.12	0.7279	0.6495	0.3532	0.56	0.24	0.2	0.4	0.52	0.16	0.2	0.1621	0.12	0.1214	0.4242	0.32	0.28	0.4305	0.6	0.04	0.68	0.56	0.44	0.28	0.52	0.28	0.88
Gen0_Mut0_ID0	1535	2	1535	397	1535	1521.8	1966	13.6987	Furrowed_Wet_Crop_0.png	1441.6082	1899.9365	horizontal	54.2428	0	0	-	-	-	0.68	0.36	0.12	0.12	0.16	0.8	0.6	0.92	0.08	0.48	0.48	0.56	0.48	0.56	0.64	0.68	0.64	0.16	0.68	0.16	0.32	0.52	0.92	0.72	0.84	0.36	0.68	0.08	0.72	0.04	0.92
Gen0_Mut0_ID8	2126	3	2126	397	2126	1977.8	1485	22.0302	Furrowed_Wet_Crop_0.png	1890.6561	1410.8084	horizontal	-63.6223	0	0	-	-	-	0.64	0.76	0.52	0.6	0.84	0.6	0.8	0.2	0.68	0.4	0.96	0.48	0.84	0.28	0.44	0.36	0.84	0.36	0.28	0.6	0.24	0.84	0.68	0.48	0.52	0.08	0.88	0.6	0.24	0.2	0.28
Gen0_Mut0_ID10	2753	4	2753	397	2753	2434.8	2002	6.0519	Furrowed_Wet_Crop_0.png	2373.2553	1932.0257	horizontal	88.4361	0	0	-	-	-	0.4	0.68	0.96	0.72	0.64	0.84	0.24	0.08	0.96	0.68	0.52	0.28	0.12	0.52	0.16	0.72	0.32	0.96	0.32	0.68	0.56	0.56	0.08	0.44	0.44	0.52	0.28	0.92	0.68	0.56	0.12
Gen1_Mut0_ID2	1050	1	1050	441	1050	577.8	2416	32.4924	Furrowed_Wet_Crop_1.png	483.0518	2365.5561	horizontal	76.3949	0	0	Gen0_Mut0_ID19	Gen0_Mut0_ID8	-	0.84	0.5448	0.52	0.6	0.2	0.3089	0.8473	0.5517	0.6766	0.291	0.6836	0.48	0.84	0.5057	0.5057	0.5054	0.84	0.72	0.12	0.72	0.2592	0.68	0.9128	0.12	0.5649	0.0594	0.88	0.8779	0.8062	0.2	0.28
Gen1_Mut0_ID3	1667	2	1667	441	1667	1492.8	1984	32.7478	Furrowed_Wet_Crop_1.png	1419.7945	1885.4048	none	-67.3894	0	0	Gen0_Mut0_ID8	Gen0_Mut0_ID19	-	0.64	0.7455	0.48	0.84	0.84	0.5737	0.8014	0.2081	0.6431	0.39	0.8746	0.96	0.88	0.3736	0.44	0.36	0.68	0.36	0.28	0.6	0.7415	0.84	0.7193	0.48	0.5323	0.5006	0.56	0.6634	0.2338	0.52	0.36
Gen0_Mut0_ID23	2477	3	2477	441	2477	1939.8	2425	31.5767	Furrowed_Wet_Crop_1.png	1902.0336	2371.5945	horizontal	84.3425	0	0	-	-	-	0.44	0.8	0.24	0.64	0.56	0.2	0.12	0.72	0.28	0.2	0.04	0.84	0.8	0.24	0.28	0.4	0.76	0.8	0.84	0.44	0.92	0.8	0.24	0.84	0.16	0.8	0.72	0.4	0.12	0.76	0.8
Gen1_Mut0_ID10	3292	4	3292	441	3292	2449.8	572	23.5789	Furrowed_Wet_Crop_1.png	2370.7195	485.5577	none	32.8238	0	0	Gen0_Mut0_ID13	Gen0_Mut0_ID3	-	0.2387	0.16	0.16	0.9116	0.6	0.48	0.16	0.88	0.5933	0.7208	0.3562	0.6	0.8185	0.4204	0.3366	0.7547	0.6	0.92	0.44	0.32	0.3007	0.08	0.88	0.8	0.68	0.2505	0.48	0.6606	0.88	0.6	0.52
Gen1_Mut0_ID5	919	1	919	316	919	588.8	1017	22.4958	Furrowed_Dry_Crop_1.png	503.9145	963.4627	horizontal	48.3591	0	0	Gen0_Mut0_ID10	Gen0_Mut0_ID21	-	0.553	0.68	0.9993	0.72	0.4174	0.834	0.7219	0.08	0.6	0.68	0.4034	0.72	0.12	0.64	0.32	0.5794	0.32	0.96	0.32	0.68	0.56	0.56	0.0772	0.44	0.44	0.5105	0.2	0.92	0.04	0.8	0.96
Gen0_Mut0_ID17	1615	2	1615	316	1615	1011.8	2029	38.0243	Furrowed_Dry_Crop_1.png	942.4607	1924.5818	none	121.6186	0	0	-	-	-	0.72	0.64	0.8	0.96	0.8	0.12	0.28	0.6	0.4	0.88	0.64	0.16	0.28	0.68	0.08	0.88	0.72	0.04	0.6	0.84	0.08	0.44	0.72	0.32	0.64	0.2	0.76	0.12	0.36	0.44	0.84
Gen0_Mut0_ID21	2269	3	2269	316	2269	1474.8	2431	12.2744	Furrowed_Dry_Crop_1.png	1414.3096	2375.2025	none	172.1998	0	0	-	-	-	0.56	0.08	0.4	0.2	0.36	0.72	0.72	0.32	0.6	0.36	0.4	0.72	0.36	0.64	0.32	0.6	0.96	0.68	0.72	0.76	0.04	0.2	0.4	0.16	0.12	0.4	0.2	0.84	0.04	0.8	0.96
Gen1_Mut0_ID8	3093	4	3093	316	3093	2414.8	1948	22.1765	Furrowed_Dry_Crop_1.png	2354.0739	1902.9117	horizontal	164.5504	0	0	Gen0_Mut0_ID17	Gen0_Mut0_ID20	-	0.1331	0.64	0.04	0.96	0.7553	0.6216	0.2317	0.4	0.4612	0.88	0.64	0.16	0.28	0.68	0.0778	0.88	0.72	0.1028	0.88	0.8326	0.6	0.9498	0.518	0.68	0.64	0.2	0.04	0.2079	0.84	0.84	0.84
Gen2_Mut0_ID11	1084	1	1084	411	1084	1085.8	554	60.3746	Furrowed_Dry_Crop_0.png	960.4771	473.8998	none	108.5079	0	0	Gen1_Mut0_ID8	Gen0_Mut0_ID20	-	0.1331	0.64	0.04	0.56	0.7559	0.6708	0.2317	0.4	0.4784	0.88	0.64	0.16	0.08	0.68	0.48	0.56	0.4616	0.1028	0.88	0.5525	0.6	0.96	0.518	0.68	0.64	0.2	0.04	0.76	0.84	0.8349	0.64
Gen0_Mut0_ID13	1863	2	1863	411	1863	1413.8	1458	64.3271	Furrowed_Dry_Crop_0.png	1404.8316	1420.2768	none	-149.7054	0	0	-	-	-	0.92	0.16	0.16	0.48	0.48	0.76	0.16	0.36	0.56	0.24	0.2	0.4	0.24	0.36	0.2	0.16	0.6	0.84	0.44	0.32	0.28	0.08	0.6	0.56	0.68	0.28	0.44	0.28	0.52	0.28	0.52
Gen1_Mut0_ID0	2572	3	2572	411	2572	1975.8	1011	19.8359	Furrowed_Dry_Crop_0.png	1919.7434	961.3641	horizontal	-16.0177	0	0	Gen0_Mut0_ID13	Gen0_Mut0_ID12	-	0.32	0.16	0.16	0.5433	0.48	0.4762	0.1505	0.047	0.92	0.96	0.6	0.7212	0.0483	0.36	0.84	0.1978	0.6	0.796	0.3818	0.8	0.4	0.0495	0.84	0.56	0.48	0.28	0.52	0.48	0.32	0.12	0.52
Gen2_Mut0_IDR2	3207	4	3207	411	3207	2458.8	2445	5.8004	Furrowed_Dry_Crop_0.png	2390.0541	2373.152	none	-109.0428	0	0	-	-	-	0.68	0.36	0.12	0.12	0.16	0.8	0.6	0.92	0.08	0.48	0.48	0.56	0.48	0.56	0.64	0.68	0.64	0.16	0.68	0.16	0.32	0.52	0.92	0.72	0.84	0.36	0.68	0.08	0.72	0.04	0.92
Gen0_Mut0_ID20	1533	2	1533	481	1533	579.8	2000	15.9818	Furrowed_Wet_Crop_0.png	517.6801	1918.1302	none	-143.0456	0	0	-	-	-	0.12	0.44	0.04	0.56	0.76	0.68	0.08	0.4	0.48	0.16	0.8	0.76	0.08	0.32	0.48	0.56	0.44	0.88	0.88	0.52	0.6	0.96	0.48	0.68	0.4	0.92	0.04	0.76	0.84	0.84	0.64
Gen0_Mut0_ID10	481	1	481	481	908	1035.8	1031	30.1742	Furrowed_Wet_Crop_0.png	940.8297	974.4961	none	63.2515	0	0	-	-	-	0.4	0.68	0.96	0.72	0.64	0.84	0.24	0.08	0.96	0.68	0.52	0.28	0.12	0.52	0.16	0.72	0.32	0.96	0.32	0.68	0.56	0.56	0.08	0.44	0.44	0.52	0.28	0.92	0.68	0.56	0.12
Gen1_Mut0_ID8	2257	3	2257	481	2257	1959.8	1984	12.6895	Furrowed_Wet_Crop_0.png	1905.181	1921.9568	none	151.5428	0	0	Gen0_Mut0_ID17	Gen0_Mut0_ID20	-	0.1331	0.64	0.04	0.96	0.7553	0.6216	0.2317	0.4	0.4612	0.88	0.64	0.16	0.28	0.68	0.0778	0.88	0.72	0.1028	0.88	0.8326	0.6	0.9498	0.518	0.68	0.64	0.2	0.04	0.2079	0.84	0.84	0.84
Gen0_Mut0_ID21	3074	4	3074	481	3074	2418.8	2409	36.4934	Furrowed_Wet_Crop_0.png	2386.4735	2355.3038	none	68.9326	0	0	-	-	-	0.56	0.08	0.4	0.2	0.36	0.72	0.72	0.32	0.6	0.36	0.4	0.72	0.36	0.64	0.32	0.6	0.96	0.68	0.72	0.76	0.04	0.2	0.4	0.16	0.12	0.4	0.2	0.84	0.04	0.8	0.96
Gen2_Mut0_ID5	3177	4	3177	509	3177	528.8	2445	11.537	Furrowed_Dry_Crop_2.png	472.6607	2383.5751	none	-6.1362	0	0	Gen0_Mut0_ID8	Gen1_Mut0_ID10	-	0.2387	0.16	0.16	0.8761	0.6037	0.3961	0.16	0.8805	0.68	0.4	0.96	0.4834	0.8185	0.28	0.3475	0.7547	0.8061	0.92	0.1912	0.32	0.2929	0.08	0.8697	0.48	0.68	0.2505	0.8842	0.6606	0.3017	0.2	0.52
Gen2_Mut0_ID4	509	1	509	509	1042	1490.8	583	31.582	Furrowed_Dry_Crop_2.png	1410.951	487.8778	horizontal	-76.6892	0	0	Gen1_Mut0_ID10	Gen0_Mut0_ID8	-	0.64	0.76	0.52	0.6409	0.8363	0.6839	0.8	0.1995	0.5933	0.7208	0.3562	1	0.84	0.4204	0.4276	0.36	0.6408	0.36	0.5288	0.6	0.2492	0.84	0.6909	0.8	0.52	0.08	0.4758	0.6	0.8108	0.6	0.28
Gen2_Mut0_ID10	2397	3	2397	509	2397	1953.8	1977	24.4324	Furrowed_Dry_Crop_2.png	1863.0254	1913.2721	none	83.8199	0	0	Gen0_Mut0_ID20	Gen1_Mut0_ID8	-	0.12	0.44	0.04	0.96	0.7593	0.6331	0.08	0.4	0.463	0.16	0.8	0.3933	0.3883	0.32	0.0778	0.88	0.6965	0.88	0.88	0.7958	0.6	0.9498	0.48	0.68	0.4	0.92	0.04	0.2079	0.84	0.8451	0.84
Gen2_Mut0_ID7	1817	2	1817	509	1817	2436.8	1478	18.6131	Furrowed_Dry_Crop_2.png	2376.1321	1429.1758	horizontal	-167.3219	0	0	Gen0_Mut0_ID13	Gen1_Mut0_ID0	-	0.32	0.16	0.16	0.4919	0.48	0.7632	0.1593	0.3076	0.92	0.24	0.2	0.7212	0.24	0.36	0.84	0.2033	0.6	0.84	0.3818	0.32	0.4	0.0896	0.6445	0.56	0.48	0.28	0.52	0.48	0.52	0.12	0.52
Gen2_Mut0_ID3	3205	4	3205	489	3205	545.8	2445	12.0205	Furrowed_Wet_Crop_2.png	488.5209	2386.2115	none	63.4595	0	0	Gen0_Mut0_ID21	Gen1_Mut0_ID4	-	0.4179	0.08	0.393	0.2	0.535	0.7257	0.7288	0.32	0.6	0.36	0.4	0.2655	0.36	0.52	0.32	0	0.96	0.68	0.72	0.76	0	0.2	0.4028	0.1548	0.0087	0.4103	0.2	0.84	0.0337	0.56	0.1733
Gen2_Mut0_ID1	489	1	489	489	974	1073.8	1033	41.8387	Furrowed_Wet_Crop_2.png	977.7517	996.1204	horizontal	91.5554	0	0	Gen1_Mut0_ID8	Gen0_Mut0_ID20	-	0.12	0.4791	0.04	0.947	0.7553	0.68	0.08	0.4	0.4794	0.16	0.774	0.76	0.28	0.3709	0.0778	0.88	0.6705	0.88	0.88	0.52	0.6	0.96	0.518	0.68	0.64	0.2	0.04	0.76	0.84	0.84	0.64
Gen1_Mut0_ID7	2310	3	2310	489	2310	1959.8	1986	16.6538	Furrowed_Wet_Crop_2.png	1899.2331	1903.9389	none	-96.7599	0	0	Gen0_Mut0_ID11	Gen0_Mut0_ID0	-	0.68	0.48	0.84	0.1251	0.08	0.8156	0.6006	0.92	0.1302	0.6	0.48	0.2	0.5076	0.8032	0.7817	0.8394	0.6275	0.64	0.68	0.2943	0.16	0.52	0.92	0.72	0.3958	0.36	0.6704	0.08	0.72	0.4126	0.6
Gen0_Mut0_ID3	1631	2	1631	489	1631	2447.8	545	4.3292	Furrowed_Wet_Crop_2.png	2382.8191	474.4461	none	-18.2069	0	0	-	-	-	0.24	0.52	0.08	0.92	0.6	0.48	0.56	0.88	0.2	0.64	0.36	0.6	0.76	0.6	0.68	0.96	0.4	0.92	0.76	0.08	0.36	0.76	0.88	0.8	0.24	0.72	0.48	0.72	0.88	0.6	0.68
Gen2_Mut0_IDR0	1736	2	1736	405	1736	561.8	1959	3.7682	Furrowed_Dry_Crop_1.png	499.0636	1892.6868	none	10.887	0	0	-	-	-	0.84	0.28	0.48	0.84	0.2	0.28	0.92	0.56	0.64	0.28	0.56	0.96	0.88	0.84	0.88	0.04	0.68	0.72	0.12	0.72	0.76	0.68	0.96	0.12	0.56	0.48	0.56	0.96	0.8	0.52	0.36
Gen0_Mut0_ID8	405	1	405	405	936	1494.8	1060	8.5995	Furrowed_Dry_Crop_1.png	1430.1988	985.1128	horizontal	-169.6824	0	0	-	-	-	0.64	0.76	0.52	0.6	0.84	0.6	0.8	0.2	0.68	0.4	0.96	0.48	0.84	0.28	0.44	0.36	0.84	0.36	0.28	0.6	0.24	0.84	0.68	0.48	0.52	0.08	0.88	0.6	0.24	0.2	0.28
Gen1_Mut0_ID4	2656	3	2656	405	2656	1966.8	2456	20.1419	Furrowed_Dry_Crop_1.png	1887.4616	2373.9799	none	136.77	0	0	Gen0_Mut0_ID21	Gen0_Mut0_ID10	-	0.4074	0.08	0.3607	0.2	0.5595	0.7263	0.2381	0.32	0.96	0.36	0.5165	0.28	0.36	0.52	0.16	0.7373	0.96	0.68	0.72	0.76	0.04	0.2	0.4028	0.16	0.12	0.4103	0.28	0.84	0.68	0.56	0.12
Gen1_Mut0_ID10	3191	4	3191	405	3191	2499.8	2011	42.9769	Furrowed_Dry_Crop_1.png	2394.2602	1926.5303	horizontal	140.962	0	0	Gen0_Mut0_ID13	Gen0_Mut0_ID3	-	0.2387	0.16	0.16	0.9116	0.6	0.48	0.16	0.88	0.5933	0.7208	0.3562	0.6	0.8185	0.4204	0.3366	0.7547	0.6	0.92	0.44	0.32	0.3007	0.08	0.88	0.8	0.68	0.2505	0.48	0.6606	0.88	0.6	0.52
Gen0_Mut0_ID23	1640	2	1640	389	1640	608.8	1498	36.9849	Furrowed_Wet_Crop_1.png	512.5936	1453.5321	none	70.5047	0	0	-	-	-	0.44	0.8	0.24	0.64	0.56	0.2	0.12	0.72	0.28	0.2	0.04	0.84	0.8	0.24	0.28	0.4	0.76	0.8	0.84	0.44	0.92	0.8	0.24	0.84	0.16	0.8	0.72	0.4	0.12	0.76	0.8
Gen2_Mut0_IDR3	389	1	389	389	945	1082.8	1035	51.3291	Furrowed_Wet_Crop_1.png	965.1417	972.6839	horizontal	-37.5155	0	0	-	-	-	0.72	0.64	0.8	0.96	0.8	0.12	0.28	0.6	0.4	0.88	0.64	0.16	0.28	0.68	0.08	0.88	0.72	0.04	0.6	0.84	0.08	0.44	0.72	0.32	0.64	0.2	0.76	0.12	0.36	0.44	0.84
Gen2_Mut0_IDR1	3257	4	3257	389	3257	1557.8	2469	34.3815	Furrowed_Wet_Crop_1.png	1462.7364	2383.3634	horizontal	-78.715	0	0	-	-	-	0.32	0.84	0.6	0.28	0.12	0.44	0.64	0.04	0.92	0.96	0.6	0.52	0.52	0.16	0.84	0.2	0.12	0.08	0.36	0.8	0.4	0.4	0.84	0.04	0.48	0.56	0.52	0.48	0.32	0.12	0.88
Gen2_Mut0_ID2	2330	3	2330	389	2330	2440.8	1064	22.4207	Furrowed_Wet_Crop_1.png	2385.783	978.2432	none	-76.7122	0	0	Gen1_Mut0_ID4	Gen0_Mut0_ID21	-	0.5486	0.08	0.3699	0.2	0.3886	0.7206	0.2293	0.32	0.96	0.36	0.5165	0.7345	0.36	0.64	0.16	0.7429	0.96	0.68	0.72	0.76	0.04	0.2	0.4	0.1652	0.2313	0.4	0.28	0.84	0.6863	0.8	0.9029
Gen3_Mut0_ID2	503	1	503	503	1041	575.8	595	37.7595	Furrowed_Dry_Crop_0.png	495.241	493.4554	none	-80.5043	0	0	Gen2_Mut0_IDR2	Gen2_Mut0_ID10	-	0.68	0.44	0.04	0.96	0.16	0.8	0.08	0.4	0.0778	0.16	0.7263	0.56	0.3883	0.32	0.64	0.68	0.6476	0.88	0.6768	0.6727	0.6	0.52	0.92	0.68	0.4247	0.36	0.68	0.08	0.7348	0.8451	0.92
Gen1_Mut0_ID8	1627	2	1627	503	1627	1051.8	1062	7.1682	Furrowed_Dry_Crop_0.png	992.1714	993.4589	horizontal	104.1337	0	0	Gen0_Mut0_ID17	Gen0_Mut0_ID20	-	0.1331	0.64	0.04	0.96	0.7553	0.6216	0.2317	0.4	0.4612	0.88	0.64	0.16	0.28	0.68	0.0778	0.88	0.72	0.1028	0.88	0.8326	0.6	0.9498	0.518	0.68	0.64	0.2	0.04	0.2079	0.84	0.84	0.84
Gen0_Mut0_ID21	3353	4	3353	503	3353	1492.8	1973	12.5145	Furrowed_Dry_Crop_0.png	1430.6317	1894.7591	none	-166.4373	0	0	-	-	-	0.56	0.08	0.4	0.2	0.36	0.72	0.72	0.32	0.6	0.36	0.4	0.72	0.36	0.64	0.32	0.6	0.96	0.68	0.72	0.76	0.04	0.2	0.4	0.16	0.12	0.4	0.2	0.84	0.04	0.8	0.96
Gen3_Mut0_ID9	2362	3	2362	503	2362	2431.8	570	28.1487	Furrowed_Dry_Crop_0.png	2388.6184	487.7329	none	-88.8002	0	0	Gen1_Mut0_ID7	Gen2_Mut0_ID5	-	0.68	0.48	0.84	0.1251	0.0768	0.8156	0.6006	0.8849	0.68	0.4393	0.48	0.4834	0.5076	0.8032	0.3475	0.8394	0.6371	0.92	0.1912	0.2943	0.2736	0.52	0.92	0.72	0.4425	0.36	0.993	0.08	0.3017	0.4126	0.6
Gen2_Mut0_ID10	3432	4	3432	1173	3432	579.8	2431	39.1945	Furrowed_Dry_Crop_1.png	474.2199	2361.5074	none	-66.0375	0	0	Gen0_Mut0_ID20	Gen1_Mut0_ID8	-	0.12	0.44	0.04	0.96	0.7593	0.6331	0.08	0.4	0.463	0.16	0.8	0.3933	0.3883	0.32	0.0778	0.88	0.6965	0.88	0.88	0.7958	0.6	0.9498	0.48	0.68	0.4	0.92	0.04	0.2079	0.84	0.8451	0.84
Gen2_Mut0_IDR2	1173	1	1173	1173	1045	1554.8	590	35.8006	Furrowed_Dry_Crop_1.png	1456.4554	507.1414	none	-42.7618	0	0	-	-	-	0.68	0.36	0.12	0.12	0.16	0.8	0.6	0.92	0.08	0.48	0.48	0.56	0.48	0.56	0.64	0.68	0.64	0.16	0.68	0.16	0.32	0.52	0.92	0.72	0.84	0.36	0.68	0.08	0.72	0.04	0.92
Gen1_Mut0_ID4	1173	2	1173	1173	1718	1977.8	1501	12.9381	Furrowed_Dry_Crop_1.png	1899.1563	1438.9636	horizontal	-132.8405	0	0	Gen0_Mut0_ID21	Gen0_Mut0_ID10	-	0.4074	0.08	0.3607	0.2	0.5595	0.7263	0.2381	0.32	0.96	0.36	0.5165	0.28	0.36	0.52	0.16	0.7373	0.96	0.68	0.72	0.76	0.04	0.2	0.4028	0.16	0.12	0.4103	0.28	0.84	0.68	0.56	0.12
Gen2_Mut0_ID3	2670	3	2670	1173	2670	2434.8	2436	13.1554	Furrowed_Dry_Crop_1.png	2381.3495	2371.1663	horizontal	-94.223	0	0	Gen0_Mut0_ID21	Gen1_Mut0_ID4	-	0.4179	0.08	0.393	0.2	0.535	0.7257	0.7288	0.32	0.6	0.36	0.4	0.2655	0.36	0.52	0.32	0	0.96	0.68	0.72	0.76	0	0.2	0.4028	0.1548	0.0087	0.4103	0.2	0.84	0.0337	0.56	0.1733
Gen1_Mut0_ID7	494	1	494	494	921	566.8	1000	25.5539	Furrowed_Wet_Crop_0.png	492.769	957.919	horizontal	-54.0869	0	0	Gen0_Mut0_ID11	Gen0_Mut0_ID0	-	0.68	0.48	0.84	0.1251	0.08	0.8156	0.6006	0.92	0.1302	0.6	0.48	0.2	0.5076	0.8032	0.7817	0.8394	0.6275	0.64	0.68	0.2943	0.16	0.52	0.92	0.72	0.3958	0.36	0.6704	0.08	0.72	0.4126	0.6
Gen2_Mut0_ID2	2977	4	2977	494	2977	1013.8	2474	58.7016	Furrowed_Wet_Crop_0.png	995.6721	2374.2432	none	16.6634	0	0	Gen1_Mut0_ID4	Gen0_Mut0_ID21	-	0.5486	0.08	0.3699	0.2	0.3886	0.7206	0.2293	0.32	0.96	0.36	0.5165	0.7345	0.36	0.64	0.16	0.7429	0.96	0.68	0.72	0.76	0.04	0.2	0.4	0.1652	0.2313	0.4	0.28	0.84	0.6863	0.8	0.9029
Gen3_Mut0_ID3	1609	2	1609	494	1609	2002.8	592	48.9161	Furrowed_Wet_Crop_0.png	1898.2144	494.8036	none	92.6366	0	0	Gen2_Mut0_ID10	Gen2_Mut0_IDR2	-	0.12	0.36	0.12	0.12	0.7593	0.6331	0.6	0.92	0.4652	0.48	0.5326	0.7339	0.7339	0.56	0.0778	0.88	0.6899	0.16	0.8832	0.2583	0.32	0.9498	0.48	0.72	0.8167	0.92	0.04	0.2079	0.827	0.04	0.84
Gen3_Mut0_ID4	2231	3	2231	494	2231	2436.8	1977	8.2941	Furrowed_Wet_Crop_0.png	2373.9622	1917.9418	none	19.7354	0	0	Gen2_Mut0_ID3	Gen1_Mut0_ID8	-	0.1331	0.08	0.393	0.1882	0.535	0.7257	0.2317	0.342	0.5019	0.36	0.7331	0.16	0.36	0.6731	0.3479	0	0.7317	0.68	0.72	0.8326	0.5933	0.9498	0.4028	0.2031	0.0657	0.4103	0.04	0.2079	0.028	0.314	0.8035
Gen3_Mut0_ID10	1136	1	1136	479	1136	1040.8	1022	24.0722	Furrowed_Dry_Crop_2.png	980.9402	978.6383	horizontal	-169.4925	0	0	Gen2_Mut0_IDR1	Gen1_Mut0_ID0	-	0.5119	0.198	0	0.0847	1	0.1514	0.7833	0	1	0.8157	0.6082	0.6987	0	1	0.84	0.1905	0.12	0.7657	0.3818	0.8	0.4498	0.0561	0.8463	0.04	0.48	0.56	0.52	0.48	0.32	0.12	0.5162
Gen3_Mut0_IDR0	2689	3	2689	479	2689	1496.8	2490	34.6616	Furrowed_Dry_Crop_2.png	1432.1165	2388.886	none	19.9146	0	0	-	-	-	0.12	0.44	0.04	0.56	0.76	0.68	0.08	0.4	0.48	0.16	0.8	0.76	0.08	0.32	0.48	0.56	0.44	0.88	0.88	0.52	0.6	0.96	0.48	0.68	0.4	0.92	0.04	0.76	0.84	0.84	0.64
Gen3_Mut0_ID8	1897	2	1897	479	1897	1957.8	1953	6.8665	Furrowed_Dry_Crop_2.png	1893.1216	1893.1205	horizontal	133.0354	0	0	Gen2_Mut0_ID5	Gen1_Mut0_ID7	-	0.2387	0.16	0.16	0.8761	0.6069	0.3961	0.16	0.915	0.1302	0.5463	0.96	0.2	0.8185	0.28	0.7817	0.7547	0.7959	0.64	0.68	0.32	0.1835	0.08	0.8697	0.48	0.6212	0.2505	0.5616	0.6606	0.72	0.2	0.52
Gen3_Mut0_IDR1	3370	4	3370	479	3370	2456.8	2438	4.7463	Furrowed_Dry_Crop_2.png	2385.5649	2371.1743	none	112.3555	0	0	-	-	-	0.4	0.68	0.96	0.72	0.64	0.84	0.24	0.08	0.96	0.68	0.52	0.28	0.12	0.52	0.16	0.72	0.32	0.96	0.32	0.68	0.56	0.56	0.08	0.44	0.44	0.52	0.28	0.92	0.68	0.56	0.12
Gen3_Mut0_ID6	1574	2	1574	515	1574	1071.8	1002	43.5002	Furrowed_Wet_Crop_1.png	972.404	963.9625	none	-143.7008	0	0	Gen1_Mut0_ID10	Gen2_Mut0_ID2	-	0.5486	0.08	0.16	0.2708	0.384	0.48	0.1638	0.8196	0.96	0.6738	0.4956	0.6087	0.36	0.6379	0.16	0.7429	0.96	0.92	0.44	0.76	0.0712	0.2	0.4259	0.1652	0.6848	0.2505	0.28	0.6606	0.88	0.5934	0.5223
Gen3_Mut0_ID11	515	1	515	515	1045	1543.8	570	44.0704	Furrowed_Wet_Crop_1.png	1443.0921	475.7149	none	-60.9424	0	0	Gen1_Mut0_ID0	Gen2_Mut0_IDR1	-	0.32	0.747	0.6	0.5463	0.1535	0.4751	0.1505	0.047	0.92	0.96	0.5918	0.5393	0.52	0.16	0.84	0.2073	0.6	0.109	0.36	0.8	0.3502	0.3937	0.8337	0.56	0.48	0.28	0.52	0.48	0.32	0.12	0.8838
Gen1_Mut0_ID10	2942	4	2942	515	2942	1964.8	2393	43.3485	Furrowed_Wet_Crop_1.png	1899.8155	2369.822	horizontal	156.6165	0	0	Gen0_Mut0_ID13	Gen0_Mut0_ID3	-	0.2387	0.16	0.16	0.9116	0.6	0.48	0.16	0.88	0.5933	0.7208	0.3562	0.6	0.8185	0.4204	0.3366	0.7547	0.6	0.92	0.44	0.32	0.3007	0.08	0.88	0.8	0.68	0.2505	0.48	0.6606	0.88	0.6	0.52
Gen2_Mut0_ID5	2252	3	2252	515	2252	2463.8	1523	42.7507	Furrowed_Wet_Crop_1.png	2354.7538	1452.3232	horizontal	-95.3499	0	0	Gen0_Mut0_ID8	Gen1_Mut0_ID10	-	0.2387	0.16	0.16	0.8761	0.6037	0.3961	0.16	0.8805	0.68	0.4	0.96	0.4834	0.8185	0.28	0.3475	0.7547	0.8061	0.92	0.1912	0.32	0.2929	0.08	0.8697	0.48	0.68	0.2505	0.8842	0.6606	0.3017	0.2	0.52
Gen3_Mut0_ID7	657	1	657	657	1154	536.8	1490	23.8851	Furrowed_Wet_Crop_2.png	491.7884	1433.9283	none	-84.1054	0	0	Gen2_Mut0_ID2	Gen1_Mut0_ID10	-	0.2387	0.16	0.3699	0.8479	0.6046	0.7206	0.2257	0.3739	0.5933	0.4008	0.3744	0.7263	0.8185	0.4225	0.3366	0.7547	0.6	0.68	0.72	0.32	0.2732	0.08	0.8555	0.8	0.2265	0.4	0.48	0.84	0.6863	0.8066	0.9006
Gen2_Mut0_IDR1	2938	3	2938	657	2938	1042.8	1966	29.2031	Furrowed_Wet_Crop_2.png	963.6443	1925.8183	none	81.1312	0	0	-	-	-	0.32	0.84	0.6	0.28	0.12	0.44	0.64	0.04	0.92	0.96	0.6	0.52	0.52	0.16	0.84	0.2	0.12	0.08	0.36	0.8	0.4	0.4	0.84	0.04	0.48	0.56	0.52	0.48	0.32	0.12	0.88
Gen3_Mut0_ID5	3818	4	3818	657	3818	1988.8	2436	9.1382	Furrowed_Wet_Crop_2.png	1928.0771	2376.5804	none	33.5674	0	0	Gen1_Mut0_ID8	Gen2_Mut0_ID3	-	0.4179	0.64	0.04	0.9718	0.7553	0.6216	0.7288	0.3841	0.5712	0.88	0.3069	0.2655	0.28	0.5266	0.0499	0.88	0.9489	0.1028	0.88	0.76	0.0066	0.2	0.518	0.6361	0.5881	0.2	0.2	0.84	0.813	0.84	0.6157
Gen1_Mut0_ID0	2122	2	2122	657	2122	2463.8	563	19.5949	Furrowed_Wet_Crop_2.png	2378.7892	490.0726	none	-74.339	0	0	Gen0_Mut0_ID13	Gen0_Mut0_ID12	-	0.32	0.16	0.16	0.5433	0.48	0.4762	0.1505	0.047	0.92	0.96	0.6	0.7212	0.0483	0.36	0.84	0.1978	0.6	0.796	0.3818	0.8	0.4	0.0495	0.84	0.56	0.48	0.28	0.52	0.48	0.32	0.12	0.52
Gen4_Mut0_ID8	2715	2	2715	1337	2715	601.8	1020	19.9797	Furrowed_Dry_Crop_2.png	517.1855	945.0708	none	1.1624	0	0	Gen2_Mut0_ID2	Gen3_Mut0_ID9	-	0.5486	0.08	0.4173	0.2	0.0768	0.7206	0.6006	0.4585	0.68	0.36	0.5165	0.7345	0.3761	0.6258	0.16	0.8286	0.6371	0.9229	0.1912	0.2943	0.04	0.52	0.4785	0.1652	0.4425	0.4	0.28	0.0743	0.3017	0.8	0.8876
Gen4_Mut0_ID11	4501	4	4501	1337	4501	1033.8	2409	45.4008	Furrowed_Dry_Crop_2.png	965.7157	2387.8731	none	-134.5613	0	0	Gen3_Mut0_IDR1	Gen3_Mut0_ID5	-	0.4179	0.7752	0.8339	0.72	0.1101	0.1681	0.24	0.3841	0.9497	0.68	0.52	0.2656	0.12	0.5266	0.0499	0.88	0.3492	0.1066	0.8554	0.6852	9.00E-04	0.2	0.518	0.6361	0.5881	0.5174	0.207	0.84	0.813	0.56	0.6157
Gen4_Mut0_ID0	3469	3	3469	1337	3469	2000.8	1975	42.4154	Furrowed_Dry_Crop_2.png	1892.1063	1904.1681	horizontal	-153.734	0	0	Gen3_Mut0_ID5	Gen2_Mut0_IDR1	-	0.4179	0.84	0.5544	0.9718	0.7553	0.44	0.64	0.1948	0.2081	0.2302	0.2102	0.52	0.2844	0.16	0.0386	0.88	0.9489	0.1028	0.36	0.76	0.0066	0.2377	0.5688	0.0435	0.48	0.56	0.2	0.48	0.813	0.84	0.88
Gen1_Mut0_ID10	2128	1	2128	1337	2128	2469.8	534	26.6757	Furrowed_Dry_Crop_2.png	2387.9796	489.3376	none	-105.9512	0	0	Gen0_Mut0_ID13	Gen0_Mut0_ID3	-	0.2387	0.16	0.16	0.9116	0.6	0.48	0.16	0.88	0.5933	0.7208	0.3562	0.6	0.8185	0.4204	0.3366	0.7547	0.6	0.92	0.44	0.32	0.3007	0.08	0.88	0.8	0.68	0.2505	0.48	0.6606	0.88	0.6	0.52
Gen4_Mut0_IDR0	452	1	452	452	934	523.8	1957	12.7621	Furrowed_Dry_Crop_1.png	469.7097	1893.4781	none	1.1003	0	0	-	-	-	0.68	0.36	0.12	0.12	0.16	0.8	0.6	0.92	0.08	0.48	0.48	0.56	0.48	0.56	0.64	0.68	0.64	0.16	0.68	0.16	0.32	0.52	0.92	0.72	0.84	0.36	0.68	0.08	0.72	0.04	0.92
Gen4_Mut0_ID2	1557	2	1557	452	1557	1478.8	507	41.9021	Furrowed_Dry_Crop_1.png	1433.1401	476.8521	none	58.215	0	0	Gen2_Mut0_ID10	Gen2_Mut0_ID5	-	0.12	0.16	0.0594	0.8761	0.6037	0.6331	0.08	0.4	0.68	0.1529	0.8063	0.4706	0.3883	0.2354	0.0778	0.88	0.6965	0.8904	0.1952	0.32	0.5879	0.08	0.8697	0.48	0.68	0.2505	0.8842	0.6525	0.3017	0.8451	0.52
Gen3_Mut0_IDR0	2182	3	2182	452	2182	2051.8	1440	71.2001	Furrowed_Dry_Crop_1.png	1929.2244	1417.3746	none	173.2259	0	0	-	-	-	0.12	0.44	0.04	0.56	0.76	0.68	0.08	0.4	0.48	0.16	0.8	0.76	0.08	0.32	0.48	0.56	0.44	0.88	0.88	0.52	0.6	0.96	0.48	0.68	0.4	0.92	0.04	0.76	0.84	0.84	0.64
Gen3_Mut0_ID9	3044	4	3044	452	3044	2422.8	1953	16.2083	Furrowed_Dry_Crop_1.png	2362.2423	1901.5797	horizontal	124.6314	0	0	Gen1_Mut0_ID7	Gen2_Mut0_ID5	-	0.68	0.48	0.84	0.1251	0.0768	0.8156	0.6006	0.8849	0.68	0.4393	0.48	0.4834	0.5076	0.8032	0.3475	0.8394	0.6371	0.92	0.1912	0.2943	0.2736	0.52	0.92	0.72	0.4425	0.36	0.993	0.08	0.3017	0.4126	0.6
Gen2_Mut0_IDR1	1593	2	1593	564	1593	552.8	2024	22.2187	Furrowed_Wet_Crop_1.png	483.7746	1935.4253	none	-102.6653	0	0	-	-	-	0.32	0.84	0.6	0.28	0.12	0.44	0.64	0.04	0.92	0.96	0.6	0.52	0.52	0.16	0.84	0.2	0.12	0.08	0.36	0.8	0.4	0.4	0.84	0.04	0.48	0.56	0.52	0.48	0.32	0.12	0.88
Gen4_Mut0_ID9	564	1	564	564	935	1047.8	1035	22.8185	Furrowed_Wet_Crop_1.png	959.8409	960.7418	none	-75.2439	0	0	Gen3_Mut0_ID9	Gen2_Mut0_ID2	-	0.68	0.48	0.7974	0.1251	0.3886	0.8156	0.2293	0.7803	0.96	0.4393	0.48	0.4834	0.4932	0.8174	0.3475	0.7525	0.96	0.6771	0.72	0.76	0.2736	0.2	0.8701	0.72	0.2313	0.36	0.993	0.8457	0.6863	0.4126	0.6145
Gen4_Mut0_ID7	2126	3	2126	564	2126	1986.8	2420	20.7975	Furrowed_Wet_Crop_1.png	1919.9935	2374.2952	none	-13.1861	0	0	Gen2_Mut0_ID3	Gen0_Mut0_ID21	-	0.56	0.08	0.393	0.2	0.5298	0.7255	0.7288	0.32	0.6	0.36	0.4	0.6538	0.36	0.634	0.32	0.1006	0.96	0.68	0.72	0.76	0	0.2	0.4	0.1548	0.12	0.4877	0.1947	0.84	0.0341	0.8	0.1724
Gen4_Mut0_ID6	2592	4	2592	564	2592	2454.8	1984	21.64	Furrowed_Wet_Crop_1.png	2371.8502	1903.4396	horizontal	131.1616	0	0	Gen0_Mut0_ID21	Gen2_Mut0_ID3	-	0.4179	0.08	0.4	0.2	0.3654	0.7202	0.72	0.32	0.6	0.36	0.4	0.3459	0.36	0.5263	0.32	0.4722	0.96	0.68	0.72	0.76	0.04	0.2	0.4028	0.16	0.0087	0.3226	0.2053	0.84	0.0395	0.56	0.9609
Gen3_Mut0_ID5	466	1	466	466	1045	514.8	1024	50.461	Furrowed_Wet_Crop_0.png	498.4271	951.7047	horizontal	44.6015	0	0	Gen1_Mut0_ID8	Gen2_Mut0_ID3	-	0.4179	0.64	0.04	0.9718	0.7553	0.6216	0.7288	0.3841	0.5712	0.88	0.3069	0.2655	0.28	0.5266	0.0499	0.88	0.9489	0.1028	0.88	0.76	0.0066	0.2	0.518	0.6361	0.5881	0.2	0.2	0.84	0.813	0.84	0.6157
Gen3_Mut0_IDR1	2608	3	2608	466	2608	1011.8	1941	22.6058	Furrowed_Wet_Crop_0.png	926.1462	1886.5063	none	-170.0679	0	0	-	-	-	0.4	0.68	0.96	0.72	0.64	0.84	0.24	0.08	0.96	0.68	0.52	0.28	0.12	0.52	0.16	0.72	0.32	0.96	0.32	0.68	0.56	0.56	0.08	0.44	0.44	0.52	0.28	0.92	0.68	0.56	0.12
Gen4_Mut0_ID5	3335	4	3335	466	3335	1962.8	2452	22.7487	Furrowed_Wet_Crop_0.png	1908.3855	2404.7728	horizontal	53.1945	0	0	Gen1_Mut0_ID10	Gen3_Mut0_IDR1	-	0.4	0.6547	0.96	0.72	0.64	0.48	0.16	0.08	0.8858	0.7208	0.52	0.28	0.12	0.4204	0.3366	0.7204	0.6517	1	0.3357	0.68	0.3007	0.56	0.1048	0.44	0.4623	0.52	0.48	0.6606	0.993	0.56	0.12
Gen2_Mut0_ID2	1836	2	1836	466	1836	2409.8	1006	29.0115	Furrowed_Wet_Crop_0.png	2363.2071	960.604	horizontal	138.4898	0	0	Gen1_Mut0_ID4	Gen0_Mut0_ID21	-	0.5486	0.08	0.3699	0.2	0.3886	0.7206	0.2293	0.32	0.96	0.36	0.5165	0.7345	0.36	0.64	0.16	0.7429	0.96	0.68	0.72	0.76	0.04	0.2	0.4	0.1652	0.2313	0.4	0.28	0.84	0.6863	0.8	0.9029
Gen3_Mut0_ID4	1676	2	1676	457	1676	566.8	1031	11.8757	Furrowed_Dry_Crop_0.png	511.5542	960.7088	horizontal	-177.3149	0	0	Gen2_Mut0_ID3	Gen1_Mut0_ID8	-	0.1331	0.08	0.393	0.1882	0.535	0.7257	0.2317	0.342	0.5019	0.36	0.7331	0.16	0.36	0.6731	0.3479	0	0.7317	0.68	0.72	0.8326	0.5933	0.9498	0.4028	0.2031	0.0657	0.4103	0.04	0.2079	0.028	0.314	0.8035
Gen2_Mut0_ID10	3133	4	3133	457	3133	1024.8	2461	10.8053	Furrowed_Dry_Crop_0.png	962.307	2384.4652	none	-62.6684	0	0	Gen0_Mut0_ID20	Gen1_Mut0_ID8	-	0.12	0.44	0.04	0.96	0.7593	0.6331	0.08	0.4	0.463	0.16	0.8	0.3933	0.3883	0.32	0.0778	0.88	0.6965	0.88	0.88	0.7958	0.6	0.9498	0.48	0.68	0.4	0.92	0.04	0.2079	0.84	0.8451	0.84
Gen0_Mut0_ID21	457	1	457	457	925	1552.8	532	51.3752	Furrowed_Dry_Crop_0.png	1465.0596	512.2789	horizontal	-28.9874	0	0	-	-	-	0.56	0.08	0.4	0.2	0.36	0.72	0.72	0.32	0.6	0.36	0.4	0.72	0.36	0.64	0.32	0.6	0.96	0.68	0.72	0.76	0.04	0.2	0.4	0.16	0.12	0.4	0.2	0.84	0.04	0.8	0.96
Gen4_Mut0_ID1	2331	3	2331	457	2331	2420.8	1501	22.1959	Furrowed_Dry_Crop_0.png	2375.1257	1442.1778	horizontal	-159.3165	0	0	Gen2_Mut0_IDR1	Gen3_Mut0_ID5	-	0.32	0.64	0.0819	0.28	0.12	0.6216	0.7288	0.04	0.92	0.96	0.3069	0.2655	0.5156	0.5266	0.8513	0.2	0.12	0.08	0.88	0.8	0.4	0.3694	0.7972	0.769	0.5881	0.2	0.9452	0.84	0.32	0.12	0.6157
Gen4_Mut0_ID10	378	1	378	378	884	563.8	1519	23.4783	Furrowed_Wet_Crop_2.png	476.0239	1442.5723	none	-135.901	0	0	Gen3_Mut0_ID5	Gen3_Mut0_IDR1	-	0.4	0.6832	0.9643	0.027	0.64	0.8338	0.7051	0.08	0.5818	0.88	0.3069	0.2799	0.28	0.52	0.16	0.72	0.9182	0.9562	0.3458	0.7545	0.5657	0.56	0.08	0.44	0.44	0.2026	0.2723	0.92	0.68	0.84	0.12
Gen2_Mut0_ID5	1997	3	1997	378	1997	1532.8	2469	42.3825	Furrowed_Wet_Crop_2.png	1423.9176	2402.6174	none	-51.1684	0	0	Gen0_Mut0_ID8	Gen1_Mut0_ID10	-	0.2387	0.16	0.16	0.8761	0.6037	0.3961	0.16	0.8805	0.68	0.4	0.96	0.4834	0.8185	0.28	0.3475	0.7547	0.8061	0.92	0.1912	0.32	0.2929	0.08	0.8697	0.48	0.68	0.2505	0.8842	0.6606	0.3017	0.2	0.52
Gen4_Mut0_ID3	1379	2	1379	378	1379	1980.8	1997	7.4835	Furrowed_Wet_Crop_2.png	1921.1701	1927.5329	horizontal	163.7116	0	0	Gen2_Mut0_ID5	Gen2_Mut0_ID10	-	0.2387	0.44	0.1438	0.96	0.7593	0.3961	0.16	0.8805	0.463	0.4071	0.954	0.4043	0.8185	0.3646	0.3475	0.7547	0.8061	0.9123	0.8761	0.7958	0.3046	0.9498	0.48	0.68	0.4	0.92	0.04	0.2158	0.84	0.2	0.84
Gen2_Mut0_ID3	2558	4	2558	378	2558	2436.8	2472	21.7964	Furrowed_Wet_Crop_2.png	2366.3204	2384.07	horizontal	-66.0804	0	0	Gen0_Mut0_ID21	Gen1_Mut0_ID4	-	0.4179	0.08	0.393	0.2	0.535	0.7257	0.7288	0.32	0.6	0.36	0.4	0.2655	0.36	0.52	0.32	0	0.96	0.68	0.72	0.76	0	0.2	0.4028	0.1548	0.0087	0.4103	0.2	0.84	0.0337	0.56	0.1733
Gen4_Mut0_ID8	496	1	496	496	977	557.8	1510	28.5978	Furrowed_Dry_Crop_0.png	463.1571	1448.5804	horizontal	-128.1592	0	0	Gen2_Mut0_ID2	Gen3_Mut0_ID9	-	0.5486	0.08	0.4173	0.2	0.0768	0.7206	0.6006	0.4585	0.68	0.36	0.5165	0.7345	0.3761	0.6258	0.16	0.8286	0.6371	0.9229	0.1912	0.2943	0.04	0.52	0.4785	0.1652	0.4425	0.4	0.28	0.0743	0.3017	0.8	0.8876
Gen5_Mut0_ID6	3168	4	3168	496	3168	1539.8	1957	28.7397	Furrowed_Dry_Crop_0.png	1445.5298	1897.9017	horizontal	111.8736	0	0	Gen3_Mut0_ID9	Gen4_Mut0_ID1	-	0.68	0.64	0.0819	0.1664	0.0798	0.6216	0.7728	0.8849	0.92	0.96	0.48	0.2253	0.5076	0.544	0.8513	0.1963	0.6371	0.08	0.1912	0.2943	0.4131	0.3954	0.92	0.7578	0.4535	0.3387	0.993	0.84	0.32	0.4126	0.6
Gen5_Mut0_ID5	1681	2	1681	496	1681	1941.8	1496	11.1692	Furrowed_Dry_Crop_0.png	1885.0113	1435.0174	horizontal	-120.4123	0	0	Gen3_Mut0_IDR0	Gen2_Mut0_ID10	-	0.0702	0.44	0.04	0.96	0.7593	0.6331	0.0377	0.4	0.4631	0.16	0.8	0.76	0.123	0.32	0.0702	0.56	0.6965	0.88	0.88	0.52	0.6	0.9584	0.48	0.68	0.4	0.92	0.04	0.2969	0.84	0.8451	0.8052
Gen3_Mut0_ID9	2291	3	2291	496	2291	2420.8	572	15.4368	Furrowed_Dry_Crop_0.png	2365.5683	494.9491	none	168.93	0	0	Gen1_Mut0_ID7	Gen2_Mut0_ID5	-	0.68	0.48	0.84	0.1251	0.0768	0.8156	0.6006	0.8849	0.68	0.4393	0.48	0.4834	0.5076	0.8032	0.3475	0.8394	0.6371	0.92	0.1912	0.2943	0.2736	0.52	0.92	0.72	0.4425	0.36	0.993	0.08	0.3017	0.4126	0.6
Gen5_Mut0_ID10	3045	4	3045	328	3045	521.8	1984	20.1986	Furrowed_Wet_Crop_1.png	455.7395	1897.3062	horizontal	-178.6076	0	0	Gen4_Mut0_ID11	Gen3_Mut0_IDR1	-	0.4	0.68	0.8339	0.72	0.64	0.84	0.24	0.3841	0.9581	0.68	0.52	0.28	0.12	0.52	0.1357	0.88	0.3217	0.1066	0.32	0.68	9.00E-04	0.56	0.1233	0.4454	0.4405	0.52	0.2732	0.9509	0.7116	0.56	0.5356
Gen1_Mut0_ID10	328	1	328	328	912	1516.8	541	28.1374	Furrowed_Wet_Crop_1.png	1423.7942	483.942	horizontal	62.6893	0	0	Gen0_Mut0_ID13	Gen0_Mut0_ID3	-	0.2387	0.16	0.16	0.9116	0.6	0.48	0.16	0.88	0.5933	0.7208	0.3562	0.6	0.8185	0.4204	0.3366	0.7547	0.6	0.92	0.44	0.32	0.3007	0.08	0.88	0.8	0.68	0.2505	0.48	0.6606	0.88	0.6	0.52
Gen5_Mut0_IDR0	1564	2	1564	328	1564	1910.8	1467	66.3483	Furrowed_Wet_Crop_1.png	1903.0467	1431.3371	none	124.3922	0	0	Gen1_Mut0_ID8	Gen2_Mut0_ID3	-	0.4179	0.64	0.04	0.9718	0.7553	0.6216	0.7288	0.3841	0.5712	0.88	0.3069	0.2655	0.28	0.5266	0.0499	0.88	0.9489	0.1028	0.88	0.76	0.0066	0.2	0.518	0.6361	0.5881	0.2	0.2	0.84	0.813	0.84	0.6157
Gen3_Mut0_IDR1	2259	3	2259	328	2259	2429.8	2006	13.8909	Furrowed_Wet_Crop_1.png	2377.1356	1940.7386	none	-137.5365	0	0	-	-	-	0.4	0.68	0.96	0.72	0.64	0.84	0.24	0.08	0.96	0.68	0.52	0.28	0.12	0.52	0.16	0.72	0.32	0.96	0.32	0.68	0.56	0.56	0.08	0.44	0.44	0.52	0.28	0.92	0.68	0.56	0.12
Gen5_Mut0_ID7	389	1	389	389	781	1049.8	1494	16.3281	Furrowed_Wet_Crop_2.png	982.2436	1411.2061	none	129.3292	0	0	Gen4_Mut0_ID1	Gen3_Mut0_ID9	-	0.32	0.48	0.84	0.2497	0.1172	0.8156	0.5566	0.04	0.68	0.4393	0.3069	0.5236	0.5156	0.2132	0.9075	0.2204	0.12	0.92	0.88	0.8	0.2605	0.4985	0.7972	0.7287	0.5779	0.2185	0.9452	0.08	0.3017	0.12	0.6157
Gen4_Mut0_ID11	2043	3	2043	389	2043	1499.8	1988	27.8551	Furrowed_Wet_Crop_2.png	1414.372	1901.0638	horizontal	137.3189	0	0	Gen3_Mut0_IDR1	Gen3_Mut0_ID5	-	0.4179	0.7752	0.8339	0.72	0.1101	0.1681	0.24	0.3841	0.9497	0.68	0.52	0.2656	0.12	0.5266	0.0499	0.88	0.3492	0.1066	0.8554	0.6852	9.00E-04	0.2	0.518	0.6361	0.5881	0.5174	0.207	0.84	0.813	0.56	0.6157
Gen4_Mut0_ID1	1446	2	1446	389	1446	1964.8	1516	5.3416	Furrowed_Wet_Crop_2.png	1903.5406	1448.4659	none	-72.7069	0	0	Gen2_Mut0_IDR1	Gen3_Mut0_ID5	-	0.32	0.64	0.0819	0.28	0.12	0.6216	0.7288	0.04	0.92	0.96	0.3069	0.2655	0.5156	0.5266	0.8513	0.2	0.12	0.08	0.88	0.8	0.4	0.3694	0.7972	0.769	0.5881	0.2	0.9452	0.84	0.32	0.12	0.6157
Gen5_Mut0_ID9	2758	4	2758	389	2758	2449.8	559	16.0951	Furrowed_Wet_Crop_2.png	2397.9461	499.1743	horizontal	-94.7642	0	0	Gen2_Mut0_ID3	Gen3_Mut0_IDR1	-	0.4	0.68	0.4668	0.2	0.64	0.7257	0.24	0.32	0.5831	0.68	0.4	0.3692	0.3688	0.52	0.32	0.72	0.9136	0.68	0.32	0.6931	0	0.1255	0.0936	0.44	0.0199	0.1221	0.1173	0.139	0.68	0.1268	0.093
Gen4_Mut0_ID5	379	1	379	379	717	1064.8	1042	50.0932	Furrowed_Wet_Crop_0.png	960.7547	942.3387	horizontal	-80.9822	0	0	Gen1_Mut0_ID10	Gen3_Mut0_IDR1	-	0.4	0.6547	0.96	0.72	0.64	0.48	0.16	0.08	0.8858	0.7208	0.52	0.28	0.12	0.4204	0.3366	0.7204	0.6517	1	0.3357	0.68	0.3007	0.56	0.1048	0.44	0.4623	0.52	0.48	0.6606	0.993	0.56	0.12
Gen5_Mut0_ID11	2582	4	2582	379	2582	1548.8	2436	26.2699	Furrowed_Wet_Crop_0.png	1460.2471	2355.225	horizontal	-141.6932	0	0	Gen3_Mut0_IDR1	Gen4_Mut0_ID11	-	0.4179	0.7752	0.96	0.72	0.1101	0.1681	0.24	0.08	0.9513	0.68	0.52	0.2656	0.12	0.5266	0.0689	0.72	0.3476	0.96	0.8554	0.6852	0.56	0.2	0.479	0.6309	0.5876	0.5174	0.2132	0.8091	0.7889	0.56	0.1872
Gen5_Mut0_ID2	1215	2	1215	379	1215	2038.8	1498	51.569	Furrowed_Wet_Crop_0.png	1923.3048	1447.588	none	148.9435	0	0	Gen4_Mut0_ID0	Gen4_Mut0_ID8	-	0.4369	0.84	0.4173	0.2	0.1428	0.7206	0.6006	0.4585	0.68	0.3446	0.4955	0.7345	0.3761	0.6258	0.1681	0.88	0.9489	0.2031	0.36	0.76	0	0.52	0.5688	0.1652	0.48	0.4	0.2	0.48	0.813	0.8069	0.8808
Gen5_Mut0_ID3	1807	3	1807	379	1807	2422.8	1982	17.5437	Furrowed_Wet_Crop_0.png	2371.0462	1925.0043	none	57.4502	0	0	Gen4_Mut0_ID8	Gen4_Mut0_ID0	-	0.5324	0.08	0.5544	0.9718	0.6957	0.44	0.64	0.1948	0.2081	0.2438	0.2298	0.52	0.2844	0.16	0.0305	0.8286	0.6371	0.8348	0.1912	0.2943	0.0549	0.2377	0.4785	0.0435	0.4425	0.56	0.28	0.0743	0.3017	0.8343	0.8869
Gen5_Mut0_ID8	1637	2	1637	346	1637	570.8	2418	22.5619	Furrowed_Dry_Crop_1.png	509.951	2373.3427	none	-80.4366	0	0	Gen3_Mut0_IDR1	Gen2_Mut0_ID3	-	0.4179	0.08	0.8728	0.72	0.535	0.84	0.7288	0.08	0.9769	0.36	0.52	0.1763	0.1112	0.52	0.16	0	0.3704	0.96	0.72	0.7435	0.1255	0.2	0.3885	0.1548	0.1024	0.4103	0.18	0.8574	0.0337	0.5587	0.1676
Gen5_Mut0_IDR1	2251	3	2251	346	2251	1060.8	530	24.7779	Furrowed_Dry_Crop_1.png	992.0843	488.1786	none	157.5453	0	0	-	-	-	0.56	0.08	0.4	0.2	0.36	0.72	0.72	0.32	0.6	0.36	0.4	0.72	0.36	0.64	0.32	0.6	0.96	0.68	0.72	0.76	0.04	0.2	0.4	0.16	0.12	0.4	0.2	0.84	0.04	0.8	0.96
Gen2_Mut0_ID10	1044	1	1044	346	1044	2002.8	1948	32.0857	Furrowed_Dry_Crop_1.png	1925.1049	1911.5693	horizontal	-34.1741	0	0	Gen0_Mut0_ID20	Gen1_Mut0_ID8	-	0.12	0.44	0.04	0.96	0.7593	0.6331	0.08	0.4	0.463	0.16	0.8	0.3933	0.3883	0.32	0.0778	0.88	0.6965	0.88	0.88	0.7958	0.6	0.9498	0.48	0.68	0.4	0.92	0.04	0.2079	0.84	0.8451	0.84
Gen4_Mut0_ID0	2925	4	2925	346	2925	2431.8	570	1.0493	Furrowed_Dry_Crop_1.png	2365.6351	504.4943	horizontal	107.2136	0	0	Gen3_Mut0_ID5	Gen2_Mut0_IDR1	-	0.4179	0.84	0.5544	0.9718	0.7553	0.44	0.64	0.1948	0.2081	0.2302	0.2102	0.52	0.2844	0.16	0.0386	0.88	0.9489	0.1028	0.36	0.76	0.0066	0.2377	0.5688	0.0435	0.48	0.56	0.2	0.48	0.813	0.84	0.88
Gen3_Mut0_IDR0	901	1	901	43	901	566.8	1017	20.3496	Furrowed_Dry_Crop_2.png	482.2847	959.9633	horizontal	159.5352	0	0	-	-	-	0.12	0.44	0.04	0.56	0.76	0.68	0.08	0.4	0.48	0.16	0.8	0.76	0.08	0.32	0.48	0.56	0.44	0.88	0.88	0.52	0.6	0.96	0.48	0.68	0.4	0.92	0.04	0.76	0.84	0.84	0.64
Gen5_Mut0_IDR2	3238	4	3238	43	3238	1516.8	2427	10.4769	Furrowed_Dry_Crop_2.png	1459.717	2355.908	horizontal	126.8511	0	0	Gen1_Mut0_ID4	Gen0_Mut0_ID21	-	0.5486	0.08	0.3699	0.2	0.3886	0.7206	0.2293	0.32	0.96	0.36	0.5165	0.7345	0.36	0.64	0.16	0.7429	0.96	0.68	0.72	0.76	0.04	0.2	0.4	0.1652	0.2313	0.4	0.28	0.84	0.6863	0.8	0.9029
Gen2_Mut0_ID3	2566	3	2566	43	2566	1977.8	1971	20.1157	Furrowed_Dry_Crop_2.png	1894.6603	1893.1969	none	22.836	0	0	Gen0_Mut0_ID21	Gen1_Mut0_ID4	-	0.4179	0.08	0.393	0.2	0.535	0.7257	0.7288	0.32	0.6	0.36	0.4	0.2655	0.36	0.52	0.32	0	0.96	0.68	0.72	0.76	0	0.2	0.4028	0.1548	0.0087	0.4103	0.2	0.84	0.0337	0.56	0.1733
Gen4_Mut0_ID6	1621	2	1621	43	1621	2523.8	543	58.3594	Furrowed_Dry_Crop_2.png	2398.9505	477.5753	horizontal	76.0565	0	0	Gen0_Mut0_ID21	Gen2_Mut0_ID3	-	0.4179	0.08	0.4	0.2	0.3654	0.7202	0.72	0.32	0.6	0.36	0.4	0.3459	0.36	0.5263	0.32	0.4722	0.96	0.68	0.72	0.76	0.04	0.2	0.4028	0.16	0.0087	0.3226	0.2053	0.84	0.0395	0.56	0.9609
Gen5_Mut0_ID10	523	1	523	523	958	608.8	1498	40.1829	Furrowed_Wet_Crop_2.png	503.7803	1442.9409	horizontal	84.3375	0	0	Gen4_Mut0_ID11	Gen3_Mut0_IDR1	-	0.4	0.68	0.8339	0.72	0.64	0.84	0.24	0.3841	0.9581	0.68	0.52	0.28	0.12	0.52	0.1357	0.88	0.3217	0.1066	0.32	0.68	9.00E-04	0.56	0.1233	0.4454	0.4405	0.52	0.2732	0.9509	0.7116	0.56	0.5356
Gen5_Mut0_IDR1	1654	2	1654	523	1654	1525.8	561	9.4258	Furrowed_Wet_Crop_2.png	1457.9585	485.1702	horizontal	18.6957	0	0	-	-	-	0.56	0.08	0.4	0.2	0.36	0.72	0.72	0.32	0.6	0.36	0.4	0.72	0.36	0.64	0.32	0.6	0.96	0.68	0.72	0.76	0.04	0.2	0.4	0.16	0.12	0.4	0.2	0.84	0.04	0.8	0.96
Gen6_Mut0_ID0	2326	3	2326	523	2326	1924.8	1528	43.5791	Furrowed_Wet_Crop_2.png	1901.8713	1460.6755	horizontal	75.4357	0	0	Gen5_Mut0_IDR2	Gen5_Mut0_ID11	-	0.5486	0.2093	0.3699	0.7214	0.3886	0.7178	0.24	0.32	0.96	0.3753	0.5165	0.255	0.36	0.5423	0.16	0.7224	0.3476	0.96	0.76	0.76	0.5709	0.2	0.4	0.1637	0.5876	0.4	0.2132	0.8091	0.7802	0.8	0.3608
Gen4_Mut0_ID0	3046	4	3046	523	3046	2416.8	1957	15.303	Furrowed_Wet_Crop_2.png	2362.673	1899.5051	none	92.6038	0	0	Gen3_Mut0_ID5	Gen2_Mut0_IDR1	-	0.4179	0.84	0.5544	0.9718	0.7553	0.44	0.64	0.1948	0.2081	0.2302	0.2102	0.52	0.2844	0.16	0.0386	0.88	0.9489	0.1028	0.36	0.76	0.0066	0.2377	0.5688	0.0435	0.48	0.56	0.2	0.48	0.813	0.84	0.88
Gen6_Mut0_ID8	1736	2	1736	455	1736	1038.8	1919	27.6476	Furrowed_Dry_Crop_2.png	957.7859	1876.0314	none	-28.5755	0	0	Gen5_Mut0_ID9	Gen4_Mut0_ID11	-	0.4179	0.68	0.8451	0.2	0.1101	0.7257	0.24	0.32	0.5831	0.68	0.4	0.2948	0.3688	0.52	0.2672	0.7297	0.3492	0.1066	0.2757	0.6774	0	0.2	0.1545	0.6361	0.5881	0.1221	0.2019	0.84	0.813	0.1268	0.6157
Gen6_Mut0_ID4	455	1	455	455	1000	1469.8	566	37.7602	Furrowed_Dry_Crop_2.png	1426.6546	469.8285	none	-85.4574	0	0	Gen5_Mut0_ID10	Gen5_Mut0_ID3	-	0.4	0.08	0.8339	0.9718	0.6957	0.84	0.2372	0.1962	0.9581	0.2438	0.2298	0.2862	0.2844	0.2605	0.1357	0.8286	0.3366	0.226	0.32	0.2943	0.0549	0.5633	0.4725	0.0435	0.4167	0.5546	0.2795	0.9509	0.631	0.5884	0.532
Gen6_Mut0_ID2	2281	3	2281	455	2281	1957.8	1944	18.1038	Furrowed_Dry_Crop_2.png	1908.8838	1881.8076	horizontal	67.6406	0	0	Gen5_Mut0_ID6	Gen2_Mut0_ID3	-	0.0819	0.1929	0.8819	0.2253	0.4179	0.7304	0.96	0.6168	0.0798	0.4	0.1912	0.32	0.52	0.3782	0.7257	0.6964	0.68	0.2784	0.92	0.009	0	0.3954	0.4028	0.2045	0.0087	0.3828	0.2003	0.8393	0.0902	0.4126	0.6
Gen6_Mut0_IDR0	2888	4	2888	455	2888	2465.8	1454	37.9086	Furrowed_Dry_Crop_2.png	2386.5457	1423.1986	none	103.9334	0	0	Gen1_Mut0_ID10	Gen3_Mut0_IDR1	-	0.4	0.6547	0.96	0.72	0.64	0.48	0.16	0.08	0.8858	0.7208	0.52	0.28	0.12	0.4204	0.3366	0.7204	0.6517	1	0.3357	0.68	0.3007	0.56	0.1048	0.44	0.4623	0.52	0.48	0.6606	0.993	0.56	0.12
Gen6_Mut0_ID9	460	1	460	460	839	1029.8	1434	55.0212	Furrowed_Wet_Crop_1.png	958.4807	1422.3098	horizontal	-134.1917	0	0	Gen4_Mut0_ID11	Gen5_Mut0_ID9	-	0.4	0.7752	0.4556	0.72	0.64	0.1681	0.24	0.3841	0.9497	0.68	0.52	0.3482	0.12	0.5266	0.0924	0.8708	0.9136	0.68	0.8997	0.7009	9.00E-04	0.1255	0.4659	0.44	0.0199	0.5174	0.1221	0.139	0.68	0.56	0.093
Gen4_Mut0_ID11	2480	4	2480	460	2480	1501.8	1906	42.7158	Furrowed_Wet_Crop_1.png	1440.1632	1881.9381	none	77.0702	0	0	Gen3_Mut0_IDR1	Gen3_Mut0_ID5	-	0.4179	0.7752	0.8339	0.72	0.1101	0.1681	0.24	0.3841	0.9497	0.68	0.52	0.2656	0.12	0.5266	0.0499	0.88	0.3492	0.1066	0.8554	0.6852	9.00E-04	0.2	0.518	0.6361	0.5881	0.5174	0.207	0.84	0.813	0.56	0.6157
Gen2_Mut0_ID3	1359	2	1359	460	1359	1957.8	1017	23.4569	Furrowed_Wet_Crop_1.png	1908.5427	934.5967	horizontal	139.0942	0	0	Gen0_Mut0_ID21	Gen1_Mut0_ID4	-	0.4179	0.08	0.393	0.2	0.535	0.7257	0.7288	0.32	0.6	0.36	0.4	0.2655	0.36	0.52	0.32	0	0.96	0.68	0.72	0.76	0	0.2	0.4028	0.1548	0.0087	0.4103	0.2	0.84	0.0337	0.56	0.1733
Gen6_Mut0_IDR1	1911	3	1911	460	1911	2476.8	545	4.5161	Furrowed_Wet_Crop_1.png	2410.3976	483.0151	horizontal	-155.9893	0	0	Gen0_Mut0_ID20	Gen1_Mut0_ID8	-	0.12	0.44	0.04	0.96	0.7593	0.6331	0.08	0.4	0.463	0.16	0.8	0.3933	0.3883	0.32	0.0778	0.88	0.6965	0.88	0.88	0.7958	0.6	0.9498	0.48	0.68	0.4	0.92	0.04	0.2079	0.84	0.8451	0.84
Gen6_Mut0_ID3	910	1	910	293	910	655.8	532	89.6645	Furrowed_Dry_Crop_1.png	501.0194	481.1931	horizontal	-7.3607	0	0	Gen2_Mut0_ID3	Gen5_Mut0_ID6	-	0.68	0.1022	0.393	0.172	0.535	0.6216	0.7712	0.323	0.6	0.36	0.48	0.2655	0.5925	0.544	0.8513	0.1914	0.9116	0.08	0.72	0.6912	0.4131	0.2	0.92	0.7129	0.4535	0.4103	0.993	0.84	0.2747	0.56	0.1733
Gen6_Mut0_ID10	1774	2	1774	293	1774	1022.8	1456	31.6021	Furrowed_Dry_Crop_1.png	971.6592	1417.1186	none	49.8262	0	0	Gen5_Mut0_IDR2	Gen4_Mut0_ID0	-	0.5486	0.84	0.5544	0.9718	0.7553	0.44	0.2293	0.1948	0.96	0.2684	0.2102	0.52	0.36	0.6311	0.1545	0.88	0.9598	0.68	0.72	0.76	0.0066	0.2377	0.4	0.0385	0.4508	0.4	0.28	0.84	0.813	0.8	0.88
Gen3_Mut0_ID9	2318	3	2318	293	2318	1476.8	1973	54.9629	Furrowed_Dry_Crop_1.png	1464.8461	1913.2554	none	176.403	0	0	Gen1_Mut0_ID7	Gen2_Mut0_ID5	-	0.68	0.48	0.84	0.1251	0.0768	0.8156	0.6006	0.8849	0.68	0.4393	0.48	0.4834	0.5076	0.8032	0.3475	0.8394	0.6371	0.92	0.1912	0.2943	0.2736	0.52	0.92	0.72	0.4425	0.36	0.993	0.08	0.3017	0.4126	0.6
Gen5_Mut0_ID11	3045	4	3045	293	3045	2418.8	2431	40.9705	Furrowed_Dry_Crop_1.png	2390.7636	2378.6116	none	62.9235	0	0	Gen3_Mut0_IDR1	Gen4_Mut0_ID11	-	0.4179	0.7752	0.96	0.72	0.1101	0.1681	0.24	0.08	0.9513	0.68	0.52	0.2656	0.12	0.5266	0.0689	0.72	0.3476	0.96	0.8554	0.6852	0.56	0.2	0.479	0.6309	0.5876	0.5174	0.2132	0.8091	0.7889	0.56	0.1872
Gen5_Mut0_ID9	1241	2	1241	44	1241	505.8	1944	54.4291	Furrowed_Wet_Crop_0.png	482.8546	1910.1424	none	160.4461	0	0	Gen2_Mut0_ID3	Gen3_Mut0_IDR1	-	0.4	0.68	0.4668	0.2	0.64	0.7257	0.24	0.32	0.5831	0.68	0.4	0.3692	0.3688	0.52	0.32	0.72	0.9136	0.68	0.32	0.6931	0	0.1255	0.0936	0.44	0.0199	0.1221	0.1173	0.139	0.68	0.1268	0.093
Gen5_Mut0_IDR2	664	1	664	44	664	1044.8	541	22.6675	Furrowed_Wet_Crop_0.png	959.9777	461.1543	horizontal	119.712	0	0	Gen1_Mut0_ID4	Gen0_Mut0_ID21	-	0.5486	0.08	0.3699	0.2	0.3886	0.7206	0.2293	0.32	0.96	0.36	0.5165	0.7345	0.36	0.64	0.16	0.7429	0.96	0.68	0.72	0.76	0.04	0.2	0.4	0.1652	0.2313	0.4	0.28	0.84	0.6863	0.8	0.9029
Gen6_Mut0_ID1	1888	3	1888	44	1888	1928.8	1966	38.7916	Furrowed_Wet_Crop_0.png	1898.844	1912.5123	none	-138.5565	0	0	Gen5_Mut0_ID11	Gen5_Mut0_IDR2	-	0.4179	0.6699	0.96	0.1986	0.1101	0.1709	0.2293	0.08	0.9513	0.6655	0.52	0.7451	0.12	0.6264	0.0689	0.7408	0.96	0.68	0.8272	0.6852	0.0291	0.2	0.479	0.6324	0.2313	0.5174	0.28	0.84	0.6943	0.56	0.7714
Gen5_Mut0_ID6	2497	4	2497	44	2497	2472.8	2422	20.8172	Furrowed_Wet_Crop_0.png	2389.3811	2367.6287	horizontal	75.3204	0	0	Gen3_Mut0_ID9	Gen4_Mut0_ID1	-	0.68	0.64	0.0819	0.1664	0.0798	0.6216	0.7728	0.8849	0.92	0.96	0.48	0.2253	0.5076	0.544	0.8513	0.1963	0.6371	0.08	0.1912	0.2943	0.4131	0.3954	0.92	0.7578	0.4535	0.3387	0.993	0.84	0.32	0.4126	0.6
Gen6_Mut0_IDR2	1073	1	1073	344	1073	523.8	1044	13.9073	Furrowed_Dry_Crop_0.png	470.3551	972.7066	none	-24.4758	0	0	Gen2_Mut0_ID2	Gen3_Mut0_ID9	-	0.5486	0.08	0.4173	0.2	0.0768	0.7206	0.6006	0.4585	0.68	0.36	0.5165	0.7345	0.3761	0.6258	0.16	0.8286	0.6371	0.9229	0.1912	0.2943	0.04	0.52	0.4785	0.1652	0.4425	0.4	0.28	0.0743	0.3017	0.8	0.8876
Gen3_Mut0_IDR1	1610	2	1610	344	1610	1051.8	1539	23.8256	Furrowed_Dry_Crop_0.png	1002.3201	1455.8275	none	-15.9456	0	0	-	-	-	0.4	0.68	0.96	0.72	0.64	0.84	0.24	0.08	0.96	0.68	0.52	0.28	0.12	0.52	0.16	0.72	0.32	0.96	0.32	0.68	0.56	0.56	0.08	0.44	0.44	0.52	0.28	0.92	0.68	0.56	0.12
Gen5_Mut0_ID3	2258	3	2258	344	2258	1957.8	570	8.5951	Furrowed_Dry_Crop_0.png	1892.159	494.9479	none	-63.5114	0	0	Gen4_Mut0_ID8	Gen4_Mut0_ID0	-	0.5324	0.08	0.5544	0.9718	0.6957	0.44	0.64	0.1948	0.2081	0.2438	0.2298	0.52	0.2844	0.16	0.0305	0.8286	0.6371	0.8348	0.1912	0.2943	0.0549	0.2377	0.4785	0.0435	0.4425	0.56	0.28	0.0743	0.3017	0.8343	0.8869
Gen6_Mut0_ID11	3175	4	3175	344	3175	2416.8	2402	39.2931	Furrowed_Dry_Crop_0.png	2358.3976	2373.9496	none	-176.1426	0	0	Gen4_Mut0_ID0	Gen5_Mut0_IDR2	-	0.4179	0.08	0.3699	0.2	0.3886	0.7206	0.64	0.32	0.2081	0.3331	0.5165	0.7345	0.2844	0.1687	0.0439	0.7429	0.9491	0.1028	0.36	0.76	0.04	0.2	0.5688	0.1702	0.257	0.56	0.2	0.48	0.6863	0.84	0.9029
Gen6_Mut0_IDR1	374	1	374	374	855	577.8	1501	24.8083	Furrowed_Wet_Crop_0.png	487.3986	1427.8538	none	114.3529	0	0	Gen0_Mut0_ID20	Gen1_Mut0_ID8	-	0.12	0.44	0.04	0.96	0.7593	0.6331	0.08	0.4	0.463	0.16	0.8	0.3933	0.3883	0.32	0.0778	0.88	0.6965	0.88	0.88	0.7958	0.6	0.9498	0.48	0.68	0.4	0.92	0.04	0.2079	0.84	0.8451	0.84
Gen6_Mut0_ID0	2990	4	2990	374	2990	1472.8	2407	28.6545	Furrowed_Wet_Crop_0.png	1419.1657	2366.1038	horizontal	-158.539	0	0	Gen5_Mut0_IDR2	Gen5_Mut0_ID11	-	0.5486	0.2093	0.3699	0.7214	0.3886	0.7178	0.24	0.32	0.96	0.3753	0.5165	0.255	0.36	0.5423	0.16	0.7224	0.3476	0.96	0.76	0.76	0.5709	0.2	0.4	0.1637	0.5876	0.4	0.2132	0.8091	0.7802	0.8	0.3608
Gen7_Mut0_ID3	1584	2	1584	374	1584	2013.8	1528	28.6501	Furrowed_Wet_Crop_0.png	1918.8232	1458.3535	none	-100.5614	0	0	Gen4_Mut0_ID11	Gen4_Mut0_ID0	-	0.4179	0.837	0.8339	0.9718	0.1053	0.44	0.64	0.2152	0.7951	0.2302	0.2078	0.2656	0.1306	0.5266	0.0499	0.88	0.3492	0.1066	0.8589	0.6999	0.0066	0.2377	0.5688	0.5593	0.6211	0.5218	0.207	0.84	0.813	0.8376	0.8775
Gen6_Mut0_ID2	2175	3	2175	374	2175	2472.8	1017	10.4929	Furrowed_Wet_Crop_0.png	2404.9241	960.9023	horizontal	-121.7238	0	0	Gen5_Mut0_ID6	Gen2_Mut0_ID3	-	0.0819	0.1929	0.8819	0.2253	0.4179	0.7304	0.96	0.6168	0.0798	0.4	0.1912	0.32	0.52	0.3782	0.7257	0.6964	0.68	0.2784	0.92	0.009	0	0.3954	0.4028	0.2045	0.0087	0.3828	0.2003	0.8393	0.0902	0.4126	0.6
Gen4_Mut0_ID0	1507	2	1507	474	1507	550.8	1971	16.9114	Furrowed_Dry_Crop_1.png	497.9392	1894.5016	none	-107.8132	0	0	Gen3_Mut0_ID5	Gen2_Mut0_IDR1	-	0.4179	0.84	0.5544	0.9718	0.7553	0.44	0.64	0.1948	0.2081	0.2302	0.2102	0.52	0.2844	0.16	0.0386	0.88	0.9489	0.1028	0.36	0.76	0.0066	0.2377	0.5688	0.0435	0.48	0.56	0.2	0.48	0.813	0.84	0.88
Gen7_Mut0_IDR0	474	1	474	474	876	1044.8	1015	33.8774	Furrowed_Dry_Crop_1.png	946.8396	961.0667	horizontal	127.4051	0	0	Gen1_Mut0_ID4	Gen0_Mut0_ID21	-	0.5486	0.08	0.3699	0.2	0.3886	0.7206	0.2293	0.32	0.96	0.36	0.5165	0.7345	0.36	0.64	0.16	0.7429	0.96	0.68	0.72	0.76	0.04	0.2	0.4	0.1652	0.2313	0.4	0.28	0.84	0.6863	0.8	0.9029
Gen7_Mut0_ID7	2266	3	2266	474	2266	1982.8	2492	13.131	Furrowed_Dry_Crop_1.png	1912.4388	2412.9495	none	-46.6392	0	0	Gen6_Mut0_IDR1	Gen6_Mut0_IDR0	-	0.1618	0.6766	0.9636	0.96	0.7593	0.6331	0.16	0.0914	0.8858	0.16	0.8	0.2451	0.12	0.4204	0.0778	0.6507	0.6965	1	0.88	0.7021	0.307	0.9498	0.1245	0.68	0.4623	0.52	0.04	0.27	0.84	0.8451	0.7066
Gen7_Mut0_ID8	2843	4	2843	474	2843	2469.8	1024	33.4233	Furrowed_Dry_Crop_1.png	2379.1423	980.5982	horizontal	74.9615	0	0	Gen6_Mut0_ID0	Gen5_Mut0_ID3	-	0.5452	0.0812	0.5544	0.9718	0.6957	0.4973	0.5839	0.1948	0.96	0.3556	0.3041	0.255	0.2844	0.0305	0.47	0.7224	0.6371	0.8348	0.2664	0.3207	0.5709	0.2	0.4	0.1623	0.4442	0.4	0.28	0.8091	0.9224	0.8	0.362
Gen4_Mut0_ID11	339	1	339	339	847	566.8	552	8.2614	Furrowed_Wet_Crop_1.png	506.2438	479.7622	horizontal	-166.83	0	0	Gen3_Mut0_IDR1	Gen3_Mut0_ID5	-	0.4179	0.7752	0.8339	0.72	0.1101	0.1681	0.24	0.3841	0.9497	0.68	0.52	0.2656	0.12	0.5266	0.0499	0.88	0.3492	0.1066	0.8554	0.6852	9.00E-04	0.2	0.518	0.6361	0.5881	0.5174	0.207	0.84	0.813	0.56	0.6157
Gen7_Mut0_ID6	2230	3	2230	339	2230	1474.8	1503	21.6211	Furrowed_Wet_Crop_1.png	1428.7687	1429.5355	none	83.8465	0	0	Gen6_Mut0_IDR0	Gen6_Mut0_IDR1	-	0.3439	0.4181	0.0364	0.72	0.64	0.48	0.08	0.3882	0.463	0.7208	0.52	0.4199	0.3883	0.32	0.3366	0.9497	0.6517	0.88	0.3357	0.766	0.5936	0.56	0.4592	0.44	0.4	0.92	0.48	0.5863	0.993	0.56	0.2969
Gen7_Mut0_ID9	1605	2	1605	339	1605	1939.8	548	21.7145	Furrowed_Wet_Crop_1.png	1891.2586	493.707	none	-154.008	0	0	Gen5_Mut0_ID3	Gen6_Mut0_ID0	-	0.5351	0.2081	0.3699	0.7214	0.3886	0.6723	0.2882	0.32	0.2081	0.2605	0.4614	0.52	0.36	0.2186	0.16	0.8286	0.3476	0.96	0.7031	0.7351	0.0549	0.2377	0.4785	0.0449	0.7281	0.56	0.2132	0.0743	0.3017	0.8343	0.8857
Gen7_Mut0_ID2	2750	4	2750	339	2750	2469.8	1971	49.8442	Furrowed_Wet_Crop_1.png	2353.5056	1902.2716	none	113.9384	0	0	Gen4_Mut0_ID0	Gen4_Mut0_ID11	-	0.4179	0.7783	0.5544	0.72	0.7601	0.1681	0.24	0.3608	0.4277	0.68	0.5224	0.52	0.273	0.16	0.0386	0.88	0.9489	0.1028	0.3565	0.74	9.00E-04	0.2	0.518	0.1341	0.4524	0.555	0.2	0.48	0.813	0.5624	0.6183
Gen6_Mut0_ID11	332	1	332	332	910	501.8	1029	56.9587	Furrowed_Dry_Crop_2.png	492.2329	960.7869	horizontal	90.7583	0	0	Gen4_Mut0_ID0	Gen5_Mut0_IDR2	-	0.4179	0.08	0.3699	0.2	0.3886	0.7206	0.64	0.32	0.2081	0.3331	0.5165	0.7345	0.2844	0.1687	0.0439	0.7429	0.9491	0.1028	0.36	0.76	0.04	0.2	0.5688	0.1702	0.257	0.56	0.2	0.48	0.6863	0.84	0.9029
Gen5_Mut0_ID11	1662	2	1662	332	1662	1067.8	2465	28.0294	Furrowed_Dry_Crop_2.png	973.2937	2397.3624	none	-92.5961	0	0	Gen3_Mut0_IDR1	Gen4_Mut0_ID11	-	0.4179	0.7752	0.96	0.72	0.1101	0.1681	0.24	0.08	0.9513	0.68	0.52	0.2656	0.12	0.5266	0.0689	0.72	0.3476	0.96	0.8554	0.6852	0.56	0.2	0.479	0.6309	0.5876	0.5174	0.2132	0.8091	0.7889	0.56	0.1872
Gen7_Mut0_ID1	3130	4	3130	332	3130	1968.8	1443	1.7677	Furrowed_Dry_Crop_2.png	1903.2136	1374.9867	none	-122.3293	0	0	Gen5_Mut0_ID6	Gen6_Mut0_ID11	-	0.6766	0.08	0.3699	0.1696	0.0798	0.7206	0.7728	0.32	0.2081	0.4428	0.48	0.2253	0.5076	0.1687	0.0439	0.7429	0.9249	0.1026	0.1912	0.7487	0.04	0.3867	0.6413	0.7578	0.2692	0.56	0.8806	0.48	0.32	0.8426	0.6523
Gen7_Mut0_IDR2	2307	3	2307	332	2307	2449.8	2427	19.0613	Furrowed_Dry_Crop_2.png	2373.9807	2377.1278	none	179.3611	0	0	Gen2_Mut0_ID3	Gen3_Mut0_IDR1	-	0.4	0.68	0.4668	0.2	0.64	0.7257	0.24	0.32	0.5831	0.68	0.4	0.3692	0.3688	0.52	0.32	0.72	0.9136	0.68	0.32	0.6931	0	0.1255	0.0936	0.44	0.0199	0.1221	0.1173	0.139	0.68	0.1268	0.093
Gen6_Mut0_IDR0	405	1	405	405	944	545.8	1512	10.0386	Furrowed_Wet_Crop_2.png	485.2059	1453.6175	none	3.2052	0	0	Gen1_Mut0_ID10	Gen3_Mut0_IDR1	-	0.4	0.6547	0.96	0.72	0.64	0.48	0.16	0.08	0.8858	0.7208	0.52	0.28	0.12	0.4204	0.3366	0.7204	0.6517	1	0.3357	0.68	0.3007	0.56	0.1048	0.44	0.4623	0.52	0.48	0.6606	0.993	0.56	0.12
Gen5_Mut0_ID3	1401	2	1401	405	1401	1505.8	1062	25.2076	Furrowed_Wet_Crop_2.png	1450.2239	972.7824	horizontal	155.2914	0	0	Gen4_Mut0_ID8	Gen4_Mut0_ID0	-	0.5324	0.08	0.5544	0.9718	0.6957	0.44	0.64	0.1948	0.2081	0.2438	0.2298	0.52	0.2844	0.16	0.0305	0.8286	0.6371	0.8348	0.1912	0.2943	0.0549	0.2377	0.4785	0.0435	0.4425	0.56	0.28	0.0743	0.3017	0.8343	0.8869
Gen7_Mut0_IDR1	2544	4	2544	405	2544	1991.8	2452	23.5115	Furrowed_Wet_Crop_2.png	1903.3076	2377.186	none	-128.5825	0	0	Gen4_Mut0_ID11	Gen3_Mut0_IDR1	-	0.4	0.68	0.8339	0.72	0.64	0.84	0.24	0.3841	0.9581	0.68	0.52	0.28	0.12	0.52	0.1357	0.88	0.3217	0.1066	0.32	0.68	9.00E-04	0.56	0.1233	0.4454	0.4405	0.52	0.2732	0.9509	0.7116	0.56	0.5356
Gen6_Mut0_ID1	1952	3	1952	405	1952	2380.8	1033	35.8256	Furrowed_Wet_Crop_2.png	2349.3901	973.722	none	70.3234	0	0	Gen5_Mut0_ID11	Gen5_Mut0_IDR2	-	0.4179	0.6699	0.96	0.1986	0.1101	0.1709	0.2293	0.08	0.9513	0.6655	0.52	0.7451	0.12	0.6264	0.0689	0.7408	0.96	0.68	0.8272	0.6852	0.0291	0.2	0.479	0.6324	0.2313	0.5174	0.28	0.84	0.6943	0.56	0.7714
Gen7_Mut0_ID4	2903	4	2903	222	2903	1035.8	2414	23.2396	Furrowed_Dry_Crop_0.png	953.9439	2364.9434	none	165.4513	0	0	Gen5_Mut0_ID11	Gen6_Mut0_ID2	-	0.0819	0.1929	0.8842	0.2253	0.1444	0.7304	0.96	0.6168	0.8278	0.68	0.52	0.2704	0.52	0.5266	0.2744	0.72	0.6136	0.9267	0.92	0.009	0	0.3885	0.4028	0.2045	0.57	0.393	0.2132	0.8393	0.6275	0.4014	0.1872
Gen7_Mut0_ID0	222	1	222	222	761	1537.8	1483	44.3134	Furrowed_Dry_Crop_0.png	1429.2678	1430.5347	horizontal	78.8446	0	0	Gen6_Mut0_ID11	Gen5_Mut0_ID6	-	0.4214	0.64	0.0819	0.1964	0.3886	0.6216	0.64	0.8849	0.92	0.8178	0.5165	0.7345	0.2844	0.544	0.8513	0.1963	0.6636	0.0802	0.36	0.3059	0.4131	0.2091	0.8178	0.1702	0.4405	0.3387	0.3356	0.84	0.6863	0.41	0.8358
Gen5_Mut0_ID6	1288	2	1288	222	1288	1993.8	1029	12.7081	Furrowed_Dry_Crop_0.png	1915.0414	959.1503	horizontal	-176.3147	0	0	Gen3_Mut0_ID9	Gen4_Mut0_ID1	-	0.68	0.64	0.0819	0.1664	0.0798	0.6216	0.7728	0.8849	0.92	0.96	0.48	0.2253	0.5076	0.544	0.8513	0.1963	0.6371	0.08	0.1912	0.2943	0.4131	0.3954	0.92	0.7578	0.4535	0.3387	0.993	0.84	0.32	0.4126	0.6
Gen3_Mut0_ID9	2124	3	2124	222	2124	2434.8	1939	33.6086	Furrowed_Dry_Crop_0.png	2386.4553	1900.783	horizontal	96.7214	0	0	Gen1_Mut0_ID7	Gen2_Mut0_ID5	-	0.68	0.48	0.84	0.1251	0.0768	0.8156	0.6006	0.8849	0.68	0.4393	0.48	0.4834	0.5076	0.8032	0.3475	0.8394	0.6371	0.92	0.1912	0.2943	0.2736	0.52	0.92	0.72	0.4425	0.36	0.993	0.08	0.3017	0.4126	0.6
Gen3_Mut0_ID9	527	1	527	527	884	997.8	1031	27.8572	Furrowed_Dry_Crop_2.png	944.2492	939.8354	none	86.3829	0	0	Gen1_Mut0_ID7	Gen2_Mut0_ID5	-	0.68	0.48	0.84	0.1251	0.0768	0.8156	0.6006	0.8849	0.68	0.4393	0.48	0.4834	0.5076	0.8032	0.3475	0.8394	0.6371	0.92	0.1912	0.2943	0.2736	0.52	0.92	0.72	0.4425	0.36	0.993	0.08	0.3017	0.4126	0.6
Gen8_Mut0_ID6	1523	2	1523	527	1523	1474.8	543	41.5462	Furrowed_Dry_Crop_2.png	1444.1943	497.4209	horizontal	-98.3518	0	0	Gen7_Mut0_ID8	Gen3_Mut0_ID9	-	0.68	0.48	0.84	0.9718	0.6957	0.4973	0.5839	0.1948	0.69	0.3556	0.48	0.4834	0.3066	0.0305	0.3567	0.8068	0.6371	1	0.1976	0.2943	0.5483	0.52	0.3968	0.1623	0.4442	0.36	0.28	0.8091	0.3388	0.4126	0.3691
Gen8_Mut0_ID10	2195	3	2195	527	2195	1944.8	1000	17.7312	Furrowed_Dry_Crop_2.png	1888.8072	947.7827	none	-100.1172	0	0	Gen7_Mut0_ID1	Gen3_Mut0_ID9	-	0.688	0.48	0.84	0.1251	0.0798	0.8156	0.6006	0.32	0.6376	0.4393	0.48	0.4204	0.5076	0.8032	0.3475	0.759	0.6575	0.92	0.1912	0.6985	0.04	0.5264	0.92	0.7578	0.3975	0.36	0.9756	0.379	0.349	0.8426	0.5955
Gen8_Mut0_ID3	2994	4	2994	527	2994	2431.8	2492	24.3871	Furrowed_Dry_Crop_2.png	2380.6036	2406.5124	none	163.8358	0	0	Gen6_Mut0_ID1	Gen6_Mut0_ID0	-	0.4386	0.2093	0.4701	0.7214	0.1101	0.7178	0.2293	0.32	0.9661	0.6655	0.5165	0.2512	0.1614	0.5423	0.16	0.7408	0.3476	0.5907	0.8272	0.7462	0.5827	0.2	0.479	0.1637	0.5876	0.4985	0.2132	0.815	0.6943	0.56	0.7714
Gen7_Mut0_ID2	379	1	379	379	724	608.8	1051	46.4644	Furrowed_Wet_Crop_2.png	495.8634	982.8926	none	-30.5657	0	0	Gen4_Mut0_ID0	Gen4_Mut0_ID11	-	0.4179	0.7783	0.5544	0.72	0.7601	0.1681	0.24	0.3608	0.4277	0.68	0.5224	0.52	0.273	0.16	0.0386	0.88	0.9489	0.1028	0.3565	0.74	9.00E-04	0.2	0.518	0.1341	0.4524	0.555	0.2	0.48	0.813	0.5624	0.6183
Gen8_Mut0_ID7	2564	4	2564	379	2564	1040.8	2422	36.3069	Furrowed_Wet_Crop_2.png	938.3238	2350.6104	horizontal	-34.6475	0	0	Gen3_Mut0_ID9	Gen7_Mut0_ID8	-	0.5452	0.0812	0.5544	0.1251	0.0768	0.8156	0.6006	0.8849	0.9504	0.4393	0.3041	0.255	0.4876	0.8032	0.4615	0.7459	0.6371	0.7364	0.2605	0.3207	0.2945	0.2	0.9232	0.72	0.4425	0.4	0.993	0.08	0.8875	0.8	0.5931
Gen7_Mut0_ID6	1229	2	1229	379	1229	1993.8	1492	17.7867	Furrowed_Wet_Crop_2.png	1911.6708	1417.0091	none	134.4779	0	0	Gen6_Mut0_IDR0	Gen6_Mut0_IDR1	-	0.3439	0.4181	0.0364	0.72	0.64	0.48	0.08	0.3882	0.463	0.7208	0.52	0.4199	0.3883	0.32	0.3366	0.9497	0.6517	0.88	0.3357	0.766	0.5936	0.56	0.4592	0.44	0.4	0.92	0.48	0.5863	0.993	0.56	0.2969
Gen8_Mut0_ID1	1804	3	1804	379	1804	2418.8	1038	34.8673	Furrowed_Wet_Crop_2.png	2386.0086	962.586	horizontal	-154.5245	0	0	Gen7_Mut0_IDR2	Gen7_Mut0_ID1	-	0.4	0.1291	0.3708	0.2	0.0798	0.7257	0.7728	0.32	0.6114	0.68	0.4	0.3482	0.5038	0.1687	0.0439	0.72	0.8969	0.68	0.1912	0.7487	0	0.1255	0.0936	0.7578	0.2692	0.546	0.8806	0.139	0.6778	0.1268	0.0965
Gen8_Mut0_IDR2	901	1	901	88	901	619.8	579	36.8555	Furrowed_Dry_Crop_1.png	517.1495	505.3258	none	-172.6801	0	0	Gen3_Mut0_IDR1	Gen4_Mut0_ID11	-	0.4179	0.7752	0.96	0.72	0.1101	0.1681	0.24	0.08	0.9513	0.68	0.52	0.2656	0.12	0.5266	0.0689	0.72	0.3476	0.96	0.8554	0.6852	0.56	0.2	0.479	0.6309	0.5876	0.5174	0.2132	0.8091	0.7889	0.56	0.1872
Gen7_Mut0_IDR1	2668	4	2668	88	2668	1009.8	1979	9.4433	Furrowed_Dry_Crop_1.png	944.5267	1921.8633	none	-52.0811	0	0	Gen4_Mut0_ID11	Gen3_Mut0_IDR1	-	0.4	0.68	0.8339	0.72	0.64	0.84	0.24	0.3841	0.9581	0.68	0.52	0.28	0.12	0.52	0.1357	0.88	0.3217	0.1066	0.32	0.68	9.00E-04	0.56	0.1233	0.4454	0.4405	0.52	0.2732	0.9509	0.7116	0.56	0.5356
Gen8_Mut0_IDR5	1486	2	1486	88	1486	1476.8	1519	45.7536	Furrowed_Dry_Crop_1.png	1447.248	1425.514	horizontal	-154.4651	0	0	Gen3_Mut0_IDR1	Gen3_Mut0_ID5	-	0.4179	0.7752	0.8339	0.72	0.1101	0.1681	0.24	0.3841	0.9497	0.68	0.52	0.2656	0.12	0.5266	0.0499	0.88	0.3492	0.1066	0.8554	0.6852	9.00E-04	0.2	0.518	0.6361	0.5881	0.5174	0.207	0.84	0.813	0.56	0.6157
Gen8_Mut0_IDR3	2045	3	2045	88	2045	2472.8	1060	37.2173	Furrowed_Dry_Crop_1.png	2371.7172	979.7464	horizontal	15.0691	0	0	Gen1_Mut0_ID10	Gen3_Mut0_IDR1	-	0.4	0.6547	0.96	0.72	0.64	0.48	0.16	0.08	0.8858	0.7208	0.52	0.28	0.12	0.4204	0.3366	0.7204	0.6517	1	0.3357	0.68	0.3007	0.56	0.1048	0.44	0.4623	0.52	0.48	0.6606	0.993	0.56	0.12
Gen7_Mut0_ID7	2955	4	2955	345	2955	583.8	2425	41.7926	Furrowed_Wet_Crop_1.png	480.2125	2377.7649	horizontal	165.5473	0	0	Gen6_Mut0_IDR1	Gen6_Mut0_IDR0	-	0.1618	0.6766	0.9636	0.96	0.7593	0.6331	0.16	0.0914	0.8858	0.16	0.8	0.2451	0.12	0.4204	0.0778	0.6507	0.6965	1	0.88	0.7021	0.307	0.9498	0.1245	0.68	0.4623	0.52	0.04	0.27	0.84	0.8451	0.7066
Gen7_Mut0_ID4	345	1	345	345	803	1029.8	1545	27.7352	Furrowed_Wet_Crop_1.png	948.9385	1454.7726	none	77.251	0	0	Gen5_Mut0_ID11	Gen6_Mut0_ID2	-	0.0819	0.1929	0.8842	0.2253	0.1444	0.7304	0.96	0.6168	0.8278	0.68	0.52	0.2704	0.52	0.5266	0.2744	0.72	0.6136	0.9267	0.92	0.009	0	0.3885	0.4028	0.2045	0.57	0.393	0.2132	0.8393	0.6275	0.4014	0.1872
Gen8_Mut0_ID11	1468	2	1468	345	1468	2035.8	1009	66.7963	Furrowed_Wet_Crop_1.png	1913.0793	978.5691	horizontal	78.1699	0	0	Gen3_Mut0_ID9	Gen7_Mut0_ID1	-	0.6686	0.08	0.3699	0.1696	0.0768	0.7206	0.7728	0.8849	0.2467	0.4428	0.48	0.2729	0.5076	0.1687	0.0439	0.826	0.906	0.1026	0.1912	0.3389	0.1373	0.7249	0.9259	0.3706	0.3818	0.0421	0.8953	0.1555	0.2664	0.4271	0.6568
Gen8_Mut0_ID5	2169	3	2169	345	2169	2384.8	1467	47.618	Furrowed_Wet_Crop_1.png	2355.8569	1429.7737	none	103.3073	0	0	Gen6_Mut0_ID2	Gen7_Mut0_ID4	-	0.0819	0.1929	0.8841	0.2253	0.4179	0.7304	0.96	0.6168	0.2044	0.68	0.4511	0.32	0.52	0.3782	0.2744	0.7248	0.68	0.3591	0.92	0.009	0	0.3073	0.4028	0.2045	0.57	0.3828	0.2132	0.8393	0.0902	0.4038	0.1855
Gen6_Mut0_ID1	282	1	282	282	758	532.8	1069	43.5501	Furrowed_Wet_Crop_0.png	472.8498	959.4453	horizontal	7.6116	0	0	Gen5_Mut0_ID11	Gen5_Mut0_IDR2	-	0.4179	0.6699	0.96	0.1986	0.1101	0.1709	0.2293	0.08	0.9513	0.6655	0.52	0.7451	0.12	0.6264	0.0689	0.7408	0.96	0.68	0.8272	0.6852	0.0291	0.2	0.479	0.6324	0.2313	0.5174	0.28	0.84	0.6943	0.56	0.7714
Gen6_Mut0_ID0	2812	4	2812	282	2812	1049.8	1472	15.7946	Furrowed_Wet_Crop_0.png	973.5185	1417.9012	none	-140.8884	0	0	Gen5_Mut0_IDR2	Gen5_Mut0_ID11	-	0.5486	0.2093	0.3699	0.7214	0.3886	0.7178	0.24	0.32	0.96	0.3753	0.5165	0.255	0.36	0.5423	0.16	0.7224	0.3476	0.96	0.76	0.76	0.5709	0.2	0.4	0.1637	0.5876	0.4	0.2132	0.8091	0.7802	0.8	0.3608
Gen8_Mut0_ID4	1309	2	1309	282	1309	1528.8	563	45.1468	Furrowed_Wet_Crop_0.png	1418.9095	508.9699	none	-99.9566	0	0	Gen7_Mut0_ID4	Gen6_Mut0_ID2	-	0.0819	0.1929	0.882	0.2253	0.1444	0.7304	0.96	0.6168	0.6698	0.4	0.2895	0.2704	0.52	0.5266	0.7257	0.6916	0.6136	0.8322	0.92	0.009	0	0.4766	0.4028	0.2045	0.0087	0.393	0.2003	0.8393	0.6275	0.4092	0.6017
Gen7_Mut0_ID1	2106	3	2106	282	2106	2416.8	1020	37.4559	Furrowed_Wet_Crop_0.png	2386.546	962.9431	horizontal	156.9438	0	0	Gen5_Mut0_ID6	Gen6_Mut0_ID11	-	0.6766	0.08	0.3699	0.1696	0.0798	0.7206	0.7728	0.32	0.2081	0.4428	0.48	0.2253	0.5076	0.1687	0.0439	0.7429	0.9249	0.1026	0.1912	0.7487	0.04	0.3867	0.6413	0.7578	0.2692	0.56	0.8806	0.48	0.32	0.8426	0.6523
Gen7_Mut0_IDR2	3445	4	3445	279	3445	1033.8	2465	20.7141	Furrowed_Dry_Crop_0.png	979.5786	2381.8174	horizontal	137.9953	0	0	Gen2_Mut0_ID3	Gen3_Mut0_IDR1	-	0.4	0.68	0.4668	0.2	0.64	0.7257	0.24	0.32	0.5831	0.68	0.4	0.3692	0.3688	0.52	0.32	0.72	0.9136	0.68	0.32	0.6931	0	0.1255	0.0936	0.44	0.0199	0.1221	0.1173	0.139	0.68	0.1268	0.093
Gen6_Mut0_ID2	279	1	279	279	808	1525.8	545	49.0792	Furrowed_Dry_Crop_0.png	1420.2662	508.2512	horizontal	-143.5956	0	0	Gen5_Mut0_ID6	Gen2_Mut0_ID3	-	0.0819	0.1929	0.8819	0.2253	0.4179	0.7304	0.96	0.6168	0.0798	0.4	0.1912	0.32	0.52	0.3782	0.7257	0.6964	0.68	0.2784	0.92	0.009	0	0.3954	0.4028	0.2045	0.0087	0.3828	0.2003	0.8393	0.0902	0.4126	0.6
Gen8_Mut0_IDR4	2686	3	2686	279	2686	1973.8	1948	25.7416	Furrowed_Dry_Crop_0.png	1916.8262	1905.414	none	117.1108	0	0	Gen3_Mut0_ID9	Gen4_Mut0_ID1	-	0.68	0.64	0.0819	0.1664	0.0798	0.6216	0.7728	0.8849	0.92	0.96	0.48	0.2253	0.5076	0.544	0.8513	0.1963	0.6371	0.08	0.1912	0.2943	0.4131	0.3954	0.92	0.7578	0.4535	0.3387	0.993	0.84	0.32	0.4126	0.6
Gen7_Mut0_ID8	1887	2	1887	279	1887	2521.8	572	50.3668	Furrowed_Dry_Crop_0.png	2410.5681	482.3512	horizontal	160.6748	0	0	Gen6_Mut0_ID0	Gen5_Mut0_ID3	-	0.5452	0.0812	0.5544	0.9718	0.6957	0.4973	0.5839	0.1948	0.96	0.3556	0.3041	0.255	0.2844	0.0305	0.47	0.7224	0.6371	0.8348	0.2664	0.3207	0.5709	0.2	0.4	0.1623	0.4442	0.4	0.28	0.8091	0.9224	0.8	0.362
Gen9_Mut0_ID5	1242	2	1242	461	1242	966.8	1525	89.7129	Furrowed_Dry_Crop_2.png	979.7118	1416.7608	none	-169.4395	0	0	Gen8_Mut0_IDR4	Gen7_Mut0_ID7	-	0.6637	0.6766	0.9636	0.96	0.1359	0.6359	0.7728	0.0914	0.8591	0.96	0.5368	0.2253	0.12	0.4204	0.8513	0.5627	0.6371	0.08	0.8905	0.6985	0.4131	0.9498	0.8503	0.7541	0.4554	0.3769	0.993	0.84	0.3306	0.9051	0.7052
Gen7_Mut0_IDR2	461	1	461	461	816	1474.8	1013	15.153	Furrowed_Dry_Crop_2.png	1423.3472	944.7123	horizontal	50.3384	0	0	Gen2_Mut0_ID3	Gen3_Mut0_IDR1	-	0.4	0.68	0.4668	0.2	0.64	0.7257	0.24	0.32	0.5831	0.68	0.4	0.3692	0.3688	0.52	0.32	0.72	0.9136	0.68	0.32	0.6931	0	0.1255	0.0936	0.44	0.0199	0.1221	0.1173	0.139	0.68	0.1268	0.093
Gen7_Mut0_ID8	2039	3	2039	461	2039	1991.8	2018	39.7273	Furrowed_Dry_Crop_2.png	1906.9606	1916.2591	none	-179.32	0	0	Gen6_Mut0_ID0	Gen5_Mut0_ID3	-	0.5452	0.0812	0.5544	0.9718	0.6957	0.4973	0.5839	0.1948	0.96	0.3556	0.3041	0.255	0.2844	0.0305	0.47	0.7224	0.6371	0.8348	0.2664	0.3207	0.5709	0.2	0.4	0.1623	0.4442	0.4	0.28	0.8091	0.9224	0.8	0.362
Gen7_Mut0_ID1	2697	4	2697	461	2697	2440.8	964	50.1645	Furrowed_Dry_Crop_2.png	2361.7909	946.0798	horizontal	87.9167	0	0	Gen5_Mut0_ID6	Gen6_Mut0_ID11	-	0.6766	0.08	0.3699	0.1696	0.0798	0.7206	0.7728	0.32	0.2081	0.4428	0.48	0.2253	0.5076	0.1687	0.0439	0.7429	0.9249	0.1026	0.1912	0.7487	0.04	0.3867	0.6413	0.7578	0.2692	0.56	0.8806	0.48	0.32	0.8426	0.6523
Gen9_Mut0_ID10	1900	2	1900	460	1900	532.8	2022	45.7732	Furrowed_Wet_Crop_2.png	453.3485	1911.5974	none	66.7722	0	0	Gen7_Mut0_IDR2	Gen8_Mut0_IDR4	-	0.4	0.64	0.707	0.1664	0.8081	0.7257	0.7728	0.8849	0.8234	0.7314	0.4785	0.2253	0.3688	0.544	0.8513	0.72	0.9136	0.08	0.2995	0.6931	0.3876	0.3934	0.1598	0.7578	0.4535	0.3349	0.993	0.84	0.32	0.1268	0.093
Gen9_Mut0_ID3	1150	1	1150	460	1150	1031.8	1053	27.3404	Furrowed_Wet_Crop_2.png	946.0179	967.1171	none	47.1245	0	0	Gen8_Mut0_ID10	Gen8_Mut0_ID3	-	0.7071	0.2093	0.4701	0.0893	0.1101	0.7178	0.5755	0.32	0.6376	0.6655	0.48	0.416	0.1614	0.5423	0.3475	0.7446	0.3476	0.92	0.8272	0.6985	0	0.4996	0.479	0.7578	0.3866	0.36	0.9756	0.815	0.6804	0.7873	0.5955
Gen9_Mut0_ID8	2565	3	2565	460	2565	1575.8	1953	47.1897	Furrowed_Wet_Crop_2.png	1463.3975	1897.4466	horizontal	38.2242	0	0	Gen7_Mut0_IDR1	Gen8_Mut0_ID5	-	0.4	0.68	0.8339	0.2253	0.64	0.84	0.96	0.4491	0.9581	0.68	0.52	0.28	0.52	0.3782	0.1357	0.7248	0.68	0.1066	0.3683	0.68	0.7423	0.7423	0.7423	0.7423	0.5667	0.3828	0.3292	0.94	0.7116	0.56	0.5356
Gen7_Mut0_IDR1	3210	4	3210	460	3210	2443.8	2411	34.7102	Furrowed_Wet_Crop_2.png	2379.1494	2379.1609	none	63.8697	0	0	Gen4_Mut0_ID11	Gen3_Mut0_IDR1	-	0.4	0.68	0.8339	0.72	0.64	0.84	0.24	0.3841	0.9581	0.68	0.52	0.28	0.12	0.52	0.1357	0.88	0.3217	0.1066	0.32	0.68	9.00E-04	0.56	0.1233	0.4454	0.4405	0.52	0.2732	0.9509	0.7116	0.56	0.5356
Gen7_Mut0_ID7	2543	4	2543	454	2543	523.8	2474	15.6336	Furrowed_Dry_Crop_1.png	470.0013	2398.3848	horizontal	116.1785	0	0	Gen6_Mut0_IDR1	Gen6_Mut0_IDR0	-	0.1618	0.6766	0.9636	0.96	0.7593	0.6331	0.16	0.0914	0.8858	0.16	0.8	0.2451	0.12	0.4204	0.0778	0.6507	0.6965	1	0.88	0.7021	0.307	0.9498	0.1245	0.68	0.4623	0.52	0.04	0.27	0.84	0.8451	0.7066
Gen8_Mut0_ID7	454	1	454	454	681	1062.8	1042	25.6826	Furrowed_Dry_Crop_1.png	987.7408	951.2856	none	-136.0342	0	0	Gen3_Mut0_ID9	Gen7_Mut0_ID8	-	0.5452	0.0812	0.5544	0.1251	0.0768	0.8156	0.6006	0.8849	0.9504	0.4393	0.3041	0.255	0.4876	0.8032	0.4615	0.7459	0.6371	0.7364	0.2605	0.3207	0.2945	0.2	0.9232	0.72	0.4425	0.4	0.993	0.08	0.8875	0.8	0.5931
Gen9_Mut0_ID6	1271	2	1271	454	1271	1964.8	566	33.7147	Furrowed_Dry_Crop_1.png	1867.0841	486.7621	none	95.7778	0	0	Gen6_Mut0_ID0	Gen7_Mut0_ID8	-	0.546	0.0812	0.3699	0.7304	0.3886	0.4973	0.24	0.32	0.96	0.3753	0.3041	0.255	0.2844	0.0305	0.16	0.7224	0.3476	0.964	0.2664	0.3207	0.1834	0.3453	0.4057	0.7981	0.9224	0.3851	0.362	0.7961	0.7257	0.8	0.361
Gen9_Mut0_ID1	1936	3	1936	454	1936	2485.8	1971	12.2074	Furrowed_Dry_Crop_1.png	2418.8196	1916.6979	none	-96.1084	0	0	Gen7_Mut0_ID1	Gen7_Mut0_IDR2	-	0.4	0.08	0.3699	0.1696	0.0798	0.7206	0.2407	0.32	0.2067	0.68	0.48	0.4377	0.5076	0.1793	0.32	0.72	0.9137	0.1026	0.32	0.7487	0.04	0.3867	0.6413	0.44	0.0199	0.1221	0.1173	0.1727	0.32	0.1268	0.093
Gen9_Mut0_ID11	2763	4	2763	353	2763	583.8	1984	12.4232	Furrowed_Dry_Crop_0.png	529.7043	1916.8141	horizontal	-169.5625	0	0	Gen8_Mut0_IDR4	Gen7_Mut0_IDR2	-	0.68	0.68	0.0819	0.075	0.0836	0.6216	0.24	0.32	0.652	0.918	0.4015	0.3692	0.5076	0.52	0.32	0.1963	0.6371	0.68	0.2084	0.2943	0.0239	0.1275	0.8591	0.44	0.0199	0.1259	0.1173	0.139	0.68	0.4126	0.6
Gen8_Mut0_IDR3	353	1	353	353	731	1543.8	1017	34.1188	Furrowed_Dry_Crop_0.png	1445.0748	961.7084	none	27.7488	0	0	Gen1_Mut0_ID10	Gen3_Mut0_IDR1	-	0.4	0.6547	0.96	0.72	0.64	0.48	0.16	0.08	0.8858	0.7208	0.52	0.28	0.12	0.4204	0.3366	0.7204	0.6517	1	0.3357	0.68	0.3007	0.56	0.1048	0.44	0.4623	0.52	0.48	0.6606	0.993	0.56	0.12
Gen6_Mut0_ID0	2121	3	2121	353	2121	1939.8	1494	18.3541	Furrowed_Dry_Crop_0.png	1891.6209	1428.6035	none	168.6436	0	0	Gen5_Mut0_IDR2	Gen5_Mut0_ID11	-	0.5486	0.2093	0.3699	0.7214	0.3886	0.7178	0.24	0.32	0.96	0.3753	0.5165	0.255	0.36	0.5423	0.16	0.7224	0.3476	0.96	0.76	0.76	0.5709	0.2	0.4	0.1637	0.5876	0.4	0.2132	0.8091	0.7802	0.8	0.3608
Gen8_Mut0_IDR4	1291	2	1291	353	1291	2537.8	487	95.4169	Furrowed_Dry_Crop_0.png	2387.6429	466.3898	horizontal	77.1653	0	0	Gen3_Mut0_ID9	Gen4_Mut0_ID1	-	0.68	0.64	0.0819	0.1664	0.0798	0.6216	0.7728	0.8849	0.92	0.96	0.48	0.2253	0.5076	0.544	0.8513	0.1963	0.6371	0.08	0.1912	0.2943	0.4131	0.3954	0.92	0.7578	0.4535	0.3387	0.993	0.84	0.32	0.4126	0.6
Gen8_Mut0_ID5	2860	4	2860	332	2860	588.8	1982	13.7793	Furrowed_Wet_Crop_0.png	515.3039	1903.6288	horizontal	98.6134	0	0	Gen6_Mut0_ID2	Gen7_Mut0_ID4	-	0.0819	0.1929	0.8841	0.2253	0.4179	0.7304	0.96	0.6168	0.2044	0.68	0.4511	0.32	0.52	0.3782	0.2744	0.7248	0.68	0.3591	0.92	0.009	0	0.3073	0.4028	0.2045	0.57	0.3828	0.2132	0.8393	0.0902	0.4038	0.1855
Gen9_Mut0_IDR1	332	1	332	332	741	1599.8	521	82.7184	Furrowed_Wet_Crop_0.png	1462.7241	497.6436	horizontal	128.3488	0	0	Gen4_Mut0_ID0	Gen4_Mut0_ID11	-	0.4179	0.7783	0.5544	0.72	0.7601	0.1681	0.24	0.3608	0.4277	0.68	0.5224	0.52	0.273	0.16	0.0386	0.88	0.9489	0.1028	0.3565	0.74	9.00E-04	0.2	0.518	0.1341	0.4524	0.555	0.2	0.48	0.813	0.5624	0.6183
Gen9_Mut0_ID9	1542	2	1542	332	1542	1968.8	1064	24.4895	Furrowed_Wet_Crop_0.png	1921.7456	982.6136	horizontal	-53.619	0	0	Gen8_Mut0_ID5	Gen7_Mut0_IDR1	-	0.0819	0.1929	0.8841	0.72	0.4179	0.7304	0.24	0.5699	0.2044	0.68	0.4511	0.32	0.12	0.52	0.2744	0.88	0.3217	0.3591	0.8756	0.009	8.00E-04	0.3025	0.4028	0.4454	0.4437	0.52	0.1572	0.8492	0.0902	0.4038	0.1855
Gen8_Mut0_ID3	2219	3	2219	332	2219	2443.8	1478	26.6095	Furrowed_Wet_Crop_0.png	2384.1701	1437.2073	horizontal	16.6768	0	0	Gen6_Mut0_ID1	Gen6_Mut0_ID0	-	0.4386	0.2093	0.4701	0.7214	0.1101	0.7178	0.2293	0.32	0.9661	0.6655	0.5165	0.2512	0.1614	0.5423	0.16	0.7408	0.3476	0.5907	0.8272	0.7462	0.5827	0.2	0.479	0.1637	0.5876	0.4985	0.2132	0.815	0.6943	0.56	0.7714
Gen9_Mut0_ID7	306	1	306	306	779	505.8	1031	44.9741	Furrowed_Wet_Crop_1.png	484.1111	968.3249	horizontal	-56.2159	0	0	Gen7_Mut0_ID8	Gen6_Mut0_ID0	-	0.548	0.2093	0.5544	0.9631	0.6957	0.7178	0.5839	0.1948	0.96	0.3556	0.5165	0.255	0.36	0.5423	0.47	0.7224	0.6371	0.8308	0.76	0.76	0.5452	0.2	0.3943	0.1635	0.5876	0.8149	0.2132	0.893	0.9769	0.8	0.3618
Gen8_Mut0_ID10	2539	4	2539	306	2539	1557.8	2429	39.4495	Furrowed_Wet_Crop_1.png	1452.8028	2371.116	none	-69.38	0	0	Gen7_Mut0_ID1	Gen3_Mut0_ID9	-	0.688	0.48	0.84	0.1251	0.0798	0.8156	0.6006	0.32	0.6376	0.4393	0.48	0.4204	0.5076	0.8032	0.3475	0.759	0.6575	0.92	0.1912	0.6985	0.04	0.5264	0.92	0.7578	0.3975	0.36	0.9756	0.379	0.349	0.8426	0.5955
Gen9_Mut0_IDR0	1406	2	1406	306	1406	1953.8	1047	24.8621	Furrowed_Wet_Crop_1.png	1912.0067	983.2756	horizontal	24.5709	0	0	Gen5_Mut0_ID11	Gen6_Mut0_ID2	-	0.0819	0.1929	0.8842	0.2253	0.1444	0.7304	0.96	0.6168	0.8278	0.68	0.52	0.2704	0.52	0.5266	0.2744	0.72	0.6136	0.9267	0.92	0.009	0	0.3885	0.4028	0.2045	0.57	0.393	0.2132	0.8393	0.6275	0.4014	0.1872
Gen9_Mut0_ID0	1932	3	1932	306	1932	2454.8	577	23.091	Furrowed_Wet_Crop_1.png	2373.205	493.0261	horizontal	37.519	0	0	Gen7_Mut0_IDR2	Gen7_Mut0_ID1	-	0.6766	0.68	0.4668	0.2	0.64	0.7257	0.7721	0.32	0.5845	0.4428	0.4	0.1568	0.6759	0.5091	0.0439	0.7429	0.9248	0.68	0.1912	0.6931	0	0.1255	0.0936	0.7578	0.2692	0.56	0.8806	0.4421	0.68	0.8426	0.6523
Gen8_Mut0_ID10	1476	2	1476	95	1476	474.8	1984	90.6033	Furrowed_Wet_Crop_1.png	494.9549	1891.0447	none	-149.2869	0	0	Gen7_Mut0_ID1	Gen3_Mut0_ID9	-	0.688	0.48	0.84	0.1251	0.0798	0.8156	0.6006	0.32	0.6376	0.4393	0.48	0.4204	0.5076	0.8032	0.3475	0.759	0.6575	0.92	0.1912	0.6985	0.04	0.5264	0.92	0.7578	0.3975	0.36	0.9756	0.379	0.349	0.8426	0.5955
Gen7_Mut0_ID1	861	1	861	95	861	1085.8	1024	48.8053	Furrowed_Wet_Crop_1.png	973.8643	939.68	none	-73.6194	0	0	Gen5_Mut0_ID6	Gen6_Mut0_ID11	-	0.6766	0.08	0.3699	0.1696	0.0798	0.7206	0.7728	0.32	0.2081	0.4428	0.48	0.2253	0.5076	0.1687	0.0439	0.7429	0.9249	0.1026	0.1912	0.7487	0.04	0.3867	0.6413	0.7578	0.2692	0.56	0.8806	0.48	0.32	0.8426	0.6523
Gen7_Mut0_ID8	2112	3	2112	95	2112	1478.8	1507	20.8043	Furrowed_Wet_Crop_1.png	1425.1203	1456.8848	none	138.7568	0	0	Gen6_Mut0_ID0	Gen5_Mut0_ID3	-	0.5452	0.0812	0.5544	0.9718	0.6957	0.4973	0.5839	0.1948	0.96	0.3556	0.3041	0.255	0.2844	0.0305	0.47	0.7224	0.6371	0.8348	0.2664	0.3207	0.5709	0.2	0.4	0.1623	0.4442	0.4	0.28	0.8091	0.9224	0.8	0.362
Gen8_Mut0_ID3	2778	4	2778	95	2778	2481.8	979	51.7637	Furrowed_Wet_Crop_1.png	2390.3576	957.8581	horizontal	37.8525	0	0	Gen6_Mut0_ID1	Gen6_Mut0_ID0	-	0.4386	0.2093	0.4701	0.7214	0.1101	0.7178	0.2293	0.32	0.9661	0.6655	0.5165	0.2512	0.1614	0.5423	0.16	0.7408	0.3476	0.5907	0.8272	0.7462	0.5827	0.2	0.479	0.1637	0.5876	0.4985	0.2132	0.815	0.6943	0.56	0.7714
Gen10_Mut0_IDR1	317	1	317	317	736	552.8	1525	18.2831	Furrowed_Dry_Crop_0.png	479.1544	1475.329	none	-13.5282	0	0	Gen3_Mut0_ID9	Gen4_Mut0_ID1	-	0.68	0.64	0.0819	0.1664	0.0798	0.6216	0.7728	0.8849	0.92	0.96	0.48	0.2253	0.5076	0.544	0.8513	0.1963	0.6371	0.08	0.1912	0.2943	0.4131	0.3954	0.92	0.7578	0.4535	0.3387	0.993	0.84	0.32	0.4126	0.6
Gen9_Mut0_ID11	2222	3	2222	317	2222	1031.8	2452	39.0133	Furrowed_Dry_Crop_0.png	952.1073	2348.785	horizontal	151.6745	0	0	Gen8_Mut0_IDR4	Gen7_Mut0_IDR2	-	0.68	0.68	0.0819	0.075	0.0836	0.6216	0.24	0.32	0.652	0.918	0.4015	0.3692	0.5076	0.52	0.32	0.1963	0.6371	0.68	0.2084	0.2943	0.0239	0.1275	0.8591	0.44	0.0199	0.1259	0.1173	0.139	0.68	0.4126	0.6
Gen9_Mut0_ID0	1406	2	1406	317	1406	1516.8	532	6.6273	Furrowed_Dry_Crop_0.png	1451.7306	471.971	none	88.2374	0	0	Gen7_Mut0_IDR2	Gen7_Mut0_ID1	-	0.6766	0.68	0.4668	0.2	0.64	0.7257	0.7721	0.32	0.5845	0.4428	0.4	0.1568	0.6759	0.5091	0.0439	0.7429	0.9248	0.68	0.1912	0.6931	0	0.1255	0.0936	0.7578	0.2692	0.56	0.8806	0.4421	0.68	0.8426	0.6523
Gen10_Mut0_ID9	3114	4	3114	317	3114	2478.8	2447	46.3089	Furrowed_Dry_Crop_0.png	2366.2178	2385.0774	horizontal	-92.8259	0	0	Gen7_Mut0_ID8	Gen9_Mut0_ID8	-	0.4	0.152	0.565	0.2253	0.6888	0.4813	0.5839	0.1948	0.8654	0.68	0.3191	0.28	0.5591	0.0276	0.1357	0.7224	0.6371	0.1066	0.366	0.3207	0.5709	0.2	0.4	0.7423	0.449	0.4	0.3292	0.927	0.9095	0.6116	0.5262
Gen10_Mut0_ID7	898	1	898	45	898	1042.8	561	9.5434	Furrowed_Wet_Crop_0.png	973.355	485.4224	horizontal	-33.0806	0	0	Gen7_Mut0_ID7	Gen7_Mut0_ID1	-	0.6766	0.6454	1	0.1696	0.7441	0.6331	0.193	0.8	0.8858	0.0914	0.48	0.2451	0.12	0.3772	0.0439	0.7429	0.8935	0.1026	0.1959	0.7487	0.3059	0.3661	0.2884	0.3417	0.2766	0.52	0.8806	0.48	0.84	0.8451	0.7136
Gen10_Mut0_ID0	1497	2	1497	45	1497	1545.8	1979	36.4447	Furrowed_Wet_Crop_0.png	1445.962	1897.7761	horizontal	-68.3693	0	0	Gen7_Mut0_IDR1	Gen8_Mut0_ID3	-	0.4386	0.68	0.5811	0.7214	0.64	0.84	0.24	0.3841	0.9581	0.6655	0.52	0.2559	0.1284	0.5418	0.16	0.88	0.3217	0.1066	0.8272	0.7448	9.00E-04	0.2	0.1233	0.1637	0.4405	0.5133	0.3282	0.9566	0.7116	0.56	0.6989
Gen10_Mut0_ID5	2042	3	2042	45	2042	1986.8	2443	24.0549	Furrowed_Wet_Crop_0.png	1896.4852	2373.1101	horizontal	-172.2938	0	0	Gen9_Mut0_ID0	Gen9_Mut0_ID11	-	0.6766	0.68	0.0819	0.2	0.64	0.7049	0.7721	0.32	0.559	0.4381	0.4	0.3476	0.5076	0.5182	0.0439	0.7429	0.9248	0.68	0.1912	0.2943	0.0239	0.1255	0.8591	0.4725	1	0.1259	0.7401	0.4421	0.6492	0.8426	0.6449
Gen10_Mut0_ID1	2513	4	2513	45	2513	2481.8	2011	27.9012	Furrowed_Wet_Crop_0.png	2390.6335	1931.4601	none	99.9779	0	0	Gen8_Mut0_ID3	Gen7_Mut0_IDR1	-	0.4	0.2093	0.7568	0.72	0.1101	0.7178	0.2293	0.32	0.9661	0.68	0.5165	0.2761	0.1547	0.5205	0.1357	0.7408	0.3476	0.5907	0.32	0.6814	0.5827	0.56	0.479	0.4454	0.5876	0.5031	0.1582	0.7202	0.6943	0.56	0.5858
Gen10_Mut0_ID6	356	1	356	356	813	467.8	548	64.5838	Furrowed_Dry_Crop_1.png	465.4296	473.8536	horizontal	85.4349	0	0	Gen7_Mut0_ID1	Gen7_Mut0_ID7	-	0.1618	0.1131	0.3172	0.96	0.0954	0.7206	0.7379	0.32	0.2081	0.4428	0.16	0.2253	0.5076	0.224	0.0778	0.6507	0.7341	1	0.8752	0.7021	0.04	0.4034	0.6413	0.7577	0.4546	0.56	0.04	0.27	0.32	0.8426	0.6453
Gen6_Mut0_ID0	2138	3	2138	356	2138	1496.8	2454	26.0282	Furrowed_Dry_Crop_1.png	1414.1135	2407.8829	none	148.5934	0	0	Gen5_Mut0_IDR2	Gen5_Mut0_ID11	-	0.5486	0.2093	0.3699	0.7214	0.3886	0.7178	0.24	0.32	0.96	0.3753	0.5165	0.255	0.36	0.5423	0.16	0.7224	0.3476	0.96	0.76	0.76	0.5709	0.2	0.4	0.1637	0.5876	0.4	0.2132	0.8091	0.7802	0.8	0.3608
Gen7_Mut0_IDR1	1539	2	1539	356	1539	1988.8	1917	59.0306	Furrowed_Dry_Crop_1.png	1898.7011	1904.6083	horizontal	45.4981	0	0	Gen4_Mut0_ID11	Gen3_Mut0_IDR1	-	0.4	0.68	0.8339	0.72	0.64	0.84	0.24	0.3841	0.9581	0.68	0.52	0.28	0.12	0.52	0.1357	0.88	0.3217	0.1066	0.32	0.68	9.00E-04	0.56	0.1233	0.4454	0.4405	0.52	0.2732	0.9509	0.7116	0.56	0.5356
Gen8_Mut0_ID5	2724	4	2724	356	2724	2449.8	2454	24.1261	Furrowed_Dry_Crop_1.png	2363.5985	2401.4254	none	172.3124	0	0	Gen6_Mut0_ID2	Gen7_Mut0_ID4	-	0.0819	0.1929	0.8841	0.2253	0.4179	0.7304	0.96	0.6168	0.2044	0.68	0.4511	0.32	0.52	0.3782	0.2744	0.7248	0.68	0.3591	0.92	0.009	0	0.3073	0.4028	0.2045	0.57	0.3828	0.2132	0.8393	0.0902	0.4038	0.1855
Gen10_Mut0_ID4	1369	2	1369	350	1369	1049.8	1968	35.2565	Furrowed_Wet_Crop_2.png	948.4818	1907.0422	horizontal	-72.9203	0	0	Gen9_Mut0_ID11	Gen9_Mut0_ID0	-	0.68	0.68	0.4668	0.075	0.0836	0.6503	0.24	0.32	0.6775	0.9227	0.4015	0.1812	0.6759	0.5114	0.32	0.1963	0.6371	0.68	0.2084	0.6931	0	0.1275	0.0936	0.721	1	0.56	0.303	0.139	0.7052	0.4126	0.6089
Gen9_Mut0_ID8	350	1	350	350	762	1490.8	1474	3.2336	Furrowed_Wet_Crop_2.png	1426.2344	1410.0912	none	67.2723	0	0	Gen7_Mut0_IDR1	Gen8_Mut0_ID5	-	0.4	0.68	0.8339	0.2253	0.64	0.84	0.96	0.4491	0.9581	0.68	0.52	0.28	0.52	0.3782	0.1357	0.7248	0.68	0.1066	0.3683	0.68	0.7423	0.7423	0.7423	0.7423	0.5667	0.3828	0.3292	0.94	0.7116	0.56	0.5356
Gen10_Mut0_ID2	2149	3	2149	350	2149	2020.8	1017	22.4866	Furrowed_Wet_Crop_2.png	1931.8348	951.48	horizontal	-18.282	0	0	Gen8_Mut0_ID5	Gen9_Mut0_ID1	-	0.4	0.0947	0.8841	0.2253	0.4201	0.73	0.96	0.6168	0.2067	0.68	0.4545	0.3297	0.52	0.3782	0.3115	0.7206	0.5907	0.1092	0.92	0.009	0.0031	0.3867	0.6413	0.3763	0.5334	0.3828	0.1351	0.1727	0.3461	0.4038	0.1855
Gen10_Mut0_ID3	2616	4	2616	350	2616	2449.8	601	41.1613	Furrowed_Wet_Crop_2.png	2370.7314	495.3046	none	94.2062	0	0	Gen9_Mut0_ID1	Gen8_Mut0_ID5	-	0.0819	0.1801	0.3699	0.1696	0.0776	0.721	0.2407	0.32	0.2044	0.68	0.477	0.4288	0.5076	0.1793	0.2813	0.7243	1	0.3526	0.32	0.7487	0.0371	0.3073	0.4028	0.251	0.054	0.1221	0.1987	0.8393	0.0641	0.1268	0.093
Gen10_Mut0_ID8	360	1	360	360	931	604.8	1042	52.1831	Furrowed_Dry_Crop_2.png	490.5819	954.38	horizontal	176.4615	0	0	Gen9_Mut0_ID8	Gen7_Mut0_ID8	-	0.5452	0.598	0.8228	0.9718	0.6481	0.856	0.96	0.4491	0.9954	0.3556	0.5038	0.255	0.2453	0.3811	0.47	0.7248	0.68	0.8348	0.2687	0.68	0.7423	0.7423	0.7423	0.1623	0.5617	0.3828	0.28	0.8238	0.7254	0.7249	0.372
Gen9_Mut0_ID1	2290	3	2290	360	2290	1029.8	1483	28.8123	Furrowed_Dry_Crop_2.png	934.5755	1414.2528	horizontal	-46.8739	0	0	Gen7_Mut0_ID1	Gen7_Mut0_IDR2	-	0.4	0.08	0.3699	0.1696	0.0798	0.7206	0.2407	0.32	0.2067	0.68	0.48	0.4377	0.5076	0.1793	0.32	0.72	0.9137	0.1026	0.32	0.7487	0.04	0.3867	0.6413	0.44	0.0199	0.1221	0.1173	0.1727	0.32	0.1268	0.093
Gen10_Mut0_ID11	1480	2	1480	360	1480	1530.8	536	43.0754	Furrowed_Dry_Crop_2.png	1437.4078	503.1496	none	-174.0391	0	0	Gen8_Mut0_ID10	Gen7_Mut0_IDR1	-	0.688	0.6615	0.8339	0.1569	0.0798	0.8156	0.5703	0.3841	0.9548	0.6813	0.48	0.4204	0.5358	0.8032	0.1696	0.759	0.6575	0.2398	0.32	0.6985	0.0049	0.56	0.2348	0.8475	0.4455	0.52	0.9756	0.8648	0.7116	0.5611	0.5356
Gen7_Mut0_ID7	2943	4	2943	360	2943	2425.8	2447	33.4388	Furrowed_Dry_Crop_2.png	2384.2394	2402.7751	horizontal	-86.2029	0	0	Gen6_Mut0_IDR1	Gen6_Mut0_IDR0	-	0.1618	0.6766	0.9636	0.96	0.7593	0.6331	0.16	0.0914	0.8858	0.16	0.8	0.2451	0.12	0.4204	0.0778	0.6507	0.6965	1	0.88	0.7021	0.307	0.9498	0.1245	0.68	0.4623	0.52	0.04	0.27	0.84	0.8451	0.7066
Gen11_Mut0_ID7	402	1	402	402	866	617.8	1071	62.4369	Furrowed_Wet_Crop_1.png	496.6321	974.3372	none	91.0892	0	0	Gen10_Mut0_ID1	Gen8_Mut0_ID5	-	0.4	0.2093	0.7568	0.2253	0.1101	0.7293	0.96	0.5576	0.1986	0.6954	0.4625	0.2761	0.52	0.3886	0.2744	0.7259	0.7425	0.3591	0.92	0.009	0	0.3073	0.479	0.2414	0.5716	0.3828	0.2043	0.8393	0.6943	0.5287	0.1203
Gen11_Mut0_ID11	1349	2	1349	402	1349	1053.8	606	32.3595	Furrowed_Wet_Crop_1.png	970.9687	511.5638	horizontal	-26.9502	0	0	Gen9_Mut0_ID1	Gen10_Mut0_ID9	-	0.4	0.152	0.565	0.2251	0.6888	0.6883	0.5839	0.2041	0.2573	0.68	0.48	0.07	0.7348	0.6441	0.701	0.7282	0.9	0.1066	0.366	0.7453	0.5709	0.3867	0.6413	0.7423	0.4425	0.0169	0.1173	0.1727	0.32	0.6116	0.5262
Gen11_Mut0_ID6	1957	3	1957	402	1957	1563.8	1035	66.7801	Furrowed_Wet_Crop_1.png	1430.5233	969.1771	horizontal	-79.2441	0	0	Gen8_Mut0_ID5	Gen10_Mut0_ID1	-	0.0819	0.1929	0.8841	0.72	0.4179	0.719	0.2293	0.5951	0.5752	0.8389	0.5018	0.32	0.1547	0.5023	0.1357	0.7396	0.2851	0.5907	0.32	0.6814	0.5827	0.56	0.4028	0.3999	0.5859	0.5031	0.1694	0.7202	0.0902	0.4472	0.651
Gen8_Mut0_ID3	2524	4	2524	402	2524	2427.8	527	3.8095	Furrowed_Wet_Crop_1.png	2361.3395	464.3093	none	-65.4035	0	0	Gen6_Mut0_ID1	Gen6_Mut0_ID0	-	0.4386	0.2093	0.4701	0.7214	0.1101	0.7178	0.2293	0.32	0.9661	0.6655	0.5165	0.2512	0.1614	0.5423	0.16	0.7408	0.3476	0.5907	0.8272	0.7462	0.5827	0.2	0.479	0.1637	0.5876	0.4985	0.2132	0.815	0.6943	0.56	0.7714
Gen9_Mut0_ID1	2886	4	2886	404	2886	1040.8	2461	14.7371	Furrowed_Dry_Crop_2.png	968.3311	2381.0258	none	-56.1979	0	0	Gen7_Mut0_ID1	Gen7_Mut0_IDR2	-	0.4	0.08	0.3699	0.1696	0.0798	0.7206	0.2407	0.32	0.2067	0.68	0.48	0.4377	0.5076	0.1793	0.32	0.72	0.9137	0.1026	0.32	0.7487	0.04	0.3867	0.6413	0.44	0.0199	0.1221	0.1173	0.1727	0.32	0.1268	0.093
Gen10_Mut0_ID3	1075	1	1075	404	1075	1447.8	566	42.2566	Furrowed_Dry_Crop_2.png	1413.2871	471.8876	none	-78.9974	0	0	Gen9_Mut0_ID1	Gen8_Mut0_ID5	-	0.0819	0.1801	0.3699	0.1696	0.0776	0.721	0.2407	0.32	0.2044	0.68	0.477	0.4288	0.5076	0.1793	0.2813	0.7243	1	0.3526	0.32	0.7487	0.0371	0.3073	0.4028	0.251	0.054	0.1221	0.1987	0.8393	0.0641	0.1268	0.093
Gen11_Mut0_ID1	1542	2	1542	404	1542	2004.8	1042	38.1327	Furrowed_Dry_Crop_2.png	1909.6691	950.3131	none	163.6561	0	0	Gen6_Mut0_ID0	Gen10_Mut0_ID9	-	0.5165	0.2093	0.3699	0.7214	0.6888	0.7178	0.5839	0.1948	0.8859	0.6781	0.3191	0.255	0.36	0.0276	0.1549	0.7224	0.3476	0.96	0.366	0.76	0.5709	0.0732	0.3804	0.1637	0.5609	0.4	0.316	0.927	0.9095	0.6116	0.5262
Gen10_Mut0_ID1	2286	3	2286	404	2286	2452.8	2467	22.2111	Furrowed_Dry_Crop_2.png	2383.3458	2378.4863	horizontal	120.8411	0	0	Gen8_Mut0_ID3	Gen7_Mut0_IDR1	-	0.4	0.2093	0.7568	0.72	0.1101	0.7178	0.2293	0.32	0.9661	0.68	0.5165	0.2761	0.1547	0.5205	0.1357	0.7408	0.3476	0.5907	0.32	0.6814	0.5827	0.56	0.479	0.4454	0.5876	0.5031	0.1582	0.7202	0.6943	0.56	0.5858
Gen10_Mut0_ID9	836	1	836	129	836	519.8	1456	35.1398	Furrowed_Dry_Crop_0.png	482.3316	1409.2982	none	-30.2463	0	0	Gen7_Mut0_ID8	Gen9_Mut0_ID8	-	0.4	0.152	0.565	0.2253	0.6888	0.4813	0.5839	0.1948	0.8654	0.68	0.3191	0.28	0.5591	0.0276	0.1357	0.7224	0.6371	0.1066	0.366	0.3207	0.5709	0.2	0.4	0.7423	0.449	0.4	0.3292	0.927	0.9095	0.6116	0.5262
Gen11_Mut0_ID4	1410	2	1410	129	1410	1031.8	550	19.2687	Furrowed_Dry_Crop_0.png	953.4225	498.6726	none	-28.086	0	0	Gen8_Mut0_ID3	Gen9_Mut0_ID1	-	0.4	0.1825	0.4597	0.1696	0.1101	0.7178	0.2293	0.32	0.2067	0.6684	0.4813	0.4377	0.1614	0.1793	0.32	0.7211	0.3476	0.1026	0.32	0.7487	0.5166	0.2	0.7884	0.177	0.5876	0.4985	0.2107	0.8281	0.6943	0.4884	0.0923
Gen11_Mut0_ID5	2049	3	2049	129	2049	2035.8	1015	23.5036	Furrowed_Dry_Crop_0.png	1945.984	951.4634	none	65.6746	0	0	Gen9_Mut0_ID1	Gen8_Mut0_ID3	-	0.4386	0.1012	0.3792	0.7214	0.0798	0.7206	0.2407	0.32	0.9661	0.6777	0.5152	0.2512	0.5076	0.5423	0.16	0.7398	0.9137	0.5907	0.8272	0.7462	0.5827	0.6738	0.4798	0.6851	0.0199	0.1221	0.1197	0.1596	0.32	0.1865	0.7721
Gen11_Mut0_ID3	2731	4	2731	129	2731	2465.8	2420	20.2155	Furrowed_Dry_Crop_0.png	2379.7312	2358.5725	horizontal	-8.3084	0	0	Gen10_Mut0_ID2	Gen7_Mut0_ID7	-	0.3839	0.6766	0.8841	0.2253	0.7414	0.73	0.96	0.6168	0.2974	0.5914	0.8	0.3297	0.12	0.4204	0.112	0.7174	0.5907	1	0.92	0.009	0.0222	0.3867	0.1245	0.68	0.5377	0.52	0.1351	0.1786	0.84	0.4685	0.2295
Gen7_Mut0_ID7	1408	2	1408	226	1408	615.8	1503	53.6183	Furrowed_Wet_Crop_2.png	497.6262	1450.8085	horizontal	70.2689	0	0	Gen6_Mut0_IDR1	Gen6_Mut0_IDR0	-	0.1618	0.6766	0.9636	0.96	0.7593	0.6331	0.16	0.0914	0.8858	0.16	0.8	0.2451	0.12	0.4204	0.0778	0.6507	0.6965	1	0.88	0.7021	0.307	0.9498	0.1245	0.68	0.4623	0.52	0.04	0.27	0.84	0.8451	0.7066
Gen10_Mut0_ID5	226	1	226	226	715	1047.8	525	29.8893	Furrowed_Wet_Crop_2.png	951.9467	452.8646	none	-105.2792	0	0	Gen9_Mut0_ID0	Gen9_Mut0_ID11	-	0.6766	0.68	0.0819	0.2	0.64	0.7049	0.7721	0.32	0.559	0.4381	0.4	0.3476	0.5076	0.5182	0.0439	0.7429	0.9248	0.68	0.1912	0.2943	0.0239	0.1255	0.8591	0.4725	1	0.1259	0.7401	0.4421	0.6492	0.8426	0.6449
Gen11_Mut0_ID10	2883	4	2883	226	2883	1986.8	2431	23.5785	Furrowed_Wet_Crop_2.png	1900.5018	2377.3053	horizontal	-24.6076	0	0	Gen10_Mut0_ID9	Gen9_Mut0_ID1	-	0.4	0.08	0.3699	0.1696	0.0798	0.5198	0.2407	0.3099	0.8101	0.68	0.3191	0.4377	0.5591	0.0276	0.3091	0.7202	0.6516	0.1026	0.8645	0.3241	0.04	0.2	0.4	0.44	0.0265	0.5052	0.3292	0.927	0.9095	0.1268	0.093
Gen11_Mut0_ID2	2331	3	2331	226	2331	2492.8	1501	55.4286	Furrowed_Wet_Crop_2.png	2371.4475	1426.5295	horizontal	91.2994	0	0	Gen7_Mut0_ID7	Gen10_Mut0_ID2	-	0.1792	0.0947	0.9636	0.96	0.4402	0.6331	0.16	0.0914	0.778	0.2733	0.4545	0.2451	0.52	0.3782	0.2698	0.6541	0.6965	0.1092	0.88	0.7021	0.2865	0.9498	0.6413	0.3763	0.458	0.3828	0.04	0.2636	0.3461	0.7664	0.6581
Gen11_Mut0_IDR2	1049	1	1049	45	1049	577.8	536	5.6825	Furrowed_Dry_Crop_1.png	505.7721	468.1836	horizontal	-76.4775	0	0	Gen7_Mut0_IDR1	Gen8_Mut0_ID5	-	0.4	0.68	0.8339	0.2253	0.64	0.84	0.96	0.4491	0.9581	0.68	0.52	0.28	0.52	0.3782	0.1357	0.7248	0.68	0.1066	0.3683	0.68	0.7423	0.7423	0.7423	0.7423	0.5667	0.3828	0.3292	0.94	0.7116	0.56	0.5356
Gen6_Mut0_ID0	2987	4	2987	45	2987	1505.8	2416	18.4655	Furrowed_Dry_Crop_1.png	1431.2622	2366.1244	none	84.3473	0	0	Gen5_Mut0_IDR2	Gen5_Mut0_ID11	-	0.5486	0.2093	0.3699	0.7214	0.3886	0.7178	0.24	0.32	0.96	0.3753	0.5165	0.255	0.36	0.5423	0.16	0.7224	0.3476	0.96	0.76	0.76	0.5709	0.2	0.4	0.1637	0.5876	0.4	0.2132	0.8091	0.7802	0.8	0.3608
Gen11_Mut0_IDR1	2420	3	2420	45	2420	1964.8	1966	2.5164	Furrowed_Dry_Crop_1.png	1900.7133	1900.2129	none	60.4118	0	0	Gen5_Mut0_ID6	Gen6_Mut0_ID11	-	0.6766	0.08	0.3699	0.1696	0.0798	0.7206	0.7728	0.32	0.2081	0.4428	0.48	0.2253	0.5076	0.1687	0.0439	0.7429	0.9249	0.1026	0.1912	0.7487	0.04	0.3867	0.6413	0.7578	0.2692	0.56	0.8806	0.48	0.32	0.8426	0.6523
Gen7_Mut0_ID8	1739	2	1739	45	1739	2467.8	993	33.9002	Furrowed_Dry_Crop_1.png	2376.6109	949.7309	none	83.3576	0	0	Gen6_Mut0_ID0	Gen5_Mut0_ID3	-	0.5452	0.0812	0.5544	0.9718	0.6957	0.4973	0.5839	0.1948	0.96	0.3556	0.3041	0.255	0.2844	0.0305	0.47	0.7224	0.6371	0.8348	0.2664	0.3207	0.5709	0.2	0.4	0.1623	0.4442	0.4	0.28	0.8091	0.9224	0.8	0.362
Gen10_Mut0_ID2	2933	4	2933	138	2933	579.8	2461	17.7434	Furrowed_Wet_Crop_0.png	501.2635	2381.4634	none	173.3873	0	0	Gen8_Mut0_ID5	Gen9_Mut0_ID1	-	0.4	0.0947	0.8841	0.2253	0.4201	0.73	0.96	0.6168	0.2067	0.68	0.4545	0.3297	0.52	0.3782	0.3115	0.7206	0.5907	0.1092	0.92	0.009	0.0031	0.3867	0.6413	0.3763	0.5334	0.3828	0.1351	0.1727	0.3461	0.4038	0.1855
Gen11_Mut0_ID0	829	1	829	138	829	1496.8	1465	35.4694	Furrowed_Wet_Crop_0.png	1441.6421	1432.1071	horizontal	-93.9588	0	0	Gen10_Mut0_ID9	Gen6_Mut0_ID0	-	0.447	0.152	0.565	0.2253	0.3886	0.4813	0.24	0.32	0.9301	0.3772	0.5165	0.28	0.5591	0.5423	0.143	0.7224	0.6371	0.1066	0.76	0.3207	0.5709	0.3261	0.4196	0.7423	0.485	0.4	0.62	0.644	0.6428	0.6436	0.6253
Gen9_Mut0_ID11	2318	3	2318	138	2318	1968.8	2434	17.7175	Furrowed_Wet_Crop_0.png	1901.2459	2385.1861	horizontal	-73.8833	0	0	Gen8_Mut0_IDR4	Gen7_Mut0_IDR2	-	0.68	0.68	0.0819	0.075	0.0836	0.6216	0.24	0.32	0.652	0.918	0.4015	0.3692	0.5076	0.52	0.32	0.1963	0.6371	0.68	0.2084	0.2943	0.0239	0.1275	0.8591	0.44	0.0199	0.1259	0.1173	0.139	0.68	0.4126	0.6
Gen8_Mut0_ID5	1411	2	1411	138	1411	2483.8	1026	28.9151	Furrowed_Wet_Crop_0.png	2390.6559	948.2672	horizontal	-53.2486	0	0	Gen6_Mut0_ID2	Gen7_Mut0_ID4	-	0.0819	0.1929	0.8841	0.2253	0.4179	0.7304	0.96	0.6168	0.2044	0.68	0.4511	0.32	0.52	0.3782	0.2744	0.7248	0.68	0.3591	0.92	0.009	0	0.3073	0.4028	0.2045	0.57	0.3828	0.2132	0.8393	0.0902	0.4038	0.1855
Gen9_Mut0_ID1	2700	4	2700	258	2700	525.8	2458	7.9363	Furrowed_Dry_Crop_2.png	466.9239	2389.2954	none	161.7907	0	0	Gen7_Mut0_ID1	Gen7_Mut0_IDR2	-	0.4	0.08	0.3699	0.1696	0.0798	0.7206	0.2407	0.32	0.2067	0.68	0.48	0.4377	0.5076	0.1793	0.32	0.72	0.9137	0.1026	0.32	0.7487	0.04	0.3867	0.6413	0.44	0.0199	0.1221	0.1173	0.1727	0.32	0.1268	0.093
Gen11_Mut0_ID5	258	1	258	258	652	1507.8	1058	27.6694	Furrowed_Dry_Crop_2.png	1446.6085	964.3446	none	-102.0803	0	0	Gen9_Mut0_ID1	Gen8_Mut0_ID3	-	0.4386	0.1012	0.3792	0.7214	0.0798	0.7206	0.2407	0.32	0.9661	0.6777	0.5152	0.2512	0.5076	0.5423	0.16	0.7398	0.9137	0.5907	0.8272	0.7462	0.5827	0.6738	0.4798	0.6851	0.0199	0.1221	0.1197	0.1596	0.32	0.1865	0.7721
Gen11_Mut0_ID3	1148	2	1148	258	1148	1968.8	583	15.2102	Furrowed_Dry_Crop_2.png	1916.3506	510.6749	horizontal	173.2875	0	0	Gen10_Mut0_ID2	Gen7_Mut0_ID7	-	0.3839	0.6766	0.8841	0.2253	0.7414	0.73	0.96	0.6168	0.2974	0.5914	0.8	0.3297	0.12	0.4204	0.112	0.7174	0.5907	1	0.92	0.009	0.0222	0.3867	0.1245	0.68	0.5377	0.52	0.1351	0.1786	0.84	0.4685	0.2295
Gen11_Mut0_ID2	1874	3	1874	258	1874	2449.8	1995	13.2462	Furrowed_Dry_Crop_2.png	2370.1614	1930.1844	horizontal	40.4209	0	0	Gen7_Mut0_ID7	Gen10_Mut0_ID2	-	0.1792	0.0947	0.9636	0.96	0.4402	0.6331	0.16	0.0914	0.778	0.2733	0.4545	0.2451	0.52	0.3782	0.2698	0.6541	0.6965	0.1092	0.88	0.7021	0.2865	0.9498	0.6413	0.3763	0.458	0.3828	0.04	0.2636	0.3461	0.7664	0.6581
Gen12_Mut0_ID10	353	1	353	353	757	552.8	1029	17.25	Furrowed_Wet_Crop_2.png	486.031	945.2521	horizontal	35.6089	0	0	Gen6_Mut0_ID0	Gen11_Mut0_ID2	-	0.7862	0.8746	0.7756	0.4784	0.3662	0.6331	0.1603	0.2666	0.9528	0.56	0.8413	0.6657	0.1781	0.8431	0.16	0.6578	0.6965	0.9601	0.8682	0.7021	0.2865	0.2686	0.6363	0.3763	0.5876	0.3828	0.2105	0.2636	0.3461	0.7708	0.3608
Gen12_Mut0_ID6	2548	4	2548	353	2548	1002.8	2420	24.3521	Furrowed_Wet_Crop_2.png	958.7379	2362.9641	none	64.8095	0	0	Gen11_Mut0_ID3	Gen11_Mut0_ID5	-	0.4493	0.6766	0.8841	0.237	0.7414	0.7206	0.96	0.328	0.9661	0.6777	0.7714	0.2512	0.12	0.4238	0.16	0.721	0.5907	1	0.8464	0.009	0.0222	0.6738	0.1245	0.68	0.5077	0.52	0.1351	0.1736	0.84	0.1865	0.2388
Gen8_Mut0_ID3	1404	2	1404	353	1404	1977.8	566	22.681	Furrowed_Wet_Crop_2.png	1911.0947	476.8199	horizontal	139.5326	0	0	Gen6_Mut0_ID1	Gen6_Mut0_ID0	-	0.4386	0.2093	0.4701	0.7214	0.1101	0.7178	0.2293	0.32	0.9661	0.6655	0.5165	0.2512	0.1614	0.5423	0.16	0.7408	0.3476	0.5907	0.8272	0.7462	0.5827	0.2	0.479	0.1637	0.5876	0.4985	0.2132	0.815	0.6943	0.56	0.7714
Gen12_Mut0_ID1	1973	3	1973	353	1973	2420.8	1492	10.5637	Furrowed_Wet_Crop_2.png	2353.161	1436.0021	horizontal	-65.7265	0	0	Gen9_Mut0_ID1	Gen6_Mut0_ID0	-	0.2472	0.6602	0.1074	0.7444	0.149	0.279	0.5572	0.6594	0.0235	0.1236	0.7109	0.4227	0.5752	0.914	0.5758	0.2172	0.3895	0.1026	0.32	0.76	0.2502	0.6807	0.4502	0.44	0.5876	0.4	0.1173	0.8091	0.7429	0.1295	0.3608
Gen11_Mut0_IDR1	2402	4	2402	352	2402	532.8	1968	20.2462	Furrowed_Wet_Crop_1.png	485.4636	1908.0321	none	22.3972	0	0	Gen5_Mut0_ID6	Gen6_Mut0_ID11	-	0.6766	0.08	0.3699	0.1696	0.0798	0.7206	0.7728	0.32	0.2081	0.4428	0.48	0.2253	0.5076	0.1687	0.0439	0.7429	0.9249	0.1026	0.1912	0.7487	0.04	0.3867	0.6413	0.7578	0.2692	0.56	0.8806	0.48	0.32	0.8426	0.6523
Gen12_Mut0_IDR1	352	1	352	352	579	1002.8	1026	28.0401	Furrowed_Wet_Crop_1.png	964.2432	961.8296	horizontal	176.7652	0	0	Gen6_Mut0_IDR1	Gen6_Mut0_IDR0	-	0.1618	0.6766	0.9636	0.96	0.7593	0.6331	0.16	0.0914	0.8858	0.16	0.8	0.2451	0.12	0.4204	0.0778	0.6507	0.6965	1	0.88	0.7021	0.307	0.9498	0.1245	0.68	0.4623	0.52	0.04	0.27	0.84	0.8451	0.7066
Gen9_Mut0_ID11	1756	3	1756	352	1756	1447.8	1512	47.9623	Furrowed_Wet_Crop_1.png	1429.2387	1443.996	horizontal	64.5164	0	0	Gen8_Mut0_IDR4	Gen7_Mut0_IDR2	-	0.68	0.68	0.0819	0.075	0.0836	0.6216	0.24	0.32	0.652	0.918	0.4015	0.3692	0.5076	0.52	0.32	0.1963	0.6371	0.68	0.2084	0.2943	0.0239	0.1275	0.8591	0.44	0.0199	0.1259	0.1173	0.139	0.68	0.4126	0.6
Gen12_Mut0_ID11	1168	2	1168	352	1168	2429.8	489	56.2227	Furrowed_Wet_Crop_1.png	2366.1934	478.6482	horizontal	40.2695	0	0	Gen11_Mut0_ID2	Gen6_Mut0_ID0	-	0.3069	0.1147	0.3699	0.96	0.3982	0.7178	0.2397	0.1323	0.7849	0.3753	0.51	0.2541	0.52	0.3818	0.2698	0.7189	0.3476	0.1091	0.7706	0.76	0.5709	0.8875	0.4049	0.1637	0.458	0.4	0.0427	0.8091	0.7802	0.7962	0.6581
Gen11_Mut0_ID10	2072	3	2072	372	2072	1044.8	1478	7.3428	Furrowed_Wet_Crop_0.png	972.9638	1416.544	none	27.2389	0	0	Gen10_Mut0_ID9	Gen9_Mut0_ID1	-	0.4	0.08	0.3699	0.1696	0.0798	0.5198	0.2407	0.3099	0.8101	0.68	0.3191	0.4377	0.5591	0.0276	0.3091	0.7202	0.6516	0.1026	0.8645	0.3241	0.04	0.2	0.4	0.44	0.0265	0.5052	0.3292	0.927	0.9095	0.1268	0.093
Gen11_Mut0_ID6	372	1	372	372	692	1463.8	1042	48.4439	Furrowed_Wet_Crop_0.png	1444.3692	964.0412	none	2.9114	0	0	Gen8_Mut0_ID5	Gen10_Mut0_ID1	-	0.0819	0.1929	0.8841	0.72	0.4179	0.719	0.2293	0.5951	0.5752	0.8389	0.5018	0.32	0.1547	0.5023	0.1357	0.7396	0.2851	0.5907	0.32	0.6814	0.5827	0.56	0.4028	0.3999	0.5859	0.5031	0.1694	0.7202	0.0902	0.4472	0.651
Gen12_Mut0_IDR0	1172	2	1172	372	1172	2065.8	536	94.6577	Furrowed_Wet_Crop_0.png	1906.494	488.1314	none	144.2723	0	0	Gen7_Mut0_ID8	Gen9_Mut0_ID8	-	0.4	0.152	0.565	0.2253	0.6888	0.4813	0.5839	0.1948	0.8654	0.68	0.3191	0.28	0.5591	0.0276	0.1357	0.7224	0.6371	0.1066	0.366	0.3207	0.5709	0.2	0.4	0.7423	0.449	0.4	0.3292	0.927	0.9095	0.6116	0.5262
Gen12_Mut0_ID0	2758	4	2758	372	2758	2449.8	1966	12.1901	Furrowed_Wet_Crop_0.png	2386.6653	1887.7836	none	57.7756	0	0	Gen6_Mut0_ID0	Gen9_Mut0_ID1	-	0.5486	0.08	0.3699	0.1696	0.3886	0.7206	0.2407	0.32	0.2067	0.68	0.48	0.4377	0.5076	0.5423	0.16	0.7125	0.8681	0.96	0.76	0.7487	0.04	0.3867	0.4	0.1637	0.0199	0.1221	0.2132	0.1727	0.3609	0.7973	0.093
Gen6_Mut0_ID0	1374	2	1374	180	1374	579.8	1481	14.8885	Furrowed_Dry_Crop_1.png	520.3228	1427.6281	none	-126.9267	0	0	Gen5_Mut0_IDR2	Gen5_Mut0_ID11	-	0.5486	0.2093	0.3699	0.7214	0.3886	0.7178	0.24	0.32	0.96	0.3753	0.5165	0.255	0.36	0.5423	0.16	0.7224	0.3476	0.96	0.76	0.76	0.5709	0.2	0.4	0.1637	0.5876	0.4	0.2132	0.8091	0.7802	0.8	0.3608
Gen10_Mut0_ID1	180	1	180	180	766	1483.8	581	28.7522	Furrowed_Dry_Crop_1.png	1436.4479	493.0513	horizontal	152.5554	0	0	Gen8_Mut0_ID3	Gen7_Mut0_IDR1	-	0.4	0.2093	0.7568	0.72	0.1101	0.7178	0.2293	0.32	0.9661	0.68	0.5165	0.2761	0.1547	0.5205	0.1357	0.7408	0.3476	0.5907	0.32	0.6814	0.5827	0.56	0.479	0.4454	0.5876	0.5031	0.1582	0.7202	0.6943	0.56	0.5858
Gen12_Mut0_ID5	2078	3	2078	180	2078	1917.8	1997	62.4997	Furrowed_Dry_Crop_1.png	1891.6774	1882.7939	none	58.8821	0	0	Gen11_Mut0_ID6	Gen11_Mut0_ID10	-	0.1485	0.0886	0.8841	0.1696	0.1429	0.719	0.2293	0.6196	0.8101	0.6587	0.5018	0.32	0.1547	0.1195	0.1357	0.7202	0.6516	0.1013	0.8645	0.6814	0.5377	0.2	0.4	0.3999	0.5859	0.5033	0.1694	0.927	0.9095	0.1268	0.093
Gen12_Mut0_ID7	2742	4	2742	180	2742	2427.8	1062	13.7809	Furrowed_Dry_Crop_1.png	2370.8853	985.5988	none	2.4666	0	0	Gen11_Mut0_ID5	Gen11_Mut0_ID3	-	0.3732	0.1012	0.3792	0.71	0.0798	0.73	0.2407	0.609	0.2974	0.5914	0.5409	0.3297	0.5076	0.5394	0.112	0.7368	0.9137	0.5907	0.9048	0.7462	0.5827	0.3867	0.4798	0.6851	0.0481	0.1221	0.1197	0.1633	0.32	0.4685	0.7629
Gen12_Mut0_ID9	2786	4	2786	302	2786	559.8	2474	19.8941	Furrowed_Dry_Crop_0.png	473.7214	2403.9715	horizontal	81.5089	0	0	Gen10_Mut0_ID1	Gen8_Mut0_ID3	-	0.4386	0.2093	0.4954	0.72	0.1046	0.7178	0.2293	0.3161	0.9661	0.68	0.5165	0.2512	0.1547	0.5205	0.16	0.7408	0.3476	0.5907	0.32	0.7462	0.5827	0.2	0.479	0.1739	0.5876	0.5031	0.1582	0.7202	0.6943	0.56	0.5858
Gen12_Mut0_IDR3	1433	2	1433	302	1433	1022.8	1091	34.5501	Furrowed_Dry_Crop_0.png	941.3067	993.3727	horizontal	-160.3127	0	0	Gen9_Mut0_ID1	Gen8_Mut0_ID5	-	0.0819	0.1801	0.3699	0.1696	0.0776	0.721	0.2407	0.32	0.2044	0.68	0.477	0.4288	0.5076	0.1793	0.2813	0.7243	1	0.3526	0.32	0.7487	0.0371	0.3073	0.4028	0.251	0.054	0.1221	0.1987	0.8393	0.0641	0.1268	0.093
Gen12_Mut0_ID3	302	1	302	302	825	1483.8	548	33.6251	Furrowed_Dry_Crop_0.png	1393.2165	504.9655	horizontal	72.341	0	0	Gen9_Mut0_ID11	Gen10_Mut0_ID2	-	0.68	0.68	0.8841	0.2253	0.0836	0.7591	0.24	0.3541	0.2067	0.918	0.4015	0.3312	0.52	0.52	0.3182	0.7206	0.5907	0.68	0.92	0.0202	0.0031	0.3867	0.8591	0.44	0.0199	0.1546	0.1173	0.1707	0.6593	0.4121	0.6
Gen10_Mut0_ID2	2080	3	2080	302	2080	2436.8	1557	36.901	Furrowed_Dry_Crop_0.png	2361.4382	1454.6789	none	-47.5481	0	0	Gen8_Mut0_ID5	Gen9_Mut0_ID1	-	0.4	0.0947	0.8841	0.2253	0.4201	0.73	0.96	0.6168	0.2067	0.68	0.4545	0.3297	0.52	0.3782	0.3115	0.7206	0.5907	0.1092	0.92	0.009	0.0031	0.3867	0.6413	0.3763	0.5334	0.3828	0.1351	0.1727	0.3461	0.4038	0.1855
Gen13_Mut0_ID10	520	1	520	520	987	559.8	554	13.6476	Furrowed_Dry_Crop_1.png	504.0107	479.0419	none	160.4374	0	0	Gen12_Mut0_ID9	Gen11_Mut0_IDR1	-	0.6766	0.0873	0.4954	0.1696	0.0842	0.7178	0.7728	0.3161	0.3274	0.4428	0.48	0.2512	0.5076	0.1747	0.1325	0.7409	0.9249	0.1026	0.2218	0.7462	0.5691	0.3724	0.479	0.1739	0.5477	0.5134	0.8811	0.7202	0.3361	0.56	0.6032
Gen13_Mut0_ID8	2208	3	2208	520	2208	1024.8	1957	22.3622	Furrowed_Dry_Crop_1.png	950.7502	1911.5492	horizontal	-4.8049	0	0	Gen10_Mut0_ID2	Gen11_Mut0_ID10	-	0.4	0.08	0.8841	0.221	0.4201	0.5198	0.2407	0.3099	0.2166	0.68	0.3191	0.4377	0.5591	0.3782	0.1873	0.7205	0.6516	0.1092	0.8765	0.009	0.0129	0.3867	0.6413	0.4414	0.5334	0.3828	0.1351	0.1727	0.3461	0.1347	0.1855
Gen12_Mut0_ID0	1580	2	1580	520	1580	1483.8	1055	22.8069	Furrowed_Dry_Crop_1.png	1406.979	968.1621	none	155.1449	0	0	Gen6_Mut0_ID0	Gen9_Mut0_ID1	-	0.5486	0.08	0.3699	0.1696	0.3886	0.7206	0.2407	0.32	0.2067	0.68	0.48	0.4377	0.5076	0.5423	0.16	0.7125	0.8681	0.96	0.76	0.7487	0.04	0.3867	0.4	0.1637	0.0199	0.1221	0.2132	0.1727	0.3609	0.7973	0.093
Gen13_Mut0_ID5	2763	4	2763	520	2763	2467.8	1472	42.5078	Furrowed_Dry_Crop_1.png	2361.2929	1419.8647	horizontal	90.5398	0	0	Gen12_Mut0_ID1	Gen9_Mut0_ID1	-	0.4	0.5944	0.3699	0.7246	0.149	0.279	0.541	0.6454	0.0192	0.5929	0.48	0.4227	0.4228	0.914	0.5758	0.2172	0.3895	0.1026	0.32	0.76	0.04	0.6807	0.6252	0.44	0.0199	0.1221	0.1173	0.2139	0.7429	0.1268	0.3608
Gen13_Mut0_ID6	373	1	373	373	745	597.8	1474	20.9863	Furrowed_Wet_Crop_2.png	516.7701	1422.6429	horizontal	-122.6083	0	0	Gen11_Mut0_IDR1	Gen11_Mut0_ID2	-	0.1792	0.0919	0.4042	0.1696	0.4234	0.7063	0.7728	0.1354	0.2081	0.2733	0.4545	0.2451	0.52	0.1687	0.2698	0.6629	0.9249	0.1092	0.88	0.7487	0.2865	0.3867	0.6413	0.7578	0.2692	0.3828	0.8807	0.2636	0.3461	0.7272	0.6581
Gen12_Mut0_ID9	1257	2	1257	373	1257	1004.8	1964	22.6971	Furrowed_Wet_Crop_2.png	957.8536	1909.0245	none	85.3386	0	0	Gen10_Mut0_ID1	Gen8_Mut0_ID3	-	0.4386	0.2093	0.4954	0.72	0.1046	0.7178	0.2293	0.3161	0.9661	0.68	0.5165	0.2512	0.1547	0.5205	0.16	0.7408	0.3476	0.5907	0.32	0.7462	0.5827	0.2	0.479	0.1739	0.5876	0.5031	0.1582	0.7202	0.6943	0.56	0.5858
Gen13_Mut0_ID7	1985	3	1985	373	1985	1950.8	1523	26.1051	Furrowed_Wet_Crop_2.png	1904.6446	1440.1422	horizontal	73.1039	0	0	Gen11_Mut0_ID2	Gen11_Mut0_IDR1	-	0.6766	0.0822	0.9313	0.96	0.0958	0.645	0.16	0.2844	0.778	0.4428	0.48	0.2253	0.5076	0.3782	0.0439	0.735	0.6965	0.1026	0.1912	0.7021	0.04	0.9498	0.6413	0.3763	0.458	0.56	0.0399	0.48	0.32	0.8818	0.6523
Gen10_Mut0_ID2	2865	4	2865	373	2865	2422.8	2434	37.7843	Furrowed_Wet_Crop_2.png	2384.8592	2392.2391	none	-97.6984	0	0	Gen8_Mut0_ID5	Gen9_Mut0_ID1	-	0.4	0.0947	0.8841	0.2253	0.4201	0.73	0.96	0.6168	0.2067	0.68	0.4545	0.3297	0.52	0.3782	0.3115	0.7206	0.5907	0.1092	0.92	0.009	0.0031	0.3867	0.6413	0.3763	0.5334	0.3828	0.1351	0.1727	0.3461	0.4038	0.1855
Gen13_Mut0_ID2	1313	2	1313	357	1313	505.8	1979	58.9111	Furrowed_Wet_Crop_1.png	495.1754	1893.8332	horizontal	81.2759	0	0	Gen12_Mut0_ID0	Gen12_Mut0_ID6	-	0.5486	0.08	0.7289	0.1696	0.7936	0.7206	0.2407	0.3264	0.2259	0.6782	0.7714	0.4347	0.5076	0.4238	0.16	0.721	0.6585	0.9636	0.8464	0.7487	0.0222	0.3867	0.1245	0.1375	0.5077	0.52	0.2123	0.1727	0.8164	0.7973	0.2388
Gen12_Mut0_ID7	357	1	357	357	767	939.8	1496	59.2178	Furrowed_Wet_Crop_1.png	932.2316	1435.3144	horizontal	103.3649	0	0	Gen11_Mut0_ID5	Gen11_Mut0_ID3	-	0.3732	0.1012	0.3792	0.71	0.0798	0.73	0.2407	0.609	0.2974	0.5914	0.5409	0.3297	0.5076	0.5394	0.112	0.7368	0.9137	0.5907	0.9048	0.7462	0.5827	0.3867	0.4798	0.6851	0.0481	0.1221	0.1197	0.1633	0.32	0.4685	0.7629
Gen13_Mut0_IDR0	2073	3	2073	357	2073	1953.8	995	13.2976	Furrowed_Wet_Crop_1.png	1884.1289	941.4139	none	171.0969	0	0	Gen5_Mut0_IDR2	Gen5_Mut0_ID11	-	0.5486	0.2093	0.3699	0.7214	0.3886	0.7178	0.24	0.32	0.96	0.3753	0.5165	0.255	0.36	0.5423	0.16	0.7224	0.3476	0.96	0.76	0.76	0.5709	0.2	0.4	0.1637	0.5876	0.4	0.2132	0.8091	0.7802	0.8	0.3608
Gen13_Mut0_ID3	2592	4	2592	357	2592	2405.8	1476	28.8842	Furrowed_Wet_Crop_1.png	2367.0429	1417.5391	none	-83.4552	0	0	Gen12_Mut0_ID6	Gen12_Mut0_ID0	-	0.4493	0.6766	0.4783	0.237	0.3364	0.7206	0.96	0.3213	0.9474	0.6796	0.48	0.2542	0.12	0.5423	0.16	0.7125	0.8169	0.9967	0.76	0.009	0.04	0.6738	0.4	0.7062	0.0199	0.1221	0.136	0.1736	0.383	0.1865	0.093
Gen13_Mut0_ID4	1044	1	1044	376	1044	599.8	601	51.8136	Furrowed_Wet_Crop_0.png	482.2889	525.416	horizontal	-95.0243	0	0	Gen9_Mut0_ID1	Gen12_Mut0_ID1	-	0.2472	0.1557	0.1074	0.1902	0.0798	0.7206	0.2617	0.3346	0.211	0.2317	0.7109	0.4377	0.66	0.1793	0.32	0.72	0.9137	0.1026	0.32	0.7487	0.2502	0.3867	0.4679	0.44	0.5876	0.4	0.1173	0.7637	0.32	0.1295	0.093
Gen13_Mut0_ID1	1540	2	1540	376	1540	1512.8	1040	19.1895	Furrowed_Wet_Crop_0.png	1428.2962	966.8592	none	51.4012	0	0	Gen12_Mut0_ID7	Gen12_Mut0_ID9	-	0.3732	0.2048	0.4954	0.72	0.1046	0.7178	0.231	0.609	0.9661	0.5914	0.5373	0.2542	0.2288	0.5394	0.1165	0.7408	0.9137	0.5907	0.32	0.7462	0.5827	0.1234	0.4798	0.1739	0.4872	0.5031	0.1197	0.1633	0.32	0.56	0.7629
Gen13_Mut0_ID9	2195	3	2195	376	2195	2000.8	2006	25.1143	Furrowed_Wet_Crop_0.png	1931.5847	1914.533	horizontal	67.8457	0	0	Gen11_Mut0_ID10	Gen10_Mut0_ID2	-	0.4	0.0947	0.3699	0.1735	0.0798	0.73	0.96	0.6168	0.8004	0.68	0.4545	0.3297	0.52	0.0276	0.4333	0.7203	0.5907	0.1026	0.9106	0.3241	0.0328	0.2	0.4	0.3738	0.0265	0.5052	0.3292	0.927	0.9095	0.3963	0.093
Gen12_Mut0_ID5	2730	4	2730	376	2730	2436.8	2407	43.6425	Furrowed_Wet_Crop_0.png	2376.6281	2383.6813	horizontal	-115.3343	0	0	Gen11_Mut0_ID6	Gen11_Mut0_ID10	-	0.1485	0.0886	0.8841	0.1696	0.1429	0.719	0.2293	0.6196	0.8101	0.6587	0.5018	0.32	0.1547	0.1195	0.1357	0.7202	0.6516	0.1013	0.8645	0.6814	0.5377	0.2	0.4	0.3999	0.5859	0.5033	0.1694	0.927	0.9095	0.1268	0.093
Gen11_Mut0_IDR1	1472	2	1472	476	1472	1002.8	1494	36.9298	Furrowed_Dry_Crop_0.png	966.3214	1449.0064	none	-118.6137	0	0	Gen5_Mut0_ID6	Gen6_Mut0_ID11	-	0.6766	0.08	0.3699	0.1696	0.0798	0.7206	0.7728	0.32	0.2081	0.4428	0.48	0.2253	0.5076	0.1687	0.0439	0.7429	0.9249	0.1026	0.1912	0.7487	0.04	0.3867	0.6413	0.7578	0.2692	0.56	0.8806	0.48	0.32	0.8426	0.6523
Gen9_Mut0_ID11	476	1	476	476	976	1537.8	1033	20.6637	Furrowed_Dry_Crop_0.png	1450.6577	965.5594	none	-177.2089	0	0	Gen8_Mut0_IDR4	Gen7_Mut0_IDR2	-	0.68	0.68	0.0819	0.075	0.0836	0.6216	0.24	0.32	0.652	0.918	0.4015	0.3692	0.5076	0.52	0.32	0.1963	0.6371	0.68	0.2084	0.2943	0.0239	0.1275	0.8591	0.44	0.0199	0.1259	0.1173	0.139	0.68	0.4126	0.6
Gen9_Mut0_ID1	2042	3	2042	476	2042	2004.8	2469	33.952	Furrowed_Dry_Crop_0.png	1923.3699	2372.0069	horizontal	-29.5265	0	0	Gen7_Mut0_ID1	Gen7_Mut0_IDR2	-	0.4	0.08	0.3699	0.1696	0.0798	0.7206	0.2407	0.32	0.2067	0.68	0.48	0.4377	0.5076	0.1793	0.32	0.72	0.9137	0.1026	0.32	0.7487	0.04	0.3867	0.6413	0.44	0.0199	0.1221	0.1173	0.1727	0.32	0.1268	0.093
Gen12_Mut0_ID1	2655	4	2655	476	2655	2440.8	1055	17.7874	Furrowed_Dry_Crop_0.png	2373.9011	970.7171	horizontal	-19.9866	0	0	Gen9_Mut0_ID1	Gen6_Mut0_ID0	-	0.2472	0.6602	0.1074	0.7444	0.149	0.279	0.5572	0.6594	0.0235	0.1236	0.7109	0.4227	0.5752	0.914	0.5758	0.2172	0.3895	0.1026	0.32	0.76	0.2502	0.6807	0.4502	0.44	0.5876	0.4	0.1173	0.8091	0.7429	0.1295	0.3608
Gen13_Mut0_IDR2	2375	4	2375	268	2375	953.8	1530	47.8618	Furrowed_Dry_Crop_2.png	927.8131	1438.0159	none	121.2361	0	0	Gen6_Mut0_ID1	Gen6_Mut0_ID0	-	0.4386	0.2093	0.4701	0.7214	0.1101	0.7178	0.2293	0.32	0.9661	0.6655	0.5165	0.2512	0.1614	0.5423	0.16	0.7408	0.3476	0.5907	0.8272	0.7462	0.5827	0.2	0.479	0.1637	0.5876	0.4985	0.2132	0.815	0.6943	0.56	0.7714
Gen11_Mut0_ID10	268	1	268	268	576	1550.8	1064	70.907	Furrowed_Dry_Crop_2.png	1421.095	965.3609	horizontal	52.91	0	0	Gen10_Mut0_ID9	Gen9_Mut0_ID1	-	0.4	0.08	0.3699	0.1696	0.0798	0.5198	0.2407	0.3099	0.8101	0.68	0.3191	0.4377	0.5591	0.0276	0.3091	0.7202	0.6516	0.1026	0.8645	0.3241	0.04	0.2	0.4	0.44	0.0265	0.5052	0.3292	0.927	0.9095	0.1268	0.093
Gen11_Mut0_ID2	1784	3	1784	268	1784	2060.8	1490	61.2086	Furrowed_Dry_Crop_2.png	1935.054	1408.1244	none	107.8227	0	0	Gen7_Mut0_ID7	Gen10_Mut0_ID2	-	0.1792	0.0947	0.9636	0.96	0.4402	0.6331	0.16	0.0914	0.778	0.2733	0.4545	0.2451	0.52	0.3782	0.2698	0.6541	0.6965	0.1092	0.88	0.7021	0.2865	0.9498	0.6413	0.3763	0.458	0.3828	0.04	0.2636	0.3461	0.7664	0.6581
Gen12_Mut0_ID6	1151	2	1151	268	1151	2516.8	595	61.6401	Furrowed_Dry_Crop_2.png	2389.6749	517.3604	none	162.257	0	0	Gen11_Mut0_ID3	Gen11_Mut0_ID5	-	0.4493	0.6766	0.8841	0.237	0.7414	0.7206	0.96	0.328	0.9661	0.6777	0.7714	0.2512	0.12	0.4238	0.16	0.721	0.5907	1	0.8464	0.009	0.0222	0.6738	0.1245	0.68	0.5077	0.52	0.1351	0.1736	0.84	0.1865	0.2388
Gen13_Mut0_ID5	519	1	519	519	1045	559.8	984	32.5169	Furrowed_Wet_Crop_1.png	506.6846	947.1345	horizontal	-44.9879	0	0	Gen12_Mut0_ID1	Gen9_Mut0_ID1	-	0.4	0.5944	0.3699	0.7246	0.149	0.279	0.541	0.6454	0.0192	0.5929	0.48	0.4227	0.4228	0.914	0.5758	0.2172	0.3895	0.1026	0.32	0.76	0.04	0.6807	0.6252	0.44	0.0199	0.1221	0.1173	0.2139	0.7429	0.1268	0.3608
Gen14_Mut0_IDR0	1544	2	1544	519	1544	1490.8	590	22.9966	Furrowed_Wet_Crop_1.png	1436.813	504.2057	none	6.7023	0	0	Gen10_Mut0_ID1	Gen8_Mut0_ID3	-	0.4386	0.2093	0.4954	0.72	0.1046	0.7178	0.2293	0.3161	0.9661	0.68	0.5165	0.2512	0.1547	0.5205	0.16	0.7408	0.3476	0.5907	0.32	0.7462	0.5827	0.2	0.479	0.1739	0.5876	0.5031	0.1582	0.7202	0.6943	0.56	0.5858
Gen13_Mut0_IDR0	2044	3	2044	519	2044	2000.8	1011	27.564	Furrowed_Wet_Crop_1.png	1915.1438	964.3196	horizontal	-142.27	0	0	Gen5_Mut0_IDR2	Gen5_Mut0_ID11	-	0.5486	0.2093	0.3699	0.7214	0.3886	0.7178	0.24	0.32	0.96	0.3753	0.5165	0.255	0.36	0.5423	0.16	0.7224	0.3476	0.96	0.76	0.76	0.5709	0.2	0.4	0.1637	0.5876	0.4	0.2132	0.8091	0.7802	0.8	0.3608
Gen13_Mut0_ID3	2569	4	2569	519	2569	2463.8	2004	46.2415	Furrowed_Wet_Crop_1.png	2379.1464	1894.9709	horizontal	125.9136	0	0	Gen12_Mut0_ID6	Gen12_Mut0_ID0	-	0.4493	0.6766	0.4783	0.237	0.3364	0.7206	0.96	0.3213	0.9474	0.6796	0.48	0.2542	0.12	0.5423	0.16	0.7125	0.8169	0.9967	0.76	0.009	0.04	0.6738	0.4	0.7062	0.0199	0.1221	0.136	0.1736	0.383	0.1865	0.093
Gen14_Mut0_IDR3	2831	4	2831	405	2831	550.8	2458	16.595	Furrowed_Dry_Crop_2.png	468.6183	2386.0706	horizontal	-109.8511	0	0	Gen11_Mut0_ID3	Gen11_Mut0_ID5	-	0.4493	0.6766	0.8841	0.237	0.7414	0.7206	0.96	0.328	0.9661	0.6777	0.7714	0.2512	0.12	0.4238	0.16	0.721	0.5907	1	0.8464	0.009	0.0222	0.6738	0.1245	0.68	0.5077	0.52	0.1351	0.1736	0.84	0.1865	0.2388
Gen11_Mut0_ID2	2215	3	2215	405	2215	1000.8	1973	10.3431	Furrowed_Dry_Crop_2.png	943.2957	1911.6046	none	-70.3846	0	0	Gen7_Mut0_ID7	Gen10_Mut0_ID2	-	0.1792	0.0947	0.9636	0.96	0.4402	0.6331	0.16	0.0914	0.778	0.2733	0.4545	0.2451	0.52	0.3782	0.2698	0.6541	0.6965	0.1092	0.88	0.7021	0.2865	0.9498	0.6413	0.3763	0.458	0.3828	0.04	0.2636	0.3461	0.7664	0.6581
Gen14_Mut0_ID8	1416	2	1416	405	1416	1977.8	1094	66.0891	Furrowed_Dry_Crop_2.png	1907.1262	961.5429	horizontal	136.7055	0	0	Gen13_Mut0_IDR2	Gen9_Mut0_ID1	-	0.4386	0.2093	0.4011	0.7145	0.0798	0.7206	0.2294	0.32	0.2635	0.7272	0.5125	0.3806	0.5076	0.1793	0.32	0.7408	0.3942	0.491	0.8272	0.7463	0.04	0.2004	0.6413	0.1541	0.5876	0.4756	0.1178	0.1727	0.6999	0.1268	0.7546
Gen13_Mut0_ID7	405	1	405	405	984	2445.8	574	22.3085	Furrowed_Dry_Crop_2.png	2359.2627	517.3069	none	1.0384	0	0	Gen11_Mut0_ID2	Gen11_Mut0_IDR1	-	0.6766	0.0822	0.9313	0.96	0.0958	0.645	0.16	0.2844	0.778	0.4428	0.48	0.2253	0.5076	0.3782	0.0439	0.735	0.6965	0.1026	0.1912	0.7021	0.04	0.9498	0.6413	0.3763	0.458	0.56	0.0399	0.48	0.32	0.8818	0.6523
Gen14_Mut0_ID11	387	1	387	387	798	563.8	579	14.8591	Furrowed_Dry_Crop_0.png	500.9066	498.0852	none	57.2832	0	0	Gen13_Mut0_ID3	Gen10_Mut0_ID2	-	0.408	0.1021	0.4783	0.237	0.4201	0.7206	0.9548	0.6168	0.3403	0.68	0.4545	0.3297	0.12	0.3782	0.3115	0.7125	0.5907	0.1092	0.9092	0.009	0.0031	0.6832	0.4	0.7062	0.0199	0.3953	0.136	0.1727	0.383	0.1837	0.1855
Gen14_Mut0_IDR2	1309	2	1309	387	1309	1049.8	1528	25.5636	Furrowed_Dry_Crop_0.png	967.7136	1441.2377	horizontal	13.7856	0	0	Gen11_Mut0_ID5	Gen11_Mut0_ID3	-	0.3732	0.1012	0.3792	0.71	0.0798	0.73	0.2407	0.609	0.2974	0.5914	0.5409	0.3297	0.5076	0.5394	0.112	0.7368	0.9137	0.5907	0.9048	0.7462	0.5827	0.3867	0.4798	0.6851	0.0481	0.1221	0.1197	0.1633	0.32	0.4685	0.7629
Gen14_Mut0_ID10	1742	3	1742	387	1742	1554.8	1020	58.6437	Furrowed_Dry_Crop_0.png	1432.9964	973.009	none	95.3672	0	0	Gen10_Mut0_ID2	Gen13_Mut0_ID3	-	0.4392	0.6691	0.8841	0.2253	0.3364	0.73	0.9652	0.3213	0.7725	0.6796	0.48	0.2542	0.52	0.5423	0.16	0.7206	0.8169	0.9967	0.7716	0.009	0.04	0.3834	0.6413	0.3763	0.5334	0.1096	0.1351	0.1736	0.3461	0.4066	0.093
Gen14_Mut0_IDR1	2406	4	2406	387	2406	2434.8	2463	25.0808	Furrowed_Dry_Crop_0.png	2389.1654	2382.5831	none	-129.6728	0	0	Gen6_Mut0_ID0	Gen9_Mut0_ID1	-	0.5486	0.08	0.3699	0.1696	0.3886	0.7206	0.2407	0.32	0.2067	0.68	0.48	0.4377	0.5076	0.5423	0.16	0.7125	0.8681	0.96	0.76	0.7487	0.04	0.3867	0.4	0.1637	0.0199	0.1221	0.2132	0.1727	0.3609	0.7973	0.093
Gen13_Mut0_ID8	2140	3	2140	44	2140	503.8	2449	30.5284	Furrowed_Wet_Crop_0.png	464.3262	2396.6975	horizontal	79.6175	0	0	Gen10_Mut0_ID2	Gen11_Mut0_ID10	-	0.4	0.08	0.8841	0.221	0.4201	0.5198	0.2407	0.3099	0.2166	0.68	0.3191	0.4377	0.5591	0.3782	0.1873	0.7205	0.6516	0.1092	0.8765	0.009	0.0129	0.3867	0.6413	0.4414	0.5334	0.3828	0.1351	0.1727	0.3461	0.1347	0.1855
Gen10_Mut0_ID2	1446	2	1446	44	1446	997.8	1516	21.2902	Furrowed_Wet_Crop_0.png	951.5256	1442.8518	none	60.0998	0	0	Gen8_Mut0_ID5	Gen9_Mut0_ID1	-	0.4	0.0947	0.8841	0.2253	0.4201	0.73	0.96	0.6168	0.2067	0.68	0.4545	0.3297	0.52	0.3782	0.3115	0.7206	0.5907	0.1092	0.92	0.009	0.0031	0.3867	0.6413	0.3763	0.5334	0.3828	0.1351	0.1727	0.3461	0.4038	0.1855
Gen14_Mut0_IDR4	815	1	815	44	815	1512.8	586	9.6754	Furrowed_Wet_Crop_0.png	1437.0674	516.6065	horizontal	-148.4936	0	0	Gen5_Mut0_ID6	Gen6_Mut0_ID11	-	0.6766	0.08	0.3699	0.1696	0.0798	0.7206	0.7728	0.32	0.2081	0.4428	0.48	0.2253	0.5076	0.1687	0.0439	0.7429	0.9249	0.1026	0.1912	0.7487	0.04	0.3867	0.6413	0.7578	0.2692	0.56	0.8806	0.48	0.32	0.8426	0.6523
Gen14_Mut0_ID0	2886	4	2886	44	2886	2445.8	2418	37.4875	Furrowed_Wet_Crop_0.png	2365.8083	2386.4755	none	25.4388	0	0	Gen10_Mut0_ID2	Gen13_Mut0_ID8	-	0.6446	0.08	0.2513	0.1089	0.7626	0.4377	0.3037	0.3099	0.2124	0.6766	0.5711	0.5138	0.5892	0.6068	0.2495	0.7205	0.9982	0.1047	0.0309	0.009	0.0031	0.3867	0.6413	0.4414	0.5334	0.4053	0.1351	0.1727	0.3461	0.4038	0.1855
Gen12_Mut0_ID1	1783	2	1783	548	1783	588.8	2456	27.4169	Furrowed_Dry_Crop_1.png	506.71	2366.9469	none	-170.067	0	0	Gen9_Mut0_ID1	Gen6_Mut0_ID0	-	0.2472	0.6602	0.1074	0.7444	0.149	0.279	0.5572	0.6594	0.0235	0.1236	0.7109	0.4227	0.5752	0.914	0.5758	0.2172	0.3895	0.1026	0.32	0.76	0.2502	0.6807	0.4502	0.44	0.5876	0.4	0.1173	0.8091	0.7429	0.1295	0.3608
Gen12_Mut0_ID5	548	1	548	548	990	1496.8	1449	61.9745	Furrowed_Dry_Crop_1.png	1447.6628	1441.9926	none	118.0493	0	0	Gen11_Mut0_ID6	Gen11_Mut0_ID10	-	0.1485	0.0886	0.8841	0.1696	0.1429	0.719	0.2293	0.6196	0.8101	0.6587	0.5018	0.32	0.1547	0.1195	0.1357	0.7202	0.6516	0.1013	0.8645	0.6814	0.5377	0.2	0.4	0.3999	0.5859	0.5033	0.1694	0.927	0.9095	0.1268	0.093
Gen13_Mut0_ID9	2534	3	2534	548	2534	1984.8	2429	14.8459	Furrowed_Dry_Crop_1.png	1915.6828	2377.1134	horizontal	152.2089	0	0	Gen11_Mut0_ID10	Gen10_Mut0_ID2	-	0.4	0.0947	0.3699	0.1735	0.0798	0.73	0.96	0.6168	0.8004	0.68	0.4545	0.3297	0.52	0.0276	0.4333	0.7203	0.5907	0.1026	0.9106	0.3241	0.0328	0.2	0.4	0.3738	0.0265	0.5052	0.3292	0.927	0.9095	0.3963	0.093
Gen14_Mut0_ID2	3311	4	3311	548	3311	2427.8	559	21.2675	Furrowed_Dry_Crop_1.png	2382.4264	494.9455	none	-3.077	0	0	Gen13_Mut0_ID5	Gen13_Mut0_ID3	-	0.4	0.5944	0.3699	0.6137	0.149	0.7206	0.5451	0.3213	0.9474	0.5929	0.48	0.2542	0.4107	0.5423	0.16	0.7125	0.8169	0.1026	0.32	0.1293	0.04	0.6739	0.4	0.4642	0.0199	0.1221	0.1807	0.2139	0.383	0.1268	0.2808
Gen14_Mut0_ID9	1240	1	1240	533	1240	541.8	1510	25.8851	Furrowed_Wet_Crop_2.png	493.076	1424.6838	none	34.0065	0	0	Gen9_Mut0_ID1	Gen13_Mut0_IDR2	-	0.4	0.08	0.4486	0.1764	0.1101	0.7178	0.7594	0.32	0.9136	0.6183	0.4836	0.2894	0.1614	0.5423	0.16	0.72	0.8726	0.1819	0.32	0.7486	0.5827	0.3863	0.479	0.4497	0.0199	0.1436	0.2127	0.815	0.3144	0.56	0.1094
Gen13_Mut0_IDR2	1767	2	1767	533	1767	1067.8	1957	11.2549	Furrowed_Wet_Crop_2.png	991.0977	1895.2525	none	-4.6458	0	0	Gen6_Mut0_ID1	Gen6_Mut0_ID0	-	0.4386	0.2093	0.4701	0.7214	0.1101	0.7178	0.2293	0.32	0.9661	0.6655	0.5165	0.2512	0.1614	0.5423	0.16	0.7408	0.3476	0.5907	0.8272	0.7462	0.5827	0.2	0.479	0.1637	0.5876	0.4985	0.2132	0.815	0.6943	0.56	0.7714
Gen9_Mut0_ID1	2617	3	2617	533	2617	2029.8	1498	55.4167	Furrowed_Wet_Crop_2.png	1909.1804	1443.42	horizontal	126.604	0	0	Gen7_Mut0_ID1	Gen7_Mut0_IDR2	-	0.4	0.08	0.3699	0.1696	0.0798	0.7206	0.2407	0.32	0.2067	0.68	0.48	0.4377	0.5076	0.1793	0.32	0.72	0.9137	0.1026	0.32	0.7487	0.04	0.3867	0.6413	0.44	0.0199	0.1221	0.1173	0.1727	0.32	0.1268	0.093
Gen14_Mut0_ID1	3396	4	3396	533	3396	2440.8	2472	17.5981	Furrowed_Wet_Crop_2.png	2387.1524	2393.4787	horizontal	81.0231	0	0	Gen13_Mut0_ID8	Gen10_Mut0_ID2	-	0.4247	0.3813	0.8841	0.2161	0.4832	0.0691	0.0032	0.5461	0.7319	0.9454	0.3191	0.0535	0.9282	0.3782	0.092	0.8779	0.6516	0.2494	0.8765	0.0954	0.0129	0.3867	0.6413	0.3763	0.5334	0.3603	0.1351	0.1727	0.3461	0.1347	0.1855
Gen14_Mut0_IDR1	1195	2	1195	294	1195	483.8	1485	53.7391	Furrowed_Wet_Crop_1.png	470.7057	1412.5236	none	85.2979	0	0	Gen6_Mut0_ID0	Gen9_Mut0_ID1	-	0.5486	0.08	0.3699	0.1696	0.3886	0.7206	0.2407	0.32	0.2067	0.68	0.48	0.4377	0.5076	0.5423	0.16	0.7125	0.8681	0.96	0.76	0.7487	0.04	0.3867	0.4	0.1637	0.0199	0.1221	0.2132	0.1727	0.3609	0.7973	0.093
Gen15_Mut0_ID11	294	1	294	294	665	1009.8	1024	22.7488	Furrowed_Wet_Crop_1.png	953.0948	936.9678	horizontal	45.9078	0	0	Gen14_Mut0_IDR3	Gen14_Mut0_ID1	-	0.4254	0.6766	0.8841	0.2141	0.4832	0.2023	0.0032	0.328	0.7319	0.6777	0.3191	0.2667	0.347	0.4238	0.16	0.721	0.6516	0.2631	0.8464	0.0954	0.0512	0.7556	0.5525	0.3763	0.5334	0.52	0.1351	0.1727	0.3087	0.1367	0.2388
Gen14_Mut0_ID2	1888	3	1888	294	1888	1434.8	1467	71.1342	Furrowed_Wet_Crop_1.png	1422.0103	1447.1399	horizontal	-135.1468	0	0	Gen13_Mut0_ID5	Gen13_Mut0_ID3	-	0.4	0.5944	0.3699	0.6137	0.149	0.7206	0.5451	0.3213	0.9474	0.5929	0.48	0.2542	0.4107	0.5423	0.16	0.7125	0.8169	0.1026	0.32	0.1293	0.04	0.6739	0.4	0.4642	0.0199	0.1221	0.1807	0.2139	0.383	0.1268	0.2808
Gen9_Mut0_ID1	3152	4	3152	294	3152	2393.8	2474	33.6816	Furrowed_Wet_Crop_1.png	2346.8769	2380.0921	horizontal	178.4005	0	0	Gen7_Mut0_ID1	Gen7_Mut0_IDR2	-	0.4	0.08	0.3699	0.1696	0.0798	0.7206	0.2407	0.32	0.2067	0.68	0.48	0.4377	0.5076	0.1793	0.32	0.72	0.9137	0.1026	0.32	0.7487	0.04	0.3867	0.6413	0.44	0.0199	0.1221	0.1173	0.1727	0.32	0.1268	0.093
Gen15_Mut0_IDR3	996	1	996	369	996	579.8	1975	19.4197	Furrowed_Wet_Crop_0.png	499.1656	1921.8171	horizontal	143.4912	0	0	Gen6_Mut0_ID1	Gen6_Mut0_ID0	-	0.4386	0.2093	0.4701	0.7214	0.1101	0.7178	0.2293	0.32	0.9661	0.6655	0.5165	0.2512	0.1614	0.5423	0.16	0.7408	0.3476	0.5907	0.8272	0.7462	0.5827	0.2	0.479	0.1637	0.5876	0.4985	0.2132	0.815	0.6943	0.56	0.7714
Gen15_Mut0_ID4	1564	2	1564	369	1564	1004.8	1516	26.7573	Furrowed_Wet_Crop_0.png	958.2892	1431.7128	horizontal	-91.3424	0	0	Gen14_Mut0_ID0	Gen13_Mut0_ID8	-	0.6247	0.08	0.8784	0.2177	0.7653	0.5198	0.3037	0.3099	0.2125	0.68	0.3275	0.5138	0.5602	0.569	0.1891	0.7205	0.6516	0.1086	0.009	0.1086	0.0129	0.3867	0.6413	0.4414	0.5334	0.4053	0.1351	0.1727	0.3461	0.1347	0.1855
Gen14_Mut0_IDR3	2114	3	2114	369	2114	1980.8	1973	21.9039	Furrowed_Wet_Crop_0.png	1936.1833	1907.4492	none	-28.8656	0	0	Gen11_Mut0_ID3	Gen11_Mut0_ID5	-	0.4493	0.6766	0.8841	0.237	0.7414	0.7206	0.96	0.328	0.9661	0.6777	0.7714	0.2512	0.12	0.4238	0.16	0.721	0.5907	1	0.8464	0.009	0.0222	0.6738	0.1245	0.68	0.5077	0.52	0.1351	0.1736	0.84	0.1865	0.2388
Gen15_Mut0_ID0	2732	4	2732	369	2732	2405.8	1476	21.2067	Furrowed_Wet_Crop_0.png	2358.6956	1418.0754	none	-29.9511	0	0	Gen14_Mut0_ID1	Gen13_Mut0_IDR0	-	0.4247	0.3813	0.8841	0.2161	0.4832	0.0691	0.0098	0.5298	0.7391	0.3753	0.5165	0.0535	0.9282	0.4038	0.1545	0.8779	0.6516	0.2494	0.8644	0.0954	0.5709	0.3815	0.6413	0.3763	0.5334	0.4	0.1351	0.8091	0.3461	0.8	0.3608
Gen12_Mut0_ID1	493	1	493	493	1044	1047.8	1939	30.1364	Furrowed_Wet_Crop_2.png	951.2007	1871.0043	horizontal	-2.8194	0	0	Gen9_Mut0_ID1	Gen6_Mut0_ID0	-	0.2472	0.6602	0.1074	0.7444	0.149	0.279	0.5572	0.6594	0.0235	0.1236	0.7109	0.4227	0.5752	0.914	0.5758	0.2172	0.3895	0.1026	0.32	0.76	0.2502	0.6807	0.4502	0.44	0.5876	0.4	0.1173	0.8091	0.7429	0.1295	0.3608
Gen15_Mut0_ID9	1640	2	1640	493	1640	1496.8	2449	17.592	Furrowed_Wet_Crop_2.png	1413.2639	2378.1127	none	-29.0669	0	0	Gen11_Mut0_ID2	Gen9_Mut0_ID1	-	0.4	0.0824	0.3699	0.96	0.4546	0.7206	0.2407	0.1002	0.2048	0.68	0.4545	0.4377	0.5076	0.3782	0.32	0.72	0.9137	0.1026	0.32	0.7487	0.0346	0.9898	0.6345	0.383	0.458	0.3828	0.0486	0.188	0.32	0.7664	0.093
Gen11_Mut0_ID2	2108	3	2108	493	2108	1973.8	1476	3.7651	Furrowed_Wet_Crop_2.png	1905.5983	1406.1414	none	-39.7809	0	0	Gen7_Mut0_ID7	Gen10_Mut0_ID2	-	0.1792	0.0947	0.9636	0.96	0.4402	0.6331	0.16	0.0914	0.778	0.2733	0.4545	0.2451	0.52	0.3782	0.2698	0.6541	0.6965	0.1092	0.88	0.7021	0.2865	0.9498	0.6413	0.3763	0.458	0.3828	0.04	0.2636	0.3461	0.7664	0.6581
Gen13_Mut0_ID3	2711	4	2711	493	2711	2445.8	1071	24.2257	Furrowed_Wet_Crop_2.png	2370.3172	982.0013	none	24.3311	0	0	Gen12_Mut0_ID6	Gen12_Mut0_ID0	-	0.4493	0.6766	0.4783	0.237	0.3364	0.7206	0.96	0.3213	0.9474	0.6796	0.48	0.2542	0.12	0.5423	0.16	0.7125	0.8169	0.9967	0.76	0.009	0.04	0.6738	0.4	0.7062	0.0199	0.1221	0.136	0.1736	0.383	0.1865	0.093
Gen13_Mut0_ID8	1518	2	1518	371	1518	532.8	2467	39.674	Furrowed_Dry_Crop_2.png	495.7944	2373.9651	horizontal	155.5232	0	0	Gen10_Mut0_ID2	Gen11_Mut0_ID10	-	0.4	0.08	0.8841	0.221	0.4201	0.5198	0.2407	0.3099	0.2166	0.68	0.3191	0.4377	0.5591	0.3782	0.1873	0.7205	0.6516	0.1092	0.8765	0.009	0.0129	0.3867	0.6413	0.4414	0.5334	0.3828	0.1351	0.1727	0.3461	0.1347	0.1855
Gen15_Mut0_ID1	371	1	371	371	886	1056.8	1971	14.401	Furrowed_Dry_Crop_2.png	979.4851	1914.0093	none	-175.2018	0	0	Gen13_Mut0_IDR0	Gen14_Mut0_ID1	-	0.2524	0.6406	0.9167	0.5008	0.0589	0.3034	0.7718	0.2323	0.2743	0.6838	0.1861	0.6913	0.8388	0.4439	0.1734	0.0859	0.3362	0.5131	0.6301	0.4276	0.0129	0.205	0.4	0.1637	0.5876	0.3603	0.2132	0.1727	0.7802	0.1347	0.1855
Gen14_Mut0_ID1	3269	4	3269	371	3269	1465.8	492	42.4175	Furrowed_Dry_Crop_2.png	1418.8565	463.1403	horizontal	-131.0796	0	0	Gen13_Mut0_ID8	Gen10_Mut0_ID2	-	0.4247	0.3813	0.8841	0.2161	0.4832	0.0691	0.0032	0.5461	0.7319	0.9454	0.3191	0.0535	0.9282	0.3782	0.092	0.8779	0.6516	0.2494	0.8765	0.0954	0.0129	0.3867	0.6413	0.3763	0.5334	0.3603	0.1351	0.1727	0.3461	0.1347	0.1855
Gen15_Mut0_ID8	2637	3	2637	371	2637	2465.8	1494	31.9634	Furrowed_Dry_Crop_2.png	2367.8461	1433.1845	horizontal	-134.4085	0	0	Gen9_Mut0_ID1	Gen11_Mut0_ID2	-	0.1792	0.0917	0.9636	0.1696	0.0654	0.6331	0.16	0.3108	0.778	0.2733	0.48	0.2451	0.52	0.1793	0.2698	0.6541	0.6965	0.1092	0.88	0.7021	0.2919	0.3467	0.6481	0.4324	0.0199	0.1221	0.1074	0.2441	0.4738	0.8273	0.6581
Gen15_Mut0_ID10	2043	2	2043	663	2043	498.8	2485	42.1244	Furrowed_Dry_Crop_1.png	474.184	2414.0065	none	-164.412	0	0	Gen14_Mut0_ID1	Gen14_Mut0_IDR3	-	0.4486	0.3813	0.8841	0.2387	0.7414	0.5338	0.96	0.5461	0.9661	0.9454	0.7714	0.2556	0.2034	0.3782	0.092	0.8779	0.5907	0.9861	0.8765	0.009	0.0129	0.3867	0.6344	0.898	0.5077	0.3603	0.1351	0.1736	0.8774	0.1844	0.1855
Gen14_Mut0_ID0	663	1	663	663	1121	1503.8	592	17.3517	Furrowed_Dry_Crop_1.png	1431.1137	509.2885	horizontal	-147.5431	0	0	Gen10_Mut0_ID2	Gen13_Mut0_ID8	-	0.6446	0.08	0.2513	0.1089	0.7626	0.4377	0.3037	0.3099	0.2124	0.6766	0.5711	0.5138	0.5892	0.6068	0.2495	0.7205	0.9982	0.1047	0.0309	0.009	0.0031	0.3867	0.6413	0.4414	0.5334	0.4053	0.1351	0.1727	0.3461	0.4038	0.1855
Gen13_Mut0_IDR0	2777	3	2777	663	2777	2018.8	1948	40.922	Furrowed_Dry_Crop_1.png	1915.4238	1899.2412	none	-144.3163	0	0	Gen5_Mut0_IDR2	Gen5_Mut0_ID11	-	0.5486	0.2093	0.3699	0.7214	0.3886	0.7178	0.24	0.32	0.96	0.3753	0.5165	0.255	0.36	0.5423	0.16	0.7224	0.3476	0.96	0.76	0.76	0.5709	0.2	0.4	0.1637	0.5876	0.4	0.2132	0.8091	0.7802	0.8	0.3608
Gen15_Mut0_IDR1	3362	4	3362	663	3362	2458.8	1469	32.8601	Furrowed_Dry_Crop_1.png	2370.0379	1426.67	none	93.4899	0	0	Gen12_Mut0_ID1	Gen9_Mut0_ID1	-	0.4	0.5944	0.3699	0.7246	0.149	0.279	0.541	0.6454	0.0192	0.5929	0.48	0.4227	0.4228	0.914	0.5758	0.2172	0.3895	0.1026	0.32	0.76	0.04	0.6807	0.6252	0.44	0.0199	0.1221	0.1173	0.2139	0.7429	0.1268	0.3608
Gen15_Mut0_ID5	762	1	762	762	1184	1015.8	1982	6.6648	Furrowed_Dry_Crop_0.png	953.8273	1910.6089	none	120.3488	0	0	Gen13_Mut0_ID8	Gen14_Mut0_ID0	-	0.4179	0.08	0.2569	0.1121	0.4174	0.4377	0.2407	0.3099	0.2165	0.6766	0.563	0.4377	0.5882	0.4098	0.2528	0.7205	0.9982	0.1052	0.8767	0.009	0.0031	0.3867	0.6413	0.4414	0.5334	0.3828	0.1351	0.1727	0.3461	0.4038	0.1855
Gen15_Mut0_ID7	1820	2	1820	762	1820	1487.8	2474	33.8672	Furrowed_Dry_Crop_0.png	1423.7592	2373.7222	none	44.818	0	0	Gen13_Mut0_ID9	Gen14_Mut0_IDR3	-	0.4493	0.6782	0.3699	0.237	0.6705	0.73	0.96	0.6168	0.8201	0.6777	0.4546	0.2512	0.12	0.4238	0.396	0.7203	0.5907	1	0.8464	0.009	0.0328	0.2	0.1014	0.7782	0.4572	0.5187	0.1351	0.1736	0.8206	1	0.093
Gen15_Mut0_IDR2	2396	3	2396	762	2396	1966.8	1962	9.3482	Furrowed_Dry_Crop_0.png	1893.2704	1901.6624	horizontal	27.4556	0	0	Gen11_Mut0_ID6	Gen11_Mut0_ID10	-	0.1485	0.0886	0.8841	0.1696	0.1429	0.719	0.2293	0.6196	0.8101	0.6587	0.5018	0.32	0.1547	0.1195	0.1357	0.7202	0.6516	0.1013	0.8645	0.6814	0.5377	0.2	0.4	0.3999	0.5859	0.5033	0.1694	0.927	0.9095	0.1268	0.093
Gen13_Mut0_ID9	3228	4	3228	762	3228	2387.8	1029	55.2733	Furrowed_Dry_Crop_0.png	2376.5579	963.8047	horizontal	-115.0874	0	0	Gen11_Mut0_ID10	Gen10_Mut0_ID2	-	0.4	0.0947	0.3699	0.1735	0.0798	0.73	0.96	0.6168	0.8004	0.68	0.4545	0.3297	0.52	0.0276	0.4333	0.7203	0.5907	0.1026	0.9106	0.3241	0.0328	0.2	0.4	0.3738	0.0265	0.5052	0.3292	0.927	0.9095	0.3963	0.093
Gen13_Mut0_ID9	1865	3	1865	374	1865	1087.8	2490	56.7294	Furrowed_Wet_Crop_0.png	985.8646	2379.1993	horizontal	-77.3343	0	0	Gen11_Mut0_ID10	Gen10_Mut0_ID2	-	0.4	0.0947	0.3699	0.1735	0.0798	0.73	0.96	0.6168	0.8004	0.68	0.4545	0.3297	0.52	0.0276	0.4333	0.7203	0.5907	0.1026	0.9106	0.3241	0.0328	0.2	0.4	0.3738	0.0265	0.5052	0.3292	0.927	0.9095	0.3963	0.093
Gen15_Mut0_ID10	374	1	374	374	570	1452.8	1022	35.9117	Furrowed_Wet_Crop_0.png	1421.0456	964.5771	none	3.7141	0	0	Gen14_Mut0_ID1	Gen14_Mut0_IDR3	-	0.4486	0.3813	0.8841	0.2387	0.7414	0.5338	0.96	0.5461	0.9661	0.9454	0.7714	0.2556	0.2034	0.3782	0.092	0.8779	0.5907	0.9861	0.8765	0.009	0.0129	0.3867	0.6344	0.898	0.5077	0.3603	0.1351	0.1736	0.8774	0.1844	0.1855
Gen9_Mut0_ID1	2434	4	2434	374	2434	2018.8	1921	54.1643	Furrowed_Wet_Crop_0.png	1913.3547	1892.1436	horizontal	37.4603	0	0	Gen7_Mut0_ID1	Gen7_Mut0_IDR2	-	0.4	0.08	0.3699	0.1696	0.0798	0.7206	0.2407	0.32	0.2067	0.68	0.48	0.4377	0.5076	0.1793	0.32	0.72	0.9137	0.1026	0.32	0.7487	0.04	0.3867	0.6413	0.44	0.0199	0.1221	0.1173	0.1727	0.32	0.1268	0.093
Gen15_Mut0_ID0	1186	2	1186	374	1186	2510.8	995	68.2066	Furrowed_Wet_Crop_0.png	2378.2831	945.6439	none	-158.9041	0	0	Gen14_Mut0_ID1	Gen13_Mut0_IDR0	-	0.4247	0.3813	0.8841	0.2161	0.4832	0.0691	0.0098	0.5298	0.7391	0.3753	0.5165	0.0535	0.9282	0.4038	0.1545	0.8779	0.6516	0.2494	0.8644	0.0954	0.5709	0.3815	0.6413	0.3763	0.5334	0.4	0.1351	0.8091	0.3461	0.8	0.3608
Gen14_Mut0_IDR3	309	1	309	309	800	1064.8	1087	42.6	Furrowed_Wet_Crop_2.png	960.481	1000.8917	horizontal	92.7318	0	0	Gen11_Mut0_ID3	Gen11_Mut0_ID5	-	0.4493	0.6766	0.8841	0.237	0.7414	0.7206	0.96	0.328	0.9661	0.6777	0.7714	0.2512	0.12	0.4238	0.16	0.721	0.5907	1	0.8464	0.009	0.0222	0.6738	0.1245	0.68	0.5077	0.52	0.1351	0.1736	0.84	0.1865	0.2388
Gen15_Mut0_IDR1	1472	2	1472	309	1472	1550.8	1926	64.0468	Furrowed_Wet_Crop_2.png	1442.9999	1908.452	horizontal	158.5677	0	0	Gen12_Mut0_ID1	Gen9_Mut0_ID1	-	0.4	0.5944	0.3699	0.7246	0.149	0.279	0.541	0.6454	0.0192	0.5929	0.48	0.4227	0.4228	0.914	0.5758	0.2172	0.3895	0.1026	0.32	0.76	0.04	0.6807	0.6252	0.44	0.0199	0.1221	0.1173	0.2139	0.7429	0.1268	0.3608
Gen16_Mut0_ID0	1929	3	1929	309	1929	1959.8	1058	24.6347	Furrowed_Wet_Crop_2.png	1910.3013	973.6724	horizontal	90.294	0	0	Gen15_Mut0_IDR1	Gen15_Mut0_ID10	-	0.4486	0.5944	0.494	0.2387	0.7414	0.279	0.541	0	0.7815	0.5929	0.48	0.4227	0.4228	0.3782	0.5422	0.2172	0.3895	0.1026	0.32	0.0617	0.0147	0.3867	0.6344	0.8877	0.5077	0.1856	0.1205	0.2012	0.8774	0.1268	0.1864
Gen13_Mut0_IDR0	2442	4	2442	309	2442	2503.8	557	42.6501	Furrowed_Wet_Crop_2.png	2397.4155	505.6081	horizontal	12.2351	0	0	Gen5_Mut0_IDR2	Gen5_Mut0_ID11	-	0.5486	0.2093	0.3699	0.7214	0.3886	0.7178	0.24	0.32	0.96	0.3753	0.5165	0.255	0.36	0.5423	0.16	0.7224	0.3476	0.96	0.76	0.76	0.5709	0.2	0.4	0.1637	0.5876	0.4	0.2132	0.8091	0.7802	0.8	0.3608
Gen16_Mut0_ID10	300	1	300	300	703	1009.8	1436	48.7443	Furrowed_Dry_Crop_2.png	950.2178	1417.7509	horizontal	42.0052	0	0	Gen15_Mut0_IDR1	Gen9_Mut0_ID1	-	0.4	0.5719	0.3699	0.2779	0.1453	0.268	0.541	0.6239	0.0626	0.5985	0.48	0.4227	0.4868	0.9111	0.5758	0.72	0.3895	0.1026	0.32	0.76	0.04	0.3867	0.6252	0.44	0.0199	0.1221	0.1173	0.1727	0.32	0.1268	0.3608
Gen14_Mut0_ID1	2076	3	2076	300	2076	1496.8	2391	33.3754	Furrowed_Dry_Crop_2.png	1422.2479	2356.8895	horizontal	-57.0439	0	0	Gen13_Mut0_ID8	Gen10_Mut0_ID2	-	0.4247	0.3813	0.8841	0.2161	0.4832	0.0691	0.0032	0.5461	0.7319	0.9454	0.3191	0.0535	0.9282	0.3782	0.092	0.8779	0.6516	0.2494	0.8765	0.0954	0.0129	0.3867	0.6413	0.3763	0.5334	0.3603	0.1351	0.1727	0.3461	0.1347	0.1855
Gen16_Mut0_ID1	1430	2	1430	300	1430	1957.8	1064	56.193	Furrowed_Dry_Crop_2.png	1927.1071	954.1929	horizontal	-141.7413	0	0	Gen15_Mut0_ID10	Gen15_Mut0_IDR1	-	0.4	0.3813	0.7899	0.7246	0.149	0.5338	0.96	0.6454	0.1678	0.9454	0.7714	0.2556	0.2034	0.914	0.1233	0.8779	0.5907	0.9861	0.8765	0.711	0.0383	0.6807	0.6252	0.45	0.0199	0.3137	0.1325	0.1823	0.7429	0.1844	0.3599
Gen16_Mut0_ID7	2637	4	2637	300	2637	2461.8	1953	48.8541	Furrowed_Dry_Crop_2.png	2378.6707	1932.4368	horizontal	-38.2877	0	0	Gen14_Mut0_IDR3	Gen9_Mut0_ID1	-	0.3807	0.6766	0.7845	0.237	0.7414	0.7206	0.96	0.32	0.9817	0.6777	0.7662	0.2655	0.5076	0.1793	0.1624	0.72	0.4016	0.9308	0.9063	0.009	0.0388	0.3867	0.6413	0.44	0.0777	0.1221	0.1173	0.1736	0.84	0.1865	0.2388
Gen13_Mut0_ID3	930	1	930	310	930	592.8	2414	51.2832	Furrowed_Dry_Crop_1.png	489.7459	2383.4689	none	-81.9345	0	0	Gen12_Mut0_ID6	Gen12_Mut0_ID0	-	0.4493	0.6766	0.4783	0.237	0.3364	0.7206	0.96	0.3213	0.9474	0.6796	0.48	0.2542	0.12	0.5423	0.16	0.7125	0.8169	0.9967	0.76	0.009	0.04	0.6738	0.4	0.7062	0.0199	0.1221	0.136	0.1736	0.383	0.1865	0.093
Gen15_Mut0_ID8	1482	2	1482	310	1482	1512.8	1937	27.6222	Furrowed_Dry_Crop_1.png	1438.115	1896.8817	none	-47.3715	0	0	Gen9_Mut0_ID1	Gen11_Mut0_ID2	-	0.1792	0.0917	0.9636	0.1696	0.0654	0.6331	0.16	0.3108	0.778	0.2733	0.48	0.2451	0.52	0.1793	0.2698	0.6541	0.6965	0.1092	0.88	0.7021	0.2919	0.3467	0.6481	0.4324	0.0199	0.1221	0.1074	0.2441	0.4738	0.8273	0.6581
Gen16_Mut0_ID4	2512	4	2512	310	2512	2002.8	563	20.97	Furrowed_Dry_Crop_1.png	1919.1677	484.4076	horizontal	-24.0361	0	0	Gen13_Mut0_ID9	Gen15_Mut0_IDR2	-	0.1485	0.0886	0.8841	0.1735	0.1429	0.719	0.7284	0.6168	0.8035	0.6775	0.3927	0.3297	0.4175	0.0427	0.4333	0.7202	0.5967	0.1013	0.9106	0.3241	0.4932	0.2	0.4	0.3999	0.5859	0.5052	0.3292	0.927	0.9095	0.1159	0.093
Gen16_Mut0_ID5	1961	3	1961	310	1961	2429.8	1971	44.7388	Furrowed_Dry_Crop_1.png	2404.3606	1922.2648	horizontal	175.5144	0	0	Gen15_Mut0_IDR2	Gen13_Mut0_ID9	-	0.4	0.0947	0.3699	0.1696	0.0798	0.73	0.3875	0.6196	0.808	0.6609	0.5637	0.32	0.2269	0.1069	0.1357	0.7203	0.6462	0.1026	0.8645	0.6814	0.073	0.2	0.4	0.3738	0.0265	0.5033	0.1694	0.927	0.9095	0.4074	0.093
Gen15_Mut0_IDR2	384	1	384	384	929	557.8	561	22.6703	Furrowed_Dry_Crop_0.png	483.852	515.9119	none	-38.4495	0	0	Gen11_Mut0_ID6	Gen11_Mut0_ID10	-	0.1485	0.0886	0.8841	0.1696	0.1429	0.719	0.2293	0.6196	0.8101	0.6587	0.5018	0.32	0.1547	0.1195	0.1357	0.7202	0.6516	0.1013	0.8645	0.6814	0.5377	0.2	0.4	0.3999	0.5859	0.5033	0.1694	0.927	0.9095	0.1268	0.093
Gen11_Mut0_ID2	2040	3	2040	384	2040	1022.8	2400	48.5706	Furrowed_Dry_Crop_0.png	941.3628	2379.7167	horizontal	-23.9272	0	0	Gen7_Mut0_ID7	Gen10_Mut0_ID2	-	0.1792	0.0947	0.9636	0.96	0.4402	0.6331	0.16	0.0914	0.778	0.2733	0.4545	0.2451	0.52	0.3782	0.2698	0.6541	0.6965	0.1092	0.88	0.7021	0.2865	0.9498	0.6413	0.3763	0.458	0.3828	0.04	0.2636	0.3461	0.7664	0.6581
Gen16_Mut0_ID9	1489	2	1489	384	1489	1478.8	1485	12.9775	Furrowed_Dry_Crop_0.png	1414.2842	1431.3249	horizontal	-131.4514	0	0	Gen11_Mut0_ID2	Gen13_Mut0_IDR0	-	0.5326	0.0947	0.9636	0.7214	0.4402	0.7178	0.16	0.32	0.778	0.3753	0.5048	0.255	0.5089	0.5423	0.16	0.7224	0.6609	0.1092	0.88	0.7021	0.2865	0.9498	0.4	0.1637	0.6082	0.366	0.04	0.7349	0.3465	0.7664	0.3608
Gen16_Mut0_ID2	2850	4	2850	384	2850	2431.8	534	7.2273	Furrowed_Dry_Crop_0.png	2364.2797	474.6549	none	-8.4262	0	0	Gen14_Mut0_ID1	Gen15_Mut0_ID8	-	0.1792	0.3813	0.8841	0.1699	0.0654	0.0691	0.16	0.5461	0.7319	0.9454	0.2972	0.2484	0.9282	0.1793	0.2698	0.8351	0.6965	0.1092	0.88	0.7021	0.2919	0.3467	0.6638	0.4324	0.5334	0.3603	0.1074	0.2399	0.3461	0.1347	0.5682
Gen16_Mut0_IDR0	2260	3	2260	369	2260	557.8	1545	37.7407	Furrowed_Wet_Crop_1.png	465.5913	1450.8699	none	-23.2428	0	0	Gen13_Mut0_ID5	Gen13_Mut0_ID3	-	0.4	0.5944	0.3699	0.6137	0.149	0.7206	0.5451	0.3213	0.9474	0.5929	0.48	0.2542	0.4107	0.5423	0.16	0.7125	0.8169	0.1026	0.32	0.1293	0.04	0.6739	0.4	0.4642	0.0199	0.1221	0.1807	0.2139	0.383	0.1268	0.2808
Gen16_Mut0_ID3	1676	2	1676	369	1676	1443.8	581	22.7629	Furrowed_Wet_Crop_1.png	1399.8006	511.0544	none	-140.05	0	0	Gen15_Mut0_ID8	Gen14_Mut0_ID1	-	0.4247	0.0917	0.9636	0.2158	0.4832	0.6331	0.0032	0.3108	0.778	0.2733	0.5019	0.0502	0.52	0.3782	0.092	0.6887	0.6516	0.2494	0.8765	0.0954	0.0129	0.3867	0.6256	0.3763	0.0199	0.1221	0.1351	0.1766	0.4738	0.8273	0.2583
Gen16_Mut0_ID8	369	1	369	369	748	1946.8	1467	25.741	Furrowed_Wet_Crop_1.png	1891.806	1423.5263	none	95.6386	0	0	Gen13_Mut0_IDR0	Gen11_Mut0_ID2	-	0.1959	0.2093	0.3699	0.96	0.3886	0.6331	0.24	0.0914	0.96	0.2733	0.4702	0.2451	0.372	0.3782	0.2698	0.6541	0.3878	0.96	0.76	0.76	0.5709	0.2	0.6413	0.3763	0.4374	0.4143	0.2132	0.3526	0.7798	0.8	0.6581
Gen16_Mut0_IDR1	2867	4	2867	369	2867	2364.8	2496	80.6241	Furrowed_Wet_Crop_1.png	2363.9612	2382.7148	horizontal	-129.0731	0	0	Gen10_Mut0_ID2	Gen13_Mut0_ID8	-	0.6446	0.08	0.2513	0.1089	0.7626	0.4377	0.3037	0.3099	0.2124	0.6766	0.5711	0.5138	0.5892	0.6068	0.2495	0.7205	0.9982	0.1047	0.0309	0.009	0.0031	0.3867	0.6413	0.4414	0.5334	0.4053	0.1351	0.1727	0.3461	0.4038	0.1855
Gen0_Mut0_ID15	1496	1	1496	831	1496	1033.8	984	24.6422	Furrowed_Dry_Crop_1.png	964.1085	941.9347	none	-147.4143	0	0	-	-	-	0.96	0.4	0.56	0.4	0.92	0.16	0.44	0.12	0.16	0.52	0.92	0.08	0.64	0.92	0.36	0.52	0.88	0.56	0.16	0.64	0.96	0.24	0.04	0.92	0.88	0.84	0.92	0.52	0.4	0.16	0.16
Gen0_Mut0_ID13	3351	3	3351	831	3351	1483.8	2414	42.2837	Furrowed_Dry_Crop_1.png	1436.9988	2384.9148	none	-62.6508	0	0	-	-	-	0.92	0.16	0.16	0.48	0.48	0.76	0.16	0.36	0.56	0.24	0.2	0.4	0.24	0.36	0.2	0.16	0.6	0.84	0.44	0.32	0.28	0.08	0.6	0.56	0.68	0.28	0.44	0.28	0.52	0.28	0.52
Gen0_Mut0_ID1	2574	2	2574	831	2574	1991.8	554	19.0394	Furrowed_Dry_Crop_1.png	1908.648	478.2691	none	160.2687	0	0	-	-	-	0.8	0.6	0.92	0.36	0.44	0.96	0.88	0.28	0.04	0.84	0.32	0.24	0.4	0.88	0.72	0.24	0.56	0.52	0.24	0.48	0.44	0.92	0.44	0.4	0.72	0.76	0.36	0.44	0.28	0.64	0.08
Gen0_Mut0_ID17	4341	4	4341	831	4341	2454.8	2452	21.3083	Furrowed_Dry_Crop_1.png	2368.3783	2377.939	horizontal	55.9317	0	0	-	-	-	0.72	0.64	0.8	0.96	0.8	0.12	0.28	0.6	0.4	0.88	0.64	0.16	0.28	0.68	0.08	0.88	0.72	0.04	0.6	0.84	0.08	0.44	0.72	0.32	0.64	0.2	0.76	0.12	0.36	0.44	0.84
Gen0_Mut0_ID11	2537	3	2537	445	2537	581.8	1026	6.7552	Furrowed_Wet_Crop_1.png	518.3505	965.5272	none	91.5992	0	0	-	-	-	0.08	0.48	0.84	0.04	0.08	0.92	0.36	0.64	0.76	0.6	0.24	0.2	0.96	0.8	0.8	0.84	0.36	0.64	0.8	0.24	0.16	0.36	0.16	0.36	0.36	0.68	0.6	0.36	0.16	0.48	0.6
Gen0_Mut0_ID20	1873	2	1873	445	1873	1009.8	527	47.6812	Furrowed_Wet_Crop_1.png	973.909	497.0594	horizontal	-111.6495	0	0	-	-	-	0.12	0.44	0.04	0.56	0.76	0.68	0.08	0.4	0.48	0.16	0.8	0.76	0.08	0.32	0.48	0.56	0.44	0.88	0.88	0.52	0.6	0.96	0.48	0.68	0.4	0.92	0.04	0.76	0.84	0.84	0.64
Gen0_Mut0_ID0	1104	1	1104	445	1104	1924.8	1024	37.6165	Furrowed_Wet_Crop_1.png	1892.3681	941.5511	none	-162.0098	0	0	-	-	-	0.68	0.36	0.12	0.12	0.16	0.8	0.6	0.92	0.08	0.48	0.48	0.56	0.48	0.56	0.64	0.68	0.64	0.16	0.68	0.16	0.32	0.52	0.92	0.72	0.84	0.36	0.68	0.08	0.72	0.04	0.92
Gen0_Mut0_ID9	3386	4	3386	445	3386	2427.8	1514	19.8316	Furrowed_Wet_Crop_1.png	2353.4586	1429.2844	none	-154.5065	0	0	-	-	-	0.04	0.32	0.64	0.8	0.4	0.04	0.68	0.52	0.52	0.44	0.28	0.8	0.92	0.04	0.4	0.76	0.92	0.44	0.96	0.92	0.12	0.16	0.76	0.76	0.92	0.88	0.16	0.24	0.6	0.72	0.44
Gen0_Mut0_ID3	2045	2	2045	474	2045	545.8	545	1.7615	Furrowed_Wet_Crop_0.png	479.5577	480.2425	horizontal	-53.9794	0	0	-	-	-	0.24	0.52	0.08	0.92	0.6	0.48	0.56	0.88	0.2	0.64	0.36	0.6	0.76	0.6	0.68	0.96	0.4	0.92	0.76	0.08	0.36	0.76	0.88	0.8	0.24	0.72	0.48	0.72	0.88	0.6	0.68
Gen0_Mut0_ID22	2841	3	2841	474	2841	1031.8	2467	25.2815	Furrowed_Wet_Crop_0.png	954.7356	2377.5316	horizontal	-178.7321	0	0	-	-	-	0.28	0.92	0.76	0.44	0.24	0.52	0.4	0.76	0.32	0.92	0.08	0.64	0.68	0.4	0.12	0.08	0.52	0.48	0.2	0.56	0.88	0.88	0.56	0.2	0.8	0.04	0.64	0.2	0.64	0.4	0.72
Gen0_Mut0_ID8	1122	1	1122	474	1122	1532.8	1024	53.4094	Furrowed_Wet_Crop_0.png	1418.0897	934.5146	horizontal	92.8215	0	0	-	-	-	0.64	0.76	0.52	0.6	0.84	0.6	0.8	0.2	0.68	0.4	0.96	0.48	0.84	0.28	0.44	0.36	0.84	0.36	0.28	0.6	0.24	0.84	0.68	0.48	0.52	0.08	0.88	0.6	0.24	0.2	0.28
Gen0_Mut0_ID10	3538	4	3538	474	3538	2445.8	2449	25.3005	Furrowed_Wet_Crop_0.png	2359.1828	2367.1568	horizontal	-12.3775	0	0	-	-	-	0.4	0.68	0.96	0.72	0.64	0.84	0.24	0.08	0.96	0.68	0.52	0.28	0.12	0.52	0.16	0.72	0.32	0.96	0.32	0.68	0.56	0.56	0.08	0.44	0.44	0.52	0.28	0.92	0.68	0.56	0.12
Gen0_Mut0_ID16	3559	4	3559	462	3559	570.8	2443	20.0749	Furrowed_Dry_Crop_2.png	484.884	2381.601	none	-164.3986	0	0	-	-	-	0.16	0.96	0.88	0.32	0.88	0.24	0.04	0.44	0.8	0.32	0.76	0.36	0.44	0.76	0.76	0.12	0.2	0.2	0.04	0.4	0.52	0.6	0.32	0.64	0.04	0.32	0.96	0.88	0.96	0.68	0.56
Gen0_Mut0_ID19	2990	3	2990	462	2990	1053.8	1953	36.4502	Furrowed_Dry_Crop_2.png	963.2365	1913.8783	horizontal	55.9834	0	0	-	-	-	0.84	0.28	0.48	0.84	0.2	0.28	0.92	0.56	0.64	0.28	0.56	0.96	0.88	0.84	0.88	0.04	0.68	0.72	0.12	0.72	0.76	0.68	0.96	0.12	0.56	0.48	0.56	0.96	0.8	0.52	0.36
Gen0_Mut0_ID4	1233	1	1233	462	1233	1962.8	1071	26.3572	Furrowed_Dry_Crop_2.png	1900.542	978.4864	horizontal	-146.8925	0	0	-	-	-	0.2	0.12	0.44	0.52	0.72	0.88	0.76	0.8	0.24	0.72	0.88	0.04	0.6	0.12	0.96	0.44	0.48	0.28	0.52	0.28	0.68	0.32	0.2	0.28	0.32	0.16	0.8	0.32	0.56	0.36	0.76
Gen0_Mut0_ID2	1920	2	1920	462	1920	2436.8	1523	10.06	Furrowed_Dry_Crop_2.png	2367.1882	1466.0666	none	142.888	0	0	-	-	-	0.52	0.72	0.72	0.24	0.28	0.08	0.48	0.24	0.88	0.56	0.84	0.32	0.2	0.96	0.24	0.92	0.16	0.4	0.56	0.04	0.2	0.12	0.28	0.52	0.96	0.24	0.84	0.16	0.08	0.24	0.48
Gen0_Mut0_ID18	1574	2	1574	356	1574	1006.8	1937	28.8687	Furrowed_Dry_Crop_0.png	951.1555	1897.25	none	70.1125	0	0	-	-	-	0.36	0.56	0.32	0.88	0.52	0.32	0.52	0.16	0.12	0.8	0.16	0.12	0.04	0.08	0.04	0.32	0.08	0.32	0.4	0.2	0.48	0.04	0.36	0.08	0.76	0.12	0.24	0.8	0.2	0.96	0.4
Gen0_Mut0_ID21	356	1	356	356	951	1501.8	1047	16.6151	Furrowed_Dry_Crop_0.png	1433.1643	964.0227	horizontal	42.6982	0	0	-	-	-	0.56	0.08	0.4	0.2	0.36	0.72	0.72	0.32	0.6	0.36	0.4	0.72	0.36	0.64	0.32	0.6	0.96	0.68	0.72	0.76	0.04	0.2	0.4	0.16	0.12	0.4	0.2	0.84	0.04	0.8	0.96
Gen0_Mut0_ID5	2140	3	2140	356	2140	1957.8	1944	23.4613	Furrowed_Dry_Crop_0.png	1908.7435	1893.1895	horizontal	-107.122	0	0	-	-	-	0.48	0.2	0.36	0.68	0.68	0.36	0.84	0.96	0.36	0.04	0.44	0.88	0.16	0.44	0.92	0.64	0.24	0.12	0.64	0.12	0.84	0.64	0.8	0.96	0.2	0.96	0.32	0.04	0.44	0.08	0.2
Gen0_Mut0_ID6	2647	4	2647	356	2647	2431.8	2398	18.0825	Furrowed_Dry_Crop_0.png	2355.8564	2346.9206	none	156.9217	0	0	-	-	-	0.6	0.24	0.28	0.16	0.96	0.4	0.32	0.48	0.44	0.12	0.12	0.68	0.72	0.72	0.52	0.48	0.8	0.24	0.08	0.96	0.72	0.72	0.12	0.24	0.6	0.44	0.4	0.56	0.76	0.32	0.24
Gen0_Mut0_ID23	3534	4	3534	485	3534	519.8	577	25.8666	Furrowed_Wet_Crop_2.png	473.7251	494.6287	horizontal	-151.7698	0	0	-	-	-	0.44	0.8	0.24	0.64	0.56	0.2	0.12	0.72	0.28	0.2	0.04	0.84	0.8	0.24	0.28	0.4	0.76	0.8	0.84	0.44	0.92	0.8	0.24	0.84	0.16	0.8	0.72	0.4	0.12	0.76	0.8
Gen0_Mut0_ID12	2229	3	2229	485	2229	1042.8	1939	45.4809	Furrowed_Wet_Crop_2.png	943.0661	1903.5486	none	30.0337	0	0	-	-	-	0.32	0.84	0.6	0.28	0.12	0.44	0.64	0.04	0.92	0.96	0.6	0.52	0.52	0.16	0.84	0.2	0.12	0.08	0.36	0.8	0.4	0.4	0.84	0.04	0.48	0.56	0.52	0.48	0.32	0.12	0.88
Gen0_Mut0_ID14	485	1	485	485	1075	1953.8	1017	27.4522	Furrowed_Wet_Crop_2.png	1914.7519	950.3714	none	91.2132	0	0	-	-	-	0.88	0.04	0.68	0.08	0.32	0.56	0.2	0.68	0.72	0.08	0.68	0.44	0.56	0.48	0.56	0.28	0.04	0.76	0.48	0.88	0.8	0.28	0.52	0.88	0.28	0.64	0.12	0.68	0.92	0.88	0.32
Gen0_Mut0_ID7	1639	2	1639	485	1639	2422.8	2009	29.6805	Furrowed_Wet_Crop_2.png	2358.4539	1912.8977	horizontal	107.8303	0	0	-	-	-	0.76	0.88	0.2	0.76	0.04	0.64	0.96	0.84	0.84	0.76	0.72	0.92	0.32	0.2	0.6	0.8	0.28	0.6	0.92	0.36	0.64	0.48	0.64	0.6	0.08	0.6	0.08	0.64	0.48	0.92	0.04
Gen1_Mut0_ID4	2327	3	2327	597	2327	530.8	1069	42.8774	Furrowed_Wet_Crop_1.png	502.1102	982.2796	none	-112.7411	0	0	Gen0_Mut0_ID10	Gen0_Mut0_ID1	-	0.5174	0.6123	0.959	0.72	0.44	0.84	0.24	0.28	0.96	0.68	0.32	0.28	0.12	0.88	0.16	0.24	0.32	0.9353	0.24	0.68	0.56	0.5439	0.08	0.5559	0.72	0.5171	0.36	0.44	0.28	0.64	0.12
Gen1_Mut0_ID3	1804	2	1804	597	1804	975.8	548	35.4045	Furrowed_Wet_Crop_1.png	944.3063	486.795	none	134.3461	0	0	Gen0_Mut0_ID23	Gen0_Mut0_ID16	-	0.44	0.96	0.9031	0.32	0.56	0.2364	0.1063	0.44	0.8	0.32	0.76	0.3779	0.44	0.24	0.2617	0.12	0.2	0.8	0.7562	0.44	0.9227	0.6111	0.32	0.84	0.16	0.8	0.9466	0.4	0.12	0.68	0.8
Gen1_Mut0_ID9	597	1	597	597	1101	1539.8	1017	42.3953	Furrowed_Wet_Crop_1.png	1430.9222	949.2829	none	1.7204	0	0	Gen0_Mut0_ID12	Gen0_Mut0_ID19	-	0.84	0.28	0.6	0.3368	0.124	0.4284	0.7006	0.013	0.8633	0.9902	0.56	0.52	0.88	0.2589	0.8426	0.2	0.1367	0.7638	0.36	0.8042	0.7162	0.68	0.8425	0.04	0.4929	0.5578	0.515	0.96	0.3466	0.52	0.88
Gen1_Mut0_ID6	3119	4	3119	597	3119	2438.8	1514	19.1084	Furrowed_Wet_Crop_1.png	2365.5952	1429.6066	none	58.8514	0	0	Gen0_Mut0_ID13	Gen0_Mut0_ID22	-	0.92	0.3526	0.2146	0.44	0.24	0.52	0.0651	0.36	0.56	0.92	0.08	0.64	0.24	0.36	0.12	0.16	0.5342	0.84	0.4056	0.3918	0.2422	0.777	0.56	0.5598	0.6808	0.0368	0.4735	0.281	0.52	0.4	0.52
Gen1_Mut0_ID7	3094	4	3094	1045	3094	577.8	1514	25.2809	Furrowed_Dry_Crop_2.png	496.8644	1426.7458	horizontal	166.2571	0	0	Gen0_Mut0_ID22	Gen0_Mut0_ID13	-	0.28	0.7762	0.7104	0.48	0.48	0.76	0.4949	0.76	0.32	0.24	0.2	0.4	0.68	0.4	0.2	0.08	0.5883	0.48	0.2295	0.5097	0.9178	0.1698	0.5994	0.2002	0.7992	0.2781	0.6122	0.2	0.64	0.28	0.72
Gen0_Mut0_ID19	1045	1	1045	1045	921	1474.8	986	29.3185	Furrowed_Dry_Crop_2.png	1434.9955	931.6211	horizontal	-15.9595	0	0	-	-	-	0.84	0.28	0.48	0.84	0.2	0.28	0.92	0.56	0.64	0.28	0.56	0.96	0.88	0.84	0.88	0.04	0.68	0.72	0.12	0.72	0.76	0.68	0.96	0.12	0.56	0.48	0.56	0.96	0.8	0.52	0.36
Gen1_Mut0_ID11	1045	2	1045	1045	1505	1966.8	1988	11.8992	Furrowed_Dry_Crop_2.png	1905.8657	1932.0173	none	-53.1904	0	0	Gen0_Mut0_ID12	Gen0_Mut0_ID17	-	0.3351	0.7979	0.8045	0.8193	0.8	0.12	0.64	0.0984	0.8772	0.96	0.5816	0.5165	0.5179	0.568	0.08	0.7966	0.12	0.044	0.6	0.8053	0.08	0.4383	0.72	0.0284	0.64	0.56	0.76	0.48	0.32	0.4176	0.8775
Gen0_Mut0_ID12	2209	3	2209	1045	2209	2449.8	2434	15.371	Furrowed_Dry_Crop_2.png	2384.0391	2382.8532	horizontal	129.6495	0	0	-	-	-	0.32	0.84	0.6	0.28	0.12	0.44	0.64	0.04	0.92	0.96	0.6	0.52	0.52	0.16	0.84	0.2	0.12	0.08	0.36	0.8	0.4	0.4	0.84	0.04	0.48	0.56	0.52	0.48	0.32	0.12	0.88
Gen0_Mut0_ID1	2257	3	2257	397	2257	507.8	2445	27.4807	Furrowed_Wet_Crop_2.png	467.4813	2386.8503	none	138.063	0	0	-	-	-	0.8	0.6	0.92	0.36	0.44	0.96	0.88	0.28	0.04	0.84	0.32	0.24	0.4	0.88	0.72	0.24	0.56	0.52	0.24	0.48	0.44	0.92	0.44	0.4	0.72	0.76	0.36	0.44	0.28	0.64	0.08
Gen0_Mut0_ID22	3098	4	3098	397	3098	1002.8	507	34.2624	Furrowed_Wet_Crop_2.png	937.448	474.7431	horizontal	-127.738	0	0	-	-	-	0.28	0.92	0.76	0.44	0.24	0.52	0.4	0.76	0.32	0.92	0.08	0.64	0.68	0.4	0.12	0.08	0.52	0.48	0.2	0.56	0.88	0.88	0.56	0.2	0.8	0.04	0.64	0.2	0.64	0.4	0.72
Gen1_Mut0_ID10	1689	2	1689	397	1689	1962.8	2452	9.9544	Furrowed_Wet_Crop_2.png	1891.5647	2376.7441	none	-128.1317	0	0	Gen0_Mut0_ID17	Gen0_Mut0_ID12	-	0.7031	0.7003	0.5955	0.4788	0.12	0.44	0.28	0.5338	0.4474	0.88	0.6584	0.1636	0.2822	0.3231	0.84	0.2973	0.72	0.0755	0.36	0.8337	0.4	0.4018	0.84	0.3316	0.48	0.2	0.52	0.12	0.36	0.1443	0.8427
Gen1_Mut0_ID5	1069	1	1069	397	1069	2476.8	1519	32.3377	Furrowed_Wet_Crop_2.png	2384.8738	1432.5192	horizontal	-60.1954	0	0	Gen0_Mut0_ID1	Gen0_Mut0_ID10	-	0.7217	0.6696	0.921	0.36	0.64	0.96	0.88	0.1532	0.0586	0.84	0.52	0.24	0.4	0.52	0.72	0.72	0.56	0.5433	0.32	0.48	0.44	0.9361	0.44	0.2841	0.44	0.7629	0.28	0.92	0.68	0.56	0.08
Gen1_Mut0_ID0	4066	4	4066	347	4066	597.8	519	47.6653	Furrowed_Dry_Crop_1.png	490.6366	477.3691	none	-54.6733	0	0	Gen0_Mut0_ID17	Gen0_Mut0_ID9	-	0.72	0.5577	0.6761	0.954	0.8	0.12	0.6163	0.52	0.4	0.8517	0.3033	0.16	0.92	0.68	0.08	0.76	0.72	0.7572	0.44	0.84	0.12	0.44	0.72	0.3184	0.64	0.882	0.16	0.1278	0.6	0.4373	0.44
Gen1_Mut0_ID1	1606	2	1606	347	1606	1438.8	1979	57.8811	Furrowed_Dry_Crop_1.png	1428.2585	1897.7057	horizontal	163.3346	0	0	Gen0_Mut0_ID9	Gen0_Mut0_ID17	-	0.04	0.3811	0.7741	0.8058	0.4	0.04	0.3336	0.6	0.52	0.4665	0.6183	0.8	0.28	0.04	0.4	0.88	0.92	0.1727	0.6	0.96	0.08	0.16	0.76	0.7616	0.92	0.198	0.76	0.2327	0.36	0.7227	0.84
Gen0_Mut0_ID17	2733	3	2733	347	2733	1935.8	590	24.9165	Furrowed_Dry_Crop_1.png	1891.3898	511.9731	horizontal	0.6001	0	0	-	-	-	0.72	0.64	0.8	0.96	0.8	0.12	0.28	0.6	0.4	0.88	0.64	0.16	0.28	0.68	0.08	0.88	0.72	0.04	0.6	0.84	0.08	0.44	0.72	0.32	0.64	0.2	0.76	0.12	0.36	0.44	0.84
Gen0_Mut0_ID23	347	1	347	347	821	2407.8	1537	21.729	Furrowed_Dry_Crop_1.png	2353.4245	1452.4682	none	171.0281	0	0	-	-	-	0.44	0.8	0.24	0.64	0.56	0.2	0.12	0.72	0.28	0.2	0.04	0.84	0.8	0.24	0.28	0.4	0.76	0.8	0.84	0.44	0.92	0.8	0.24	0.84	0.16	0.8	0.72	0.4	0.12	0.76	0.8
Gen0_Mut0_ID6	2922	4	2922	472	2922	1002.8	498	60.7619	Furrowed_Dry_Crop_0.png	984.3431	468.7004	horizontal	168.7099	0	0	-	-	-	0.6	0.24	0.28	0.16	0.96	0.4	0.32	0.48	0.44	0.12	0.12	0.68	0.72	0.72	0.52	0.48	0.8	0.24	0.08	0.96	0.72	0.72	0.12	0.24	0.6	0.44	0.4	0.56	0.76	0.32	0.24
Gen0_Mut0_ID10	2370	3	2370	472	2370	1505.8	1026	10.8101	Furrowed_Dry_Crop_0.png	1437.0741	948.9215	none	-161.5648	0	0	-	-	-	0.4	0.68	0.96	0.72	0.64	0.84	0.24	0.08	0.96	0.68	0.52	0.28	0.12	0.52	0.16	0.72	0.32	0.96	0.32	0.68	0.56	0.56	0.08	0.44	0.44	0.52	0.28	0.92	0.68	0.56	0.12
Gen1_Mut0_ID8	472	1	472	472	953	1933.8	1469	27.8182	Furrowed_Dry_Crop_0.png	1890.0566	1418.4997	horizontal	10.4374	0	0	Gen0_Mut0_ID19	Gen0_Mut0_ID12	-	0.32	0.84	0.48	0.7758	0.1958	0.2926	0.8313	0.587	0.7189	0.2498	0.6	0.96	0.52	0.7199	0.8772	0.04	0.6628	0.0362	0.12	0.7158	0.4511	0.4	0.9567	0.12	0.5438	0.4823	0.565	0.48	0.7718	0.12	0.36
Gen0_Mut0_ID16	1657	2	1657	472	1657	2416.8	991	48.3703	Furrowed_Dry_Crop_0.png	2387.125	955.8625	horizontal	-96.6073	0	0	-	-	-	0.16	0.96	0.88	0.32	0.88	0.24	0.04	0.44	0.8	0.32	0.76	0.36	0.44	0.76	0.76	0.12	0.2	0.2	0.04	0.4	0.52	0.6	0.32	0.64	0.04	0.32	0.96	0.88	0.96	0.68	0.56
Gen0_Mut0_ID9	1743	2	1743	485	1743	545.8	1957	4.8806	Furrowed_Wet_Crop_0.png	482.9028	1893.7925	none	98.0039	0	0	-	-	-	0.04	0.32	0.64	0.8	0.4	0.04	0.68	0.52	0.52	0.44	0.28	0.8	0.92	0.04	0.4	0.76	0.92	0.44	0.96	0.92	0.12	0.16	0.76	0.76	0.92	0.88	0.16	0.24	0.6	0.72	0.44
Gen1_Mut0_ID2	485	1	485	485	1077	1040.8	2420	30.568	Furrowed_Wet_Crop_0.png	951.4901	2373.8497	horizontal	28.3528	0	0	Gen0_Mut0_ID16	Gen0_Mut0_ID23	-	0.16	0.8	0.2169	0.64	0.88	0.204	0.0575	0.72	0.28	0.2	0.04	0.8214	0.8	0.76	0.7783	0.4	0.76	0.2	0.1351	0.4	0.5173	0.7728	0.24	0.64	0.04	0.32	0.7343	0.88	0.96	0.76	0.56
Gen0_Mut0_ID13	3368	4	3368	485	3368	1955.8	570	28.3577	Furrowed_Wet_Crop_0.png	1901.478	477.8904	none	60.1253	0	0	-	-	-	0.92	0.16	0.16	0.48	0.48	0.76	0.16	0.36	0.56	0.24	0.2	0.4	0.24	0.36	0.2	0.16	0.6	0.84	0.44	0.32	0.28	0.08	0.6	0.56	0.68	0.28	0.44	0.28	0.52	0.28	0.52
Gen0_Mut0_ID11	2577	3	2577	485	2577	2416.8	1968	26.321	Furrowed_Wet_Crop_0.png	2373.9373	1913.079	none	-54.945	0	0	-	-	-	0.08	0.48	0.84	0.04	0.08	0.92	0.36	0.64	0.76	0.6	0.24	0.2	0.96	0.8	0.8	0.84	0.36	0.64	0.8	0.24	0.16	0.36	0.16	0.36	0.36	0.68	0.6	0.36	0.16	0.48	0.6
Gen0_Mut0_ID11	1645	2	1645	652	1645	579.8	1044	11.5958	Furrowed_Dry_Crop_1.png	502.686	982.1695	horizontal	19.8605	0	0	-	-	-	0.08	0.48	0.84	0.04	0.08	0.92	0.36	0.64	0.76	0.6	0.24	0.2	0.96	0.8	0.8	0.84	0.36	0.64	0.8	0.24	0.16	0.36	0.16	0.36	0.36	0.68	0.6	0.36	0.16	0.48	0.6
Gen2_Mut0_ID9	652	1	652	652	831	1472.8	1516	21.5722	Furrowed_Dry_Crop_1.png	1427.8082	1451.1605	none	-33.0247	0	0	Gen0_Mut0_ID12	Gen0_Mut0_ID6	-	0.6	0.24	0.5946	0.28	0.106	0.44	0.6252	0.04	0.92	0.7893	0.6	0.5218	0.52	0.72	0.438	0.2	0.8045	0.24	0.08	0.96	0.72	0.4	0.7092	0.2226	0.6	0.44	0.4	0.56	0.76	0.12	0.88
Gen0_Mut0_ID6	2278	3	2278	652	2278	1946.8	550	27.7168	Furrowed_Dry_Crop_1.png	1875.6065	510.8165	horizontal	143.7445	0	0	-	-	-	0.6	0.24	0.28	0.16	0.96	0.4	0.32	0.48	0.44	0.12	0.12	0.68	0.72	0.72	0.52	0.48	0.8	0.24	0.08	0.96	0.72	0.72	0.12	0.24	0.6	0.44	0.4	0.56	0.76	0.32	0.24
Gen2_Mut0_IDR2	3108	4	3108	652	3108	2447.8	2427	18.8589	Furrowed_Dry_Crop_1.png	2363.3509	2366.2871	none	178.6043	0	0	-	-	-	0.04	0.32	0.64	0.8	0.4	0.04	0.68	0.52	0.52	0.44	0.28	0.8	0.92	0.04	0.4	0.76	0.92	0.44	0.96	0.92	0.12	0.16	0.76	0.76	0.92	0.88	0.16	0.24	0.6	0.72	0.44
Gen2_Mut0_ID6	2190	3	2190	940	2190	552.8	1490	9.515	Furrowed_Wet_Crop_2.png	489.1262	1432.5855	none	-42.3925	0	0	Gen1_Mut0_ID7	Gen1_Mut0_ID4	-	0.5174	0.7711	0.7104	0.4322	0.4728	0.76	0.2293	0.5595	0.3061	0.5609	0.2104	0.4	0.68	0.4059	0.16	0.08	0.32	0.9353	0.1068	0.5097	0.56	0.2162	0.5994	0.5559	0.8211	0.2781	0.6122	0.5074	0.64	0.64	0.12
Gen2_Mut0_ID1	1622	2	1622	940	1622	1017.8	1029	10.6602	Furrowed_Wet_Crop_2.png	960.4396	957.0128	none	35.1263	0	0	Gen0_Mut0_ID22	Gen1_Mut0_ID0	-	0.6935	0.9032	0.6761	0.954	0.3296	0.4171	0.4	0.4281	0.4203	0.841	0.3033	0.2561	0.2971	0.4	0.08	0.08	0.52	0.48	0.44	0.84	0.1179	0.44	0.56	0.3184	0.8	0.882	0.6425	0.1187	0.5651	0.4448	0.72
Gen2_Mut0_ID5	940	1	940	940	824	1490.8	2002	15.3475	Furrowed_Wet_Crop_2.png	1427.0787	1920.4062	none	2.7645	0	0	Gen0_Mut0_ID10	Gen1_Mut0_ID6	-	0.92	0.4088	0.2146	0.72	0.6896	0.84	0.2079	0.36	0.96	0.92	0.0849	0.5833	0.12	0.3565	0.1557	0.16	0.5342	0.96	0.3919	0.3918	0.2422	0.5621	0.08	0.44	0.44	0.5629	0.28	0.3308	0.6762	0.5448	0.12
Gen2_Mut0_ID11	2841	4	2841	940	2841	2467.8	1474	11.2176	Furrowed_Wet_Crop_2.png	2392.8579	1400.1131	none	-81.5232	0	0	Gen0_Mut0_ID12	Gen1_Mut0_ID0	-	0.6912	0.8096	0.6	0.952	0.1874	0.3854	0.6163	0.52	0.92	0.8517	0.6371	0.52	0.52	0.8514	0.762	0.2	0.12	0.08	0.44	0.84	0.4	0.44	0.7233	0.2719	0.64	0.56	0.52	0.458	0.2351	0.4373	0.44
Gen0_Mut0_ID1	3356	4	3356	521	3356	510.8	543	26.4058	Furrowed_Dry_Crop_0.png	470.3881	472.4163	none	61.7426	0	0	-	-	-	0.8	0.6	0.92	0.36	0.44	0.96	0.88	0.28	0.04	0.84	0.32	0.24	0.4	0.88	0.72	0.24	0.56	0.52	0.24	0.48	0.44	0.92	0.44	0.4	0.72	0.76	0.36	0.44	0.28	0.64	0.08
Gen1_Mut0_ID7	521	1	521	521	1121	1485.8	1521	17.4968	Furrowed_Dry_Crop_0.png	1406.7878	1442.2695	none	4.8827	0	0	Gen0_Mut0_ID22	Gen0_Mut0_ID13	-	0.28	0.7762	0.7104	0.48	0.48	0.76	0.4949	0.76	0.32	0.24	0.2	0.4	0.68	0.4	0.2	0.08	0.5883	0.48	0.2295	0.5097	0.9178	0.1698	0.5994	0.2002	0.7992	0.2781	0.6122	0.2	0.64	0.28	0.72
Gen1_Mut0_ID0	2658	3	2658	521	2658	1986.8	590	34.7452	Furrowed_Dry_Crop_0.png	1899.4052	495.7396	none	-131.7363	0	0	Gen0_Mut0_ID17	Gen0_Mut0_ID9	-	0.72	0.5577	0.6761	0.954	0.8	0.12	0.6163	0.52	0.4	0.8517	0.3033	0.16	0.92	0.68	0.08	0.76	0.72	0.7572	0.44	0.84	0.12	0.44	0.72	0.3184	0.64	0.882	0.16	0.1278	0.6	0.4373	0.44
Gen1_Mut0_ID4	1716	2	1716	521	1716	2499.8	1485	57.5084	Furrowed_Dry_Crop_0.png	2387.9152	1453.8191	horizontal	32.5723	0	0	Gen0_Mut0_ID10	Gen0_Mut0_ID1	-	0.5174	0.6123	0.959	0.72	0.44	0.84	0.24	0.28	0.96	0.68	0.32	0.28	0.12	0.88	0.16	0.24	0.32	0.9353	0.24	0.68	0.56	0.5439	0.08	0.5559	0.72	0.5171	0.36	0.44	0.28	0.64	0.12
Gen1_Mut0_ID6	2208	3	2208	478	2208	545.8	1510	3.1497	Furrowed_Wet_Crop_0.png	476.8187	1445.44	horizontal	-3.5163	0	0	Gen0_Mut0_ID13	Gen0_Mut0_ID22	-	0.92	0.3526	0.2146	0.44	0.24	0.52	0.0651	0.36	0.56	0.92	0.08	0.64	0.24	0.36	0.12	0.16	0.5342	0.84	0.4056	0.3918	0.2422	0.777	0.56	0.5598	0.6808	0.0368	0.4735	0.281	0.52	0.4	0.52
Gen2_Mut0_ID7	478	1	478	478	960	1082.8	1040	38.8488	Furrowed_Wet_Crop_0.png	984.7337	950.8549	horizontal	-54.506	0	0	Gen1_Mut0_ID4	Gen1_Mut0_ID7	-	0.28	0.6172	0.959	0.7678	0.4459	0.84	0.5056	0.76	0.5758	0.24	0.3105	0.28	0.12	0.8742	0.2	0.24	0.5883	0.48	0.3627	0.68	0.9178	0.5032	0.08	0.2002	0.6787	0.5171	0.36	0.1326	0.28	0.28	0.72
Gen2_Mut0_ID4	1560	2	1560	478	1560	1465.8	1948	40.9965	Furrowed_Wet_Crop_0.png	1437.9103	1895.2825	none	94.2442	0	0	Gen1_Mut0_ID6	Gen0_Mut0_ID10	-	0.4	0.608	0.96	0.44	0.1904	0.52	0.1074	0.08	0.56	0.68	0.515	0.3506	0.24	0.5235	0.125	0.72	0.32	0.84	0.3372	0.68	0.56	0.7749	0.56	0.5598	0.6808	0	0.4735	0.8655	0.5239	0.417	0.52
Gen2_Mut0_IDR1	2889	4	2889	478	2889	2447.8	583	19.0571	Furrowed_Wet_Crop_0.png	2373.9665	498.9104	horizontal	34.2041	0	0	-	-	-	0.44	0.8	0.24	0.64	0.56	0.2	0.12	0.72	0.28	0.2	0.04	0.84	0.8	0.24	0.28	0.4	0.76	0.8	0.84	0.44	0.92	0.8	0.24	0.84	0.16	0.8	0.72	0.4	0.12	0.76	0.8
Gen0_Mut0_ID17	1886	3	1886	434	1886	595.8	1478	37.4062	Furrowed_Dry_Crop_2.png	497.6267	1431.4004	none	60.7342	0	0	-	-	-	0.72	0.64	0.8	0.96	0.8	0.12	0.28	0.6	0.4	0.88	0.64	0.16	0.28	0.68	0.08	0.88	0.72	0.04	0.6	0.84	0.08	0.44	0.72	0.32	0.64	0.2	0.76	0.12	0.36	0.44	0.84
Gen0_Mut0_ID13	1302	2	1302	434	1302	1004.8	2496	67.0468	Furrowed_Dry_Crop_2.png	969.6673	2370.2432	none	-159.6686	0	0	-	-	-	0.92	0.16	0.16	0.48	0.48	0.76	0.16	0.36	0.56	0.24	0.2	0.4	0.24	0.36	0.2	0.16	0.6	0.84	0.44	0.32	0.28	0.08	0.6	0.56	0.68	0.28	0.44	0.28	0.52	0.28	0.52
Gen0_Mut0_ID12	434	1	434	434	766	1982.8	1953	32.7747	Furrowed_Dry_Crop_2.png	1899.9671	1914.9151	none	38.7892	0	0	-	-	-	0.32	0.84	0.6	0.28	0.12	0.44	0.64	0.04	0.92	0.96	0.6	0.52	0.52	0.16	0.84	0.2	0.12	0.08	0.36	0.8	0.4	0.4	0.84	0.04	0.48	0.56	0.52	0.48	0.32	0.12	0.88
Gen2_Mut0_ID0	2621	4	2621	434	2621	2443.8	986	30.2252	Furrowed_Dry_Crop_2.png	2369.1052	948.5931	none	150.4943	0	0	Gen1_Mut0_ID0	Gen0_Mut0_ID22	-	0.3083	0.5753	0.76	0.44	0.6879	0.5201	0.4306	0.76	0.3249	0.9307	0.08	0.64	0.68	0.68	0.12	0.76	0.72	0.7572	0.2	0.56	0.8821	0.88	0.72	0.2	0.64	0.04	0.1575	0.2091	0.6666	0.3925	0.44
Gen0_Mut0_ID22	1600	2	1600	414	1600	1067.8	1957	30.7774	Furrowed_Wet_Crop_1.png	971.154	1896.702	horizontal	27.4002	0	0	-	-	-	0.28	0.92	0.76	0.44	0.24	0.52	0.4	0.76	0.32	0.92	0.08	0.64	0.68	0.4	0.12	0.08	0.52	0.48	0.2	0.56	0.88	0.88	0.56	0.2	0.8	0.04	0.64	0.2	0.64	0.4	0.72
Gen0_Mut0_ID10	2920	4	2920	414	2920	1507.8	566	19.6313	Furrowed_Wet_Crop_1.png	1425.3889	488.001	none	156.5226	0	0	-	-	-	0.4	0.68	0.96	0.72	0.64	0.84	0.24	0.08	0.96	0.68	0.52	0.28	0.12	0.52	0.16	0.72	0.32	0.96	0.32	0.68	0.56	0.56	0.08	0.44	0.44	0.52	0.28	0.92	0.68	0.56	0.12
Gen2_Mut0_ID10	414	1	414	414	985	1921.8	1498	35.3851	Furrowed_Wet_Crop_1.png	1888.5362	1443.6434	none	10.2175	0	0	Gen1_Mut0_ID0	Gen0_Mut0_ID12	-	0.3512	0.5924	0.6761	0.282	0.7242	0.1898	0.64	0.04	0.4	0.96	0.2662	0.8	0.52	0.2363	0.8379	0.3033	0.72	0.7572	0.36	0.8	0.12	0.4	0.8366	0.099	0.48	0.882	0.16	0.1513	0.6849	0.12	0.88
Gen2_Mut0_ID8	2174	3	2174	414	2174	2422.8	2467	17.1001	Furrowed_Wet_Crop_1.png	2363.7492	2385.1077	horizontal	-71.1393	0	0	Gen0_Mut0_ID6	Gen0_Mut0_ID12	-	0.32	0.84	0.2855	0.16	0.974	0.4	0.3393	0.48	0.44	0.3583	0.12	0.6782	0.72	0.16	0.9217	0.48	0.1155	0.08	0.36	0.8	0.4	0.72	0.2918	0.0593	0.48	0.56	0.52	0.48	0.32	0.32	0.24
Gen3_Mut0_IDR2	2751	4	2751	549	2751	554.8	991	12.8655	Furrowed_Dry_Crop_1.png	493.4435	936.2926	none	-128.525	0	0	Gen0_Mut0_ID22	Gen0_Mut0_ID13	-	0.28	0.7762	0.7104	0.48	0.48	0.76	0.4949	0.76	0.32	0.24	0.2	0.4	0.68	0.4	0.2	0.08	0.5883	0.48	0.2295	0.5097	0.9178	0.1698	0.5994	0.2002	0.7992	0.2781	0.6122	0.2	0.64	0.28	0.72
Gen2_Mut0_ID11	2141	3	2141	549	2141	1026.8	1478	7.4973	Furrowed_Dry_Crop_1.png	953.0598	1413.4465	none	177.3262	0	0	Gen0_Mut0_ID12	Gen1_Mut0_ID0	-	0.6912	0.8096	0.6	0.952	0.1874	0.3854	0.6163	0.52	0.92	0.8517	0.6371	0.52	0.52	0.8514	0.762	0.2	0.12	0.08	0.44	0.84	0.4	0.44	0.7233	0.2719	0.64	0.56	0.52	0.458	0.2351	0.4373	0.44
Gen2_Mut0_ID0	1559	2	1559	549	1559	1962.8	2400	33.6098	Furrowed_Dry_Crop_1.png	1893.033	2366.9507	none	-149.0414	0	0	Gen1_Mut0_ID0	Gen0_Mut0_ID22	-	0.3083	0.5753	0.76	0.44	0.6879	0.5201	0.4306	0.76	0.3249	0.9307	0.08	0.64	0.68	0.68	0.12	0.76	0.72	0.7572	0.2	0.56	0.8821	0.88	0.72	0.2	0.64	0.04	0.1575	0.2091	0.6666	0.3925	0.44
Gen1_Mut0_ID0	549	1	549	549	991	2458.8	1512	13.3005	Furrowed_Dry_Crop_1.png	2381.3062	1452.9858	none	65.9419	0	0	Gen0_Mut0_ID17	Gen0_Mut0_ID9	-	0.72	0.5577	0.6761	0.954	0.8	0.12	0.6163	0.52	0.4	0.8517	0.3033	0.16	0.92	0.68	0.08	0.76	0.72	0.7572	0.44	0.84	0.12	0.44	0.72	0.3184	0.64	0.882	0.16	0.1278	0.6	0.4373	0.44
Gen3_Mut0_ID2	1046	1	1046	374	1046	1022.8	1474	23.4438	Furrowed_Dry_Crop_2.png	968.9847	1427.2158	horizontal	111.1129	0	0	Gen2_Mut0_IDR2	Gen2_Mut0_ID8	-	0.3023	0.32	0.6608	0.2675	0.4	0.04	0.68	0.4813	0.52	0.3583	0.12	0.8	0.72	0.16	0.9217	0.758	0.9218	0.0804	0.9233	0.8	0.12	0.16	0.4093	0.0593	0.48	0.88	0.16	0.24	0.5641	0.32	0.24
Gen3_Mut0_ID10	3231	4	3231	374	3231	1496.8	586	29.4159	Furrowed_Dry_Crop_2.png	1446.6314	495.0341	none	-6.9813	0	0	Gen0_Mut0_ID1	Gen2_Mut0_ID11	-	0.6912	0.8096	0.6	0.36	0.1846	0.3526	0.88	0.5172	0.04	0.8517	0.32	0.5896	0.3947	0.7518	0.7501	0.7441	0.56	0.0871	0.24	0.7821	0.44	0.44	0.4327	0.3833	0.72	0.496	0.36	0.458	0.28	0.64	0.1677
Gen3_Mut0_ID6	2583	3	2583	374	2583	1910.8	1022	55.9885	Furrowed_Dry_Crop_2.png	1899.7622	947.8415	none	83.3953	0	0	Gen2_Mut0_ID11	Gen2_Mut0_ID6	-	0.5668	0.8096	0.6	0.952	0.2713	0.3854	0.2293	0.5595	0.3405	0.8408	0.6371	0.52	0.5458	0.8175	0.16	0.1858	0.12	0.9353	0.44	0.84	0.56	0.44	0.5994	0.2974	0.64	0.5249	0.6122	0.458	0.5488	0.4373	0.44
Gen3_Mut0_IDR1	1857	2	1857	374	1857	2519.8	507	85.1573	Furrowed_Dry_Crop_2.png	2393.1474	500.7779	horizontal	160.9939	0	0	-	-	-	0.28	0.92	0.76	0.44	0.24	0.52	0.4	0.76	0.32	0.92	0.08	0.64	0.68	0.4	0.12	0.08	0.52	0.48	0.2	0.56	0.88	0.88	0.56	0.2	0.8	0.04	0.64	0.2	0.64	0.4	0.72
Gen3_Mut0_ID4	1399	2	1399	444	1399	568.8	1438	52.1421	Furrowed_Wet_Crop_0.png	469.4307	1411.9773	horizontal	-97.9992	0	0	Gen2_Mut0_IDR1	Gen0_Mut0_ID17	-	0.72	0.8036	0.24	0.6991	0.56	0.12	0.12	0.72	0.4	0.3662	0.0848	0.16	0.7226	0.24	0.08	0.4626	0.76	0.04	0.84	0.84	0.08	0.5677	0.6063	0.7963	0.16	0.2	0.76	0.12	0.12	0.76	0.8477
Gen2_Mut0_ID8	444	1	444	444	872	1024.8	1024	11.6635	Furrowed_Wet_Crop_0.png	946.7536	959.1489	horizontal	22.4439	0	0	Gen0_Mut0_ID6	Gen0_Mut0_ID12	-	0.32	0.84	0.2855	0.16	0.974	0.4	0.3393	0.48	0.44	0.3583	0.12	0.6782	0.72	0.16	0.9217	0.48	0.1155	0.08	0.36	0.8	0.4	0.72	0.2918	0.0593	0.48	0.56	0.52	0.48	0.32	0.32	0.24
Gen2_Mut0_IDR1	1951	3	1951	444	1951	1977.8	1498	16.605	Furrowed_Wet_Crop_0.png	1909.1136	1415.0396	horizontal	-130.8526	0	0	-	-	-	0.44	0.8	0.24	0.64	0.56	0.2	0.12	0.72	0.28	0.2	0.04	0.84	0.8	0.24	0.28	0.4	0.76	0.8	0.84	0.44	0.92	0.8	0.24	0.84	0.16	0.8	0.72	0.4	0.12	0.76	0.8
Gen2_Mut0_ID6	2480	4	2480	444	2480	2443.8	1026	12.8452	Furrowed_Wet_Crop_0.png	2381.6163	971.5982	none	5.6955	0	0	Gen1_Mut0_ID7	Gen1_Mut0_ID4	-	0.5174	0.7711	0.7104	0.4322	0.4728	0.76	0.2293	0.5595	0.3061	0.5609	0.2104	0.4	0.68	0.4059	0.16	0.08	0.32	0.9353	0.1068	0.5097	0.56	0.2162	0.5994	0.5559	0.8211	0.2781	0.6122	0.5074	0.64	0.64	0.12
Gen3_Mut0_IDR0	2647	4	2647	348	2647	1033.8	1022	27.1094	Furrowed_Dry_Crop_0.png	940.2129	954.4018	horizontal	-3.6999	0	0	-	-	-	0.92	0.16	0.16	0.48	0.48	0.76	0.16	0.36	0.56	0.24	0.2	0.4	0.24	0.36	0.2	0.16	0.6	0.84	0.44	0.32	0.28	0.08	0.6	0.56	0.68	0.28	0.44	0.28	0.52	0.28	0.52
Gen1_Mut0_ID6	1231	2	1231	348	1231	1512.8	1973	8.6264	Furrowed_Dry_Crop_0.png	1446.5081	1915.1239	none	-78.2144	0	0	Gen0_Mut0_ID13	Gen0_Mut0_ID22	-	0.92	0.3526	0.2146	0.44	0.24	0.52	0.0651	0.36	0.56	0.92	0.08	0.64	0.24	0.36	0.12	0.16	0.5342	0.84	0.4056	0.3918	0.2422	0.777	0.56	0.5598	0.6808	0.0368	0.4735	0.281	0.52	0.4	0.52
Gen0_Mut0_ID10	348	1	348	348	759	1986.8	1485	9.8403	Furrowed_Dry_Crop_0.png	1911.0376	1421.8225	horizontal	-163.9785	0	0	-	-	-	0.4	0.68	0.96	0.72	0.64	0.84	0.24	0.08	0.96	0.68	0.52	0.28	0.12	0.52	0.16	0.72	0.32	0.96	0.32	0.68	0.56	0.56	0.08	0.44	0.44	0.52	0.28	0.92	0.68	0.56	0.12
Gen0_Mut0_ID17	1959	3	1959	348	1959	2425.8	1950	14.6299	Furrowed_Dry_Crop_0.png	2363.7949	1897.4223	horizontal	-113.2385	0	0	-	-	-	0.72	0.64	0.8	0.96	0.8	0.12	0.28	0.6	0.4	0.88	0.64	0.16	0.28	0.68	0.08	0.88	0.72	0.04	0.6	0.84	0.08	0.44	0.72	0.32	0.64	0.2	0.76	0.12	0.36	0.44	0.84
Gen3_Mut0_ID3	1886	3	1886	675	1886	554.8	543	16.699	Furrowed_Wet_Crop_2.png	493.5175	492.363	horizontal	-109.1399	0	0	Gen2_Mut0_ID8	Gen2_Mut0_IDR2	-	0.0566	0.9946	0	1	0.974	0.4	0.3393	0.5187	0.44	0.44	0.28	0.6782	0.92	0.04	0.4	0.482	0.1137	0.4396	0.3945	0.92	0.4	0.72	0.672	0.76	0.92	0.56	0.52	0.48	0.3438	0.72	0.44
Gen2_Mut0_IDR2	675	2	675	675	1262	1069.8	2405	46.3169	Furrowed_Wet_Crop_2.png	972.8134	2373.3687	none	-123.2838	0	0	-	-	-	0.04	0.32	0.64	0.8	0.4	0.04	0.68	0.52	0.52	0.44	0.28	0.8	0.92	0.04	0.4	0.76	0.92	0.44	0.96	0.92	0.12	0.16	0.76	0.76	0.92	0.88	0.16	0.24	0.6	0.72	0.44
Gen0_Mut0_ID6	675	1	675	675	575	1474.8	1525	18.5696	Furrowed_Wet_Crop_2.png	1425.0472	1450.4774	none	4.0401	0	0	-	-	-	0.6	0.24	0.28	0.16	0.96	0.4	0.32	0.48	0.44	0.12	0.12	0.68	0.72	0.72	0.52	0.48	0.8	0.24	0.08	0.96	0.72	0.72	0.12	0.24	0.6	0.44	0.4	0.56	0.76	0.32	0.24
Gen0_Mut0_ID1	2503	4	2503	675	2503	2391.8	554	35.3285	Furrowed_Wet_Crop_2.png	2360.3222	492.1427	none	123.7665	0	0	-	-	-	0.8	0.6	0.92	0.36	0.44	0.96	0.88	0.28	0.04	0.84	0.32	0.24	0.4	0.88	0.72	0.24	0.56	0.52	0.24	0.48	0.44	0.92	0.44	0.4	0.72	0.76	0.36	0.44	0.28	0.64	0.08
Gen3_Mut0_ID1	1293	2	1293	372	1293	501.8	1971	64.6674	Furrowed_Wet_Crop_1.png	492.708	1934.2689	none	142.4988	0	0	Gen0_Mut0_ID10	Gen0_Mut0_ID1	-	0.4	0.6702	0.9581	0.3188	0.64	0.84	0.371	0.28	0.96	0.8399	0.5067	0.2427	0.1696	0.88	0.213	0.2813	0.32	0.5707	0.32	0.68	0.44	0.92	0.08	0.44	0.4453	0.76	0.4485	0.92	0.68	0.64	0.08
Gen3_Mut0_ID8	372	1	372	372	726	1474.8	1058	34.6632	Furrowed_Wet_Crop_1.png	1428.2989	963.1878	horizontal	-176.3829	0	0	Gen1_Mut0_ID0	Gen0_Mut0_ID6	-	0.5555	0.5577	0.6368	0.8653	0.8	0.12	0.32	0.48	0.44	0.838	0.12	0.16	0.92	0.72	0.52	0.7493	0.8814	0.9069	0.4302	0.96	0.72	0.4553	0.12	0.24	0.6013	0.881	0.4	0.1278	0.6079	0.47	0.24
Gen3_Mut0_ID9	1855	3	1855	372	1855	1950.8	2422	16.3873	Furrowed_Wet_Crop_1.png	1896.2713	2366.6907	none	-141.5109	0	0	Gen0_Mut0_ID6	Gen1_Mut0_ID0	-	0.7645	0.24	0.3154	0.2388	0.96	0.4	0.6163	0.52	0.4	0.1333	0.3033	0.68	0.72	0.68	0.08	0.4903	0.8	0.24	0.0896	0.84	0.12	0.7055	0.72	0.3184	0.6387	0.441	0.16	0.56	0.7525	0.2873	0.44
Gen3_Mut0_ID7	2463	4	2463	372	2463	2465.8	1098	51.3604	Furrowed_Wet_Crop_1.png	2382.0311	983.1298	horizontal	-95.8941	0	0	Gen2_Mut0_ID6	Gen2_Mut0_ID11	-	0.6559	0.7711	0.7104	0.4322	0.4136	0.76	0.6163	0.52	0.8875	0.5714	0.2104	0.4	0.6584	0.4372	0.762	0.0925	0.32	0.08	0.1068	0.5097	0.4	0.2162	0.7233	0.5327	0.8211	0.3088	0.52	0.5074	0.3057	0.64	0.12
Gen2_Mut0_IDR1	882	2	882	882	1321	599.8	1040	39.9311	Furrowed_Dry_Crop_1.png	499.977	995.5015	horizontal	-106.2335	0	0	-	-	-	0.44	0.8	0.24	0.64	0.56	0.2	0.12	0.72	0.28	0.2	0.04	0.84	0.8	0.24	0.28	0.4	0.76	0.8	0.84	0.44	0.92	0.8	0.24	0.84	0.16	0.8	0.72	0.4	0.12	0.76	0.8
Gen4_Mut0_ID10	1912	3	1912	882	1912	1006.8	550	15.4555	Furrowed_Dry_Crop_1.png	954.1672	490.3245	none	-54.9757	0	0	Gen3_Mut0_ID10	Gen2_Mut0_IDR1	-	0.4579	0.8096	0.3057	0.365	0.5367	0.2	0.1837	0.7187	0.04	0.2529	0.1133	0.8897	0.7894	0.7518	0.6561	0.7441	0.7329	0.0871	0.24	0.3487	0.567	0.7957	0.2568	0.84	0.16	0.7389	0.6172	0.4631	0.12	0.76	0.7946
Gen3_Mut0_ID6	882	1	882	882	809	1481.8	1498	26.435	Furrowed_Dry_Crop_1.png	1435.5391	1414.4945	none	-62.5949	0	0	Gen2_Mut0_ID11	Gen2_Mut0_ID6	-	0.5668	0.8096	0.6	0.952	0.2713	0.3854	0.2293	0.5595	0.3405	0.8408	0.6371	0.52	0.5458	0.8175	0.16	0.1858	0.12	0.9353	0.44	0.84	0.56	0.44	0.5994	0.2974	0.64	0.5249	0.6122	0.458	0.5488	0.4373	0.44
Gen3_Mut0_ID10	2614	4	2614	882	2614	2465.8	1042	24.4185	Furrowed_Dry_Crop_1.png	2377.8994	963.7408	none	84.005	0	0	Gen0_Mut0_ID1	Gen2_Mut0_ID11	-	0.6912	0.8096	0.6	0.36	0.1846	0.3526	0.88	0.5172	0.04	0.8517	0.32	0.5896	0.3947	0.7518	0.7501	0.7441	0.56	0.0871	0.24	0.7821	0.44	0.44	0.4327	0.3833	0.72	0.496	0.36	0.458	0.28	0.64	0.1677
Gen4_Mut0_ID1	368	1	368	368	896	1029.8	1033	12.4151	Furrowed_Wet_Crop_0.png	951.722	962.0185	none	-32.0528	0	0	Gen3_Mut0_IDR0	Gen3_Mut0_ID10	-	0.92	0.8096	0.6	0.36	0.2089	0.3526	0.88	0.37	0.56	0.3142	0.32	0.4	0.3827	0.4346	0.2906	0.7441	0.5993	0.7904	0.138	0.3683	0.44	0.08	0.6	0.3849	0.68	0.4809	0.44	0.2834	0.52	0.64	0.52
Gen2_Mut0_ID11	2946	4	2946	368	2946	1543.8	2029	68.767	Furrowed_Wet_Crop_0.png	1420.1334	1924.2786	none	-40.3147	0	0	Gen0_Mut0_ID12	Gen1_Mut0_ID0	-	0.6912	0.8096	0.6	0.952	0.1874	0.3854	0.6163	0.52	0.92	0.8517	0.6371	0.52	0.52	0.8514	0.762	0.2	0.12	0.08	0.44	0.84	0.4	0.44	0.7233	0.2719	0.64	0.56	0.52	0.458	0.2351	0.4373	0.44
Gen4_Mut0_ID8	1532	2	1532	368	1532	1959.8	561	12.3539	Furrowed_Wet_Crop_0.png	1882.0153	499.5275	none	136.1436	0	0	Gen3_Mut0_ID7	Gen0_Mut0_ID17	-	0.72	0.64	0.8	0.96	0.4136	0.1411	0.6163	0.6	0.8875	0.88	0.6129	0.16	0.6584	0.6829	0.6831	0.1438	0.2989	0.08	0.1068	0.5097	0.4	0.2162	0.72	0.5327	0.64	0.2002	0.76	0.1241	0.36	0.44	0.84
Gen4_Mut0_ID2	2155	3	2155	368	2155	2384.8	1029	37.1865	Furrowed_Wet_Crop_0.png	2352.3414	977.4671	none	145.1988	0	0	Gen3_Mut0_IDR2	Gen3_Mut0_IDR1	-	0.28	0.916	0.769	0.4448	0.24	0.5811	0.4	0.76	0.32	0.92	0.08	0.4067	0.68	0.4	0.2	0.0851	0.594	0.48	0.2	0.56	0.9178	0.1698	0.5994	0.7998	0.7992	0.0802	0.5914	0.2	0.7719	0.4	0.72
Gen3_Mut0_IDR2	496	1	496	496	954	1002.8	1033	36.555	Furrowed_Dry_Crop_0.png	970.997	954.9942	none	-63.8567	0	0	Gen0_Mut0_ID22	Gen0_Mut0_ID13	-	0.28	0.7762	0.7104	0.48	0.48	0.76	0.4949	0.76	0.32	0.24	0.2	0.4	0.68	0.4	0.2	0.08	0.5883	0.48	0.2295	0.5097	0.9178	0.1698	0.5994	0.2002	0.7992	0.2781	0.6122	0.2	0.64	0.28	0.72
Gen4_Mut0_ID11	1810	2	1810	496	1810	1487.8	2449	16.3849	Furrowed_Dry_Crop_0.png	1432.8454	2394.1263	none	137.1245	0	0	Gen2_Mut0_IDR1	Gen3_Mut0_ID10	-	0.6746	0.8	0.5463	0.6351	0.2064	0.3526	0.8217	0.5185	0.28	0.8031	0.2659	0.5399	0.4049	0.24	0.3552	0.4	0.5834	0.8	0.84	0.8734	0.8266	0.4443	0.4174	0.3833	0.72	0.5448	0.4335	0.3949	0.28	0.64	0.173
Gen3_Mut0_IDR0	2610	3	2610	496	2610	1935.8	1501	51.9595	Furrowed_Dry_Crop_0.png	1917.3271	1454.3288	none	-89.1986	0	0	-	-	-	0.92	0.16	0.16	0.48	0.48	0.76	0.16	0.36	0.56	0.24	0.2	0.4	0.24	0.36	0.2	0.16	0.6	0.84	0.44	0.32	0.28	0.08	0.6	0.56	0.68	0.28	0.44	0.28	0.52	0.28	0.52
Gen4_Mut0_ID5	3290	4	3290	496	3290	2436.8	1013	10.6361	Furrowed_Dry_Crop_0.png	2372.1501	956.974	horizontal	-165.7035	0	0	Gen2_Mut0_ID6	Gen3_Mut0_ID6	-	0.5668	0.7711	0.7104	0.4322	0.303	0.76	0.2293	0.5595	0.3061	0.5609	0.2104	0.52	0.5458	0.8128	0.16	0.0989	0.1466	0.9353	0.44	0.84	0.56	0.44	0.5994	0.5559	0.64	0.5104	0.6122	0.458	0.64	0.4418	0.44
Gen3_Mut0_ID3	1943	3	1943	387	1943	577.8	1031	29.9106	Furrowed_Dry_Crop_2.png	490.1317	985.6316	horizontal	4.7035	0	0	Gen2_Mut0_ID8	Gen2_Mut0_IDR2	-	0.0566	0.9946	0	1	0.974	0.4	0.3393	0.5187	0.44	0.44	0.28	0.6782	0.92	0.04	0.4	0.482	0.1137	0.4396	0.3945	0.92	0.4	0.72	0.672	0.76	0.92	0.56	0.52	0.48	0.3438	0.72	0.44
Gen4_Mut0_ID4	1302	2	1302	387	1302	1449.8	2440	44.5571	Furrowed_Dry_Crop_2.png	1427.81	2371.4523	horizontal	-103.9297	0	0	Gen3_Mut0_ID6	Gen2_Mut0_ID6	-	0.5174	0.8096	0.6	0.952	0.4333	0.3854	0.2293	0.5595	0.3405	0.8408	0.6371	0.4	0.68	0.4106	0.16	0.1612	0.2885	0.9353	0.1068	0.5097	0.56	0.2162	0.5994	0.2974	0.8211	0.2936	0.6122	0.5074	0.5488	0.6354	0.12
Gen0_Mut0_ID1	387	1	387	387	783	1933.8	1521	29.3057	Furrowed_Dry_Crop_2.png	1896.3679	1450.7738	none	-70.9647	0	0	-	-	-	0.8	0.6	0.92	0.36	0.44	0.96	0.88	0.28	0.04	0.84	0.32	0.24	0.4	0.88	0.72	0.24	0.56	0.52	0.24	0.48	0.44	0.92	0.44	0.4	0.72	0.76	0.36	0.44	0.28	0.64	0.08
Gen4_Mut0_IDR2	2486	4	2486	387	2486	2483.8	545	45.3549	Furrowed_Dry_Crop_2.png	2374.753	494.2106	horizontal	-35.7027	0	0	Gen0_Mut0_ID17	Gen0_Mut0_ID9	-	0.72	0.5577	0.6761	0.954	0.8	0.12	0.6163	0.52	0.4	0.8517	0.3033	0.16	0.92	0.68	0.08	0.76	0.72	0.7572	0.44	0.84	0.12	0.44	0.72	0.3184	0.64	0.882	0.16	0.1278	0.6	0.4373	0.44
Gen4_Mut0_ID6	371	1	371	371	914	548.8	1498	8.682	Furrowed_Wet_Crop_2.png	483.2	1422.8648	horizontal	15.3247	0	0	Gen0_Mut0_ID1	Gen2_Mut0_IDR1	-	0.44	0.8	0.92	0.6821	0.56	0.9802	0.88	0.3094	0.2799	0.2123	0.3038	0.816	0.8	0.321	0.418	0.4	0.566	0.8	0.24	0.44	0.44	0.92	0.44	0.4	0.72	0.76	0.7276	0.4026	0.2593	0.64	0.8
Gen4_Mut0_IDR1	1564	2	1564	371	1564	1056.8	2501	45.6092	Furrowed_Wet_Crop_2.png	962.273	2398.5182	horizontal	107.7817	0	0	-	-	-	0.4	0.68	0.96	0.72	0.64	0.84	0.24	0.08	0.96	0.68	0.52	0.28	0.12	0.52	0.16	0.72	0.32	0.96	0.32	0.68	0.56	0.56	0.08	0.44	0.44	0.52	0.28	0.92	0.68	0.56	0.12
Gen4_Mut0_ID7	2949	4	2949	371	2949	1456.8	577	41.4538	Furrowed_Wet_Crop_2.png	1430.0065	498.5917	none	111.7897	0	0	Gen2_Mut0_IDR1	Gen0_Mut0_ID1	-	0.8	0.6	0.24	0.3179	0.44	0.1796	0.12	0.6926	0.0401	0.828	0.0552	0.2631	0.4	0.8093	0.6253	0.24	0.7542	0.52	0.84	0.48	0.92	0.8	0.24	0.84	0.16	0.8	0.3524	0.4376	0.1381	0.76	0.08
Gen4_Mut0_IDR0	2317	3	2317	371	2317	2420.8	1962	7.8563	Furrowed_Wet_Crop_2.png	2349.6348	1901.8213	none	80.6671	0	0	-	-	-	0.04	0.32	0.64	0.8	0.4	0.04	0.68	0.52	0.52	0.44	0.28	0.8	0.92	0.04	0.4	0.76	0.92	0.44	0.96	0.92	0.12	0.16	0.76	0.76	0.92	0.88	0.16	0.24	0.6	0.72	0.44
Gen3_Mut0_ID7	3092	4	3092	427	3092	1085.8	574	50.8255	Furrowed_Wet_Crop_1.png	968.4774	506.9541	none	54.3529	0	0	Gen2_Mut0_ID6	Gen2_Mut0_ID11	-	0.6559	0.7711	0.7104	0.4322	0.4136	0.76	0.6163	0.52	0.8875	0.5714	0.2104	0.4	0.6584	0.4372	0.762	0.0925	0.32	0.08	0.1068	0.5097	0.4	0.2162	0.7233	0.5327	0.8211	0.3088	0.52	0.5074	0.3057	0.64	0.12
Gen3_Mut0_IDR1	427	1	427	427	910	1476.8	1042	13.2931	Furrowed_Wet_Crop_1.png	1420.7371	983.7325	none	37.0019	0	0	-	-	-	0.28	0.92	0.76	0.44	0.24	0.52	0.4	0.76	0.32	0.92	0.08	0.64	0.68	0.4	0.12	0.08	0.52	0.48	0.2	0.56	0.88	0.88	0.56	0.2	0.8	0.04	0.64	0.2	0.64	0.4	0.72
Gen0_Mut0_ID17	1582	2	1582	427	1582	1939.8	2429	11.6238	Furrowed_Wet_Crop_1.png	1875.1625	2373.9736	horizontal	171.2514	0	0	-	-	-	0.72	0.64	0.8	0.96	0.8	0.12	0.28	0.6	0.4	0.88	0.64	0.16	0.28	0.68	0.08	0.88	0.72	0.04	0.6	0.84	0.08	0.44	0.72	0.32	0.64	0.2	0.76	0.12	0.36	0.44	0.84
Gen2_Mut0_ID6	2246	3	2246	427	2246	2461.8	1022	42.3551	Furrowed_Wet_Crop_1.png	2362.6954	982.5351	none	-1.7482	0	0	Gen1_Mut0_ID7	Gen1_Mut0_ID4	-	0.5174	0.7711	0.7104	0.4322	0.4728	0.76	0.2293	0.5595	0.3061	0.5609	0.2104	0.4	0.68	0.4059	0.16	0.08	0.32	0.9353	0.1068	0.5097	0.56	0.2162	0.5994	0.5559	0.8211	0.2781	0.6122	0.5074	0.64	0.64	0.12
Gen5_Mut0_IDR1	1417	2	1417	566	1417	566.8	1953	22.5069	Furrowed_Wet_Crop_1.png	503.9244	1908.7132	none	-120.0207	0	0	Gen2_Mut0_ID11	Gen2_Mut0_ID6	-	0.5668	0.8096	0.6	0.952	0.2713	0.3854	0.2293	0.5595	0.3405	0.8408	0.6371	0.52	0.5458	0.8175	0.16	0.1858	0.12	0.9353	0.44	0.84	0.56	0.44	0.5994	0.2974	0.64	0.5249	0.6122	0.458	0.5488	0.4373	0.44
Gen3_Mut0_ID7	566	1	566	566	910	991.8	984	57.7833	Furrowed_Wet_Crop_1.png	945.2406	971.7336	none	149.3856	0	0	Gen2_Mut0_ID6	Gen2_Mut0_ID11	-	0.6559	0.7711	0.7104	0.4322	0.4136	0.76	0.6163	0.52	0.8875	0.5714	0.2104	0.4	0.6584	0.4372	0.762	0.0925	0.32	0.08	0.1068	0.5097	0.4	0.2162	0.7233	0.5327	0.8211	0.3088	0.52	0.5074	0.3057	0.64	0.12
Gen2_Mut0_ID6	1925	3	1925	566	1925	1528.8	548	14.9764	Furrowed_Wet_Crop_1.png	1448.2033	486.5573	horizontal	-125.6927	0	0	Gen1_Mut0_ID7	Gen1_Mut0_ID4	-	0.5174	0.7711	0.7104	0.4322	0.4728	0.76	0.2293	0.5595	0.3061	0.5609	0.2104	0.4	0.68	0.4059	0.16	0.08	0.32	0.9353	0.1068	0.5097	0.56	0.2162	0.5994	0.5559	0.8211	0.2781	0.6122	0.5074	0.64	0.64	0.12
Gen4_Mut0_IDR2	2465	4	2465	566	2465	2483.8	1017	14.4695	Furrowed_Wet_Crop_1.png	2415.8356	964.8952	none	51.5969	0	0	Gen0_Mut0_ID17	Gen0_Mut0_ID9	-	0.72	0.5577	0.6761	0.954	0.8	0.12	0.6163	0.52	0.4	0.8517	0.3033	0.16	0.92	0.68	0.08	0.76	0.72	0.7572	0.44	0.84	0.12	0.44	0.72	0.3184	0.64	0.882	0.16	0.1278	0.6	0.4373	0.44
Gen4_Mut0_IDR0	454	1	454	454	1044	637.8	1957	53.0742	Furrowed_Wet_Crop_2.png	518.6251	1896.9981	horizontal	89.98	0	0	-	-	-	0.04	0.32	0.64	0.8	0.4	0.04	0.68	0.52	0.52	0.44	0.28	0.8	0.92	0.04	0.4	0.76	0.92	0.44	0.96	0.92	0.12	0.16	0.76	0.76	0.92	0.88	0.16	0.24	0.6	0.72	0.44
Gen5_Mut0_ID7	1648	2	1648	454	1648	1465.8	2407	29.021	Furrowed_Wet_Crop_2.png	1405.7558	2368.7938	none	-139.36	0	0	Gen4_Mut0_ID10	Gen3_Mut0_ID10	-	0.4579	0.8096	0.3057	0.36	0.1846	0.3526	0.1837	0.5136	0.04	0.8517	0.1133	0.8897	0.8365	0.7518	0.7501	0.7441	0.56	0.0871	0.24	0.4363	0.44	0.7957	0.5296	0.806	0.72	0.496	0.3618	0.4631	0.28	0.64	0.7946
Gen5_Mut0_ID2	2840	4	2840	454	2840	1924.8	986	74.2455	Furrowed_Wet_Crop_2.png	1912.6486	970.0829	none	-122.4374	0	0	Gen3_Mut0_ID7	Gen3_Mut0_IDR0	-	0.92	0.16	0.1583	0.4322	0.4271	0.76	0.1695	0.52	0.56	0.5714	0.2104	0.4	0.24	0.4372	0.2	0.16	0.3939	0.84	0.1535	0.3693	0.4	0.2162	0.7233	0.5327	0.68	0.28	0.52	0.28	0.52	0.28	0.12
Gen3_Mut0_ID3	2249	3	2249	454	2249	2384.8	1971	35.2691	Furrowed_Wet_Crop_2.png	2351.9326	1915.1187	horizontal	-51.1906	0	0	Gen2_Mut0_ID8	Gen2_Mut0_IDR2	-	0.0566	0.9946	0	1	0.974	0.4	0.3393	0.5187	0.44	0.44	0.28	0.6782	0.92	0.04	0.4	0.482	0.1137	0.4396	0.3945	0.92	0.4	0.72	0.672	0.76	0.92	0.56	0.52	0.48	0.3438	0.72	0.44
Gen5_Mut0_ID3	1881	3	1881	375	1881	525.8	2434	46.2112	Furrowed_Wet_Crop_0.png	499.9722	2389.4372	horizontal	15.4774	0	0	Gen3_Mut0_IDR0	Gen3_Mut0_ID7	-	0.6559	0.7711	0.7121	0.48	0.4692	0.76	0.607	0.36	0.8875	0.24	0.2	0.4	0.6584	0.36	0.762	0.0925	0.8921	0.2888	0.6698	0.0952	0.28	0.08	0.6	0.56	0.8211	0.3088	0.44	0.5074	0.3057	0.64	0.52
Gen5_Mut0_ID11	1337	2	1337	375	1337	1456.8	1935	62.5067	Furrowed_Wet_Crop_0.png	1442.8272	1902.3819	none	-4.9912	0	0	Gen3_Mut0_ID10	Gen4_Mut0_ID5	-	0.5729	0.7745	0.7104	0.4306	0.303	0.7424	0.88	0.5509	0.0373	0.5609	0.2104	0.5896	0.4188	0.8128	0.158	0.1674	0.56	0.0871	0.44	0.7821	0.56	0.44	0.5824	0.5559	0.64	0.5104	0.36	0.458	0.64	0.4434	0.1961
Gen4_Mut0_ID2	375	1	375	375	825	1986.8	1514	14.9459	Furrowed_Wet_Crop_0.png	1912.0548	1435.0342	none	5.3661	0	0	Gen3_Mut0_IDR2	Gen3_Mut0_IDR1	-	0.28	0.916	0.769	0.4448	0.24	0.5811	0.4	0.76	0.32	0.92	0.08	0.4067	0.68	0.4	0.2	0.0851	0.594	0.48	0.2	0.56	0.9178	0.1698	0.5994	0.7998	0.7992	0.0802	0.5914	0.2	0.7719	0.4	0.72
Gen5_Mut0_ID5	2450	4	2450	375	2450	2429.8	1971	13.3847	Furrowed_Wet_Crop_0.png	2372.8773	1895.1499	none	-114.1247	0	0	Gen4_Mut0_ID2	Gen4_Mut0_ID7	-	0.7998	0.901	0.7233	0.3179	0.24	0.1796	0.12	0.6942	0.2597	0.8368	0.08	0.4123	0.4	0.8916	0.4444	0.24	0.594	0.52	0.7526	0.56	0.9178	0.8033	0.6016	0.7998	0.7749	0.4298	0.6015	0.1457	0.1381	0.4	0.6238
Gen4_Mut0_ID10	2495	4	2495	460	2495	550.8	554	6.5758	Furrowed_Dry_Crop_2.png	477.9252	485.8864	horizontal	164.8962	0	0	Gen3_Mut0_ID10	Gen2_Mut0_IDR1	-	0.4579	0.8096	0.3057	0.365	0.5367	0.2	0.1837	0.7187	0.04	0.2529	0.1133	0.8897	0.7894	0.7518	0.6561	0.7441	0.7329	0.0871	0.24	0.3487	0.567	0.7957	0.2568	0.84	0.16	0.7389	0.6172	0.4631	0.12	0.76	0.7946
Gen5_Mut0_ID8	460	1	460	460	724	1525.8	1959	23.0962	Furrowed_Dry_Crop_2.png	1436.6306	1896.9196	horizontal	-137.8496	0	0	Gen4_Mut0_IDR2	Gen2_Mut0_ID6	-	0.5174	0.7711	0.6804	0.954	0.7795	0.6619	0.2293	0.52	0.3061	0.7666	0.3033	0.16	0.92	0.4218	0.08	0.76	0.3589	0.7572	0.1068	0.84	0.4946	0.5994	0.44	0.12	0.7709	0.4227	0.6122	0.5074	0.3032	0.8889	0.1282
Gen5_Mut0_ID6	1868	3	1868	460	1868	2002.8	570	12.1903	Furrowed_Dry_Crop_2.png	1934.2621	515.5187	none	-58.3541	0	0	Gen3_Mut0_ID10	Gen4_Mut0_ID10	-	0.6912	0.8096	0.6	0.365	0.5367	0.2	0.88	0.7223	0.04	0.2529	0.32	0.6337	0.3603	0.7518	0.6561	0.7441	0.7329	0.0871	0.24	0.6603	0.567	0.44	0.1599	0.4203	0.16	0.7389	0.6154	0.458	0.12	0.76	0.1677
Gen5_Mut0_IDR2	1279	2	1279	460	1279	2443.8	1966	35.5407	Furrowed_Dry_Crop_2.png	2358.8073	1869.1494	none	85.6493	0	0	-	-	-	0.8	0.6	0.92	0.36	0.44	0.96	0.88	0.28	0.04	0.84	0.32	0.24	0.4	0.88	0.72	0.24	0.56	0.52	0.24	0.48	0.44	0.92	0.44	0.4	0.72	0.76	0.36	0.44	0.28	0.64	0.08
Gen5_Mut0_ID9	1542	2	1542	701	1542	557.8	1055	24.7689	Furrowed_Dry_Crop_0.png	475.4682	969.4513	none	-137.4486	0	0	Gen2_Mut0_ID6	Gen4_Mut0_IDR2	-	0.72	0.5577	0.7066	0.4322	0.492	0.203	0.6163	0.5595	0.4	0.6211	0.2104	0.4	0.68	0.665	0.16	0.08	0.6849	0.9353	0.44	0.5097	0.56	0.2162	0.72	0.3639	0.6763	0.772	0.16	0.1278	0.64	0.6331	0.1535
Gen5_Mut0_ID0	4796	4	4796	701	4796	1049.8	583	19.3642	Furrowed_Dry_Crop_0.png	963.9654	517.5692	none	-135.2538	0	0	Gen4_Mut0_ID5	Gen2_Mut0_ID11	-	0.6912	0.9386	0.7104	0.4322	0.1874	0.3854	0.6325	0.5595	0.3061	0.5609	0.2104	0.52	0.5458	0.8135	0.762	0.1026	0.12	0.08	0.44	0.84	0.4	0.44	0.5994	0.2738	0.64	0.5104	0.52	0.458	0.254	0.4418	0.44
Gen4_Mut0_ID7	701	1	701	701	629	1485.8	1915	36.6235	Furrowed_Dry_Crop_0.png	1406.9294	1882.9709	horizontal	-144.9569	0	0	Gen2_Mut0_IDR1	Gen0_Mut0_ID1	-	0.8	0.6	0.24	0.3179	0.44	0.1796	0.12	0.6926	0.0401	0.828	0.0552	0.2631	0.4	0.8093	0.6253	0.24	0.7542	0.52	0.84	0.48	0.92	0.8	0.24	0.84	0.16	0.8	0.3524	0.4376	0.1381	0.76	0.08
Gen4_Mut0_ID5	2318	3	2318	701	2318	2440.8	543	2.5152	Furrowed_Dry_Crop_0.png	2375.9638	478.3862	horizontal	25.6304	0	0	Gen2_Mut0_ID6	Gen3_Mut0_ID6	-	0.5668	0.7711	0.7104	0.4322	0.303	0.76	0.2293	0.5595	0.3061	0.5609	0.2104	0.52	0.5458	0.8128	0.16	0.0989	0.1466	0.9353	0.44	0.84	0.56	0.44	0.5994	0.5559	0.64	0.5104	0.6122	0.458	0.64	0.4418	0.44
Gen3_Mut0_ID10	2272	3	2272	771	2272	1020.8	1015	20.2713	Furrowed_Dry_Crop_1.png	940.677	963.5113	none	-33.6391	0	0	Gen0_Mut0_ID1	Gen2_Mut0_ID11	-	0.6912	0.8096	0.6	0.36	0.1846	0.3526	0.88	0.5172	0.04	0.8517	0.32	0.5896	0.3947	0.7518	0.7501	0.7441	0.56	0.0871	0.24	0.7821	0.44	0.44	0.4327	0.3833	0.72	0.496	0.36	0.458	0.28	0.64	0.1677
Gen3_Mut0_IDR0	771	1	771	771	639	1503.8	1525	26.9501	Furrowed_Dry_Crop_1.png	1463.0861	1450.6652	horizontal	52.4627	0	0	-	-	-	0.92	0.16	0.16	0.48	0.48	0.76	0.16	0.36	0.56	0.24	0.2	0.4	0.24	0.36	0.2	0.16	0.6	0.84	0.44	0.32	0.28	0.08	0.6	0.56	0.68	0.28	0.44	0.28	0.52	0.28	0.52
Gen2_Mut0_ID11	4606	4	4606	771	4606	1982.8	1944	14.088	Furrowed_Dry_Crop_1.png	1917.213	1891.5584	horizontal	104.8847	0	0	Gen0_Mut0_ID12	Gen1_Mut0_ID0	-	0.6912	0.8096	0.6	0.952	0.1874	0.3854	0.6163	0.52	0.92	0.8517	0.6371	0.52	0.52	0.8514	0.762	0.2	0.12	0.08	0.44	0.84	0.4	0.44	0.7233	0.2719	0.64	0.56	0.52	0.458	0.2351	0.4373	0.44
Gen5_Mut0_ID4	1431	2	1431	771	1431	2474.8	2474	35.0898	Furrowed_Dry_Crop_1.png	2390.0147	2377.551	none	-3.9163	0	0	Gen4_Mut0_ID7	Gen4_Mut0_ID2	-	0.2802	0.6158	0.2905	0.4448	0.44	0.5811	0.4	0.7584	0.128	0.9101	0.0552	0.2575	0.68	0.4	0.2	0.0851	0.7542	0.48	0.3045	0.7797	0.92	0.1665	0.2378	0.84	0.3782	0.0881	0.7894	0.2143	0.7719	0.76	0.198
Gen5_Mut0_ID2	2768	4	2768	372	2768	572.8	2396	25.4619	Furrowed_Dry_Crop_1.png	497.0548	2353.2242	horizontal	-30.8446	0	0	Gen3_Mut0_ID7	Gen3_Mut0_IDR0	-	0.92	0.16	0.1583	0.4322	0.4271	0.76	0.1695	0.52	0.56	0.5714	0.2104	0.4	0.24	0.4372	0.2	0.16	0.3939	0.84	0.1535	0.3693	0.4	0.2162	0.7233	0.5327	0.68	0.28	0.52	0.28	0.52	0.28	0.12
Gen4_Mut0_IDR2	372	1	372	372	823	1078.8	1496	35.164	Furrowed_Dry_Crop_1.png	977.1408	1430.0808	horizontal	-82.0672	0	0	Gen0_Mut0_ID17	Gen0_Mut0_ID9	-	0.72	0.5577	0.6761	0.954	0.8	0.12	0.6163	0.52	0.4	0.8517	0.3033	0.16	0.92	0.68	0.08	0.76	0.72	0.7572	0.44	0.84	0.12	0.44	0.72	0.3184	0.64	0.882	0.16	0.1278	0.6	0.4373	0.44
Gen6_Mut0_IDR2	1406	2	1406	372	1406	1971.8	521	46.7262	Furrowed_Dry_Crop_1.png	1921.0287	498.4994	horizontal	-12.1271	0	0	-	-	-	0.92	0.16	0.16	0.48	0.48	0.76	0.16	0.36	0.56	0.24	0.2	0.4	0.24	0.36	0.2	0.16	0.6	0.84	0.44	0.32	0.28	0.08	0.6	0.56	0.68	0.28	0.44	0.28	0.52	0.28	0.52
Gen6_Mut0_IDR0	2133	3	2133	372	2133	2402.8	1959	26.2663	Furrowed_Dry_Crop_1.png	2362.5309	1893.8645	horizontal	-49.6507	0	0	Gen2_Mut0_ID6	Gen2_Mut0_ID11	-	0.6559	0.7711	0.7104	0.4322	0.4136	0.76	0.6163	0.52	0.8875	0.5714	0.2104	0.4	0.6584	0.4372	0.762	0.0925	0.32	0.08	0.1068	0.5097	0.4	0.2162	0.7233	0.5327	0.8211	0.3088	0.52	0.5074	0.3057	0.64	0.12
Gen2_Mut0_ID11	3083	4	3083	323	3083	579.8	543	29.8481	Furrowed_Dry_Crop_2.png	484.5402	484.4865	horizontal	-11.1366	0	0	Gen0_Mut0_ID12	Gen1_Mut0_ID0	-	0.6912	0.8096	0.6	0.952	0.1874	0.3854	0.6163	0.52	0.92	0.8517	0.6371	0.52	0.52	0.8514	0.762	0.2	0.12	0.08	0.44	0.84	0.4	0.44	0.7233	0.2719	0.64	0.56	0.52	0.458	0.2351	0.4373	0.44
Gen3_Mut0_ID3	323	1	323	323	669	1022.8	1467	24.5902	Furrowed_Dry_Crop_2.png	972.6625	1418.8561	horizontal	-71.661	0	0	Gen2_Mut0_ID8	Gen2_Mut0_IDR2	-	0.0566	0.9946	0	1	0.974	0.4	0.3393	0.5187	0.44	0.44	0.28	0.6782	0.92	0.04	0.4	0.482	0.1137	0.4396	0.3945	0.92	0.4	0.72	0.672	0.76	0.92	0.56	0.52	0.48	0.3438	0.72	0.44
Gen5_Mut0_ID5	2199	3	2199	323	2199	1454.8	1973	38.0548	Furrowed_Dry_Crop_2.png	1421.6936	1924.7494	none	167.9689	0	0	Gen4_Mut0_ID2	Gen4_Mut0_ID7	-	0.7998	0.901	0.7233	0.3179	0.24	0.1796	0.12	0.6942	0.2597	0.8368	0.08	0.4123	0.4	0.8916	0.4444	0.24	0.594	0.52	0.7526	0.56	0.9178	0.8033	0.6016	0.7998	0.7749	0.4298	0.6015	0.1457	0.1381	0.4	0.6238
Gen6_Mut0_IDR1	1438	2	1438	323	1438	2438.8	1047	18.7903	Furrowed_Dry_Crop_2.png	2390.783	977.1156	horizontal	161.7946	0	0	Gen2_Mut0_IDR1	Gen0_Mut0_ID1	-	0.8	0.6	0.24	0.3179	0.44	0.1796	0.12	0.6926	0.0401	0.828	0.0552	0.2631	0.4	0.8093	0.6253	0.24	0.7542	0.52	0.84	0.48	0.92	0.8	0.24	0.84	0.16	0.8	0.3524	0.4376	0.1381	0.76	0.08
Gen6_Mut0_ID7	368	1	368	368	876	566.8	1510	23.2532	Furrowed_Wet_Crop_0.png	486.0091	1425.1566	horizontal	64.7	0	0	Gen3_Mut0_ID3	Gen4_Mut0_ID10	-	0.4579	0.8096	0.3312	0.365	0.974	0.3869	0.3393	0.5187	0.04	0.2591	0.2616	0.6587	0.7894	0.7279	0.4124	0.482	0.241	0.0871	0.3945	0.3487	0.4	0.72	0.2568	0.76	0.1251	0.7366	0.52	0.48	0.3438	0.76	0.4919
Gen6_Mut0_ID10	1468	2	1468	368	1468	1062.8	543	24.3509	Furrowed_Wet_Crop_0.png	976.8702	491.1781	horizontal	72.8708	0	0	Gen5_Mut0_ID0	Gen2_Mut0_ID6	-	0.5174	0.9313	0.7104	0.4372	0.4728	0.762	0.6343	0.5595	0.3061	0.5609	0.2104	0.4	0.5853	0.4059	0.16	0.08	0.1644	0.8017	0.1068	0.5251	0.5424	0.2162	0.5994	0.2738	0.8211	0.2781	0.6122	0.458	0.254	0.64	0.12
Gen3_Mut0_ID10	2120	3	2120	368	2120	2004.8	1523	21.6412	Furrowed_Wet_Crop_0.png	1928.4429	1437.234	horizontal	-81.3754	0	0	Gen0_Mut0_ID1	Gen2_Mut0_ID11	-	0.6912	0.8096	0.6	0.36	0.1846	0.3526	0.88	0.5172	0.04	0.8517	0.32	0.5896	0.3947	0.7518	0.7501	0.7441	0.56	0.0871	0.24	0.7821	0.44	0.44	0.4327	0.3833	0.72	0.496	0.36	0.458	0.28	0.64	0.1677
Gen5_Mut0_ID6	2891	4	2891	368	2891	2438.8	534	29.7228	Furrowed_Wet_Crop_0.png	2387.2709	441.8228	horizontal	-7.6354	0	0	Gen3_Mut0_ID10	Gen4_Mut0_ID10	-	0.6912	0.8096	0.6	0.365	0.5367	0.2	0.88	0.7223	0.04	0.2529	0.32	0.6337	0.3603	0.7518	0.6561	0.7441	0.7329	0.0871	0.24	0.6603	0.567	0.44	0.1599	0.4203	0.16	0.7389	0.6154	0.458	0.12	0.76	0.1677
Gen6_Mut0_ID5	1632	2	1632	373	1632	557.8	501	55.2065	Furrowed_Dry_Crop_0.png	512.6627	485.4057	horizontal	110.3416	0	0	Gen4_Mut0_IDR2	Gen5_Mut0_ID2	-	0.9059	0.16	0.7046	0.954	0.4271	0.76	0.6163	0.52	0.4	0.8517	0.2104	0.4579	0.92	0.4372	0.08	0.76	0.4137	0.84	0.1535	0.84	0.12	0.4661	0.7232	0.3184	0.6203	0.882	0.16	0.2732	0.52	0.4373	0.1174
Gen6_Mut0_ID11	983	1	983	373	983	1029.8	1431	34.0938	Furrowed_Dry_Crop_0.png	963.9067	1398.5884	none	104.0419	0	0	Gen2_Mut0_ID6	Gen5_Mut0_ID0	-	0.6912	0.7777	0.7104	0.4272	0.1874	0.3834	0.2275	0.5595	0.3061	0.5609	0.2104	0.52	0.6521	0.8135	0.762	0.1026	0.2854	0.1927	0.44	0.8254	0.4156	0.44	0.5994	0.5559	0.64	0.5104	0.52	0.5074	0.64	0.4418	0.44
Gen4_Mut0_ID5	2271	3	2271	373	2271	1474.8	581	6.4595	Furrowed_Dry_Crop_0.png	1414.3213	516.8386	none	82.8172	0	0	Gen2_Mut0_ID6	Gen3_Mut0_ID6	-	0.5668	0.7711	0.7104	0.4322	0.303	0.76	0.2293	0.5595	0.3061	0.5609	0.2104	0.52	0.5458	0.8128	0.16	0.0989	0.1466	0.9353	0.44	0.84	0.56	0.44	0.5994	0.5559	0.64	0.5104	0.6122	0.458	0.64	0.4418	0.44
Gen5_Mut0_ID0	3327	4	3327	373	3327	2407.8	1964	7.9526	Furrowed_Dry_Crop_0.png	2347.1172	1902.9225	none	-132.9352	0	0	Gen4_Mut0_ID5	Gen2_Mut0_ID11	-	0.6912	0.9386	0.7104	0.4322	0.1874	0.3854	0.6325	0.5595	0.3061	0.5609	0.2104	0.52	0.5458	0.8135	0.762	0.1026	0.12	0.08	0.44	0.84	0.4	0.44	0.5994	0.2738	0.64	0.5104	0.52	0.458	0.254	0.4418	0.44
Gen4_Mut0_ID10	1289	2	1289	318	1289	521.8	516	53.3178	Furrowed_Wet_Crop_2.png	503.3423	472.6241	none	15.1789	0	0	Gen3_Mut0_ID10	Gen2_Mut0_IDR1	-	0.4579	0.8096	0.3057	0.365	0.5367	0.2	0.1837	0.7187	0.04	0.2529	0.1133	0.8897	0.7894	0.7518	0.6561	0.7441	0.7329	0.0871	0.24	0.3487	0.567	0.7957	0.2568	0.84	0.16	0.7389	0.6172	0.4631	0.12	0.76	0.7946
Gen6_Mut0_ID8	318	1	318	318	713	1038.8	1496	20.4713	Furrowed_Wet_Crop_2.png	955.2483	1440.8275	none	71.305	0	0	Gen5_Mut0_ID5	Gen5_Mut0_ID3	-	0.6559	0.901	0.7233	0.3179	0.24	0.76	0.12	0.3264	0.2597	0.24	0.2	0.4172	0.4	0.8916	0.762	0.0925	0.8921	0.5029	0.7526	0.0952	0.9178	0.7659	0.6	0.7998	0.7753	0.3088	0.6015	0.1457	0.1381	0.64	0.52
Gen6_Mut0_ID9	2673	4	2673	318	2673	1980.8	2000	42.1632	Furrowed_Wet_Crop_2.png	1918.0811	1891.5066	horizontal	3.4054	0	0	Gen5_Mut0_ID3	Gen5_Mut0_ID5	-	0.7998	0.7711	0.7121	0.48	0.4692	0.1796	0.607	0.7278	0.8875	0.8368	0.08	0.3951	0.6584	0.36	0.4444	0.24	0.594	0.3047	0.6698	0.56	0.28	0.1154	0.6016	0.56	0.8207	0.4298	0.44	0.5074	0.3057	0.4	0.6238
Gen6_Mut0_ID3	1977	3	1977	318	1977	2472.8	1085	68.1872	Furrowed_Wet_Crop_2.png	2370.4507	960.4973	horizontal	-32.8313	0	0	Gen3_Mut0_ID10	Gen2_Mut0_ID11	-	0.6912	0.8096	0.6	0.952	0.1851	0.3854	0.6163	0.52	0.04	0.8517	0.3294	0.6248	0.3947	0.7518	0.762	0.2	0.4805	0.0871	0.44	0.8598	0.4	0.44	0.463	0.3623	0.72	0.56	0.3637	0.458	0.2355	0.644	0.4178
Gen2_Mut0_ID6	405	1	405	405	935	566.8	1505	38.3588	Furrowed_Wet_Crop_1.png	462.9935	1447.4232	horizontal	0.5622	0	0	Gen1_Mut0_ID7	Gen1_Mut0_ID4	-	0.5174	0.7711	0.7104	0.4322	0.4728	0.76	0.2293	0.5595	0.3061	0.5609	0.2104	0.4	0.68	0.4059	0.16	0.08	0.32	0.9353	0.1068	0.5097	0.56	0.2162	0.5994	0.5559	0.8211	0.2781	0.6122	0.5074	0.64	0.64	0.12
Gen6_Mut0_ID4	1519	2	1519	405	1519	1020.8	1053	46.6058	Furrowed_Wet_Crop_1.png	933.9961	944.5494	none	-154.7254	0	0	Gen5_Mut0_ID2	Gen4_Mut0_IDR2	-	0.7353	0.5577	0.1298	0.4322	0.8	0.12	0.1695	0.52	0.56	0.5714	0.3033	0.1021	0.24	0.68	0.2	0.16	0.6989	0.7572	0.44	0.3693	0.4	0.1908	0.7201	0.5327	0.6997	0.28	0.52	0.1349	0.6	0.28	0.4426
Gen6_Mut0_ID1	2486	3	2486	405	2486	1512.8	1997	29.7598	Furrowed_Wet_Crop_1.png	1430.6373	1905.1954	none	161.6284	0	0	Gen5_Mut0_ID6	Gen5_Mut0_ID0	-	0.6912	0.9368	0.6	0.421	0.1874	0.2	0.6325	0.5595	0.2623	0.2529	0.2104	0.6337	0.3603	0.8099	0.741	0.7441	0.12	0.0808	0.2425	0.84	0.4	0.3655	0.3451	0.2738	0.16	0.5104	0.5743	0.458	0.12	0.76	0.44
Gen5_Mut0_ID3	3150	4	3150	405	3150	2443.8	2474	22.9525	Furrowed_Wet_Crop_1.png	2379.0989	2384.6182	none	-136.6679	0	0	Gen3_Mut0_IDR0	Gen3_Mut0_ID7	-	0.6559	0.7711	0.7121	0.48	0.4692	0.76	0.607	0.36	0.8875	0.24	0.2	0.4	0.6584	0.36	0.762	0.0925	0.8921	0.2888	0.6698	0.0952	0.28	0.08	0.6	0.56	0.8211	0.3088	0.44	0.5074	0.3057	0.64	0.52
Gen7_Mut0_ID1	4070	4	4070	413	4070	525.8	1024	28.8701	Furrowed_Dry_Crop_0.png	479.8601	977.7673	horizontal	136.0648	0	0	Gen6_Mut0_ID1	Gen5_Mut0_ID0	-	0.6912	0.9848	0.6898	0.4316	0.1874	0.2	0.6325	0.5595	0.2628	0.5609	0.2104	0.5245	0.3803	0.8101	0.7425	0.1026	0.12	0.0882	0.2425	0.84	0.4	0.3655	0.5994	0.2738	0.64	0.5104	0.52	0.458	0.254	0.4418	0.44
Gen5_Mut0_ID5	413	1	413	413	808	975.8	1505	62.6257	Furrowed_Dry_Crop_0.png	969.468	1421.128	horizontal	16.4297	0	0	Gen4_Mut0_ID2	Gen4_Mut0_ID7	-	0.7998	0.901	0.7233	0.3179	0.24	0.1796	0.12	0.6942	0.2597	0.8368	0.08	0.4123	0.4	0.8916	0.4444	0.24	0.594	0.52	0.7526	0.56	0.9178	0.8033	0.6016	0.7998	0.7749	0.4298	0.6015	0.1457	0.1381	0.4	0.6238
Gen7_Mut0_ID3	1598	2	1598	413	1598	1543.8	2438	44.9611	Furrowed_Dry_Crop_0.png	1433.6392	2382.2347	horizontal	58.4137	0	0	Gen5_Mut0_ID5	Gen5_Mut0_ID3	-	0.6559	0.7711	0.8069	0.3179	0.24	0.2071	0.12	0.36	0.2597	0.8368	0.08	0.3732	0.6584	0.863	0.762	0.24	0.594	0.2888	0.7526	0.0952	0.9247	0.1939	0.6015	0.7998	0.8211	0.4192	0.44	0.1457	0.1381	0.4	0.52
Gen7_Mut0_ID0	2347	3	2347	413	2347	2467.8	1055	20.9395	Furrowed_Dry_Crop_0.png	2380.3957	987.2855	horizontal	117.8178	0	0	Gen5_Mut0_ID0	Gen6_Mut0_ID1	-	0.6912	0.8469	0.6273	0.4216	0.1874	0.3854	0.6325	0.5595	0.3056	0.2529	0.2104	0.629	0.5229	0.8133	0.7604	0.7441	0.12	0.0726	0.44	0.84	0.4	0.44	0.3451	0.2738	0.16	0.5104	0.5743	0.458	0.12	0.76	0.44
Gen4_Mut0_ID5	1902	3	1902	394	1902	523.8	539	37.8031	Furrowed_Dry_Crop_1.png	495.0933	471.6376	none	-123.6877	0	0	Gen2_Mut0_ID6	Gen3_Mut0_ID6	-	0.5668	0.7711	0.7104	0.4322	0.303	0.76	0.2293	0.5595	0.3061	0.5609	0.2104	0.52	0.5458	0.8128	0.16	0.0989	0.1466	0.9353	0.44	0.84	0.56	0.44	0.5994	0.5559	0.64	0.5104	0.6122	0.458	0.64	0.4418	0.44
Gen6_Mut0_IDR0	394	1	394	394	723	1033.8	1463	1.8447	Furrowed_Dry_Crop_1.png	965.5738	1395.8495	none	150.2581	0	0	Gen2_Mut0_ID6	Gen2_Mut0_ID11	-	0.6559	0.7711	0.7104	0.4322	0.4136	0.76	0.6163	0.52	0.8875	0.5714	0.2104	0.4	0.6584	0.4372	0.762	0.0925	0.32	0.08	0.1068	0.5097	0.4	0.2162	0.7233	0.5327	0.8211	0.3088	0.52	0.5074	0.3057	0.64	0.12
Gen7_Mut0_ID5	1348	2	1348	394	1348	1465.8	581	31.6879	Furrowed_Dry_Crop_1.png	1429.6395	505.3547	none	-124.1192	0	0	Gen6_Mut0_ID9	Gen2_Mut0_ID11	-	0.7785	0.8044	0.6058	0.8625	0.4692	0.3854	0.6163	0.52	0.92	0.8368	0.1689	0.3951	0.6584	0.36	0.4444	0.2	0.12	0.1068	0.44	0.84	0.28	0.44	0.7233	0.2682	0.675	0.56	0.52	0.5074	0.3051	0.4023	0.5952
Gen5_Mut0_ID6	2461	4	2461	394	2461	2490.8	1534	44.7951	Furrowed_Dry_Crop_1.png	2397.109	1431.9015	none	163.5743	0	0	Gen3_Mut0_ID10	Gen4_Mut0_ID10	-	0.6912	0.8096	0.6	0.365	0.5367	0.2	0.88	0.7223	0.04	0.2529	0.32	0.6337	0.3603	0.7518	0.6561	0.7441	0.7329	0.0871	0.24	0.6603	0.567	0.44	0.1599	0.4203	0.16	0.7389	0.6154	0.458	0.12	0.76	0.1677
Gen6_Mut0_ID3	3000	4	3000	428	3000	966.8	536	50.6682	Furrowed_Dry_Crop_2.png	945.6407	492.1161	horizontal	-40.4457	0	0	Gen3_Mut0_ID10	Gen2_Mut0_ID11	-	0.6912	0.8096	0.6	0.952	0.1851	0.3854	0.6163	0.52	0.04	0.8517	0.3294	0.6248	0.3947	0.7518	0.762	0.2	0.4805	0.0871	0.44	0.8598	0.4	0.44	0.463	0.3623	0.72	0.56	0.3637	0.458	0.2355	0.644	0.4178
Gen5_Mut0_ID2	2400	3	2400	428	2400	1539.8	1064	40.5429	Furrowed_Dry_Crop_2.png	1440.9525	973.059	none	-103.6901	0	0	Gen3_Mut0_ID7	Gen3_Mut0_IDR0	-	0.92	0.16	0.1583	0.4322	0.4271	0.76	0.1695	0.52	0.56	0.5714	0.2104	0.4	0.24	0.4372	0.2	0.16	0.3939	0.84	0.1535	0.3693	0.4	0.2162	0.7233	0.5327	0.68	0.28	0.52	0.28	0.52	0.28	0.12
Gen7_Mut0_ID11	1042	1	1042	428	1042	1977.8	2000	31.6078	Furrowed_Dry_Crop_2.png	1933.7831	1911.2837	horizontal	-16.0344	0	0	Gen6_Mut0_IDR0	Gen5_Mut0_ID0	-	0.6448	0.7711	0.7053	0.4322	0.4136	0.7198	0.6178	0.5217	0.3061	0.5714	0.2104	0.5012	0.9273	0.4372	0.762	0.1026	0.1229	0.08	0.44	0.5643	0.2948	0.44	0.6133	0.2738	0.64	0.3467	0.52	0.458	0.254	0.4418	0.1168
Gen2_Mut0_ID11	1526	2	1526	428	1526	2422.8	2434	14.8912	Furrowed_Dry_Crop_2.png	2371.1854	2367.0839	none	45.3375	0	0	Gen0_Mut0_ID12	Gen1_Mut0_ID0	-	0.6912	0.8096	0.6	0.952	0.1874	0.3854	0.6163	0.52	0.92	0.8517	0.6371	0.52	0.52	0.8514	0.762	0.2	0.12	0.08	0.44	0.84	0.4	0.44	0.7233	0.2719	0.64	0.56	0.52	0.458	0.2351	0.4373	0.44
Gen6_Mut0_ID9	3111	4	3111	420	3111	525.8	995	45.8354	Furrowed_Wet_Crop_2.png	461.3254	974.2906	horizontal	3.2241	0	0	Gen5_Mut0_ID3	Gen5_Mut0_ID5	-	0.7998	0.7711	0.7121	0.48	0.4692	0.1796	0.607	0.7278	0.8875	0.8368	0.08	0.3951	0.6584	0.36	0.4444	0.24	0.594	0.3047	0.6698	0.56	0.28	0.1154	0.6016	0.56	0.8207	0.4298	0.44	0.5074	0.3057	0.4	0.6238
Gen7_Mut0_IDR0	1760	2	1760	420	1760	1009.8	2452	17.573	Furrowed_Wet_Crop_2.png	960.8623	2384.8858	horizontal	89.9316	0	0	Gen3_Mut0_ID10	Gen2_Mut0_IDR1	-	0.4579	0.8096	0.3057	0.365	0.5367	0.2	0.1837	0.7187	0.04	0.2529	0.1133	0.8897	0.7894	0.7518	0.6561	0.7441	0.7329	0.0871	0.24	0.3487	0.567	0.7957	0.2568	0.84	0.16	0.7389	0.6172	0.4631	0.12	0.76	0.7946
Gen7_Mut0_ID4	420	1	420	420	896	1948.8	1042	24.2581	Furrowed_Wet_Crop_2.png	1901.6488	960.8685	horizontal	176.6081	0	0	Gen2_Mut0_ID11	Gen6_Mut0_ID9	-	0.7203	0.7773	0.7059	0.6	0.1874	0.1796	0.607	0.7278	0.8875	0.8517	0.5262	0.52	0.52	0.8514	0.762	0.24	0.594	0.2736	0.6698	0.56	0.4	0.1154	0.6016	0.5637	0.7733	0.4298	0.44	0.458	0.2357	0.4348	0.4755
Gen7_Mut0_ID6	2488	3	2488	420	2488	2380.8	2436	61.5791	Furrowed_Wet_Crop_2.png	2375.7562	2373.3893	horizontal	126.6093	0	0	Gen5_Mut0_ID6	Gen4_Mut0_ID5	-	0.5668	0.8096	0.7104	0.3763	0.5367	0.76	0.6938	0.6768	0.04	0.2529	0.32	0.6337	0.5458	0.8128	0.6561	0.0989	0.1466	0.7493	0.24	0.6603	0.5243	0.44	0.5987	0.5559	0.16	0.5104	0.6122	0.458	0.1791	0.7454	0.4398
Gen3_Mut0_ID10	2866	4	2866	440	2866	563.8	2447	0.2634	Furrowed_Wet_Crop_0.png	497.0405	2380.4545	none	157.2059	0	0	Gen0_Mut0_ID1	Gen2_Mut0_ID11	-	0.6912	0.8096	0.6	0.36	0.1846	0.3526	0.88	0.5172	0.04	0.8517	0.32	0.5896	0.3947	0.7518	0.7501	0.7441	0.56	0.0871	0.24	0.7821	0.44	0.44	0.4327	0.3833	0.72	0.496	0.36	0.458	0.28	0.64	0.1677
Gen7_Mut0_ID2	440	1	440	440	993	971.8	979	53.6222	Furrowed_Wet_Crop_0.png	928.7164	960.7392	horizontal	161.5071	0	0	Gen5_Mut0_ID3	Gen5_Mut0_ID5	-	0.7998	0.901	0.6285	0.48	0.4692	0.731	0.607	0.36	0.8875	0.24	0.2	0.2412	0.1651	0.3904	0.4444	0.0925	0.8921	0.52	0.6698	0.56	0.2731	0.6617	0.6001	0.56	0.7749	0.3205	0.6015	0.5074	0.3057	0.64	0.6238
Gen6_Mut0_ID1	1649	2	1649	440	1649	1957.8	548	10.8932	Furrowed_Wet_Crop_0.png	1900.8036	486.8239	none	41.8754	0	0	Gen5_Mut0_ID6	Gen5_Mut0_ID0	-	0.6912	0.9368	0.6	0.421	0.1874	0.2	0.6325	0.5595	0.2623	0.2529	0.2104	0.6337	0.3603	0.8099	0.741	0.7441	0.12	0.0808	0.2425	0.84	0.4	0.3655	0.3451	0.2738	0.16	0.5104	0.5743	0.458	0.12	0.76	0.44
Gen7_Mut0_IDR1	2338	3	2338	440	2338	2411.8	1476	23.127	Furrowed_Wet_Crop_0.png	2359.5609	1427.7067	horizontal	14.4418	0	0	Gen0_Mut0_ID17	Gen0_Mut0_ID9	-	0.72	0.5577	0.6761	0.954	0.8	0.12	0.6163	0.52	0.4	0.8517	0.3033	0.16	0.92	0.68	0.08	0.76	0.72	0.7572	0.44	0.84	0.12	0.44	0.72	0.3184	0.64	0.882	0.16	0.1278	0.6	0.4373	0.44
Gen5_Mut0_ID0	489	1	489	489	1089	1013.8	581	36.2466	Furrowed_Wet_Crop_1.png	975.0478	491.1789	none	-82.2826	0	0	Gen4_Mut0_ID5	Gen2_Mut0_ID11	-	0.6912	0.9386	0.7104	0.4322	0.1874	0.3854	0.6325	0.5595	0.3061	0.5609	0.2104	0.52	0.5458	0.8135	0.762	0.1026	0.12	0.08	0.44	0.84	0.4	0.44	0.5994	0.2738	0.64	0.5104	0.52	0.458	0.254	0.4418	0.44
Gen7_Mut0_ID8	2620	4	2620	489	2620	1476.8	2440	16.0845	Furrowed_Wet_Crop_1.png	1425.8913	2369.5475	horizontal	-177.5592	0	0	Gen5_Mut0_ID2	Gen6_Mut0_ID3	-	0.6964	0.8096	0.1583	0.9855	0.1851	0.76	0.1408	0.52	0.04	0.5714	0.2104	0.408	0.3897	0.7518	0.7596	0.1896	0.3939	0.0871	0.1535	0.3693	0.4	0.44	0.463	0.5327	0.68	0.56	0.4722	0.28	0.52	0.28	0.4178
Gen7_Mut0_ID7	1533	2	1533	489	1533	1957.8	512	22.7353	Furrowed_Wet_Crop_1.png	1905.1018	463.5667	none	40.7709	0	0	Gen4_Mut0_ID5	Gen5_Mut0_ID6	-	0.6912	0.7711	0.6	0.4228	0.303	0.2	0.3622	0.5923	0.3061	0.5609	0.2104	0.52	0.3603	0.7518	0.16	0.7441	0.7329	0.2323	0.44	0.84	0.603	0.44	0.1606	0.4203	0.64	0.7389	0.6154	0.458	0.5879	0.4557	0.1679
Gen5_Mut0_ID3	1997	3	1997	489	1997	2452.8	1478	23.1365	Furrowed_Wet_Crop_1.png	2396.472	1432.2805	horizontal	148.8159	0	0	Gen3_Mut0_IDR0	Gen3_Mut0_ID7	-	0.6559	0.7711	0.7121	0.48	0.4692	0.76	0.607	0.36	0.8875	0.24	0.2	0.4	0.6584	0.36	0.762	0.0925	0.8921	0.2888	0.6698	0.0952	0.28	0.08	0.6	0.56	0.8211	0.3088	0.44	0.5074	0.3057	0.64	0.52
Gen5_Mut0_ID6	386	1	386	386	708	1011.8	1991	35.2417	Furrowed_Wet_Crop_2.png	979.3946	1915.5816	horizontal	-11.5507	0	0	Gen3_Mut0_ID10	Gen4_Mut0_ID10	-	0.6912	0.8096	0.6	0.365	0.5367	0.2	0.88	0.7223	0.04	0.2529	0.32	0.6337	0.3603	0.7518	0.6561	0.7441	0.7329	0.0871	0.24	0.6603	0.567	0.44	0.1599	0.4203	0.16	0.7389	0.6154	0.458	0.12	0.76	0.1677
Gen5_Mut0_ID2	2045	3	2045	386	2045	1586.8	2400	74.8222	Furrowed_Wet_Crop_2.png	1450.2268	2359.7318	horizontal	-87.1361	0	0	Gen3_Mut0_ID7	Gen3_Mut0_IDR0	-	0.92	0.16	0.1583	0.4322	0.4271	0.76	0.1695	0.52	0.56	0.5714	0.2104	0.4	0.24	0.4372	0.2	0.16	0.3939	0.84	0.1535	0.3693	0.4	0.2162	0.7233	0.5327	0.68	0.28	0.52	0.28	0.52	0.28	0.12
Gen6_Mut0_ID9	1325	2	1325	386	1325	1959.8	1957	15.2654	Furrowed_Wet_Crop_2.png	1892.2661	1905.7304	horizontal	-23.6229	0	0	Gen5_Mut0_ID3	Gen5_Mut0_ID5	-	0.7998	0.7711	0.7121	0.48	0.4692	0.1796	0.607	0.7278	0.8875	0.8368	0.08	0.3951	0.6584	0.36	0.4444	0.24	0.594	0.3047	0.6698	0.56	0.28	0.1154	0.6016	0.56	0.8207	0.4298	0.44	0.5074	0.3057	0.4	0.6238
Gen8_Mut0_ID0	2668	4	2668	386	2668	2469.8	2425	30.8193	Furrowed_Wet_Crop_2.png	2374.7154	2370.0217	none	-93.1026	0	0	Gen7_Mut0_ID1	Gen7_Mut0_IDR1	-	0.6944	0.5577	0.6897	0.954	0.7962	0.12	0.6325	0.52	0.2628	0.5649	0.2104	0.5245	0.3803	0.5391	0.7425	0.76	0.72	0.725	0.44	0.84	0.12	0.44	0.72	0.2825	0.64	0.5104	0.52	0.3722	0.2596	0.4418	0.5024
Gen7_Mut0_IDR1	1734	2	1734	516	1734	619.8	1537	64.8976	Furrowed_Wet_Crop_1.png	489.7843	1457.1789	horizontal	-82.8585	0	0	Gen0_Mut0_ID17	Gen0_Mut0_ID9	-	0.72	0.5577	0.6761	0.954	0.8	0.12	0.6163	0.52	0.4	0.8517	0.3033	0.16	0.92	0.68	0.08	0.76	0.72	0.7572	0.44	0.84	0.12	0.44	0.72	0.3184	0.64	0.882	0.16	0.1278	0.6	0.4373	0.44
Gen8_Mut0_ID5	1151	1	1151	516	1151	1024.8	597	13.0596	Furrowed_Wet_Crop_1.png	967.4868	521.2181	none	-159.6145	0	0	Gen4_Mut0_ID5	Gen6_Mut0_ID3	-	0.7213	0.7711	0.6237	0.303	0.5812	0.3854	0.5812	0.6189	0.3061	0.5609	0.2112	0.6248	0.3947	0.7488	0.1648	0.2	0.4805	0.7735	0.44	0.8405	0.5527	0.4334	0.5917	0.5559	0.7127	0.5104	0.6122	0.4486	0.6261	0.4418	0.4187
Gen8_Mut0_ID8	3173	4	3173	516	3173	1521.8	2476	35.4178	Furrowed_Wet_Crop_1.png	1424.7644	2391.5557	horizontal	-118.7748	0	0	Gen7_Mut0_ID8	Gen5_Mut0_ID2	-	0.92	0.16	0.1583	0.8987	0.2294	0.76	0.1408	0.52	0.56	0.5714	0.2269	0.408	0.3897	0.5336	0.7596	0.1896	0.3939	0.1202	0.1535	0.1821	0.4	0.1104	0.7233	0.5327	0.68	0.56	0.52	0.28	0.52	0.28	0.12
Gen7_Mut0_ID0	2536	3	2536	516	2536	2405.8	1029	29.3753	Furrowed_Wet_Crop_1.png	2363.8378	946.3505	none	-109.4081	0	0	Gen5_Mut0_ID0	Gen6_Mut0_ID1	-	0.6912	0.8469	0.6273	0.4216	0.1874	0.3854	0.6325	0.5595	0.3056	0.2529	0.2104	0.629	0.5229	0.8133	0.7604	0.7441	0.12	0.0726	0.44	0.84	0.4	0.44	0.3451	0.2738	0.16	0.5104	0.5743	0.458	0.12	0.76	0.44
Gen8_Mut0_ID3	487	1	487	487	929	601.8	2407	52.3501	Furrowed_Dry_Crop_1.png	487.7726	2362.4472	none	70.1122	0	0	Gen5_Mut0_ID3	Gen6_Mut0_ID9	-	0.6559	0.7711	0.7121	0.48	0.4692	0.1796	0.607	0.7014	0.7661	0.24	0.08	0.5408	0.6584	0.36	0.4444	0.2112	0.8921	0.2888	0.5326	0.0952	0.28	0.08	0.6001	0.56	0.8087	0.424	0.44	0.5074	0.3057	0.4	0.6198
Gen7_Mut0_ID8	1530	2	1530	487	1530	1465.8	1501	47.9514	Furrowed_Dry_Crop_1.png	1444.2689	1451.1474	none	113.9191	0	0	Gen5_Mut0_ID2	Gen6_Mut0_ID3	-	0.6964	0.8096	0.1583	0.9855	0.1851	0.76	0.1408	0.52	0.04	0.5714	0.2104	0.408	0.3897	0.7518	0.7596	0.1896	0.3939	0.0871	0.1535	0.3693	0.4	0.44	0.463	0.5327	0.68	0.56	0.4722	0.28	0.52	0.28	0.4178
Gen4_Mut0_ID5	2257	3	2257	487	2257	1957.8	2469	20.797	Furrowed_Dry_Crop_1.png	1906.0555	2387.8443	horizontal	172.922	0	0	Gen2_Mut0_ID6	Gen3_Mut0_ID6	-	0.5668	0.7711	0.7104	0.4322	0.303	0.76	0.2293	0.5595	0.3061	0.5609	0.2104	0.52	0.5458	0.8128	0.16	0.0989	0.1466	0.9353	0.44	0.84	0.56	0.44	0.5994	0.5559	0.64	0.5104	0.6122	0.458	0.64	0.4418	0.44
Gen3_Mut0_ID10	2985	4	2985	487	2985	2456.8	1026	31.9953	Furrowed_Dry_Crop_1.png	2361.4836	973.4038	none	-48.1443	0	0	Gen0_Mut0_ID1	Gen2_Mut0_ID11	-	0.6912	0.8096	0.6	0.36	0.1846	0.3526	0.88	0.5172	0.04	0.8517	0.32	0.5896	0.3947	0.7518	0.7501	0.7441	0.56	0.0871	0.24	0.7821	0.44	0.44	0.4327	0.3833	0.72	0.496	0.36	0.458	0.28	0.64	0.1677
Gen7_Mut0_ID6	1535	2	1535	387	1535	552.8	2449	23.5584	Furrowed_Wet_Crop_0.png	464.4306	2391.2595	horizontal	0.8877	0	0	Gen5_Mut0_ID6	Gen4_Mut0_ID5	-	0.5668	0.8096	0.7104	0.3763	0.5367	0.76	0.6938	0.6768	0.04	0.2529	0.32	0.6337	0.5458	0.8128	0.6561	0.0989	0.1466	0.7493	0.24	0.6603	0.5243	0.44	0.5987	0.5559	0.16	0.5104	0.6122	0.458	0.1791	0.7454	0.4398
Gen8_Mut0_ID9	387	1	387	387	943	1094.8	554	38.5905	Furrowed_Wet_Crop_0.png	991.3138	498.5114	horizontal	-127.2437	0	0	Gen5_Mut0_ID2	Gen7_Mut0_ID8	-	0.6964	0.8096	0.1583	0.5054	0.3909	0.76	0.1695	0.52	0.04	0.5714	0.1938	0.4	0.24	0.6849	0.2	0.16	0.9828	0.8084	0.6535	0.3356	0.4	0.5458	0.463	0.5327	0.68	0.28	0.4722	0.28	0.52	0.28	0.4178
Gen8_Mut0_ID6	2044	3	2044	387	2044	2031.8	2438	43.5215	Furrowed_Wet_Crop_0.png	1922.4429	2379.0753	horizontal	-47.2875	0	0	Gen3_Mut0_ID10	Gen5_Mut0_ID6	-	0.6912	0.8096	0.6	0.36	0.5238	0.2	0.88	0.7123	0.04	0.397	0.32	0.6259	0.3603	0.7518	0.6561	0.7441	0.572	0.0871	0.24	0.7821	0.567	0.44	0.4327	0.4094	0.72	0.496	0.326	0.458	0.12	0.76	0.1677
Gen7_Mut0_ID1	2496	4	2496	387	2496	2427.8	1004	23.4177	Furrowed_Wet_Crop_0.png	2384.5092	940.6183	none	144.6216	0	0	Gen6_Mut0_ID1	Gen5_Mut0_ID0	-	0.6912	0.9848	0.6898	0.4316	0.1874	0.2	0.6325	0.5595	0.2628	0.5609	0.2104	0.5245	0.3803	0.8101	0.7425	0.1026	0.12	0.0882	0.2425	0.84	0.4	0.3655	0.5994	0.2738	0.64	0.5104	0.52	0.458	0.254	0.4418	0.44
Gen8_Mut0_IDR1	2852	3	2852	425	2852	536.8	1487	16.3385	Furrowed_Dry_Crop_2.png	476.8748	1435.4572	horizontal	26.8784	0	0	Gen0_Mut0_ID12	Gen1_Mut0_ID0	-	0.6912	0.8096	0.6	0.952	0.1874	0.3854	0.6163	0.52	0.92	0.8517	0.6371	0.52	0.52	0.8514	0.762	0.2	0.12	0.08	0.44	0.84	0.4	0.44	0.7233	0.2719	0.64	0.56	0.52	0.458	0.2351	0.4373	0.44
Gen8_Mut0_ID7	425	1	425	425	940	1490.8	586	36.5624	Furrowed_Dry_Crop_2.png	1432.3882	483.8434	none	-44.0902	0	0	Gen5_Mut0_ID6	Gen3_Mut0_ID10	-	0.6912	0.8096	0.6	0.365	0.197	0.3526	0.88	0.5267	0.04	0.7423	0.32	0.596	0.3947	0.7518	0.7501	0.7518	0.7217	0.0871	0.24	0.6603	0.44	0.44	0.1599	0.391	0.16	0.7389	0.6526	0.458	0.28	0.64	0.1677
Gen8_Mut0_IDR0	8163	4	8163	425	8163	1912.8	2420	24.3976	Furrowed_Dry_Crop_2.png	1865.853	2368.0918	none	-88.3696	0	0	Gen4_Mut0_ID5	Gen2_Mut0_ID11	-	0.6912	0.9386	0.7104	0.4322	0.1874	0.3854	0.6325	0.5595	0.3061	0.5609	0.2104	0.52	0.5458	0.8135	0.762	0.1026	0.12	0.08	0.44	0.84	0.4	0.44	0.5994	0.2738	0.64	0.5104	0.52	0.458	0.254	0.4418	0.44
Gen8_Mut0_ID2	1660	2	1660	425	1660	2425.8	2004	32.9738	Furrowed_Dry_Crop_2.png	2380.9816	1912.6569	none	-168.0446	0	0	Gen6_Mut0_ID9	Gen5_Mut0_ID3	-	0.7998	0.7711	0.7121	0.48	0.4692	0.76	0.607	0.389	1	0.8368	0.2	0.2543	0.6584	0.36	0.762	0.1318	0.594	0.3047	0.807	0.56	0.28	0.1154	0.6015	0.56	0.8331	0.3149	0.44	0.5074	0.3057	0.64	0.5241
Gen8_Mut0_ID4	3210	4	3210	542	3210	568.8	1993	40.3521	Furrowed_Dry_Crop_0.png	492.5293	1887.3487	none	-73.0778	0	0	Gen6_Mut0_ID3	Gen4_Mut0_ID5	-	0.5367	0.8096	0.676	0.5023	0.1851	0.76	0.2683	0.4606	0.04	0.8517	0.3286	0.52	0.5458	0.8073	0.7572	0.0989	0.1466	0.3048	0.44	0.8593	0.4077	0.4466	0.4712	0.3623	0.6481	0.56	0.3637	0.4674	0.2499	0.644	0.4391
Gen6_Mut0_ID3	1770	2	1770	542	1770	997.8	1076	32.6218	Furrowed_Dry_Crop_0.png	960.6775	995.3174	horizontal	15.7967	0	0	Gen3_Mut0_ID10	Gen2_Mut0_ID11	-	0.6912	0.8096	0.6	0.952	0.1851	0.3854	0.6163	0.52	0.04	0.8517	0.3294	0.6248	0.3947	0.7518	0.762	0.2	0.4805	0.0871	0.44	0.8598	0.4	0.44	0.463	0.3623	0.72	0.56	0.3637	0.458	0.2355	0.644	0.4178
Gen8_Mut0_ID11	2538	3	2538	542	2538	1930.8	2465	46.6434	Furrowed_Dry_Crop_0.png	1900.6391	2369.2582	none	-129.9891	0	0	Gen7_Mut0_ID8	Gen7_Mut0_ID1	-	0.6964	0.8096	0.5938	0.9855	0.1874	0.76	0.6325	0.5595	0.2255	0.5695	0.2104	0.408	0.3897	0.7518	0.7425	0.1855	0.12	0.0871	0.2292	0.3693	0.4	0.3655	0.4488	0.5327	0.64	0.56	0.4728	0.28	0.254	0.3688	0.4412
Gen5_Mut0_ID3	542	1	542	542	1129	2422.8	1483	24.0063	Furrowed_Dry_Crop_0.png	2341.5068	1435.4067	none	-39.4903	0	0	Gen3_Mut0_IDR0	Gen3_Mut0_ID7	-	0.6559	0.7711	0.7121	0.48	0.4692	0.76	0.607	0.36	0.8875	0.24	0.2	0.4	0.6584	0.36	0.762	0.0925	0.8921	0.2888	0.6698	0.0952	0.28	0.08	0.6	0.56	0.8211	0.3088	0.44	0.5074	0.3057	0.64	0.52
Gen8_Mut0_IDR1	3166	4	3166	717	3166	572.8	548	16.0049	Furrowed_Dry_Crop_0.png	521.9921	484.6485	horizontal	-154.5348	0	0	Gen0_Mut0_ID12	Gen1_Mut0_ID0	-	0.6912	0.8096	0.6	0.952	0.1874	0.3854	0.6163	0.52	0.92	0.8517	0.6371	0.52	0.52	0.8514	0.762	0.2	0.12	0.08	0.44	0.84	0.4	0.44	0.7233	0.2719	0.64	0.56	0.52	0.458	0.2351	0.4373	0.44
Gen8_Mut0_ID8	1880	2	1880	717	1880	1434.8	2407	52.1928	Furrowed_Dry_Crop_0.png	1406.0993	2376.4903	horizontal	20.0857	0	0	Gen7_Mut0_ID8	Gen5_Mut0_ID2	-	0.92	0.16	0.1583	0.8987	0.2294	0.76	0.1408	0.52	0.56	0.5714	0.2269	0.408	0.3897	0.5336	0.7596	0.1896	0.3939	0.1202	0.1535	0.1821	0.4	0.1104	0.7233	0.5327	0.68	0.56	0.52	0.28	0.52	0.28	0.12
Gen9_Mut0_ID2	2583	3	2583	717	2583	1982.8	543	12.7764	Furrowed_Dry_Crop_0.png	1912.2087	464.3964	horizontal	166.1116	0	0	Gen8_Mut0_ID4	Gen8_Mut0_IDR1	-	0.6912	0.8096	0.676	0.952	0.3299	0.3865	0.3011	0.52	0.6522	0.8517	0.3286	0.52	0.5458	0.5451	0.7572	0.0994	0.12	0.08	0.44	0.8412	0.4077	0.4416	0.4712	0.3623	0.8888	0.8946	0.52	0.8911	0.2397	0.4373	0.4391
Gen9_Mut0_ID10	717	1	717	717	1133	2425.8	2436	20.8395	Furrowed_Dry_Crop_0.png	2380.1395	2369.4786	horizontal	-161.1422	0	0	Gen8_Mut0_IDR0	Gen8_Mut0_ID11	-	0.6964	0.9386	0.6005	0.4322	0.1874	0.3854	0.6325	0.5595	0.2255	0.5692	0.2104	0.408	0.3901	0.8096	0.7425	0.1797	0.12	0.08	0.2292	0.3693	0.4263	0.3655	0.5994	0.5327	0.64	0.56	0.52	0.458	0.254	0.3688	0.4412
Gen8_Mut0_ID0	2688	4	2688	929	2688	1071.8	2440	34.4894	Furrowed_Wet_Crop_1.png	971.7343	2365.5714	none	-167.8312	0	0	Gen7_Mut0_ID1	Gen7_Mut0_IDR1	-	0.6944	0.5577	0.6897	0.954	0.7962	0.12	0.6325	0.52	0.2628	0.5649	0.2104	0.5245	0.3803	0.5391	0.7425	0.76	0.72	0.725	0.44	0.84	0.12	0.44	0.72	0.2825	0.64	0.5104	0.52	0.3722	0.2596	0.4418	0.5024
Gen9_Mut0_ID4	929	1	929	929	846	1449.8	984	47.4273	Furrowed_Wet_Crop_1.png	1424.1535	941.5904	horizontal	31.2729	0	0	Gen8_Mut0_ID8	Gen8_Mut0_ID11	-	0.6964	0.16	0.5938	0.9748	0.2294	0.76	0.2943	0.5595	0.2255	0.5714	0.2269	0.408	0.3897	0.5336	0.7425	0.1896	0.3939	0.003	0.2292	0.3487	0.4	0.1104	0.4488	0.5283	0.64	0.56	0.52	0.28	0.254	0.28	0.12
Gen9_Mut0_ID5	929	2	929	929	1438	1948.8	1510	16.2775	Furrowed_Wet_Crop_1.png	1891.333	1457.0411	none	-11.2655	0	0	Gen8_Mut0_ID11	Gen8_Mut0_ID8	-	0.92	0.8096	0.1583	0.908	0.1874	0.76	0.5278	0.52	0.56	0.5695	0.2104	0.408	0.3897	0.7518	0.7596	0.1855	0.12	0.0842	0.1535	0.2004	0.3863	0.3655	0.7233	0.5325	0.68	0.56	0.4728	0.28	0.52	0.3688	0.4412
Gen7_Mut0_ID0	2092	3	2092	929	2092	2447.8	550	9.1854	Furrowed_Wet_Crop_1.png	2374.8939	476.9172	horizontal	-33.1693	0	0	Gen5_Mut0_ID0	Gen6_Mut0_ID1	-	0.6912	0.8469	0.6273	0.4216	0.1874	0.3854	0.6325	0.5595	0.3056	0.2529	0.2104	0.629	0.5229	0.8133	0.7604	0.7441	0.12	0.0726	0.44	0.84	0.4	0.44	0.3451	0.2738	0.16	0.5104	0.5743	0.458	0.12	0.76	0.44
Gen9_Mut0_IDR1	1965	3	1965	450	1965	516.8	2414	60.0911	Furrowed_Dry_Crop_2.png	502.1304	2377.9064	horizontal	124.0498	0	0	Gen3_Mut0_ID10	Gen2_Mut0_ID11	-	0.6912	0.8096	0.6	0.952	0.1851	0.3854	0.6163	0.52	0.04	0.8517	0.3294	0.6248	0.3947	0.7518	0.762	0.2	0.4805	0.0871	0.44	0.8598	0.4	0.44	0.463	0.3623	0.72	0.56	0.3637	0.458	0.2355	0.644	0.4178
Gen8_Mut0_ID11	450	1	450	450	915	1004.8	1013	30.1547	Furrowed_Dry_Crop_2.png	967.3433	954.6112	horizontal	98.449	0	0	Gen7_Mut0_ID8	Gen7_Mut0_ID1	-	0.6964	0.8096	0.5938	0.9855	0.1874	0.76	0.6325	0.5595	0.2255	0.5695	0.2104	0.408	0.3897	0.7518	0.7425	0.1855	0.12	0.0871	0.2292	0.3693	0.4	0.3655	0.4488	0.5327	0.64	0.56	0.4728	0.28	0.254	0.3688	0.4412
Gen9_Mut0_ID1	1466	2	1466	450	1466	1523.8	2411	38.8	Furrowed_Dry_Crop_2.png	1438.7632	2378.5856	none	114.0785	0	0	Gen4_Mut0_ID5	Gen8_Mut0_IDR0	-	0.5668	0.9386	0.7104	0.4322	0.1874	0.3854	0.6325	0.5595	0.3061	0.5609	0.2104	0.5138	0.5458	0.8135	0.6731	0.0991	0.1466	0.8358	0.44	0.84	0.56	0.44	0.5994	0.5559	0.5421	0.5104	0.5949	0.458	0.6101	0.4418	0.44
Gen8_Mut0_IDR0	2654	4	2654	450	2654	2454.8	1503	1.3808	Furrowed_Dry_Crop_2.png	2389.6536	1436.7727	none	-2.5037	0	0	Gen4_Mut0_ID5	Gen2_Mut0_ID11	-	0.6912	0.9386	0.7104	0.4322	0.1874	0.3854	0.6325	0.5595	0.3061	0.5609	0.2104	0.52	0.5458	0.8135	0.762	0.1026	0.12	0.08	0.44	0.84	0.4	0.44	0.5994	0.2738	0.64	0.5104	0.52	0.458	0.254	0.4418	0.44
Gen9_Mut0_ID0	1388	2	1388	377	1388	523.8	2391	33.2405	Furrowed_Wet_Crop_2.png	460.9861	2357.5355	horizontal	-134.4425	0	0	Gen8_Mut0_IDR0	Gen4_Mut0_ID5	-	0.6912	0.7711	0.7104	0.4322	0.303	0.76	0.2293	0.5595	0.3061	0.5609	0.2104	0.5262	0.5458	0.8128	0.2685	0.1024	0.12	0.195	0.44	0.84	0.4	0.44	0.5994	0.2738	0.7379	0.5104	0.5432	0.458	0.2867	0.4418	0.44
Gen9_Mut0_ID6	377	1	377	377	852	993.8	1968	50.1913	Furrowed_Wet_Crop_2.png	977.4868	1900.8259	horizontal	142.2919	0	0	Gen3_Mut0_ID10	Gen7_Mut0_ID1	-	0.6912	0.8096	0.6	0.4316	0.1874	0.3304	0.88	0.5172	0.2628	0.8517	0.32	0.583	0.3803	0.8083	0.7437	0.7441	0.56	0.0872	0.2425	0.84	0.4	0.44	0.4414	0.28	0.72	0.496	0.36	0.458	0.254	0.4418	0.2125
Gen9_Mut0_ID8	2046	3	2046	377	2046	1955.8	1487	18.8848	Furrowed_Wet_Crop_2.png	1898.8597	1436.7865	horizontal	-168.0232	0	0	Gen8_Mut0_ID0	Gen5_Mut0_ID2	-	0.7317	0.16	0.1583	0.954	0.4271	0.12	0.1695	0.52	0.2628	0.5649	0.2104	0.4	0.3803	0.4372	0.6677	0.7789	0.72	0.84	0.1535	0.8122	0.4945	0.2162	0.5775	0.3818	0.7393	0.3415	0.52	0.2914	0.2596	0.4418	0.5024
Gen5_Mut0_ID2	2644	4	2644	377	2644	2485.8	572	15.8334	Furrowed_Wet_Crop_2.png	2408.8325	493.6202	horizontal	-138.8466	0	0	Gen3_Mut0_ID7	Gen3_Mut0_IDR0	-	0.92	0.16	0.1583	0.4322	0.4271	0.76	0.1695	0.52	0.56	0.5714	0.2104	0.4	0.24	0.4372	0.2	0.16	0.3939	0.84	0.1535	0.3693	0.4	0.2162	0.7233	0.5327	0.68	0.28	0.52	0.28	0.52	0.28	0.12
Gen9_Mut0_IDR0	324	1	324	324	773	608.8	1935	52.5961	Furrowed_Dry_Crop_1.png	491.6289	1882.5994	horizontal	165.4291	0	0	Gen5_Mut0_ID3	Gen5_Mut0_ID5	-	0.7998	0.7711	0.7121	0.48	0.4692	0.1796	0.607	0.7278	0.8875	0.8368	0.08	0.3951	0.6584	0.36	0.4444	0.24	0.594	0.3047	0.6698	0.56	0.28	0.1154	0.6016	0.56	0.8207	0.4298	0.44	0.5074	0.3057	0.4	0.6238
Gen4_Mut0_ID5	1454	2	1454	324	1454	1056.8	1006	29.0558	Furrowed_Dry_Crop_1.png	974.4609	963.8591	horizontal	-30.3731	0	0	Gen2_Mut0_ID6	Gen3_Mut0_ID6	-	0.5668	0.7711	0.7104	0.4322	0.303	0.76	0.2293	0.5595	0.3061	0.5609	0.2104	0.52	0.5458	0.8128	0.16	0.0989	0.1466	0.9353	0.44	0.84	0.56	0.44	0.5994	0.5559	0.64	0.5104	0.6122	0.458	0.64	0.4418	0.44
Gen8_Mut0_ID4	3374	4	3374	324	3374	2002.8	512	21.0359	Furrowed_Dry_Crop_1.png	1920.3222	459.1828	horizontal	11.7418	0	0	Gen6_Mut0_ID3	Gen4_Mut0_ID5	-	0.5367	0.8096	0.676	0.5023	0.1851	0.76	0.2683	0.4606	0.04	0.8517	0.3286	0.52	0.5458	0.8073	0.7572	0.0989	0.1466	0.3048	0.44	0.8593	0.4077	0.4466	0.4712	0.3623	0.6481	0.56	0.3637	0.4674	0.2499	0.644	0.4391
Gen7_Mut0_ID1	2781	3	2781	324	2781	2478.8	1071	62.3017	Furrowed_Dry_Crop_1.png	2357.4459	974.9613	horizontal	-21.115	0	0	Gen6_Mut0_ID1	Gen5_Mut0_ID0	-	0.6912	0.9848	0.6898	0.4316	0.1874	0.2	0.6325	0.5595	0.2628	0.5609	0.2104	0.5245	0.3803	0.8101	0.7425	0.1026	0.12	0.0882	0.2425	0.84	0.4	0.3655	0.5994	0.2738	0.64	0.5104	0.52	0.458	0.254	0.4418	0.44
Gen9_Mut0_IDR3	374	1	374	374	792	545.8	1501	19.0255	Furrowed_Wet_Crop_0.png	497.976	1438.1298	none	139.4681	0	0	Gen5_Mut0_ID6	Gen4_Mut0_ID5	-	0.5668	0.8096	0.7104	0.3763	0.5367	0.76	0.6938	0.6768	0.04	0.2529	0.32	0.6337	0.5458	0.8128	0.6561	0.0989	0.1466	0.7493	0.24	0.6603	0.5243	0.44	0.5987	0.5559	0.16	0.5104	0.6122	0.458	0.1791	0.7454	0.4398
Gen3_Mut0_ID10	1425	2	1425	374	1425	1554.8	1971	39.6388	Furrowed_Wet_Crop_0.png	1454.0024	1884.6276	horizontal	-13.8711	0	0	Gen0_Mut0_ID1	Gen2_Mut0_ID11	-	0.6912	0.8096	0.6	0.36	0.1846	0.3526	0.88	0.5172	0.04	0.8517	0.32	0.5896	0.3947	0.7518	0.7501	0.7441	0.56	0.0871	0.24	0.7821	0.44	0.44	0.4327	0.3833	0.72	0.496	0.36	0.458	0.28	0.64	0.1677
Gen9_Mut0_IDR2	1928	3	1928	374	1928	1939.8	1481	33.9733	Furrowed_Wet_Crop_0.png	1901.635	1433.2433	none	26.867	0	0	Gen5_Mut0_ID2	Gen6_Mut0_ID3	-	0.6964	0.8096	0.1583	0.9855	0.1851	0.76	0.1408	0.52	0.04	0.5714	0.2104	0.408	0.3897	0.7518	0.7596	0.1896	0.3939	0.0871	0.1535	0.3693	0.4	0.44	0.463	0.5327	0.68	0.56	0.4722	0.28	0.52	0.28	0.4178
Gen8_Mut0_ID6	2488	4	2488	374	2488	2461.8	1020	10.0576	Furrowed_Wet_Crop_0.png	2389.0996	945.581	horizontal	-84.3161	0	0	Gen3_Mut0_ID10	Gen5_Mut0_ID6	-	0.6912	0.8096	0.6	0.36	0.5238	0.2	0.88	0.7123	0.04	0.397	0.32	0.6259	0.3603	0.7518	0.6561	0.7441	0.572	0.0871	0.24	0.7821	0.567	0.44	0.4327	0.4094	0.72	0.496	0.326	0.458	0.12	0.76	0.1677
Gen7_Mut0_ID0	2258	3	2258	1198	2258	570.8	1429	40.1026	Furrowed_Dry_Crop_1.png	481.2552	1395.32	none	-147.1756	0	0	Gen5_Mut0_ID0	Gen6_Mut0_ID1	-	0.6912	0.8469	0.6273	0.4216	0.1874	0.3854	0.6325	0.5595	0.3056	0.2529	0.2104	0.629	0.5229	0.8133	0.7604	0.7441	0.12	0.0726	0.44	0.84	0.4	0.44	0.3451	0.2738	0.16	0.5104	0.5743	0.458	0.12	0.76	0.44
Gen10_Mut0_ID10	1198	2	1198	1198	1691	1009.8	581	15.5259	Furrowed_Dry_Crop_1.png	946.3789	499.2824	none	118.2696	0	0	Gen8_Mut0_ID4	Gen9_Mut0_ID8	-	0.5367	0.1646	0.1583	0.954	0.1851	0.12	0.2683	0.5364	0.3256	0.5649	0.2014	0.5126	0.5458	0.8049	0.6808	0.0989	0.72	0.84	0.1868	0.8122	0.4077	0.4466	0.5771	0.3623	0.6481	0.3415	0.3637	0.4674	0.2153	0.4418	0.5024
Gen10_Mut0_ID0	1198	1	1198	1198	1078	1472.8	1044	35.4221	Furrowed_Dry_Crop_1.png	1429.3974	950.6443	horizontal	-122.4493	0	0	Gen8_Mut0_ID4	Gen9_Mut0_IDR1	-	0.5468	0.8096	0.6	0.952	0.1851	0.6831	0.281	0.52	0.04	0.8517	0.3294	0.6127	0.5373	0.9421	0.7477	0.1021	0.4499	0.1118	0.44	0.8498	0.4077	0.4466	0.4712	0.4404	0.72	0.56	0.3637	0.4604	0.2499	0.644	0.4358
Gen10_Mut0_ID9	3113	4	3113	1198	3113	2431.8	604	41.4893	Furrowed_Dry_Crop_1.png	2395.0599	508.5913	none	-123.7378	0	0	Gen9_Mut0_ID8	Gen5_Mut0_ID2	-	0.92	0.16	0.1583	0.954	0.4271	0.1925	0.1695	0.9439	0.9439	0.5714	0.192	0.4	0.3803	0.4372	0.2	0.16	0.3939	0.84	0.1535	0.8103	0.4907	0.2162	0.5775	0.3702	0.2563	0.241	0.52	0.2561	0.52	0.2757	0.12
Gen10_Mut0_IDR0	2087	4	2087	687	2087	1029.8	534	5.0016	Furrowed_Wet_Crop_0.png	958.5568	469.0869	horizontal	60.9125	0	0	Gen7_Mut0_ID8	Gen5_Mut0_ID2	-	0.92	0.16	0.1583	0.8987	0.2294	0.76	0.1408	0.52	0.56	0.5714	0.2269	0.408	0.3897	0.5336	0.7596	0.1896	0.3939	0.1202	0.1535	0.1821	0.4	0.1104	0.7233	0.5327	0.68	0.56	0.52	0.28	0.52	0.28	0.12
Gen8_Mut0_ID6	687	1	687	687	609	1496.8	1483	42.8309	Furrowed_Wet_Crop_0.png	1470.1767	1432.1314	horizontal	-48.9118	0	0	Gen3_Mut0_ID10	Gen5_Mut0_ID6	-	0.6912	0.8096	0.6	0.36	0.5238	0.2	0.88	0.7123	0.04	0.397	0.32	0.6259	0.3603	0.7518	0.6561	0.7441	0.572	0.0871	0.24	0.7821	0.567	0.44	0.4327	0.4094	0.72	0.496	0.326	0.458	0.12	0.76	0.1677
Gen9_Mut0_ID2	687	2	687	687	1087	1968.8	1022	37.7656	Furrowed_Wet_Crop_0.png	1905.9456	993.0892	horizontal	-27.6484	0	0	Gen8_Mut0_ID4	Gen8_Mut0_IDR1	-	0.6912	0.8096	0.676	0.952	0.3299	0.3865	0.3011	0.52	0.6522	0.8517	0.3286	0.52	0.5458	0.5451	0.7572	0.0994	0.12	0.08	0.44	0.8412	0.4077	0.4416	0.4712	0.3623	0.8888	0.8946	0.52	0.8911	0.2397	0.4373	0.4391
Gen10_Mut0_ID8	1569	3	1569	687	1569	2454.8	550	18.0616	Furrowed_Wet_Crop_0.png	2374.0675	472.3798	none	-39.4604	0	0	Gen5_Mut0_ID2	Gen9_Mut0_ID8	-	0.7317	0.16	0.1583	0.4322	0.4271	0.6767	0.1695	0.52	0.2628	0.5649	0.2288	0.4	0.24	0.4372	0.6677	0.7789	0.72	0.84	0.1535	0.3712	0.404	0.2162	0.7233	0.5435	0.7393	0.3566	0.2562	0.2914	0.2596	0.432	0.5024
Gen10_Mut0_IDR1	429	1	429	429	887	1004.8	581	30.2789	Furrowed_Dry_Crop_0.png	966.9941	504.8324	horizontal	-94.4053	0	0	Gen0_Mut0_ID1	Gen2_Mut0_ID11	-	0.6912	0.8096	0.6	0.36	0.1846	0.3526	0.88	0.5172	0.04	0.8517	0.32	0.5896	0.3947	0.7518	0.7501	0.7441	0.56	0.0871	0.24	0.7821	0.44	0.44	0.4327	0.3833	0.72	0.496	0.36	0.458	0.28	0.64	0.1677
Gen5_Mut0_ID2	2649	4	2649	429	2649	1507.8	2447	4.9715	Furrowed_Dry_Crop_0.png	1444.6489	2384.1744	horizontal	14.9789	0	0	Gen3_Mut0_ID7	Gen3_Mut0_IDR0	-	0.92	0.16	0.1583	0.4322	0.4271	0.76	0.1695	0.52	0.56	0.5714	0.2104	0.4	0.24	0.4372	0.2	0.16	0.3939	0.84	0.1535	0.3693	0.4	0.2162	0.7233	0.5327	0.68	0.28	0.52	0.28	0.52	0.28	0.12
Gen9_Mut0_ID8	1409	2	1409	429	1409	1973.8	1035	7.6516	Furrowed_Dry_Crop_0.png	1899.6516	968.7203	none	-103.3908	0	0	Gen8_Mut0_ID0	Gen5_Mut0_ID2	-	0.7317	0.16	0.1583	0.954	0.4271	0.12	0.1695	0.52	0.2628	0.5649	0.2104	0.4	0.3803	0.4372	0.6677	0.7789	0.72	0.84	0.1535	0.8122	0.4945	0.2162	0.5775	0.3818	0.7393	0.3415	0.52	0.2914	0.2596	0.4418	0.5024
Gen8_Mut0_IDR1	1984	3	1984	429	1984	2371.8	519	49.1489	Furrowed_Dry_Crop_0.png	2345.779	480.3759	horizontal	-99.8173	0	0	Gen0_Mut0_ID12	Gen1_Mut0_ID0	-	0.6912	0.8096	0.6	0.952	0.1874	0.3854	0.6163	0.52	0.92	0.8517	0.6371	0.52	0.52	0.8514	0.762	0.2	0.12	0.08	0.44	0.84	0.4	0.44	0.7233	0.2719	0.64	0.56	0.52	0.458	0.2351	0.4373	0.44
Gen10_Mut0_ID1	1254	2	1254	427	1254	554.8	1033	25.2114	Furrowed_Wet_Crop_2.png	513.2779	963.077	none	114.4282	0	0	Gen9_Mut0_IDR1	Gen8_Mut0_ID4	-	0.6817	0.8096	0.676	0.5023	0.1851	0.4465	0.604	0.4606	0.04	0.8517	0.3286	0.5307	0.4027	0.8073	0.6608	0.3549	0.1744	0.2829	0.44	0.8693	0.4	0.44	0.463	0.2842	0.6481	0.56	0.3637	0.4656	0.2355	0.644	0.4206
Gen10_Mut0_ID3	1823	3	1823	427	1823	997.8	1550	31.1214	Furrowed_Wet_Crop_2.png	959.7866	1470.9677	horizontal	-36.8412	0	0	Gen8_Mut0_IDR0	Gen8_Mut0_IDR1	-	0.6912	0.9386	0.6219	0.952	0.1874	0.3589	0.6163	0.52	0.9465	0.5609	0.6371	0.52	0.52	0.8456	0.762	0.2	0.0393	0.08	0.44	0.84	0.4	0.2819	0.7233	0.44	0.64	0.5549	0.52	0.458	0.3016	0.441	0.44
Gen10_Mut0_ID4	427	1	427	427	742	1481.8	1082	27.897	Furrowed_Wet_Crop_2.png	1436.1308	996.9441	horizontal	-48.329	0	0	Gen7_Mut0_ID1	Gen9_Mut0_IDR2	-	0.6964	0.9848	0.1583	0.4316	0.1851	0.2	0.5406	0.5586	0.0602	0.5714	0.2104	0.408	0.3683	0.7525	0.7425	0.1896	0.3777	0.0882	0.2479	0.8414	0.4	0.4774	0.4686	0.6428	0.6736	0.56	0.52	0.462	0.52	0.28	0.4178
Gen7_Mut0_ID1	2535	4	2535	427	2535	2521.8	539	49.8697	Furrowed_Wet_Crop_2.png	2405.9223	479.4875	none	87.9595	0	0	Gen6_Mut0_ID1	Gen5_Mut0_ID0	-	0.6912	0.9848	0.6898	0.4316	0.1874	0.2	0.6325	0.5595	0.2628	0.5609	0.2104	0.5245	0.3803	0.8101	0.7425	0.1026	0.12	0.0882	0.2425	0.84	0.4	0.3655	0.5994	0.2738	0.64	0.5104	0.52	0.458	0.254	0.4418	0.44
Gen10_Mut0_ID11	2144	3	2144	390	2144	1004.8	579	22.5262	Furrowed_Dry_Crop_2.png	952.2349	494.8012	none	-67.6209	0	0	Gen9_Mut0_ID8	Gen8_Mut0_ID4	-	0.7317	0.8051	0.676	0.5023	0.4271	0.76	0.1695	0.4437	0	0.8517	0.3376	0.4069	0.3803	0.4396	0.746	0.7789	0.1466	0.3048	0.4106	0.8593	0.4945	0.2162	0.4716	0.3818	0.7393	0.56	0.52	0.2914	0.2942	0.644	0.4391
Gen10_Mut0_ID7	390	1	390	390	745	1532.8	1456	71.9323	Furrowed_Dry_Crop_2.png	1421.4733	1445.7567	horizontal	17.6726	0	0	Gen7_Mut0_ID0	Gen8_Mut0_ID0	-	0.6944	0.8469	0.6273	0.954	0.7962	0.1202	0.6325	0.5535	0.3056	0.5649	0.2104	0.5245	0.3803	0.5391	0.7425	0.7441	0.12	0.0726	0.44	0.84	0.1261	0.3966	0.722	0.2825	0.64	0.5104	0.5743	0.3722	0.2596	0.6915	0.4901
Gen9_Mut0_IDR2	1329	2	1329	390	1329	1930.8	1006	32.5852	Furrowed_Dry_Crop_2.png	1888.4513	961.3748	horizontal	93.7299	0	0	Gen5_Mut0_ID2	Gen6_Mut0_ID3	-	0.6964	0.8096	0.1583	0.9855	0.1851	0.76	0.1408	0.52	0.04	0.5714	0.2104	0.408	0.3897	0.7518	0.7596	0.1896	0.3939	0.0871	0.1535	0.3693	0.4	0.44	0.463	0.5327	0.68	0.56	0.4722	0.28	0.52	0.28	0.4178
Gen8_Mut0_ID0	2912	4	2912	390	2912	2416.8	2467	18.778	Furrowed_Dry_Crop_2.png	2365.957	2390.1332	horizontal	51.3059	0	0	Gen7_Mut0_ID1	Gen7_Mut0_IDR1	-	0.6944	0.5577	0.6897	0.954	0.7962	0.12	0.6325	0.52	0.2628	0.5649	0.2104	0.5245	0.3803	0.5391	0.7425	0.76	0.72	0.725	0.44	0.84	0.12	0.44	0.72	0.2825	0.64	0.5104	0.52	0.3722	0.2596	0.4418	0.5024
Gen8_Mut0_ID4	999	1	999	391	999	503.8	1953	56.8815	Furrowed_Wet_Crop_1.png	481.6492	1922.1183	none	101.3144	0	0	Gen6_Mut0_ID3	Gen4_Mut0_ID5	-	0.5367	0.8096	0.676	0.5023	0.1851	0.76	0.2683	0.4606	0.04	0.8517	0.3286	0.52	0.5458	0.8073	0.7572	0.0989	0.1466	0.3048	0.44	0.8593	0.4077	0.4466	0.4712	0.3623	0.6481	0.56	0.3637	0.4674	0.2499	0.644	0.4391
Gen8_Mut0_IDR0	1663	2	1663	391	1663	986.8	2445	19.695	Furrowed_Wet_Crop_1.png	937.7986	2387.5384	none	62.4164	0	0	Gen4_Mut0_ID5	Gen2_Mut0_ID11	-	0.6912	0.9386	0.7104	0.4322	0.1874	0.3854	0.6325	0.5595	0.3061	0.5609	0.2104	0.52	0.5458	0.8135	0.762	0.1026	0.12	0.08	0.44	0.84	0.4	0.44	0.5994	0.2738	0.64	0.5104	0.52	0.458	0.254	0.4418	0.44
Gen9_Mut0_IDR1	3043	4	3043	391	3043	1492.8	521	34.5146	Furrowed_Wet_Crop_1.png	1448.4313	480.9851	horizontal	14.4481	0	0	Gen3_Mut0_ID10	Gen2_Mut0_ID11	-	0.6912	0.8096	0.6	0.952	0.1851	0.3854	0.6163	0.52	0.04	0.8517	0.3294	0.6248	0.3947	0.7518	0.762	0.2	0.4805	0.0871	0.44	0.8598	0.4	0.44	0.463	0.3623	0.72	0.56	0.3637	0.458	0.2355	0.644	0.4178
Gen10_Mut0_ID2	2305	3	2305	391	2305	2431.8	1519	5.6697	Furrowed_Wet_Crop_1.png	2366.5674	1446.9737	horizontal	132.1574	0	0	Gen8_Mut0_IDR1	Gen8_Mut0_IDR0	-	0.6912	0.8096	0.6804	0.4322	0.1874	0.4119	0.6325	0.5595	0.2796	0.8517	0.2104	0.52	0.5458	0.8207	0.762	0.1026	0.2007	0.08	0.44	0.84	0.4	0.4293	0.5994	0.2738	0.64	0.5162	0.52	0.458	0.1875	0.4383	0.44
Gen10_Mut0_ID3	399	1	399	399	811	1058.8	1490	31.0726	Furrowed_Dry_Crop_1.png	961.2552	1424.8138	none	-34.6801	0	0	Gen8_Mut0_IDR0	Gen8_Mut0_IDR1	-	0.6912	0.9386	0.6219	0.952	0.1874	0.3589	0.6163	0.52	0.9465	0.5609	0.6371	0.52	0.52	0.8456	0.762	0.2	0.0393	0.08	0.44	0.84	0.4	0.2819	0.7233	0.44	0.64	0.5549	0.52	0.458	0.3016	0.441	0.44
Gen11_Mut0_ID4	2667	4	2667	399	2667	1467.8	2469	25.1282	Furrowed_Dry_Crop_1.png	1422.7733	2389.4492	none	128.8797	0	0	Gen8_Mut0_ID0	Gen8_Mut0_IDR1	-	0.6912	0.5577	0.6	0.9821	0.6199	0.3854	0.6423	0.52	0.92	0.5649	0.6292	0.5136	0.3803	0.5391	0.762	0.2	0.72	0.725	0.44	0.84	0.12	0.44	0.7208	0.2719	0.64	0.5581	0.5246	0.458	0.2596	0.4418	0.4431
Gen8_Mut0_ID0	1417	2	1417	399	1417	1959.8	1017	46.9231	Furrowed_Dry_Crop_1.png	1931.3016	978.0255	horizontal	172.6654	0	0	Gen7_Mut0_ID1	Gen7_Mut0_IDR1	-	0.6944	0.5577	0.6897	0.954	0.7962	0.12	0.6325	0.52	0.2628	0.5649	0.2104	0.5245	0.3803	0.5391	0.7425	0.76	0.72	0.725	0.44	0.84	0.12	0.44	0.72	0.2825	0.64	0.5104	0.52	0.3722	0.2596	0.4418	0.5024
Gen11_Mut0_ID7	2119	3	2119	399	2119	2496.8	1539	55.5383	Furrowed_Dry_Crop_1.png	2379.1983	1450.7488	none	-11.3775	0	0	Gen10_Mut0_ID11	Gen5_Mut0_ID2	-	0.7539	0.8001	0.676	0.2919	0.422	0.76	0.1695	0.4489	0.0555	0.5714	0.3376	0.4	0.24	0.4372	0.2516	0.16	0.1466	0.839	0.4515	0.8443	0.3912	0.2162	0.7233	0.3818	0.73	0.56	0.52	0.2914	0.52	0.644	0.1258
Gen11_Mut0_ID11	932	2	932	932	1375	948.8	2537	126.2158	Furrowed_Wet_Crop_2.png	959.8523	2370.9205	horizontal	72.1832	0	0	Gen5_Mut0_ID2	Gen10_Mut0_ID9	-	0.8753	0.16	0.1583	0.4322	0.4271	0.76	0.1636	0.5234	0.9402	0.5714	0.2104	0.4	0.3803	0.4372	0.2	0.7903	0.84	0.8463	0.3449	0.1839	0.4034	0.2162	0.5734	0.5322	0.3155	0.2491	0.52	0.28	0.52	0.28	0.1115
Gen5_Mut0_ID2	932	1	932	932	734	1496.8	1447	36.0748	Furrowed_Wet_Crop_2.png	1433.3633	1416.4445	none	-90.539	0	0	Gen3_Mut0_ID7	Gen3_Mut0_IDR0	-	0.92	0.16	0.1583	0.4322	0.4271	0.76	0.1695	0.52	0.56	0.5714	0.2104	0.4	0.24	0.4372	0.2	0.16	0.3939	0.84	0.1535	0.3693	0.4	0.2162	0.7233	0.5327	0.68	0.28	0.52	0.28	0.52	0.28	0.12
Gen8_Mut0_IDR0	2697	4	2697	932	2697	1901.8	588	45.2939	Furrowed_Wet_Crop_2.png	1880.4015	517.3287	horizontal	-137.4157	0	0	Gen4_Mut0_ID5	Gen2_Mut0_ID11	-	0.6912	0.9386	0.7104	0.4322	0.1874	0.3854	0.6325	0.5595	0.3061	0.5609	0.2104	0.52	0.5458	0.8135	0.762	0.1026	0.12	0.08	0.44	0.84	0.4	0.44	0.5994	0.2738	0.64	0.5104	0.52	0.458	0.254	0.4418	0.44
Gen11_Mut0_ID6	2044	3	2044	932	2044	2409.8	2461	23.2471	Furrowed_Wet_Crop_2.png	2364.3248	2384.581	none	-166.9051	0	0	Gen5_Mut0_ID2	Gen10_Mut0_ID11	-	0.8942	0.165	0.1583	0.6426	0.4322	0.76	0.1695	0.5144	0.4976	0.8517	0.2104	0.4069	0.3803	0.4396	0.6883	0.7789	0.3939	0.3058	0.1273	0.3848	0.5033	0.2162	0.4716	0.5327	0.6915	0.28	0.52	0.28	0.2942	0.28	0.4332
Gen10_Mut0_ID2	3053	3	3053	524	3053	534.8	579	14.9456	Furrowed_Dry_Crop_2.png	482.8698	515.8305	none	-85.4035	0	0	Gen8_Mut0_IDR1	Gen8_Mut0_IDR0	-	0.6912	0.8096	0.6804	0.4322	0.1874	0.4119	0.6325	0.5595	0.2796	0.8517	0.2104	0.52	0.5458	0.8207	0.762	0.1026	0.2007	0.08	0.44	0.84	0.4	0.4293	0.5994	0.2738	0.64	0.5162	0.52	0.458	0.1875	0.4383	0.44
Gen11_Mut0_IDR0	524	1	524	524	902	1033.8	1512	15.5615	Furrowed_Dry_Crop_2.png	952.6671	1440.2049	none	132.2685	0	0	Gen6_Mut0_ID3	Gen4_Mut0_ID5	-	0.5367	0.8096	0.676	0.5023	0.1851	0.76	0.2683	0.4606	0.04	0.8517	0.3286	0.52	0.5458	0.8073	0.7572	0.0989	0.1466	0.3048	0.44	0.8593	0.4077	0.4466	0.4712	0.3623	0.6481	0.56	0.3637	0.4674	0.2499	0.644	0.4391
Gen11_Mut0_ID1	1806	2	1806	524	1806	1478.8	599	30.6148	Furrowed_Dry_Crop_2.png	1427.15	505.728	none	-90.4064	0	0	Gen10_Mut0_IDR0	Gen10_Mut0_ID9	-	0.92	0.1543	0.1583	0.8987	0.2294	0.2013	0.1444	0.52	0.9439	0.5714	0.1925	0.408	0.3803	0.5279	0.2	0.1359	0.3641	0.1202	0.1323	0.8103	0.4008	0.2246	0.5739	0.5327	0.7437	0.546	0.515	0.2561	0.52	0.2795	0.12
Gen11_Mut0_ID8	3815	4	3815	524	3815	2431.8	2418	31.9675	Furrowed_Dry_Crop_2.png	2389.6398	2372.2243	none	-36.1042	0	0	Gen7_Mut0_ID1	Gen10_Mut0_ID3	-	0.6912	0.9503	0.6264	0.9425	0.1874	0.2	0.6325	0.2673	0.56	0.5609	0.4172	0.5245	0.3803	0.8392	0.7425	0.2	0.0393	0.0882	0.2425	0.84	0.4	0.2819	0.5994	0.2896	0.64	0.5549	0.52	0.5493	0.254	0.4415	0.44
Gen11_Mut0_ID0	476	1	476	476	855	1024.8	1017	17.8169	Furrowed_Dry_Crop_0.png	975.8337	947.3359	horizontal	-110.9779	0	0	Gen10_Mut0_ID9	Gen10_Mut0_IDR0	-	0.92	0.1657	0.1583	0.954	0.4271	0.751	0.1653	0.9439	0.56	0.5714	0.2264	0.4	0.3897	0.4443	0.7596	0.2135	0.4236	0.84	0.1747	0.1821	0.4899	0.102	0.7269	0.3702	0.68	0.2557	0.525	0.28	0.52	0.2763	0.12
Gen7_Mut0_ID1	1342	2	1342	476	1342	1539.8	557	37.0956	Furrowed_Dry_Crop_0.png	1449.2284	518.7248	none	-152.1774	0	0	Gen6_Mut0_ID1	Gen5_Mut0_ID0	-	0.6912	0.9848	0.6898	0.4316	0.1874	0.2	0.6325	0.5595	0.2628	0.5609	0.2104	0.5245	0.3803	0.8101	0.7425	0.1026	0.12	0.0882	0.2425	0.84	0.4	0.3655	0.5994	0.2738	0.64	0.5104	0.52	0.458	0.254	0.4418	0.44
Gen11_Mut0_ID10	2775	4	2775	476	2775	1959.8	1955	27.9523	Furrowed_Dry_Crop_0.png	1915.8956	1904.9549	none	-7.687	0	0	Gen10_Mut0_ID9	Gen5_Mut0_ID2	-	0.9647	0.16	0.1583	0.954	0.4271	0.1925	0.1754	0.9405	0.5638	0.5714	0.192	0.4	0.24	0.4372	0	0.16	0.3939	0.3876	0.1815	0.7784	0.4871	0.2162	0.7274	0.3707	0.6088	0.2686	0.52	0.2561	0.52	0.2757	0.1285
Gen10_Mut0_ID9	2046	3	2046	476	2046	2371.8	566	72.999	Furrowed_Dry_Crop_0.png	2377.3265	487.6239	horizontal	-148.4226	0	0	Gen9_Mut0_ID8	Gen5_Mut0_ID2	-	0.92	0.16	0.1583	0.954	0.4271	0.1925	0.1695	0.9439	0.9439	0.5714	0.192	0.4	0.3803	0.4372	0.2	0.16	0.3939	0.84	0.1535	0.8103	0.4907	0.2162	0.5775	0.3702	0.2563	0.241	0.52	0.2561	0.52	0.2757	0.12
Gen11_Mut0_ID2	1576	2	1576	524	1576	561.8	1944	13.2196	Furrowed_Wet_Crop_1.png	485.2464	1886.0839	horizontal	-129.6959	0	0	Gen9_Mut0_IDR1	Gen8_Mut0_IDR0	-	0.6912	0.9345	0.6	0.952	0.1874	0.468	0.6163	0.5595	0.2919	0.8517	0.202	0.6243	0.5458	0.8135	0.762	0.2	0.1255	0.0871	0.44	0.8401	0.4	0.44	0.463	0.2253	0.72	0.5104	0.52	0.458	0.254	0.4682	0.4178
Gen7_Mut0_ID0	524	1	524	524	896	1523.8	1494	2.2265	Furrowed_Wet_Crop_1.png	1456.7065	1429.646	none	156.4755	0	0	Gen5_Mut0_ID0	Gen6_Mut0_ID1	-	0.6912	0.8469	0.6273	0.4216	0.1874	0.3854	0.6325	0.5595	0.3056	0.2529	0.2104	0.629	0.5229	0.8133	0.7604	0.7441	0.12	0.0726	0.44	0.84	0.4	0.44	0.3451	0.2738	0.16	0.5104	0.5743	0.458	0.12	0.76	0.44
Gen11_Mut0_ID9	2344	3	2344	524	2344	1973.8	2449	9.9234	Furrowed_Wet_Crop_1.png	1916.8901	2379.9499	horizontal	-68.3326	0	0	Gen10_Mut0_ID3	Gen7_Mut0_ID1	-	0.6912	0.9761	0.6856	0.4409	0.1874	0.3589	0.6163	0.52	0.9465	0.4244	0.6371	0.52	0.52	0.8154	0.762	0.1026	0.12	0.08	0.44	0.84	0.4	0.3655	0.7233	0.4257	0.64	0.5104	0.52	0.3667	0.3016	0.4412	0.44
Gen10_Mut0_IDR0	2960	4	2960	524	2960	2456.8	997	28.8338	Furrowed_Wet_Crop_1.png	2390.3668	959.3337	horizontal	159.8325	0	0	Gen7_Mut0_ID8	Gen5_Mut0_ID2	-	0.92	0.16	0.1583	0.8987	0.2294	0.76	0.1408	0.52	0.56	0.5714	0.2269	0.408	0.3897	0.5336	0.7596	0.1896	0.3939	0.1202	0.1535	0.1821	0.4	0.1104	0.7233	0.5327	0.68	0.56	0.52	0.28	0.52	0.28	0.12
Gen11_Mut0_ID5	2606	4	2606	923	2606	583.8	577	44.5229	Furrowed_Wet_Crop_0.png	498.085	470.3369	none	139.5772	0	0	Gen8_Mut0_IDR1	Gen8_Mut0_ID0	-	0.6944	0.8096	0.6897	0.8973	0.3127	0.12	0.5996	0.52	0.2628	0.8517	0.2181	0.5309	0.52	0.8514	0.7425	0.76	0.12	0.08	0.44	0.84	0.4	0.44	0.7227	0.2825	0.64	0.5122	0.5154	0.3722	0.2351	0.4373	0.4994
Gen8_Mut0_IDR1	923	2	923	923	1259	1004.8	2496	30.1037	Furrowed_Wet_Crop_0.png	952.9129	2403.1808	horizontal	35.9589	0	0	Gen0_Mut0_ID12	Gen1_Mut0_ID0	-	0.6912	0.8096	0.6	0.952	0.1874	0.3854	0.6163	0.52	0.92	0.8517	0.6371	0.52	0.52	0.8514	0.762	0.2	0.12	0.08	0.44	0.84	0.4	0.44	0.7233	0.2719	0.64	0.56	0.52	0.458	0.2351	0.4373	0.44
Gen9_Mut0_IDR1	923	1	923	923	791	1463.8	1519	38.3733	Furrowed_Wet_Crop_0.png	1432.2218	1436.5948	none	123.3623	0	0	Gen3_Mut0_ID10	Gen2_Mut0_ID11	-	0.6912	0.8096	0.6	0.952	0.1851	0.3854	0.6163	0.52	0.04	0.8517	0.3294	0.6248	0.3947	0.7518	0.762	0.2	0.4805	0.0871	0.44	0.8598	0.4	0.44	0.463	0.3623	0.72	0.56	0.3637	0.458	0.2355	0.644	0.4178
Gen10_Mut0_ID11	1974	3	1974	923	1974	2440.8	2467	18.7543	Furrowed_Wet_Crop_0.png	2391.9354	2394.1189	none	114.0701	0	0	Gen9_Mut0_ID8	Gen8_Mut0_ID4	-	0.7317	0.8051	0.676	0.5023	0.4271	0.76	0.1695	0.4437	0	0.8517	0.3376	0.4069	0.3803	0.4396	0.746	0.7789	0.1466	0.3048	0.4106	0.8593	0.4945	0.2162	0.4716	0.3818	0.7393	0.56	0.52	0.2914	0.2942	0.644	0.4391
Gen10_Mut0_ID11	803	2	803	803	1329	516.8	1494	16.0111	Furrowed_Dry_Crop_2.png	464.6325	1420.3633	horizontal	-83.3758	0	0	Gen9_Mut0_ID8	Gen8_Mut0_ID4	-	0.7317	0.8051	0.676	0.5023	0.4271	0.76	0.1695	0.4437	0	0.8517	0.3376	0.4069	0.3803	0.4396	0.746	0.7789	0.1466	0.3048	0.4106	0.8593	0.4945	0.2162	0.4716	0.3818	0.7393	0.56	0.52	0.2914	0.2942	0.644	0.4391
Gen12_Mut0_ID5	1952	3	1952	803	1952	975.8	2409	46.5711	Furrowed_Dry_Crop_2.png	941.5364	2376.1106	none	16.1124	0	0	Gen11_Mut0_ID5	Gen10_Mut0_IDR0	-	0.6944	0.8096	0.1714	0.8987	0.2294	0.76	0.1873	0.52	0.56	0.5714	0.2117	0.5644	0.3855	0.8514	0.7461	0.2207	0.12	0.1177	0.3836	0.7312	0.4	0.1104	0.7227	0.3079	0.64	0.56	0.5192	0.3722	0.2351	0.28	0.1365
Gen12_Mut0_IDR2	803	1	803	803	655	1521.8	1425	79.5085	Furrowed_Dry_Crop_2.png	1426.8152	1432.7308	none	2.2513	0	0	Gen3_Mut0_ID7	Gen3_Mut0_IDR0	-	0.92	0.16	0.1583	0.4322	0.4271	0.76	0.1695	0.52	0.56	0.5714	0.2104	0.4	0.24	0.4372	0.2	0.16	0.3939	0.84	0.1535	0.3693	0.4	0.2162	0.7233	0.5327	0.68	0.28	0.52	0.28	0.52	0.28	0.12
Gen11_Mut0_ID9	2721	4	2721	803	2721	2496.8	1993	55.7851	Furrowed_Dry_Crop_2.png	2374.6003	1923.4154	none	-42.6324	0	0	Gen10_Mut0_ID3	Gen7_Mut0_ID1	-	0.6912	0.9761	0.6856	0.4409	0.1874	0.3589	0.6163	0.52	0.9465	0.4244	0.6371	0.52	0.52	0.8154	0.762	0.1026	0.12	0.08	0.44	0.84	0.4	0.3655	0.7233	0.4257	0.64	0.5104	0.52	0.3667	0.3016	0.4412	0.44
Gen10_Mut0_ID2	1350	2	1350	581	1350	604.8	1933	66.4636	Furrowed_Wet_Crop_1.png	480.2937	1898.945	horizontal	-55.3964	0	0	Gen8_Mut0_IDR1	Gen8_Mut0_IDR0	-	0.6912	0.8096	0.6804	0.4322	0.1874	0.4119	0.6325	0.5595	0.2796	0.8517	0.2104	0.52	0.5458	0.8207	0.762	0.1026	0.2007	0.08	0.44	0.84	0.4	0.4293	0.5994	0.2738	0.64	0.5162	0.52	0.458	0.1875	0.4383	0.44
Gen11_Mut0_ID7	581	1	581	581	821	1510.8	2474	16.5658	Furrowed_Wet_Crop_1.png	1429.462	2400.1338	none	134.1239	0	0	Gen10_Mut0_ID11	Gen5_Mut0_ID2	-	0.7539	0.8001	0.676	0.2919	0.422	0.76	0.1695	0.4489	0.0555	0.5714	0.3376	0.4	0.24	0.4372	0.2516	0.16	0.1466	0.839	0.4515	0.8443	0.3912	0.2162	0.7233	0.3818	0.73	0.56	0.52	0.2914	0.52	0.644	0.1258
Gen12_Mut0_ID9	2090	3	2090	581	2090	1957.8	2015	26.4178	Furrowed_Wet_Crop_1.png	1895.3334	1922.3919	none	34.3927	0	0	Gen10_Mut0_ID11	Gen8_Mut0_IDR0	-	0.7317	1	0.6775	0.4343	0.4261	0.76	0.6325	0.5595	0.3061	0.5609	0.2104	0.5043	0.5458	0.8135	0.746	0.7789	0.1522	0.2942	0.4106	0.8593	0.4	0.2162	0.4915	0.2738	0.64	0.5104	0.52	0.455	0.3998	0.217	0.4914
Gen12_Mut0_ID0	2670	4	2670	581	2670	2458.8	548	19.7544	Furrowed_Wet_Crop_1.png	2399.1726	500.0204	horizontal	-142.8229	0	0	Gen11_Mut0_ID8	Gen11_Mut0_ID4	-	0.6912	0.9503	0.6034	0.9869	0.6199	0.2	0.6423	0.2681	0.92	0.5615	0.4172	0.5136	0.3803	0.5391	0.762	0.2	0.72	0.1094	0.2425	0.84	0.3789	0.44	0.6955	0.2725	0.64	0.5572	0.5243	0.5493	0.2543	0.4418	0.4677
Gen10_Mut0_IDR0	2911	4	2911	493	2911	608.8	2445	50.5212	Furrowed_Dry_Crop_1.png	491.8719	2375.4347	none	-78.9785	0	0	Gen7_Mut0_ID8	Gen5_Mut0_ID2	-	0.92	0.16	0.1583	0.8987	0.2294	0.76	0.1408	0.52	0.56	0.5714	0.2269	0.408	0.3897	0.5336	0.7596	0.1896	0.3939	0.1202	0.1535	0.1821	0.4	0.1104	0.7233	0.5327	0.68	0.56	0.52	0.28	0.52	0.28	0.12
Gen11_Mut0_ID6	2207	3	2207	493	2207	1550.8	550	42.4868	Furrowed_Dry_Crop_1.png	1442.9395	473.7822	none	-0.0981	0	0	Gen5_Mut0_ID2	Gen10_Mut0_ID11	-	0.8942	0.165	0.1583	0.6426	0.4322	0.76	0.1695	0.5144	0.4976	0.8517	0.2104	0.4069	0.3803	0.4396	0.6883	0.7789	0.3939	0.3058	0.1273	0.3848	0.5033	0.2162	0.4716	0.5327	0.6915	0.28	0.52	0.28	0.2942	0.28	0.4332
Gen12_Mut0_ID4	493	1	493	493	854	1946.8	2389	38.0897	Furrowed_Dry_Crop_1.png	1905.2756	2351.2584	none	-113.733	0	0	Gen10_Mut0_IDR0	Gen11_Mut0_ID5	-	0.92	0.16	0.6763	0.8973	0.3127	0.12	0.5471	0.52	0.2628	0.8517	0.2333	0.3745	0.5242	0.5336	0.7544	0.727	0.3939	0.0827	0.2307	0.0673	0.4	0.44	0.9747	0.4766	0.68	0.5122	0.5164	0.28	0.52	0.4373	0.4821
Gen11_Mut0_ID4	1349	2	1349	493	1349	2427.8	1494	29.0015	Furrowed_Dry_Crop_1.png	2389.284	1419.8855	horizontal	168.4388	0	0	Gen8_Mut0_ID0	Gen8_Mut0_IDR1	-	0.6912	0.5577	0.6	0.9821	0.6199	0.3854	0.6423	0.52	0.92	0.5649	0.6292	0.5136	0.3803	0.5391	0.762	0.2	0.72	0.725	0.44	0.84	0.12	0.44	0.7208	0.2719	0.64	0.5581	0.5246	0.458	0.2596	0.4418	0.4431
Gen12_Mut0_IDR0	1254	2	1254	493	1254	619.8	1051	62.1985	Furrowed_Wet_Crop_0.png	492.4766	971.4934	none	-64.7574	0	0	Gen3_Mut0_ID10	Gen2_Mut0_ID11	-	0.6912	0.8096	0.6	0.952	0.1851	0.3854	0.6163	0.52	0.04	0.8517	0.3294	0.6248	0.3947	0.7518	0.762	0.2	0.4805	0.0871	0.44	0.8598	0.4	0.44	0.463	0.3623	0.72	0.56	0.3637	0.458	0.2355	0.644	0.4178
Gen11_Mut0_ID5	493	1	493	493	810	1073.8	1507	53.5907	Furrowed_Wet_Crop_0.png	955.3616	1427.2952	none	95.8839	0	0	Gen8_Mut0_IDR1	Gen8_Mut0_ID0	-	0.6944	0.8096	0.6897	0.8973	0.3127	0.12	0.5996	0.52	0.2628	0.8517	0.2181	0.5309	0.52	0.8514	0.7425	0.76	0.12	0.08	0.44	0.84	0.4	0.44	0.7227	0.2825	0.64	0.5122	0.5154	0.3722	0.2351	0.4373	0.4994
Gen12_Mut0_ID1	1834	3	1834	493	1834	1485.8	2443	13.1497	Furrowed_Wet_Crop_0.png	1419.1237	2363.3515	horizontal	35.3864	0	0	Gen11_Mut0_ID4	Gen11_Mut0_ID8	-	0.6912	0.5577	0.6234	0.9377	0.1874	0.3854	0.6325	0.5192	0.56	0.5644	0.6292	0.5245	0.3803	0.8392	0.7425	0.2	0.0393	0.7045	0.44	0.84	0.1395	0.2819	0.6194	0.289	0.64	0.5555	0.5203	0.458	0.2593	0.4415	0.4154
Gen11_Mut0_ID10	2433	4	2433	493	2433	2465.8	1516	11.3455	Furrowed_Wet_Crop_0.png	2388.6627	1453.4456	none	134.8146	0	0	Gen10_Mut0_ID9	Gen5_Mut0_ID2	-	0.9647	0.16	0.1583	0.954	0.4271	0.1925	0.1754	0.9405	0.5638	0.5714	0.192	0.4	0.24	0.4372	0	0.16	0.3939	0.3876	0.1815	0.7784	0.4871	0.2162	0.7274	0.3707	0.6088	0.2686	0.52	0.2561	0.52	0.2757	0.1285
Gen12_Mut0_IDR3	3327	4	3327	523	3327	554.8	2454	5.6623	Furrowed_Dry_Crop_0.png	484.1728	2391.3766	horizontal	-17.0437	0	0	Gen6_Mut0_ID1	Gen5_Mut0_ID0	-	0.6912	0.9848	0.6898	0.4316	0.1874	0.2	0.6325	0.5595	0.2628	0.5609	0.2104	0.5245	0.3803	0.8101	0.7425	0.1026	0.12	0.0882	0.2425	0.84	0.4	0.3655	0.5994	0.2738	0.64	0.5104	0.52	0.458	0.254	0.4418	0.44
Gen11_Mut0_ID8	523	1	523	523	855	1094.8	1474	50.935	Furrowed_Dry_Crop_0.png	982.7773	1430.3485	horizontal	43.4721	0	0	Gen7_Mut0_ID1	Gen10_Mut0_ID3	-	0.6912	0.9503	0.6264	0.9425	0.1874	0.2	0.6325	0.2673	0.56	0.5609	0.4172	0.5245	0.3803	0.8392	0.7425	0.2	0.0393	0.0882	0.2425	0.84	0.4	0.2819	0.5994	0.2896	0.64	0.5549	0.52	0.5493	0.254	0.4415	0.44
Gen12_Mut0_ID10	2511	3	2511	523	2511	2042.8	1040	70.0211	Furrowed_Dry_Crop_0.png	1906.6238	966.5591	none	102.9666	0	0	Gen11_Mut0_ID8	Gen11_Mut0_ID10	-	0.7445	0.9503	0.6264	0.954	0.4154	0.1925	0.7057	0.9405	0.5688	0.5616	0.192	0.5103	0.3803	0.4372	0.7425	0.2	0.3939	0.1303	0.1937	0.84	0.4871	0.2162	0.7274	0.2896	0.6088	0.2865	0.52	0.2561	0.2957	0.2139	0.1285
Gen10_Mut0_ID9	1708	2	1708	523	1708	2492.8	2452	32.1949	Furrowed_Dry_Crop_0.png	2394.5517	2380.1559	horizontal	-90.3221	0	0	Gen9_Mut0_ID8	Gen5_Mut0_ID2	-	0.92	0.16	0.1583	0.954	0.4271	0.1925	0.1695	0.9439	0.9439	0.5714	0.192	0.4	0.3803	0.4372	0.2	0.16	0.3939	0.84	0.1535	0.8103	0.4907	0.2162	0.5775	0.3702	0.2563	0.241	0.52	0.2561	0.52	0.2757	0.12
Gen12_Mut0_ID3	1320	2	1320	372	1320	525.8	1512	12.3331	Furrowed_Wet_Crop_2.png	471.63	1445.7748	none	-45.4285	0	0	Gen10_Mut0_ID9	Gen10_Mut0_ID2	-	0.92	0.16	0.1583	0.954	0.4271	0.1931	0.6325	0.9439	0.2779	0.8517	0.1924	0.4	0.5382	0.8207	0.1958	0.1592	0.2007	0.0787	0.1535	0.8103	0.413	0.2162	0.5978	0.2738	0.2863	0.241	0.52	0.2561	0.1875	0.2757	0.44
Gen12_Mut0_ID8	372	1	372	372	703	1022.8	1004	22.4984	Furrowed_Wet_Crop_2.png	974.7216	950.416	horizontal	-158.5337	0	0	Gen8_Mut0_IDR0	Gen10_Mut0_ID11	-	0.6912	0.6922	0.7089	0.5002	0.1884	0.3854	0.1695	0.4437	0	0.8517	0.3376	0.4257	0.3803	0.4396	0.762	0.1026	0.1144	0.0911	0.44	0.84	0.4945	0.44	0.5748	0.5002	0.1886	0.3855	0.1696	0.4436	1.00E-04	0.8515	0.3376
Gen12_Mut0_IDR1	1840	3	1840	372	1840	1530.8	2454	57.4169	Furrowed_Wet_Crop_2.png	1412.7071	2412.6967	none	-136.9937	0	0	Gen7_Mut0_ID1	Gen7_Mut0_IDR1	-	0.6944	0.5577	0.6897	0.954	0.7962	0.12	0.6325	0.52	0.2628	0.5649	0.2104	0.5245	0.3803	0.5391	0.7425	0.76	0.72	0.725	0.44	0.84	0.12	0.44	0.72	0.2825	0.64	0.5104	0.52	0.3722	0.2596	0.4418	0.5024
Gen8_Mut0_IDR0	2567	4	2567	372	2567	2420.8	606	36.1407	Furrowed_Wet_Crop_2.png	2370.3294	507.1085	horizontal	117.6989	0	0	Gen4_Mut0_ID5	Gen2_Mut0_ID11	-	0.6912	0.9386	0.7104	0.4322	0.1874	0.3854	0.6325	0.5595	0.3061	0.5609	0.2104	0.52	0.5458	0.8135	0.762	0.1026	0.12	0.08	0.44	0.84	0.4	0.44	0.5994	0.2738	0.64	0.5104	0.52	0.458	0.254	0.4418	0.44
Gen13_Mut0_ID0	2770	4	2770	423	2770	530.8	2438	42.1575	Furrowed_Dry_Crop_0.png	502.2643	2389.8294	horizontal	-106.9716	0	0	Gen12_Mut0_IDR3	Gen12_Mut0_IDR1	-	0.6944	0.9848	0.6898	0.4316	0.7962	0.12	0.6325	0.5595	0.2628	0.5609	0.2104	0.5245	0.3803	0.5391	0.7425	0.76	0.7192	0.725	0.2425	0.84	0.4	0.44	0.6049	0.2825	0.64	0.5104	0.52	0.3722	0.254	0.4418	0.5024
Gen8_Mut0_IDR0	2070	3	2070	423	2070	984.8	1937	39.2903	Furrowed_Dry_Crop_0.png	946.9897	1897.3445	horizontal	105.255	0	0	Gen4_Mut0_ID5	Gen2_Mut0_ID11	-	0.6912	0.9386	0.7104	0.4322	0.1874	0.3854	0.6325	0.5595	0.3061	0.5609	0.2104	0.52	0.5458	0.8135	0.762	0.1026	0.12	0.08	0.44	0.84	0.4	0.44	0.5994	0.2738	0.64	0.5104	0.52	0.458	0.254	0.4418	0.44
Gen13_Mut0_ID1	423	1	423	423	849	1912.8	1505	48.779	Furrowed_Dry_Crop_0.png	1894.5684	1445.5394	none	127.286	0	0	Gen12_Mut0_IDR1	Gen12_Mut0_IDR3	-	0.6912	0.5577	0.6897	0.954	0.1874	0.2	0.6325	0.52	0.2628	0.5649	0.2104	0.5245	0.3803	0.8101	0.7425	0.1026	0.1208	0.0882	0.44	0.84	0.12	0.3655	0.7147	0.2738	0.64	0.5104	0.52	0.458	0.2596	0.4418	0.44
Gen13_Mut0_ID9	1377	2	1377	423	1377	2452.8	1038	10.5623	Furrowed_Dry_Crop_0.png	2392.3774	980.1387	horizontal	16.5111	0	0	Gen12_Mut0_ID9	Gen12_Mut0_ID10	-	0.8001	1	0.6264	0.954	0.2665	0.1925	0.7057	0.5595	0.5976	0.5609	0.2104	0.5103	0.5458	0.8135	0.7371	0.1991	0.3619	0.2942	0.1937	0.8432	0.4	0.2162	0.7265	0.2738	0.6398	0.5104	0.52	0.2561	0.2957	0.2139	0.1286
Gen12_Mut0_ID5	1043	1	1043	434	1043	532.8	993	39.5564	Furrowed_Dry_Crop_2.png	505.8328	927.8663	horizontal	137.5605	0	0	Gen11_Mut0_ID5	Gen10_Mut0_IDR0	-	0.6944	0.8096	0.1714	0.8987	0.2294	0.76	0.1873	0.52	0.56	0.5714	0.2117	0.5644	0.3855	0.8514	0.7461	0.2207	0.12	0.1177	0.3836	0.7312	0.4	0.1104	0.7227	0.3079	0.64	0.56	0.5192	0.3722	0.2351	0.28	0.1365
Gen13_Mut0_IDR0	2493	3	2493	434	2493	1047.8	1946	17.1583	Furrowed_Dry_Crop_2.png	982.6121	1896.6081	horizontal	-173.8872	0	0	Gen7_Mut0_ID1	Gen10_Mut0_ID3	-	0.6912	0.9503	0.6264	0.9425	0.1874	0.2	0.6325	0.2673	0.56	0.5609	0.4172	0.5245	0.3803	0.8392	0.7425	0.2	0.0393	0.0882	0.2425	0.84	0.4	0.2819	0.5994	0.2896	0.64	0.5549	0.52	0.5493	0.254	0.4415	0.44
Gen10_Mut0_IDR0	1723	2	1723	434	1723	1469.8	559	26.8736	Furrowed_Dry_Crop_2.png	1429.4384	498.7429	none	-111.0609	0	0	Gen7_Mut0_ID8	Gen5_Mut0_ID2	-	0.92	0.16	0.1583	0.8987	0.2294	0.76	0.1408	0.52	0.56	0.5714	0.2269	0.408	0.3897	0.5336	0.7596	0.1896	0.3939	0.1202	0.1535	0.1821	0.4	0.1104	0.7233	0.5327	0.68	0.56	0.52	0.28	0.52	0.28	0.12
Gen13_Mut0_ID11	3042	4	3042	434	3042	2431.8	2434	21.4625	Furrowed_Dry_Crop_2.png	2386.424	2363.7029	none	39.7175	0	0	Gen12_Mut0_ID5	Gen12_Mut0_IDR3	-	0.6944	0.751	0.6665	0.8771	0.2294	0.76	0.1873	0.52	0.2628	0.5609	0.2116	0.5617	0.3803	0.8153	0.7967	0.2187	0.12	0.0882	0.2425	0.738	0.4	0.1104	0.6014	0.3079	0.64	0.5104	0.5095	0.458	0.2367	0.283	0.1936
Gen13_Mut0_ID10	2698	4	2698	471	2698	579.8	2463	36.8736	Furrowed_Dry_Crop_1.png	488.0697	2369.6095	horizontal	-121.2976	0	0	Gen12_Mut0_IDR3	Gen12_Mut0_ID5	-	0.6912	0.9779	0.1959	0.4544	0.1874	0.2	0.6325	0.5595	0.56	0.5714	0.2106	0.5275	0.3855	0.8453	0.6919	0.1047	0.12	0.1177	0.3836	0.8327	0.4	0.3655	0.7207	0.2738	0.64	0.56	0.5297	0.3722	0.2522	0.4388	0.3638
Gen13_Mut0_ID6	471	1	471	471	683	1521.8	1454	28.0226	Furrowed_Dry_Crop_1.png	1446.446	1414.0871	horizontal	-150.7846	0	0	Gen8_Mut0_IDR0	Gen11_Mut0_ID10	-	0.9647	0.16	0.5403	0.4443	0.1874	0.1925	0.1754	0.9405	0.5239	0.5609	0.1966	0.4222	0.2904	0.8135	0.762	0.16	0.3939	0.3694	0.1878	0.7784	0.4	0.2591	0.6075	0.2974	0.64	0.2686	0.52	0.2561	0.2597	0.4418	0.44
Gen13_Mut0_IDR2	1250	2	1250	471	1250	1926.8	1035	18.495	Furrowed_Dry_Crop_1.png	1878.2966	972.7645	none	-172.7773	0	0	Gen8_Mut0_ID0	Gen8_Mut0_IDR1	-	0.6912	0.5577	0.6	0.9821	0.6199	0.3854	0.6423	0.52	0.92	0.5649	0.6292	0.5136	0.3803	0.5391	0.762	0.2	0.72	0.725	0.44	0.84	0.12	0.44	0.7208	0.2719	0.64	0.5581	0.5246	0.458	0.2596	0.4418	0.4431
Gen13_Mut0_IDR1	1931	3	1931	471	1931	2391.8	1525	30.3833	Furrowed_Dry_Crop_1.png	2355.6367	1460.181	none	40.6829	0	0	Gen8_Mut0_IDR1	Gen8_Mut0_IDR0	-	0.6912	0.8096	0.6804	0.4322	0.1874	0.4119	0.6325	0.5595	0.2796	0.8517	0.2104	0.52	0.5458	0.8207	0.762	0.1026	0.2007	0.08	0.44	0.84	0.4	0.4293	0.5994	0.2738	0.64	0.5162	0.52	0.458	0.1875	0.4383	0.44
Gen11_Mut0_ID9	1394	2	1394	551	1394	541.8	1013	2.1664	Furrowed_Wet_Crop_1.png	474.6419	944.436	horizontal	-90.7201	0	0	Gen10_Mut0_ID3	Gen7_Mut0_ID1	-	0.6912	0.9761	0.6856	0.4409	0.1874	0.3589	0.6163	0.52	0.9465	0.4244	0.6371	0.52	0.52	0.8154	0.762	0.1026	0.12	0.08	0.44	0.84	0.4	0.3655	0.7233	0.4257	0.64	0.5104	0.52	0.3667	0.3016	0.4412	0.44
Gen11_Mut0_ID6	2120	3	2120	551	2120	997.8	2405	26.0417	Furrowed_Wet_Crop_1.png	942.6209	2361.9523	horizontal	-75.3356	0	0	Gen5_Mut0_ID2	Gen10_Mut0_ID11	-	0.8942	0.165	0.1583	0.6426	0.4322	0.76	0.1695	0.5144	0.4976	0.8517	0.2104	0.4069	0.3803	0.4396	0.6883	0.7789	0.3939	0.3058	0.1273	0.3848	0.5033	0.2162	0.4716	0.5327	0.6915	0.28	0.52	0.28	0.2942	0.28	0.4332
Gen12_Mut0_ID10	551	1	551	551	867	1530.8	1492	22.1195	Furrowed_Wet_Crop_1.png	1444.0086	1434.305	horizontal	75.7458	0	0	Gen11_Mut0_ID8	Gen11_Mut0_ID10	-	0.7445	0.9503	0.6264	0.954	0.4154	0.1925	0.7057	0.9405	0.5688	0.5616	0.192	0.5103	0.3803	0.4372	0.7425	0.2	0.3939	0.1303	0.1937	0.84	0.4871	0.2162	0.7274	0.2896	0.6088	0.2865	0.52	0.2561	0.2957	0.2139	0.1285
Gen12_Mut0_ID0	2795	4	2795	551	2795	2483.8	2481	36.6048	Furrowed_Wet_Crop_1.png	2383.1117	2401.4205	none	-123.1905	0	0	Gen11_Mut0_ID8	Gen11_Mut0_ID4	-	0.6912	0.9503	0.6034	0.9869	0.6199	0.2	0.6423	0.2681	0.92	0.5615	0.4172	0.5136	0.3803	0.5391	0.762	0.2	0.72	0.1094	0.2425	0.84	0.3789	0.44	0.6955	0.2725	0.64	0.5572	0.5243	0.5493	0.2543	0.4418	0.4677
Gen13_Mut0_ID8	3437	4	3437	542	3437	568.8	1530	25.0667	Furrowed_Wet_Crop_0.png	495.8628	1439.2739	horizontal	-79.5251	0	0	Gen12_Mut0_ID10	Gen12_Mut0_ID9	-	0.6761	0.9503	0.6775	0.4343	0.4161	0.76	0.6325	0.9405	0.2783	0.5616	0.192	0.5043	0.3803	0.4372	0.7509	0.7798	0.1902	0.1303	0.4106	0.8552	0.4871	0.2162	0.4924	0.2896	0.609	0.2865	0.52	0.455	0.3998	0.217	0.4873
Gen13_Mut0_ID5	542	1	542	542	1040	1015.8	2476	36.4757	Furrowed_Wet_Crop_0.png	968.9557	2378.7733	horizontal	94.9975	0	0	Gen12_Mut0_ID1	Gen11_Mut0_ID9	-	0.6912	0.5577	0.6856	0.4409	0.1874	0.3589	0.5591	0.5192	0.9465	0.549	0.6292	0.5204	0.348	0.8392	0.7425	0.2	0.0393	0.7069	0.44	0.84	0.1395	0.3623	0.7501	0.4305	0.64	0.5555	0.52	0.3667	0.2593	0.7105	0.7746
Gen11_Mut0_ID10	2888	3	2888	542	2888	1973.8	541	10.1546	Furrowed_Wet_Crop_0.png	1915.5786	480.3805	horizontal	-141.4412	0	0	Gen10_Mut0_ID9	Gen5_Mut0_ID2	-	0.9647	0.16	0.1583	0.954	0.4271	0.1925	0.1754	0.9405	0.5638	0.5714	0.192	0.4	0.24	0.4372	0	0.16	0.3939	0.3876	0.1815	0.7784	0.4871	0.2162	0.7274	0.3707	0.6088	0.2686	0.52	0.2561	0.52	0.2757	0.1285
Gen12_Mut0_IDR3	1518	2	1518	542	1518	2438.8	2420	19.6097	Furrowed_Wet_Crop_0.png	2372.4719	2373.109	none	78.485	0	0	Gen6_Mut0_ID1	Gen5_Mut0_ID0	-	0.6912	0.9848	0.6898	0.4316	0.1874	0.2	0.6325	0.5595	0.2628	0.5609	0.2104	0.5245	0.3803	0.8101	0.7425	0.1026	0.12	0.0882	0.2425	0.84	0.4	0.3655	0.5994	0.2738	0.64	0.5104	0.52	0.458	0.254	0.4418	0.44
Gen12_Mut0_IDR1	1288	2	1288	367	1288	581.8	1000	17.4145	Furrowed_Wet_Crop_2.png	498.2769	937.1713	none	-69.0124	0	0	Gen7_Mut0_ID1	Gen7_Mut0_IDR1	-	0.6944	0.5577	0.6897	0.954	0.7962	0.12	0.6325	0.52	0.2628	0.5649	0.2104	0.5245	0.3803	0.5391	0.7425	0.76	0.72	0.725	0.44	0.84	0.12	0.44	0.72	0.2825	0.64	0.5104	0.52	0.3722	0.2596	0.4418	0.5024
Gen12_Mut0_ID1	367	1	367	367	800	1024.8	1481	22.4938	Furrowed_Wet_Crop_2.png	973.2125	1431.3402	horizontal	-116.4956	0	0	Gen11_Mut0_ID4	Gen11_Mut0_ID8	-	0.6912	0.5577	0.6234	0.9377	0.1874	0.3854	0.6325	0.5192	0.56	0.5644	0.6292	0.5245	0.3803	0.8392	0.7425	0.2	0.0393	0.7045	0.44	0.84	0.1395	0.2819	0.6194	0.289	0.64	0.5555	0.5203	0.458	0.2593	0.4415	0.4154
Gen13_Mut0_ID3	2134	3	2134	367	2134	1984.8	1038	9.0233	Furrowed_Wet_Crop_2.png	1910.2953	975.6647	none	-27.2962	0	0	Gen12_Mut0_ID0	Gen10_Mut0_IDR0	-	0.6912	0.9302	0.1583	0.8987	0.5455	0.2	0.6423	0.52	0.8885	0.5615	0.2269	0.6038	0.3897	0.5336	0.7596	0.1997	0.3939	0.1094	0.1535	0.1821	0.3789	0.1104	0.7211	0.2725	0.68	0.56	0.5204	0.5521	0.495	0.4418	0.4087
Gen12_Mut0_ID9	2832	4	2832	367	2832	2469.8	1982	34.2418	Furrowed_Wet_Crop_2.png	2369.0722	1914.5218	none	-67.4995	0	0	Gen10_Mut0_ID11	Gen8_Mut0_IDR0	-	0.7317	1	0.6775	0.4343	0.4261	0.76	0.6325	0.5595	0.3061	0.5609	0.2104	0.5043	0.5458	0.8135	0.746	0.7789	0.1522	0.2942	0.4106	0.8593	0.4	0.2162	0.4915	0.2738	0.64	0.5104	0.52	0.455	0.3998	0.217	0.4914
Gen14_Mut0_ID11	3054	4	3054	1115	3054	982.8	1020	29.4674	Furrowed_Wet_Crop_1.png	945.0395	946.9912	none	177.7208	0	0	Gen13_Mut0_IDR0	Gen13_Mut0_ID8	-	0.6912	0.9503	0.5997	0.9333	0.4161	0.76	0.6325	0.2673	0.56	0.5616	0.192	0.5043	0.3803	0.4372	0.7425	0.2	0.0393	0.0882	0.2425	0.8411	0.4871	0.2162	0.5922	0.1775	0.609	0.2865	0.52	0.455	0.3998	0.2554	0.4428
Gen14_Mut0_ID3	1115	1	1115	1115	967	1521.8	2420	50.6488	Furrowed_Wet_Crop_1.png	1420.936	2390.7077	none	-85.4529	0	0	Gen12_Mut0_ID0	Gen13_Mut0_ID11	-	0.6944	0.7427	0.6612	0.9862	0.6199	0.2	0.1873	0.491	0.92	0.5615	0.409	0.5617	0.3803	0.8153	0.7894	0.3498	0.72	0.1094	0.2372	0.738	0.4048	0.1218	0.6014	0.1728	0.64	0.5572	0.5243	0.5487	0.2367	0.3123	0.4677
Gen14_Mut0_ID1	2496	3	2496	1115	2496	2020.8	1485	40.0948	Furrowed_Wet_Crop_1.png	1923.6689	1444.3714	none	64.1402	0	0	Gen13_Mut0_ID10	Gen13_Mut0_ID8	-	0.6888	0.9779	0.6688	0.4354	0.1874	0.677	0.6325	0.6031	0.56	0.5618	0.192	0.5264	0.3848	0.3955	0.3254	0.3286	0.12	0.1297	0.4106	0.8327	0.3307	0.3655	0.7207	0.2896	0.64	0.6386	0.52	0.455	0.3998	0.4388	0.3903
Gen13_Mut0_ID8	1744	2	1744	1115	1744	2425.8	2483	36.6867	Furrowed_Wet_Crop_1.png	2366.642	2380.5555	horizontal	152.163	0	0	Gen12_Mut0_ID10	Gen12_Mut0_ID9	-	0.6761	0.9503	0.6775	0.4343	0.4161	0.76	0.6325	0.9405	0.2783	0.5616	0.192	0.5043	0.3803	0.4372	0.7509	0.7798	0.1902	0.1303	0.4106	0.8552	0.4871	0.2162	0.4924	0.2896	0.609	0.2865	0.52	0.455	0.3998	0.217	0.4873
Gen14_Mut0_ID7	2689	3	2689	557	2689	550.8	1031	16.9748	Furrowed_Dry_Crop_1.png	488.2007	981.0205	none	31.9086	0	0	Gen13_Mut0_ID3	Gen12_Mut0_ID9	-	0.6912	1	0.6712	0.4343	0.4261	0.2	0.6325	0.5595	0.3061	0.561	0.2267	0.5043	0.3912	0.8135	0.7596	0.7263	0.1522	0.3951	0.1535	0.1821	0.3789	0.2024	0.4915	0.2725	0.6479	0.5104	0.52	0.5376	0.3998	0.4418	0.4219
Gen11_Mut0_ID6	2043	2	2043	557	2043	1494.8	550	1.6495	Furrowed_Dry_Crop_1.png	1429.9475	483.4179	horizontal	7.4456	0	0	Gen5_Mut0_ID2	Gen10_Mut0_ID11	-	0.8942	0.165	0.1583	0.6426	0.4322	0.76	0.1695	0.5144	0.4976	0.8517	0.2104	0.4069	0.3803	0.4396	0.6883	0.7789	0.3939	0.3058	0.1273	0.3848	0.5033	0.2162	0.4716	0.5327	0.6915	0.28	0.52	0.28	0.2942	0.28	0.4332
Gen14_Mut0_ID10	3537	4	3537	557	3537	1971.8	1919	38.1689	Furrowed_Dry_Crop_1.png	1892.3249	1888.3958	none	48.6327	0	0	Gen13_Mut0_ID8	Gen13_Mut0_IDR0	-	0.6761	0.9503	0.7042	0.4437	0.1874	0.2	0.6325	0.9405	0.2783	0.5609	0.4172	0.5245	0.3803	0.8392	0.7509	0.7798	0.1902	0.1303	0.4106	0.8539	0.4	0.2819	0.5002	0.4014	0.64	0.5549	0.52	0.5493	0.254	0.3902	0.4843
Gen14_Mut0_ID2	557	1	557	557	1001	2483.8	1487	16.9944	Furrowed_Dry_Crop_1.png	2400.7981	1424.5614	horizontal	33.1963	0	0	Gen13_Mut0_ID11	Gen12_Mut0_ID0	-	0.6912	0.9586	0.6093	0.8778	0.2294	0.76	0.6423	0.3015	0.2628	0.5609	0.2202	0.5136	0.3803	0.5391	0.7724	0.0689	0.12	0.0882	0.2478	0.84	0.3741	0.4281	0.6955	0.4076	0.64	0.5104	0.5095	0.4586	0.2543	0.403	0.1936
Gen13_Mut0_IDR0	1560	1	1560	415	1560	554.8	1492	25.8012	Furrowed_Wet_Crop_0.png	469.5048	1443.1759	none	-81.7449	0	0	Gen7_Mut0_ID1	Gen10_Mut0_ID3	-	0.6912	0.9503	0.6264	0.9425	0.1874	0.2	0.6325	0.2673	0.56	0.5609	0.4172	0.5245	0.3803	0.8392	0.7425	0.2	0.0393	0.0882	0.2425	0.84	0.4	0.2819	0.5994	0.2896	0.64	0.5549	0.52	0.5493	0.254	0.4415	0.44
Gen14_Mut0_ID4	4001	4	4001	415	4001	1069.8	1058	24.1596	Furrowed_Wet_Crop_0.png	982.4111	979.3615	horizontal	87.1661	0	0	Gen11_Mut0_ID10	Gen11_Mut0_ID6	-	0.9625	0.1605	0.1583	0.954	0.4271	0.1925	0.1695	0.9405	0.5009	0.5791	0.192	0.4	0.3493	0.4539	0.6883	0.7844	0.3939	0.3876	0.1815	0.7784	0.7565	0.2886	0.9146	0.6146	0.6088	0.28	0.5254	0.28	0.2961	0.2757	0.4332
Gen13_Mut0_IDR1	2240	2	2240	415	2240	2004.8	592	37.3681	Furrowed_Wet_Crop_0.png	1907.0178	505.06	horizontal	-13.3669	0	0	Gen8_Mut0_IDR1	Gen8_Mut0_IDR0	-	0.6912	0.8096	0.6804	0.4322	0.1874	0.4119	0.6325	0.5595	0.2796	0.8517	0.2104	0.52	0.5458	0.8207	0.762	0.1026	0.2007	0.08	0.44	0.84	0.4	0.4293	0.5994	0.2738	0.64	0.5162	0.52	0.458	0.1875	0.4383	0.44
Gen13_Mut0_ID10	2777	3	2777	415	2777	2436.8	1510	21.9797	Furrowed_Wet_Crop_0.png	2361.0757	1423.5496	horizontal	-121.2517	0	0	Gen12_Mut0_IDR3	Gen12_Mut0_ID5	-	0.6912	0.9779	0.1959	0.4544	0.1874	0.2	0.6325	0.5595	0.56	0.5714	0.2106	0.5275	0.3855	0.8453	0.6919	0.1047	0.12	0.1177	0.3836	0.8327	0.4	0.3655	0.7207	0.2738	0.64	0.56	0.5297	0.3722	0.2522	0.4388	0.3638
Gen13_Mut0_ID0	1997	3	1997	859	1997	575.8	568	9.446	Furrowed_Wet_Crop_2.png	506.2109	492.5734	none	141.2492	0	0	Gen12_Mut0_IDR3	Gen12_Mut0_IDR1	-	0.6944	0.9848	0.6898	0.4316	0.7962	0.12	0.6325	0.5595	0.2628	0.5609	0.2104	0.5245	0.3803	0.5391	0.7425	0.76	0.7192	0.725	0.2425	0.84	0.4	0.44	0.6049	0.2825	0.64	0.5104	0.52	0.3722	0.254	0.4418	0.5024
Gen14_Mut0_IDR2	859	2	859	859	1260	1073.8	1977	33.954	Furrowed_Wet_Crop_2.png	973.5798	1906.5224	none	58.4318	0	0	Gen10_Mut0_ID3	Gen7_Mut0_ID1	-	0.6912	0.9761	0.6856	0.4409	0.1874	0.3589	0.6163	0.52	0.9465	0.4244	0.6371	0.52	0.52	0.8154	0.762	0.1026	0.12	0.08	0.44	0.84	0.4	0.3655	0.7233	0.4257	0.64	0.5104	0.52	0.3667	0.3016	0.4412	0.44
Gen13_Mut0_ID3	859	1	859	859	751	1510.8	1521	3.2802	Furrowed_Wet_Crop_2.png	1443.8198	1457.7448	none	165.8634	0	0	Gen12_Mut0_ID0	Gen10_Mut0_IDR0	-	0.6912	0.9302	0.1583	0.8987	0.5455	0.2	0.6423	0.52	0.8885	0.5615	0.2269	0.6038	0.3897	0.5336	0.7596	0.1997	0.3939	0.1094	0.1535	0.1821	0.3789	0.1104	0.7211	0.2725	0.68	0.56	0.5204	0.5521	0.495	0.4418	0.4087
Gen14_Mut0_IDR3	2549	4	2549	859	2549	2465.8	2521	75.1459	Furrowed_Wet_Crop_2.png	2362.6382	2388.9042	horizontal	-133.966	0	0	Gen11_Mut0_ID8	Gen11_Mut0_ID10	-	0.7445	0.9503	0.6264	0.954	0.4154	0.1925	0.7057	0.9405	0.5688	0.5616	0.192	0.5103	0.3803	0.4372	0.7425	0.2	0.3939	0.1303	0.1937	0.84	0.4871	0.2162	0.7274	0.2896	0.6088	0.2865	0.52	0.2561	0.2957	0.2139	0.1285
Gen14_Mut0_ID0	384	1	384	384	746	1013.8	1973	38.2766	Furrowed_Dry_Crop_0.png	975.1112	1880.2011	horizontal	-160.0378	0	0	Gen13_Mut0_ID8	Gen13_Mut0_ID10	-	0.679	0.9503	0.2047	0.4532	0.4161	0.3014	0.6325	0.8903	0.2783	0.5712	0.2106	0.5055	0.3811	0.7053	0.6919	0.1047	0.1902	0.1183	0.3836	0.8552	0.5564	0.2162	0.4924	0.2738	0.609	0.2079	0.5297	0.3722	0.2522	0.217	0.4488
Gen8_Mut0_IDR0	2610	3	2610	384	2610	1458.8	1044	5.5858	Furrowed_Dry_Crop_0.png	1397.6884	978.9718	horizontal	38.4895	0	0	Gen4_Mut0_ID5	Gen2_Mut0_ID11	-	0.6912	0.9386	0.7104	0.4322	0.1874	0.3854	0.6325	0.5595	0.3061	0.5609	0.2104	0.52	0.5458	0.8135	0.762	0.1026	0.12	0.08	0.44	0.84	0.4	0.44	0.5994	0.2738	0.64	0.5104	0.52	0.458	0.254	0.4418	0.44
Gen12_Mut0_ID0	4041	4	4041	384	4041	1986.8	1966	12.4409	Furrowed_Dry_Crop_0.png	1908.548	1903.5826	horizontal	45.7326	0	0	Gen11_Mut0_ID8	Gen11_Mut0_ID4	-	0.6912	0.9503	0.6034	0.9869	0.6199	0.2	0.6423	0.2681	0.92	0.5615	0.4172	0.5136	0.3803	0.5391	0.762	0.2	0.72	0.1094	0.2425	0.84	0.3789	0.44	0.6955	0.2725	0.64	0.5572	0.5243	0.5493	0.2543	0.4418	0.4677
Gen13_Mut0_ID11	1410	2	1410	384	1410	2436.8	1055	30.6018	Furrowed_Dry_Crop_0.png	2358.9665	960.0743	none	-165.9256	0	0	Gen12_Mut0_ID5	Gen12_Mut0_IDR3	-	0.6944	0.751	0.6665	0.8771	0.2294	0.76	0.1873	0.52	0.2628	0.5609	0.2116	0.5617	0.3803	0.8153	0.7967	0.2187	0.12	0.0882	0.2425	0.738	0.4	0.1104	0.6014	0.3079	0.64	0.5104	0.5095	0.458	0.2367	0.283	0.1936
Gen12_Mut0_ID9	963	2	963	963	1439	545.8	2443	20.4049	Furrowed_Dry_Crop_2.png	495.9536	2364.7095	none	39.8357	0	0	Gen10_Mut0_ID11	Gen8_Mut0_IDR0	-	0.7317	1	0.6775	0.4343	0.4261	0.76	0.6325	0.5595	0.3061	0.5609	0.2104	0.5043	0.5458	0.8135	0.746	0.7789	0.1522	0.2942	0.4106	0.8593	0.4	0.2162	0.4915	0.2738	0.64	0.5104	0.52	0.455	0.3998	0.217	0.4914
Gen14_Mut0_ID8	963	1	963	963	849	1490.8	1492	14.589	Furrowed_Dry_Crop_2.png	1417.1088	1412.8065	none	-78.7472	0	0	Gen13_Mut0_ID0	Gen8_Mut0_IDR0	-	0.6914	0.9848	0.6898	0.4316	0.7962	0.12	0.6325	0.5595	0.3061	0.5609	0.2104	0.3089	0.1769	0.5555	0.762	0.1026	0.12	0.08	0.44	0.84	0.4	0.44	0.5994	0.2804	0.64	0.5154	0.52	0.3722	0.254	0.4418	0.44
Gen14_Mut0_IDR1	2968	4	2968	963	2968	1986.8	2425	16.9818	Furrowed_Dry_Crop_2.png	1907.6256	2369.8022	none	26.2186	0	0	Gen7_Mut0_ID8	Gen5_Mut0_ID2	-	0.92	0.16	0.1583	0.8987	0.2294	0.76	0.1408	0.52	0.56	0.5714	0.2269	0.408	0.3897	0.5336	0.7596	0.1896	0.3939	0.1202	0.1535	0.1821	0.4	0.1104	0.7233	0.5327	0.68	0.56	0.52	0.28	0.52	0.28	0.12
Gen11_Mut0_ID10	2248	3	2248	963	2248	2407.8	1024	24.3398	Furrowed_Dry_Crop_2.png	2365.5748	959.2785	horizontal	-3.7853	0	0	Gen10_Mut0_ID9	Gen5_Mut0_ID2	-	0.9647	0.16	0.1583	0.954	0.4271	0.1925	0.1754	0.9405	0.5638	0.5714	0.192	0.4	0.24	0.4372	0	0.16	0.3939	0.3876	0.1815	0.7784	0.4871	0.2162	0.7274	0.3707	0.6088	0.2686	0.52	0.2561	0.52	0.2757	0.1285
Gen13_Mut0_IDR1	479	1	479	479	824	1004.8	2499	56.9674	Furrowed_Wet_Crop_1.png	975.709	2389.5367	horizontal	26.6156	0	0	Gen8_Mut0_IDR1	Gen8_Mut0_IDR0	-	0.6912	0.8096	0.6804	0.4322	0.1874	0.4119	0.6325	0.5595	0.2796	0.8517	0.2104	0.52	0.5458	0.8207	0.762	0.1026	0.2007	0.08	0.44	0.84	0.4	0.4293	0.5994	0.2738	0.64	0.5162	0.52	0.458	0.1875	0.4383	0.44
Gen12_Mut0_ID0	2045	3	2045	479	2045	1476.8	574	39.3671	Furrowed_Wet_Crop_1.png	1448.7419	499.0155	none	-164.1797	0	0	Gen11_Mut0_ID8	Gen11_Mut0_ID4	-	0.6912	0.9503	0.6034	0.9869	0.6199	0.2	0.6423	0.2681	0.92	0.5615	0.4172	0.5136	0.3803	0.5391	0.762	0.2	0.72	0.1094	0.2425	0.84	0.3789	0.44	0.6955	0.2725	0.64	0.5572	0.5243	0.5493	0.2543	0.4418	0.4677
Gen14_Mut0_ID1	1473	2	1473	479	1473	1937.8	1035	36.8382	Furrowed_Wet_Crop_1.png	1904.0414	951.6164	horizontal	-80.892	0	0	Gen13_Mut0_ID10	Gen13_Mut0_ID8	-	0.6888	0.9779	0.6688	0.4354	0.1874	0.677	0.6325	0.6031	0.56	0.5618	0.192	0.5264	0.3848	0.3955	0.3254	0.3286	0.12	0.1297	0.4106	0.8327	0.3307	0.3655	0.7207	0.2896	0.64	0.6386	0.52	0.455	0.3998	0.4388	0.3903
Gen14_Mut0_ID4	2785	4	2785	479	2785	2436.8	559	20.5712	Furrowed_Wet_Crop_1.png	2350.0637	488.8029	none	-172.4201	0	0	Gen11_Mut0_ID10	Gen11_Mut0_ID6	-	0.9625	0.1605	0.1583	0.954	0.4271	0.1925	0.1695	0.9405	0.5009	0.5791	0.192	0.4	0.3493	0.4539	0.6883	0.7844	0.3939	0.3876	0.1815	0.7784	0.7565	0.2886	0.9146	0.6146	0.6088	0.28	0.5254	0.28	0.2961	0.2757	0.4332
Gen13_Mut0_ID10	1927	3	1927	445	1927	536.8	557	5.7979	Furrowed_Wet_Crop_2.png	474.0451	486.0739	horizontal	-67.1368	0	0	Gen12_Mut0_IDR3	Gen12_Mut0_ID5	-	0.6912	0.9779	0.1959	0.4544	0.1874	0.2	0.6325	0.5595	0.56	0.5714	0.2106	0.5275	0.3855	0.8453	0.6919	0.1047	0.12	0.1177	0.3836	0.8327	0.4	0.3655	0.7207	0.2738	0.64	0.56	0.5297	0.3722	0.2522	0.4388	0.3638
Gen15_Mut0_IDR3	445	1	445	445	807	1011.8	1937	43.1999	Furrowed_Wet_Crop_2.png	961.3377	1910.6126	none	-153.9988	0	0	Gen12_Mut0_IDR3	Gen12_Mut0_IDR1	-	0.6944	0.9848	0.6898	0.4316	0.7962	0.12	0.6325	0.5595	0.2628	0.5609	0.2104	0.5245	0.3803	0.5391	0.7425	0.76	0.7192	0.725	0.2425	0.84	0.4	0.44	0.6049	0.2825	0.64	0.5104	0.52	0.3722	0.254	0.4418	0.5024
Gen14_Mut0_ID10	1271	2	1271	445	1271	1481.8	2440	22.8672	Furrowed_Wet_Crop_2.png	1431.954	2389.1701	horizontal	-172.8829	0	0	Gen13_Mut0_ID8	Gen13_Mut0_IDR0	-	0.6761	0.9503	0.7042	0.4437	0.1874	0.2	0.6325	0.9405	0.2783	0.5609	0.4172	0.5245	0.3803	0.8392	0.7509	0.7798	0.1902	0.1303	0.4106	0.8539	0.4	0.2819	0.5002	0.4014	0.64	0.5549	0.52	0.5493	0.254	0.3902	0.4843
Gen14_Mut0_ID11	2711	4	2711	445	2711	2465.8	1047	16.3572	Furrowed_Wet_Crop_2.png	2404.7024	965.0607	none	106.744	0	0	Gen13_Mut0_IDR0	Gen13_Mut0_ID8	-	0.6912	0.9503	0.5997	0.9333	0.4161	0.76	0.6325	0.2673	0.56	0.5616	0.192	0.5043	0.3803	0.4372	0.7425	0.2	0.0393	0.0882	0.2425	0.8411	0.4871	0.2162	0.5922	0.1775	0.609	0.2865	0.52	0.455	0.3998	0.2554	0.4428
Gen15_Mut0_IDR1	1376	2	1376	479	1376	581.8	2420	30.2301	Furrowed_Wet_Crop_0.png	501.2883	2380.2868	none	-117.6962	0	0	Gen12_Mut0_ID5	Gen12_Mut0_IDR3	-	0.6944	0.751	0.6665	0.8771	0.2294	0.76	0.1873	0.52	0.2628	0.5609	0.2116	0.5617	0.3803	0.8153	0.7967	0.2187	0.12	0.0882	0.2425	0.738	0.4	0.1104	0.6014	0.3079	0.64	0.5104	0.5095	0.458	0.2367	0.283	0.1936
Gen14_Mut0_ID7	479	1	479	479	795	1006.8	1467	39.5087	Furrowed_Wet_Crop_0.png	962.6107	1433.1063	horizontal	-100.9944	0	0	Gen13_Mut0_ID3	Gen12_Mut0_ID9	-	0.6912	1	0.6712	0.4343	0.4261	0.2	0.6325	0.5595	0.3061	0.561	0.2267	0.5043	0.3912	0.8135	0.7596	0.7263	0.1522	0.3951	0.1535	0.1821	0.3789	0.2024	0.4915	0.2725	0.6479	0.5104	0.52	0.5376	0.3998	0.4418	0.4219
Gen15_Mut0_IDR0	2291	3	2291	479	2291	1476.8	583	45.603	Furrowed_Wet_Crop_0.png	1452.9863	500.4528	horizontal	-13.462	0	0	Gen12_Mut0_ID10	Gen12_Mut0_ID9	-	0.6761	0.9503	0.6775	0.4343	0.4161	0.76	0.6325	0.9405	0.2783	0.5616	0.192	0.5043	0.3803	0.4372	0.7509	0.7798	0.1902	0.1303	0.4106	0.8552	0.4871	0.2162	0.4924	0.2896	0.609	0.2865	0.52	0.455	0.3998	0.217	0.4873
Gen15_Mut0_ID7	2827	4	2827	479	2827	2494.8	1002	44.7595	Furrowed_Wet_Crop_0.png	2383.5593	936.7973	none	-65.0598	0	0	Gen14_Mut0_IDR3	Gen14_Mut0_ID11	-	0.7445	0.9503	0.5997	0.9333	0.4154	0.76	0.7232	0.2673	0.5675	0.5616	0.192	0.3968	0.3803	0.4372	0.7425	0.2	0.4543	0.0966	0.2425	0.84	0.4871	0.2162	0.7263	0.1775	0.609	0.2865	0.52	0.455	0.3998	0.2139	0.1636
Gen14_Mut0_IDR3	2310	3	2310	564	2310	1058.8	541	27.711	Furrowed_Dry_Crop_0.png	986.9266	501.6851	none	-8.1867	0	0	Gen11_Mut0_ID8	Gen11_Mut0_ID10	-	0.7445	0.9503	0.6264	0.954	0.4154	0.1925	0.7057	0.9405	0.5688	0.5616	0.192	0.5103	0.3803	0.4372	0.7425	0.2	0.3939	0.1303	0.1937	0.84	0.4871	0.2162	0.7274	0.2896	0.6088	0.2865	0.52	0.2561	0.2957	0.2139	0.1285
[truncated: 3,707 more rows]
[truncated: 40 more columns]
