# Supplementary material for: Adapting genetic algorithms for artificial evolution of visual patterns under selection from wild predators
Source: PLoS One. 2024 May 16;19(5):e0295106. doi: 10.1371/journal.pone.0295106 (PMC11098352; doi:10.1371/journal.pone.0295106)
Supplement: S1 Data — (ZIP) [file pone.0295106.s001.zip › CamoWild_ScreenData_Pattern.csv]

BgdPhoto	ColSpace	Bgd	Generation	PreyID	Folder	pattern_energy_diff
Average_smooth	Full	Fr	0	Gen0_Mut0_ID0	Full_Fr_1	9.480604758
Average_smooth	Full	Fr	0	Gen0_Mut0_ID1	Full_Fr_1	37.99081013
Average_smooth	Full	Fr	0	Gen0_Mut0_ID2	Full_Fr_1	6.946750155
Average_smooth	Full	Fr	0	Gen0_Mut0_ID3	Full_Fr_1	27.00948765
Average_smooth	Full	Fr	0	Gen0_Mut0_ID4	Full_Fr_1	10.37680447
Average_smooth	Full	Fr	0	Gen0_Mut0_ID5	Full_Fr_1	24.25649479
Average_smooth	Full	Fr	0	Gen0_Mut0_ID6	Full_Fr_1	23.35828059
Average_smooth	Full	Fr	0	Gen0_Mut0_ID7	Full_Fr_1	15.48484037
Average_smooth	Full	Fr	0	Gen0_Mut0_ID8	Full_Fr_1	37.54186042
Average_smooth	Full	Fr	0	Gen0_Mut0_ID9	Full_Fr_1	26.91259163
Average_smooth	Full	Fr	0	Gen0_Mut0_ID10	Full_Fr_1	24.1109722
Average_smooth	Full	Fr	0	Gen0_Mut0_ID11	Full_Fr_1	19.49415994
Average_smooth	Full	Fr	0	Gen0_Mut0_ID12	Full_Fr_1	8.355852175
Average_smooth	Full	Fr	0	Gen0_Mut0_ID13	Full_Fr_1	4.660883823
Average_smooth	Full	Fr	0	Gen0_Mut0_ID14	Full_Fr_1	28.54708666
Average_smooth	Full	Fr	0	Gen0_Mut0_ID15	Full_Fr_1	7.408916544
Average_smooth	Full	Fr	0	Gen0_Mut0_ID16	Full_Fr_1	28.82270941
Average_smooth	Full	Fr	0	Gen0_Mut0_ID17	Full_Fr_1	11.669097
Average_smooth	Full	Fr	0	Gen0_Mut0_ID18	Full_Fr_1	3.040286179
Average_smooth	Full	Fr	0	Gen0_Mut0_ID19	Full_Fr_1	24.0142393
Average_smooth	Full	Fr	0	Gen0_Mut0_ID20	Full_Fr_1	35.9196701
Average_smooth	Full	Fr	0	Gen0_Mut0_ID21	Full_Fr_1	7.211956614
Average_smooth	Full	Fr	0	Gen0_Mut0_ID22	Full_Fr_1	36.81960339
Average_smooth	Full	Fr	0	Gen0_Mut0_ID23	Full_Fr_1	27.95983556
Average_smooth	Full	Fr	0	Gen0_Mut0_ID0	Full_Fr_2	9.481309875
Average_smooth	Full	Fr	0	Gen0_Mut0_ID1	Full_Fr_2	37.99072381
Average_smooth	Full	Fr	0	Gen0_Mut0_ID2	Full_Fr_2	6.946491372
Average_smooth	Full	Fr	0	Gen0_Mut0_ID3	Full_Fr_2	27.00969747
Average_smooth	Full	Fr	0	Gen0_Mut0_ID4	Full_Fr_2	10.37753935
Average_smooth	Full	Fr	0	Gen0_Mut0_ID5	Full_Fr_2	24.25581888
Average_smooth	Full	Fr	0	Gen0_Mut0_ID6	Full_Fr_2	23.35933082
Average_smooth	Full	Fr	0	Gen0_Mut0_ID7	Full_Fr_2	15.48503312
Average_smooth	Full	Fr	0	Gen0_Mut0_ID8	Full_Fr_2	37.54201427
Average_smooth	Full	Fr	0	Gen0_Mut0_ID9	Full_Fr_2	26.91508488
Average_smooth	Full	Fr	0	Gen0_Mut0_ID10	Full_Fr_2	24.11253579
Average_smooth	Full	Fr	0	Gen0_Mut0_ID11	Full_Fr_2	19.4908903
Average_smooth	Full	Fr	0	Gen0_Mut0_ID12	Full_Fr_2	8.355337302
Average_smooth	Full	Fr	0	Gen0_Mut0_ID13	Full_Fr_2	4.660944104
Average_smooth	Full	Fr	0	Gen0_Mut0_ID14	Full_Fr_2	28.5459886
Average_smooth	Full	Fr	0	Gen0_Mut0_ID15	Full_Fr_2	7.409453599
Average_smooth	Full	Fr	0	Gen0_Mut0_ID16	Full_Fr_2	28.82401915
Average_smooth	Full	Fr	0	Gen0_Mut0_ID17	Full_Fr_2	11.66959376
Average_smooth	Full	Fr	0	Gen0_Mut0_ID18	Full_Fr_2	3.038872614
Average_smooth	Full	Fr	0	Gen0_Mut0_ID19	Full_Fr_2	24.0133454
Average_smooth	Full	Fr	0	Gen0_Mut0_ID20	Full_Fr_2	35.92039778
Average_smooth	Full	Fr	0	Gen0_Mut0_ID21	Full_Fr_2	7.215475523
Average_smooth	Full	Fr	0	Gen0_Mut0_ID22	Full_Fr_2	36.81965169
Average_smooth	Full	Fr	0	Gen0_Mut0_ID23	Full_Fr_2	27.96009344
Average_smooth	Full	Fr	0	Gen0_Mut0_ID0	Full_Fr_3	9.481641055
Average_smooth	Full	Fr	0	Gen0_Mut0_ID1	Full_Fr_3	37.990476
Average_smooth	Full	Fr	0	Gen0_Mut0_ID2	Full_Fr_3	6.945952086
Average_smooth	Full	Fr	0	Gen0_Mut0_ID3	Full_Fr_3	27.0096999
Average_smooth	Full	Fr	0	Gen0_Mut0_ID4	Full_Fr_3	10.37872953
Average_smooth	Full	Fr	0	Gen0_Mut0_ID5	Full_Fr_3	24.2562676
Average_smooth	Full	Fr	0	Gen0_Mut0_ID6	Full_Fr_3	23.35727074
Average_smooth	Full	Fr	0	Gen0_Mut0_ID7	Full_Fr_3	15.48562715
Average_smooth	Full	Fr	0	Gen0_Mut0_ID8	Full_Fr_3	37.54043193
Average_smooth	Full	Fr	0	Gen0_Mut0_ID9	Full_Fr_3	26.915127
Average_smooth	Full	Fr	0	Gen0_Mut0_ID10	Full_Fr_3	24.11089839
Average_smooth	Full	Fr	0	Gen0_Mut0_ID11	Full_Fr_3	19.4908852
Average_smooth	Full	Fr	0	Gen0_Mut0_ID12	Full_Fr_3	8.355070966
Average_smooth	Full	Fr	0	Gen0_Mut0_ID13	Full_Fr_3	4.661940371
Average_smooth	Full	Fr	0	Gen0_Mut0_ID14	Full_Fr_3	28.54730699
Average_smooth	Full	Fr	0	Gen0_Mut0_ID15	Full_Fr_3	7.408779613
Average_smooth	Full	Fr	0	Gen0_Mut0_ID16	Full_Fr_3	28.82288215
Average_smooth	Full	Fr	0	Gen0_Mut0_ID17	Full_Fr_3	11.66974621
Average_smooth	Full	Fr	0	Gen0_Mut0_ID18	Full_Fr_3	3.038156381
Average_smooth	Full	Fr	0	Gen0_Mut0_ID19	Full_Fr_3	24.0122848
Average_smooth	Full	Fr	0	Gen0_Mut0_ID20	Full_Fr_3	35.91814824
Average_smooth	Full	Fr	0	Gen0_Mut0_ID21	Full_Fr_3	7.216763704
Average_smooth	Full	Fr	0	Gen0_Mut0_ID22	Full_Fr_3	36.81869364
Average_smooth	Full	Fr	0	Gen0_Mut0_ID23	Full_Fr_3	27.95813177
Average_smooth	Full	Sm	0	Gen0_Mut0_ID0	Full_Sm_1	9.480842388
Average_smooth	Full	Sm	0	Gen0_Mut0_ID1	Full_Sm_1	37.99074967
Average_smooth	Full	Sm	0	Gen0_Mut0_ID2	Full_Sm_1	6.948547385
Average_smooth	Full	Sm	0	Gen0_Mut0_ID3	Full_Sm_1	27.01074468
Average_smooth	Full	Sm	0	Gen0_Mut0_ID4	Full_Sm_1	10.37727775
Average_smooth	Full	Sm	0	Gen0_Mut0_ID5	Full_Sm_1	24.25597789
Average_smooth	Full	Sm	0	Gen0_Mut0_ID6	Full_Sm_1	23.35478615
Average_smooth	Full	Sm	0	Gen0_Mut0_ID7	Full_Sm_1	15.48795203
Average_smooth	Full	Sm	0	Gen0_Mut0_ID8	Full_Sm_1	37.54218382
Average_smooth	Full	Sm	0	Gen0_Mut0_ID9	Full_Sm_1	26.9118484
Average_smooth	Full	Sm	0	Gen0_Mut0_ID10	Full_Sm_1	24.11083333
Average_smooth	Full	Sm	0	Gen0_Mut0_ID11	Full_Sm_1	19.49090182
Average_smooth	Full	Sm	0	Gen0_Mut0_ID12	Full_Sm_1	8.356545392
Average_smooth	Full	Sm	0	Gen0_Mut0_ID13	Full_Sm_1	4.660933108
Average_smooth	Full	Sm	0	Gen0_Mut0_ID14	Full_Sm_1	28.54606994
Average_smooth	Full	Sm	0	Gen0_Mut0_ID15	Full_Sm_1	7.407567075
Average_smooth	Full	Sm	0	Gen0_Mut0_ID16	Full_Sm_1	28.82362393
Average_smooth	Full	Sm	0	Gen0_Mut0_ID17	Full_Sm_1	11.66958134
Average_smooth	Full	Sm	0	Gen0_Mut0_ID18	Full_Sm_1	3.038324238
Average_smooth	Full	Sm	0	Gen0_Mut0_ID19	Full_Sm_1	24.01419441
Average_smooth	Full	Sm	0	Gen0_Mut0_ID20	Full_Sm_1	35.91814955
Average_smooth	Full	Sm	0	Gen0_Mut0_ID21	Full_Sm_1	7.214609909
Average_smooth	Full	Sm	0	Gen0_Mut0_ID22	Full_Sm_1	36.81982086
Average_smooth	Full	Sm	0	Gen0_Mut0_ID23	Full_Sm_1	27.95779458
Average_smooth	Full	Sm	0	Gen0_Mut0_ID0	Full_Sm_2	9.479910897
Average_smooth	Full	Sm	0	Gen0_Mut0_ID1	Full_Sm_2	37.99092706
Average_smooth	Full	Sm	0	Gen0_Mut0_ID2	Full_Sm_2	6.94765506
Average_smooth	Full	Sm	0	Gen0_Mut0_ID3	Full_Sm_2	27.00825969
Average_smooth	Full	Sm	0	Gen0_Mut0_ID4	Full_Sm_2	10.37792068
Average_smooth	Full	Sm	0	Gen0_Mut0_ID5	Full_Sm_2	24.25501185
Average_smooth	Full	Sm	0	Gen0_Mut0_ID6	Full_Sm_2	23.35732028
Average_smooth	Full	Sm	0	Gen0_Mut0_ID7	Full_Sm_2	15.48462083
Average_smooth	Full	Sm	0	Gen0_Mut0_ID8	Full_Sm_2	37.54283734
Average_smooth	Full	Sm	0	Gen0_Mut0_ID9	Full_Sm_2	26.91334701
Average_smooth	Full	Sm	0	Gen0_Mut0_ID10	Full_Sm_2	24.11303932
Average_smooth	Full	Sm	0	Gen0_Mut0_ID11	Full_Sm_2	19.49324792
Average_smooth	Full	Sm	0	Gen0_Mut0_ID12	Full_Sm_2	8.356822715
Average_smooth	Full	Sm	0	Gen0_Mut0_ID13	Full_Sm_2	4.658345118
Average_smooth	Full	Sm	0	Gen0_Mut0_ID14	Full_Sm_2	28.54285306
Average_smooth	Full	Sm	0	Gen0_Mut0_ID15	Full_Sm_2	7.407881155
Average_smooth	Full	Sm	0	Gen0_Mut0_ID16	Full_Sm_2	28.82346198
Average_smooth	Full	Sm	0	Gen0_Mut0_ID17	Full_Sm_2	11.66994068
Average_smooth	Full	Sm	0	Gen0_Mut0_ID18	Full_Sm_2	3.038176753
Average_smooth	Full	Sm	0	Gen0_Mut0_ID19	Full_Sm_2	24.01368777
Average_smooth	Full	Sm	0	Gen0_Mut0_ID20	Full_Sm_2	35.9203384
Average_smooth	Full	Sm	0	Gen0_Mut0_ID21	Full_Sm_2	7.21692501
Average_smooth	Full	Sm	0	Gen0_Mut0_ID22	Full_Sm_2	36.81578581
Average_smooth	Full	Sm	0	Gen0_Mut0_ID23	Full_Sm_2	27.95836219
Average_smooth	Full	Sm	0	Gen0_Mut0_ID0	Full_Sm_3	9.482039596
Average_smooth	Full	Sm	0	Gen0_Mut0_ID1	Full_Sm_3	37.98956016
Average_smooth	Full	Sm	0	Gen0_Mut0_ID2	Full_Sm_3	6.948142531
Average_smooth	Full	Sm	0	Gen0_Mut0_ID3	Full_Sm_3	27.00986293
Average_smooth	Full	Sm	0	Gen0_Mut0_ID4	Full_Sm_3	10.37971787
Average_smooth	Full	Sm	0	Gen0_Mut0_ID5	Full_Sm_3	24.2570258
Average_smooth	Full	Sm	0	Gen0_Mut0_ID6	Full_Sm_3	23.35967407
Average_smooth	Full	Sm	0	Gen0_Mut0_ID7	Full_Sm_3	15.48693148
Average_smooth	Full	Sm	0	Gen0_Mut0_ID8	Full_Sm_3	37.54045949
Average_smooth	Full	Sm	0	Gen0_Mut0_ID9	Full_Sm_3	26.91598052
Average_smooth	Full	Sm	0	Gen0_Mut0_ID10	Full_Sm_3	24.11384978
Average_smooth	Full	Sm	0	Gen0_Mut0_ID11	Full_Sm_3	19.49239304
Average_smooth	Full	Sm	0	Gen0_Mut0_ID12	Full_Sm_3	8.356489572
Average_smooth	Full	Sm	0	Gen0_Mut0_ID13	Full_Sm_3	4.660318906
Average_smooth	Full	Sm	0	Gen0_Mut0_ID14	Full_Sm_3	28.54545601
Average_smooth	Full	Sm	0	Gen0_Mut0_ID15	Full_Sm_3	7.408346379
Average_smooth	Full	Sm	0	Gen0_Mut0_ID16	Full_Sm_3	28.82421379
Average_smooth	Full	Sm	0	Gen0_Mut0_ID17	Full_Sm_3	11.67093029
Average_smooth	Full	Sm	0	Gen0_Mut0_ID18	Full_Sm_3	3.039577087
Average_smooth	Full	Sm	0	Gen0_Mut0_ID19	Full_Sm_3	24.01280604
Average_smooth	Full	Sm	0	Gen0_Mut0_ID20	Full_Sm_3	35.91946477
Average_smooth	Full	Sm	0	Gen0_Mut0_ID21	Full_Sm_3	7.216921457
Average_smooth	Full	Sm	0	Gen0_Mut0_ID22	Full_Sm_3	36.82167198
Average_smooth	Full	Sm	0	Gen0_Mut0_ID23	Full_Sm_3	27.9608201
Average_smooth	Narrow	Fr	0	Gen0_Mut0_ID0	Nar_Fr_1	7.913508413
Average_smooth	Narrow	Fr	0	Gen0_Mut0_ID1	Nar_Fr_1	20.6644175
Average_smooth	Narrow	Fr	0	Gen0_Mut0_ID2	Nar_Fr_1	6.992700802
Average_smooth	Narrow	Fr	0	Gen0_Mut0_ID3	Nar_Fr_1	15.39871343
Average_smooth	Narrow	Fr	0	Gen0_Mut0_ID4	Nar_Fr_1	9.378400656
Average_smooth	Narrow	Fr	0	Gen0_Mut0_ID5	Nar_Fr_1	13.56271189
Average_smooth	Narrow	Fr	0	Gen0_Mut0_ID6	Nar_Fr_1	11.73114383
Average_smooth	Narrow	Fr	0	Gen0_Mut0_ID7	Nar_Fr_1	9.88897279
Average_smooth	Narrow	Fr	0	Gen0_Mut0_ID8	Nar_Fr_1	23.22713034
Average_smooth	Narrow	Fr	0	Gen0_Mut0_ID9	Nar_Fr_1	11.06406504
Average_smooth	Narrow	Fr	0	Gen0_Mut0_ID10	Nar_Fr_1	12.84261918
Average_smooth	Narrow	Fr	0	Gen0_Mut0_ID11	Nar_Fr_1	9.327196069
Average_smooth	Narrow	Fr	0	Gen0_Mut0_ID12	Nar_Fr_1	8.007288682
Average_smooth	Narrow	Fr	0	Gen0_Mut0_ID13	Nar_Fr_1	7.066585425
Average_smooth	Narrow	Fr	0	Gen0_Mut0_ID14	Nar_Fr_1	17.16244239
Average_smooth	Narrow	Fr	0	Gen0_Mut0_ID15	Nar_Fr_1	7.605272711
Average_smooth	Narrow	Fr	0	Gen0_Mut0_ID16	Nar_Fr_1	22.61998603
Average_smooth	Narrow	Fr	0	Gen0_Mut0_ID17	Nar_Fr_1	8.749810868
Average_smooth	Narrow	Fr	0	Gen0_Mut0_ID18	Nar_Fr_1	5.744393571
Average_smooth	Narrow	Fr	0	Gen0_Mut0_ID19	Nar_Fr_1	13.83641733
Average_smooth	Narrow	Fr	0	Gen0_Mut0_ID20	Nar_Fr_1	20.73885173
Average_smooth	Narrow	Fr	0	Gen0_Mut0_ID21	Nar_Fr_1	7.649872368
Average_smooth	Narrow	Fr	0	Gen0_Mut0_ID22	Nar_Fr_1	15.61971781
Average_smooth	Narrow	Fr	0	Gen0_Mut0_ID23	Nar_Fr_1	17.17538351
Average_smooth	Narrow	Fr	0	Gen0_Mut0_ID0	Nar_Fr_2	7.912160093
Average_smooth	Narrow	Fr	0	Gen0_Mut0_ID1	Nar_Fr_2	20.66441488
Average_smooth	Narrow	Fr	0	Gen0_Mut0_ID2	Nar_Fr_2	6.99241756
Average_smooth	Narrow	Fr	0	Gen0_Mut0_ID3	Nar_Fr_2	15.39980282
Average_smooth	Narrow	Fr	0	Gen0_Mut0_ID4	Nar_Fr_2	9.378443276
Average_smooth	Narrow	Fr	0	Gen0_Mut0_ID5	Nar_Fr_2	13.56058082
Average_smooth	Narrow	Fr	0	Gen0_Mut0_ID6	Nar_Fr_2	11.73155107
Average_smooth	Narrow	Fr	0	Gen0_Mut0_ID7	Nar_Fr_2	9.889811126
Average_smooth	Narrow	Fr	0	Gen0_Mut0_ID8	Nar_Fr_2	23.22792281
Average_smooth	Narrow	Fr	0	Gen0_Mut0_ID9	Nar_Fr_2	11.06453364
Average_smooth	Narrow	Fr	0	Gen0_Mut0_ID10	Nar_Fr_2	12.83844066
Average_smooth	Narrow	Fr	0	Gen0_Mut0_ID11	Nar_Fr_2	9.325472508
Average_smooth	Narrow	Fr	0	Gen0_Mut0_ID12	Nar_Fr_2	8.008336199
Average_smooth	Narrow	Fr	0	Gen0_Mut0_ID13	Nar_Fr_2	7.065971104
Average_smooth	Narrow	Fr	0	Gen0_Mut0_ID14	Nar_Fr_2	17.16132531
Average_smooth	Narrow	Fr	0	Gen0_Mut0_ID15	Nar_Fr_2	7.60809462
Average_smooth	Narrow	Fr	0	Gen0_Mut0_ID16	Nar_Fr_2	22.61835427
Average_smooth	Narrow	Fr	0	Gen0_Mut0_ID17	Nar_Fr_2	8.750082737
Average_smooth	Narrow	Fr	0	Gen0_Mut0_ID18	Nar_Fr_2	5.74171809
Average_smooth	Narrow	Fr	0	Gen0_Mut0_ID19	Nar_Fr_2	13.83748116
Average_smooth	Narrow	Fr	0	Gen0_Mut0_ID20	Nar_Fr_2	20.73834775
Average_smooth	Narrow	Fr	0	Gen0_Mut0_ID21	Nar_Fr_2	7.650079287
Average_smooth	Narrow	Fr	0	Gen0_Mut0_ID22	Nar_Fr_2	15.61597188
Average_smooth	Narrow	Fr	0	Gen0_Mut0_ID23	Nar_Fr_2	17.17557062
Average_smooth	Narrow	Fr	0	Gen0_Mut0_ID0	Nar_Fr_3	7.914330466
Average_smooth	Narrow	Fr	0	Gen0_Mut0_ID1	Nar_Fr_3	20.66428036
Average_smooth	Narrow	Fr	0	Gen0_Mut0_ID2	Nar_Fr_3	6.992684565
Average_smooth	Narrow	Fr	0	Gen0_Mut0_ID3	Nar_Fr_3	15.39984205
Average_smooth	Narrow	Fr	0	Gen0_Mut0_ID4	Nar_Fr_3	9.378912901
Average_smooth	Narrow	Fr	0	Gen0_Mut0_ID5	Nar_Fr_3	13.56001661
Average_smooth	Narrow	Fr	0	Gen0_Mut0_ID6	Nar_Fr_3	11.73152795
Average_smooth	Narrow	Fr	0	Gen0_Mut0_ID7	Nar_Fr_3	9.888303138
Average_smooth	Narrow	Fr	0	Gen0_Mut0_ID8	Nar_Fr_3	23.22557274
Average_smooth	Narrow	Fr	0	Gen0_Mut0_ID9	Nar_Fr_3	11.06251067
Average_smooth	Narrow	Fr	0	Gen0_Mut0_ID10	Nar_Fr_3	12.84123914
Average_smooth	Narrow	Fr	0	Gen0_Mut0_ID11	Nar_Fr_3	9.327184391
Average_smooth	Narrow	Fr	0	Gen0_Mut0_ID12	Nar_Fr_3	8.007406656
Average_smooth	Narrow	Fr	0	Gen0_Mut0_ID13	Nar_Fr_3	7.067779436
Average_smooth	Narrow	Fr	0	Gen0_Mut0_ID14	Nar_Fr_3	17.16145166
Average_smooth	Narrow	Fr	0	Gen0_Mut0_ID15	Nar_Fr_3	7.605607274
Average_smooth	Narrow	Fr	0	Gen0_Mut0_ID16	Nar_Fr_3	22.62016297
Average_smooth	Narrow	Fr	0	Gen0_Mut0_ID17	Nar_Fr_3	8.751922143
Average_smooth	Narrow	Fr	0	Gen0_Mut0_ID18	Nar_Fr_3	5.744430967
Average_smooth	Narrow	Fr	0	Gen0_Mut0_ID19	Nar_Fr_3	13.83634186
Average_smooth	Narrow	Fr	0	Gen0_Mut0_ID20	Nar_Fr_3	20.73808743
Average_smooth	Narrow	Fr	0	Gen0_Mut0_ID21	Nar_Fr_3	7.649779787
Average_smooth	Narrow	Fr	0	Gen0_Mut0_ID22	Nar_Fr_3	15.61688934
Average_smooth	Narrow	Fr	0	Gen0_Mut0_ID23	Nar_Fr_3	17.17432515
Average_smooth	Narrow	Sm	0	Gen0_Mut0_ID0	Nar_Sm_1	7.910976237
Average_smooth	Narrow	Sm	0	Gen0_Mut0_ID1	Nar_Sm_1	20.66214082
Average_smooth	Narrow	Sm	0	Gen0_Mut0_ID2	Nar_Sm_1	6.992861297
Average_smooth	Narrow	Sm	0	Gen0_Mut0_ID3	Nar_Sm_1	15.39412361
Average_smooth	Narrow	Sm	0	Gen0_Mut0_ID4	Nar_Sm_1	9.38040655
Average_smooth	Narrow	Sm	0	Gen0_Mut0_ID5	Nar_Sm_1	13.56043956
Average_smooth	Narrow	Sm	0	Gen0_Mut0_ID6	Nar_Sm_1	11.73046886
Average_smooth	Narrow	Sm	0	Gen0_Mut0_ID7	Nar_Sm_1	9.889118046
Average_smooth	Narrow	Sm	0	Gen0_Mut0_ID8	Nar_Sm_1	23.22641663
Average_smooth	Narrow	Sm	0	Gen0_Mut0_ID9	Nar_Sm_1	11.06345465
Average_smooth	Narrow	Sm	0	Gen0_Mut0_ID10	Nar_Sm_1	12.84104251
Average_smooth	Narrow	Sm	0	Gen0_Mut0_ID11	Nar_Sm_1	9.328119384
Average_smooth	Narrow	Sm	0	Gen0_Mut0_ID12	Nar_Sm_1	8.008413697
Average_smooth	Narrow	Sm	0	Gen0_Mut0_ID13	Nar_Sm_1	7.066077901
Average_smooth	Narrow	Sm	0	Gen0_Mut0_ID14	Nar_Sm_1	17.16254918
Average_smooth	Narrow	Sm	0	Gen0_Mut0_ID15	Nar_Sm_1	7.607181326
Average_smooth	Narrow	Sm	0	Gen0_Mut0_ID16	Nar_Sm_1	22.62181353
Average_smooth	Narrow	Sm	0	Gen0_Mut0_ID17	Nar_Sm_1	8.751312629
Average_smooth	Narrow	Sm	0	Gen0_Mut0_ID18	Nar_Sm_1	5.743410358
Average_smooth	Narrow	Sm	0	Gen0_Mut0_ID19	Nar_Sm_1	13.83852967
Average_smooth	Narrow	Sm	0	Gen0_Mut0_ID20	Nar_Sm_1	20.73805982
Average_smooth	Narrow	Sm	0	Gen0_Mut0_ID21	Nar_Sm_1	7.649023045
Average_smooth	Narrow	Sm	0	Gen0_Mut0_ID22	Nar_Sm_1	15.61826083
Average_smooth	Narrow	Sm	0	Gen0_Mut0_ID23	Nar_Sm_1	17.17486214
Average_smooth	Narrow	Sm	0	Gen0_Mut0_ID0	Nar_Sm_2	7.91316959
Average_smooth	Narrow	Sm	0	Gen0_Mut0_ID1	Nar_Sm_2	20.66297974
Average_smooth	Narrow	Sm	0	Gen0_Mut0_ID2	Nar_Sm_2	6.992075428
Average_smooth	Narrow	Sm	0	Gen0_Mut0_ID3	Nar_Sm_2	15.39720431
Average_smooth	Narrow	Sm	0	Gen0_Mut0_ID4	Nar_Sm_2	9.377779631
Average_smooth	Narrow	Sm	0	Gen0_Mut0_ID5	Nar_Sm_2	13.55960037
Average_smooth	Narrow	Sm	0	Gen0_Mut0_ID6	Nar_Sm_2	11.73482627
Average_smooth	Narrow	Sm	0	Gen0_Mut0_ID7	Nar_Sm_2	9.889641077
Average_smooth	Narrow	Sm	0	Gen0_Mut0_ID8	Nar_Sm_2	23.22971662
Average_smooth	Narrow	Sm	0	Gen0_Mut0_ID9	Nar_Sm_2	11.0657499
Average_smooth	Narrow	Sm	0	Gen0_Mut0_ID10	Nar_Sm_2	12.8405241
Average_smooth	Narrow	Sm	0	Gen0_Mut0_ID11	Nar_Sm_2	9.328627012
Average_smooth	Narrow	Sm	0	Gen0_Mut0_ID12	Nar_Sm_2	8.008068681
Average_smooth	Narrow	Sm	0	Gen0_Mut0_ID13	Nar_Sm_2	7.067267927
Average_smooth	Narrow	Sm	0	Gen0_Mut0_ID14	Nar_Sm_2	17.16192356
Average_smooth	Narrow	Sm	0	Gen0_Mut0_ID15	Nar_Sm_2	7.606854986
Average_smooth	Narrow	Sm	0	Gen0_Mut0_ID16	Nar_Sm_2	22.62207636
Average_smooth	Narrow	Sm	0	Gen0_Mut0_ID17	Nar_Sm_2	8.751394459
Average_smooth	Narrow	Sm	0	Gen0_Mut0_ID18	Nar_Sm_2	5.746268914
Average_smooth	Narrow	Sm	0	Gen0_Mut0_ID19	Nar_Sm_2	13.8368704
Average_smooth	Narrow	Sm	0	Gen0_Mut0_ID20	Nar_Sm_2	20.7384105
Average_smooth	Narrow	Sm	0	Gen0_Mut0_ID21	Nar_Sm_2	7.651741694
Average_smooth	Narrow	Sm	0	Gen0_Mut0_ID22	Nar_Sm_2	15.61905678
Average_smooth	Narrow	Sm	0	Gen0_Mut0_ID23	Nar_Sm_2	17.17663159
Average_smooth	Narrow	Sm	0	Gen0_Mut0_ID0	Nar_Sm_3	7.915050252
Average_smooth	Narrow	Sm	0	Gen0_Mut0_ID1	Nar_Sm_3	20.66365544
Average_smooth	Narrow	Sm	0	Gen0_Mut0_ID2	Nar_Sm_3	6.993391631
Average_smooth	Narrow	Sm	0	Gen0_Mut0_ID3	Nar_Sm_3	15.39919134
Average_smooth	Narrow	Sm	0	Gen0_Mut0_ID4	Nar_Sm_3	9.378728981
Average_smooth	Narrow	Sm	0	Gen0_Mut0_ID5	Nar_Sm_3	13.55960316
Average_smooth	Narrow	Sm	0	Gen0_Mut0_ID6	Nar_Sm_3	11.73356071
Average_smooth	Narrow	Sm	0	Gen0_Mut0_ID7	Nar_Sm_3	9.888173946
Average_smooth	Narrow	Sm	0	Gen0_Mut0_ID8	Nar_Sm_3	23.22731738
Average_smooth	Narrow	Sm	0	Gen0_Mut0_ID9	Nar_Sm_3	11.06666196
Average_smooth	Narrow	Sm	0	Gen0_Mut0_ID10	Nar_Sm_3	12.84254632
Average_smooth	Narrow	Sm	0	Gen0_Mut0_ID11	Nar_Sm_3	9.327687248
Average_smooth	Narrow	Sm	0	Gen0_Mut0_ID12	Nar_Sm_3	8.007840379
Average_smooth	Narrow	Sm	0	Gen0_Mut0_ID13	Nar_Sm_3	7.067930239
Average_smooth	Narrow	Sm	0	Gen0_Mut0_ID14	Nar_Sm_3	17.16223536
Average_smooth	Narrow	Sm	0	Gen0_Mut0_ID15	Nar_Sm_3	7.607014222
Average_smooth	Narrow	Sm	0	Gen0_Mut0_ID16	Nar_Sm_3	22.61906057
Average_smooth	Narrow	Sm	0	Gen0_Mut0_ID17	Nar_Sm_3	8.750384216
Average_smooth	Narrow	Sm	0	Gen0_Mut0_ID18	Nar_Sm_3	5.745015419
Average_smooth	Narrow	Sm	0	Gen0_Mut0_ID19	Nar_Sm_3	13.83720794
Average_smooth	Narrow	Sm	0	Gen0_Mut0_ID20	Nar_Sm_3	20.73754565
Average_smooth	Narrow	Sm	0	Gen0_Mut0_ID21	Nar_Sm_3	7.648296639
Average_smooth	Narrow	Sm	0	Gen0_Mut0_ID22	Nar_Sm_3	15.61842765
Average_smooth	Narrow	Sm	0	Gen0_Mut0_ID23	Nar_Sm_3	17.1746441
Average_smooth	Full	Fr	1	Gen0_Mut0_ID1	Full_Fr_1	37.99081013
Average_smooth	Full	Fr	1	Gen0_Mut0_ID3	Full_Fr_1	27.00948765
Average_smooth	Full	Fr	1	Gen0_Mut0_ID6	Full_Fr_1	23.35828059
Average_smooth	Full	Fr	1	Gen0_Mut0_ID7	Full_Fr_1	15.48484037
Average_smooth	Full	Fr	1	Gen0_Mut0_ID9	Full_Fr_1	26.91259163
Average_smooth	Full	Fr	1	Gen0_Mut0_ID11	Full_Fr_1	19.49415994
Average_smooth	Full	Fr	1	Gen0_Mut0_ID13	Full_Fr_1	4.660883823
Average_smooth	Full	Fr	1	Gen0_Mut0_ID17	Full_Fr_1	11.669097
Average_smooth	Full	Fr	1	Gen0_Mut0_ID19	Full_Fr_1	24.0142393
Average_smooth	Full	Fr	1	Gen0_Mut0_ID20	Full_Fr_1	35.9196701
Average_smooth	Full	Fr	1	Gen0_Mut0_ID22	Full_Fr_1	36.81960339
Average_smooth	Full	Fr	1	Gen0_Mut0_ID23	Full_Fr_1	27.95983556
Average_smooth	Full	Fr	1	Gen1_Mut0_ID0	Full_Fr_1	17.0176515
Average_smooth	Full	Fr	1	Gen1_Mut0_ID1	Full_Fr_1	25.20638136
Average_smooth	Full	Fr	1	Gen1_Mut0_ID2	Full_Fr_1	32.61743513
Average_smooth	Full	Fr	1	Gen1_Mut0_ID3	Full_Fr_1	35.17025888
Average_smooth	Full	Fr	1	Gen1_Mut0_ID4	Full_Fr_1	5.604754349
Average_smooth	Full	Fr	1	Gen1_Mut0_ID5	Full_Fr_1	17.16850177
Average_smooth	Full	Fr	1	Gen1_Mut0_ID6	Full_Fr_1	11.55887564
Average_smooth	Full	Fr	1	Gen1_Mut0_ID7	Full_Fr_1	17.61986323
Average_smooth	Full	Fr	1	Gen1_Mut0_ID8	Full_Fr_1	16.522399
Average_smooth	Full	Fr	1	Gen1_Mut0_ID9	Full_Fr_1	39.42793847
Average_smooth	Full	Fr	1	Gen1_Mut0_ID10	Full_Fr_1	30.50516549
Average_smooth	Full	Fr	1	Gen1_Mut0_ID11	Full_Fr_1	27.0754798
Average_smooth	Full	Fr	1	Gen0_Mut0_ID0	Full_Fr_2	9.481309875
Average_smooth	Full	Fr	1	Gen0_Mut0_ID3	Full_Fr_2	27.00969747
Average_smooth	Full	Fr	1	Gen0_Mut0_ID8	Full_Fr_2	37.54201427
Average_smooth	Full	Fr	1	Gen0_Mut0_ID10	Full_Fr_2	24.11253579
Average_smooth	Full	Fr	1	Gen0_Mut0_ID11	Full_Fr_2	19.4908903
Average_smooth	Full	Fr	1	Gen0_Mut0_ID12	Full_Fr_2	8.355337302
Average_smooth	Full	Fr	1	Gen0_Mut0_ID13	Full_Fr_2	4.660944104
Average_smooth	Full	Fr	1	Gen0_Mut0_ID17	Full_Fr_2	11.66959376
Average_smooth	Full	Fr	1	Gen0_Mut0_ID19	Full_Fr_2	24.0133454
Average_smooth	Full	Fr	1	Gen0_Mut0_ID20	Full_Fr_2	35.92039778
Average_smooth	Full	Fr	1	Gen0_Mut0_ID21	Full_Fr_2	7.215475523
Average_smooth	Full	Fr	1	Gen0_Mut0_ID23	Full_Fr_2	27.96009344
Average_smooth	Full	Fr	1	Gen1_Mut0_ID0	Full_Fr_2	7.432758787
Average_smooth	Full	Fr	1	Gen1_Mut0_ID1	Full_Fr_2	13.51867161
Average_smooth	Full	Fr	1	Gen1_Mut0_ID2	Full_Fr_2	31.65672242
Average_smooth	Full	Fr	1	Gen1_Mut0_ID3	Full_Fr_2	31.3662318
Average_smooth	Full	Fr	1	Gen1_Mut0_ID4	Full_Fr_2	10.0692377
Average_smooth	Full	Fr	1	Gen1_Mut0_ID5	Full_Fr_2	21.28790974
Average_smooth	Full	Fr	1	Gen1_Mut0_ID6	Full_Fr_2	20.78104347
Average_smooth	Full	Fr	1	Gen1_Mut0_ID7	Full_Fr_2	12.95958307
Average_smooth	Full	Fr	1	Gen1_Mut0_ID8	Full_Fr_2	31.08144781
Average_smooth	Full	Fr	1	Gen1_Mut0_ID9	Full_Fr_2	30.95617075
Average_smooth	Full	Fr	1	Gen1_Mut0_ID10	Full_Fr_2	9.846979232
Average_smooth	Full	Fr	1	Gen1_Mut0_ID11	Full_Fr_2	24.02297893
Average_smooth	Full	Fr	1	Gen0_Mut0_ID1	Full_Fr_3	37.990476
Average_smooth	Full	Fr	1	Gen0_Mut0_ID6	Full_Fr_3	23.35727074
Average_smooth	Full	Fr	1	Gen0_Mut0_ID9	Full_Fr_3	26.915127
Average_smooth	Full	Fr	1	Gen0_Mut0_ID10	Full_Fr_3	24.11089839
Average_smooth	Full	Fr	1	Gen0_Mut0_ID11	Full_Fr_3	19.4908852
Average_smooth	Full	Fr	1	Gen0_Mut0_ID12	Full_Fr_3	8.355070966
Average_smooth	Full	Fr	1	Gen0_Mut0_ID13	Full_Fr_3	4.661940371
Average_smooth	Full	Fr	1	Gen0_Mut0_ID16	Full_Fr_3	28.82288215
Average_smooth	Full	Fr	1	Gen0_Mut0_ID17	Full_Fr_3	11.66974621
Average_smooth	Full	Fr	1	Gen0_Mut0_ID19	Full_Fr_3	24.0122848
Average_smooth	Full	Fr	1	Gen0_Mut0_ID22	Full_Fr_3	36.81869364
Average_smooth	Full	Fr	1	Gen0_Mut0_ID23	Full_Fr_3	27.95813177
Average_smooth	Full	Fr	1	Gen1_Mut0_ID0	Full_Fr_3	19.61824262
Average_smooth	Full	Fr	1	Gen1_Mut0_ID1	Full_Fr_3	16.77050647
Average_smooth	Full	Fr	1	Gen1_Mut0_ID2	Full_Fr_3	32.42044346
Average_smooth	Full	Fr	1	Gen1_Mut0_ID3	Full_Fr_3	35.86937929
Average_smooth	Full	Fr	1	Gen1_Mut0_ID4	Full_Fr_3	27.78062171
Average_smooth	Full	Fr	1	Gen1_Mut0_ID5	Full_Fr_3	38.83215441
Average_smooth	Full	Fr	1	Gen1_Mut0_ID6	Full_Fr_3	31.02495885
Average_smooth	Full	Fr	1	Gen1_Mut0_ID7	Full_Fr_3	7.803321655
Average_smooth	Full	Fr	1	Gen1_Mut0_ID8	Full_Fr_3	9.234352018
Average_smooth	Full	Fr	1	Gen1_Mut0_ID9	Full_Fr_3	22.11416002
Average_smooth	Full	Fr	1	Gen1_Mut0_ID10	Full_Fr_3	5.853012502
Average_smooth	Full	Fr	1	Gen1_Mut0_ID11	Full_Fr_3	13.91711078
Average_smooth	Full	Sm	1	Gen0_Mut0_ID2	Full_Sm_1	6.948547385
Average_smooth	Full	Sm	1	Gen0_Mut0_ID3	Full_Sm_1	27.01074468
Average_smooth	Full	Sm	1	Gen0_Mut0_ID5	Full_Sm_1	24.25597789
Average_smooth	Full	Sm	1	Gen0_Mut0_ID7	Full_Sm_1	15.48795203
Average_smooth	Full	Sm	1	Gen0_Mut0_ID8	Full_Sm_1	37.54218382
Average_smooth	Full	Sm	1	Gen0_Mut0_ID9	Full_Sm_1	26.9118484
Average_smooth	Full	Sm	1	Gen0_Mut0_ID12	Full_Sm_1	8.356545392
Average_smooth	Full	Sm	1	Gen0_Mut0_ID13	Full_Sm_1	4.660933108
Average_smooth	Full	Sm	1	Gen0_Mut0_ID16	Full_Sm_1	28.82362393
Average_smooth	Full	Sm	1	Gen0_Mut0_ID19	Full_Sm_1	24.01419441
Average_smooth	Full	Sm	1	Gen0_Mut0_ID21	Full_Sm_1	7.214609909
Average_smooth	Full	Sm	1	Gen0_Mut0_ID22	Full_Sm_1	36.81982086
Average_smooth	Full	Sm	1	Gen1_Mut0_ID0	Full_Sm_1	24.97622619
Average_smooth	Full	Sm	1	Gen1_Mut0_ID1	Full_Sm_1	14.76808661
Average_smooth	Full	Sm	1	Gen1_Mut0_ID2	Full_Sm_1	24.02308773
Average_smooth	Full	Sm	1	Gen1_Mut0_ID3	Full_Sm_1	11.8199539
Average_smooth	Full	Sm	1	Gen1_Mut0_ID4	Full_Sm_1	30.43008289
Average_smooth	Full	Sm	1	Gen1_Mut0_ID5	Full_Sm_1	7.424515263
Average_smooth	Full	Sm	1	Gen1_Mut0_ID6	Full_Sm_1	14.22526807
Average_smooth	Full	Sm	1	Gen1_Mut0_ID7	Full_Sm_1	19.92976416
Average_smooth	Full	Sm	1	Gen1_Mut0_ID8	Full_Sm_1	21.24609981
Average_smooth	Full	Sm	1	Gen1_Mut0_ID9	Full_Sm_1	32.16627007
Average_smooth	Full	Sm	1	Gen1_Mut0_ID10	Full_Sm_1	9.384561262
Average_smooth	Full	Sm	1	Gen1_Mut0_ID11	Full_Sm_1	29.46169836
Average_smooth	Full	Sm	1	Gen0_Mut0_ID1	Full_Sm_2	37.99092706
Average_smooth	Full	Sm	1	Gen0_Mut0_ID3	Full_Sm_2	27.00825969
Average_smooth	Full	Sm	1	Gen0_Mut0_ID8	Full_Sm_2	37.54283734
Average_smooth	Full	Sm	1	Gen0_Mut0_ID10	Full_Sm_2	24.11303932
Average_smooth	Full	Sm	1	Gen0_Mut0_ID12	Full_Sm_2	8.356822715
Average_smooth	Full	Sm	1	Gen0_Mut0_ID13	Full_Sm_2	4.658345118
Average_smooth	Full	Sm	1	Gen0_Mut0_ID14	Full_Sm_2	28.54285306
Average_smooth	Full	Sm	1	Gen0_Mut0_ID15	Full_Sm_2	7.407881155
Average_smooth	Full	Sm	1	Gen0_Mut0_ID17	Full_Sm_2	11.66994068
Average_smooth	Full	Sm	1	Gen0_Mut0_ID18	Full_Sm_2	3.038176753
Average_smooth	Full	Sm	1	Gen0_Mut0_ID20	Full_Sm_2	35.9203384
Average_smooth	Full	Sm	1	Gen0_Mut0_ID23	Full_Sm_2	27.95836219
Average_smooth	Full	Sm	1	Gen1_Mut0_ID0	Full_Sm_2	15.20923766
Average_smooth	Full	Sm	1	Gen1_Mut0_ID1	Full_Sm_2	7.683529942
Average_smooth	Full	Sm	1	Gen1_Mut0_ID2	Full_Sm_2	4.969588331
Average_smooth	Full	Sm	1	Gen1_Mut0_ID3	Full_Sm_2	6.819771449
Average_smooth	Full	Sm	1	Gen1_Mut0_ID4	Full_Sm_2	35.14528126
Average_smooth	Full	Sm	1	Gen1_Mut0_ID5	Full_Sm_2	26.13239877
Average_smooth	Full	Sm	1	Gen1_Mut0_ID6	Full_Sm_2	27.83569751
Average_smooth	Full	Sm	1	Gen1_Mut0_ID7	Full_Sm_2	30.66950172
Average_smooth	Full	Sm	1	Gen1_Mut0_ID8	Full_Sm_2	25.9827813
Average_smooth	Full	Sm	1	Gen1_Mut0_ID9	Full_Sm_2	24.6805052
Average_smooth	Full	Sm	1	Gen1_Mut0_ID10	Full_Sm_2	6.060517547
Average_smooth	Full	Sm	1	Gen1_Mut0_ID11	Full_Sm_2	25.39708898
Average_smooth	Full	Sm	1	Gen0_Mut0_ID0	Full_Sm_3	9.482039596
Average_smooth	Full	Sm	1	Gen0_Mut0_ID3	Full_Sm_3	27.00986293
Average_smooth	Full	Sm	1	Gen0_Mut0_ID5	Full_Sm_3	24.2570258
Average_smooth	Full	Sm	1	Gen0_Mut0_ID7	Full_Sm_3	15.48693148
Average_smooth	Full	Sm	1	Gen0_Mut0_ID8	Full_Sm_3	37.54045949
Average_smooth	Full	Sm	1	Gen0_Mut0_ID9	Full_Sm_3	26.91598052
Average_smooth	Full	Sm	1	Gen0_Mut0_ID10	Full_Sm_3	24.11384978
Average_smooth	Full	Sm	1	Gen0_Mut0_ID14	Full_Sm_3	28.54545601
Average_smooth	Full	Sm	1	Gen0_Mut0_ID16	Full_Sm_3	28.82421379
Average_smooth	Full	Sm	1	Gen0_Mut0_ID18	Full_Sm_3	3.039577087
Average_smooth	Full	Sm	1	Gen0_Mut0_ID21	Full_Sm_3	7.216921457
Average_smooth	Full	Sm	1	Gen0_Mut0_ID23	Full_Sm_3	27.9608201
Average_smooth	Full	Sm	1	Gen1_Mut0_ID0	Full_Sm_3	36.31475232
Average_smooth	Full	Sm	1	Gen1_Mut0_ID1	Full_Sm_3	13.8467577
Average_smooth	Full	Sm	1	Gen1_Mut0_ID2	Full_Sm_3	35.63397943
Average_smooth	Full	Sm	1	Gen1_Mut0_ID3	Full_Sm_3	17.74289499
Average_smooth	Full	Sm	1	Gen1_Mut0_ID4	Full_Sm_3	34.51819737
Average_smooth	Full	Sm	1	Gen1_Mut0_ID5	Full_Sm_3	23.84607636
Average_smooth	Full	Sm	1	Gen1_Mut0_ID6	Full_Sm_3	9.962853343
Average_smooth	Full	Sm	1	Gen1_Mut0_ID7	Full_Sm_3	12.90641377
Average_smooth	Full	Sm	1	Gen1_Mut0_ID8	Full_Sm_3	10.02234197
Average_smooth	Full	Sm	1	Gen1_Mut0_ID9	Full_Sm_3	32.89371724
Average_smooth	Full	Sm	1	Gen1_Mut0_ID10	Full_Sm_3	34.4439213
Average_smooth	Full	Sm	1	Gen1_Mut0_ID11	Full_Sm_3	18.17266251
Average_smooth	Narrow	Fr	1	Gen0_Mut0_ID2	Nar_Fr_1	6.992700802
Average_smooth	Narrow	Fr	1	Gen0_Mut0_ID3	Nar_Fr_1	15.39871343
Average_smooth	Narrow	Fr	1	Gen0_Mut0_ID6	Nar_Fr_1	11.73114383
Average_smooth	Narrow	Fr	1	Gen0_Mut0_ID7	Nar_Fr_1	9.88897279
Average_smooth	Narrow	Fr	1	Gen0_Mut0_ID8	Nar_Fr_1	23.22713034
Average_smooth	Narrow	Fr	1	Gen0_Mut0_ID9	Nar_Fr_1	11.06406504
Average_smooth	Narrow	Fr	1	Gen0_Mut0_ID10	Nar_Fr_1	12.84261918
Average_smooth	Narrow	Fr	1	Gen0_Mut0_ID11	Nar_Fr_1	9.327196069
Average_smooth	Narrow	Fr	1	Gen0_Mut0_ID13	Nar_Fr_1	7.066585425
Average_smooth	Narrow	Fr	1	Gen0_Mut0_ID14	Nar_Fr_1	17.16244239
Average_smooth	Narrow	Fr	1	Gen0_Mut0_ID17	Nar_Fr_1	8.749810868
Average_smooth	Narrow	Fr	1	Gen0_Mut0_ID21	Nar_Fr_1	7.649872368
Average_smooth	Narrow	Fr	1	Gen1_Mut0_ID0	Nar_Fr_1	18.4899641
Average_smooth	Narrow	Fr	1	Gen1_Mut0_ID1	Nar_Fr_1	10.95604563
Average_smooth	Narrow	Fr	1	Gen1_Mut0_ID2	Nar_Fr_1	8.221623203
Average_smooth	Narrow	Fr	1	Gen1_Mut0_ID3	Nar_Fr_1	11.58581122
Average_smooth	Narrow	Fr	1	Gen1_Mut0_ID4	Nar_Fr_1	9.576876974
Average_smooth	Narrow	Fr	1	Gen1_Mut0_ID5	Nar_Fr_1	10.11403842
Average_smooth	Narrow	Fr	1	Gen1_Mut0_ID6	Nar_Fr_1	16.8339389
Average_smooth	Narrow	Fr	1	Gen1_Mut0_ID7	Nar_Fr_1	8.176569595
Average_smooth	Narrow	Fr	1	Gen1_Mut0_ID8	Nar_Fr_1	14.08685618
Average_smooth	Narrow	Fr	1	Gen1_Mut0_ID9	Nar_Fr_1	10.54503716
Average_smooth	Narrow	Fr	1	Gen1_Mut0_ID10	Nar_Fr_1	10.97387072
Average_smooth	Narrow	Fr	1	Gen1_Mut0_ID11	Nar_Fr_1	10.90938458
Average_smooth	Narrow	Fr	1	Gen0_Mut0_ID3	Nar_Fr_2	15.39980282
Average_smooth	Narrow	Fr	1	Gen0_Mut0_ID7	Nar_Fr_2	9.889811126
Average_smooth	Narrow	Fr	1	Gen0_Mut0_ID10	Nar_Fr_2	12.83844066
Average_smooth	Narrow	Fr	1	Gen0_Mut0_ID11	Nar_Fr_2	9.325472508
Average_smooth	Narrow	Fr	1	Gen0_Mut0_ID12	Nar_Fr_2	8.008336199
Average_smooth	Narrow	Fr	1	Gen0_Mut0_ID13	Nar_Fr_2	7.065971104
Average_smooth	Narrow	Fr	1	Gen0_Mut0_ID14	Nar_Fr_2	17.16132531
Average_smooth	Narrow	Fr	1	Gen0_Mut0_ID15	Nar_Fr_2	7.60809462
Average_smooth	Narrow	Fr	1	Gen0_Mut0_ID17	Nar_Fr_2	8.750082737
Average_smooth	Narrow	Fr	1	Gen0_Mut0_ID20	Nar_Fr_2	20.73834775
Average_smooth	Narrow	Fr	1	Gen0_Mut0_ID21	Nar_Fr_2	7.650079287
Average_smooth	Narrow	Fr	1	Gen0_Mut0_ID23	Nar_Fr_2	17.17557062
Average_smooth	Narrow	Fr	1	Gen1_Mut0_ID0	Nar_Fr_2	18.62111852
Average_smooth	Narrow	Fr	1	Gen1_Mut0_ID1	Nar_Fr_2	14.97682159
Average_smooth	Narrow	Fr	1	Gen1_Mut0_ID2	Nar_Fr_2	18.24298842
Average_smooth	Narrow	Fr	1	Gen1_Mut0_ID3	Nar_Fr_2	16.16673655
Average_smooth	Narrow	Fr	1	Gen1_Mut0_ID4	Nar_Fr_2	8.307819718
Average_smooth	Narrow	Fr	1	Gen1_Mut0_ID5	Nar_Fr_2	10.96366883
Average_smooth	Narrow	Fr	1	Gen1_Mut0_ID6	Nar_Fr_2	9.575196219
Average_smooth	Narrow	Fr	1	Gen1_Mut0_ID7	Nar_Fr_2	18.21534707
Average_smooth	Narrow	Fr	1	Gen1_Mut0_ID8	Nar_Fr_2	15.06806817
Average_smooth	Narrow	Fr	1	Gen1_Mut0_ID9	Nar_Fr_2	21.30395865
Average_smooth	Narrow	Fr	1	Gen1_Mut0_ID10	Nar_Fr_2	12.83994651
Average_smooth	Narrow	Fr	1	Gen1_Mut0_ID11	Nar_Fr_2	16.42899037
Average_smooth	Narrow	Fr	1	Gen0_Mut0_ID1	Nar_Fr_3	20.66428036
Average_smooth	Narrow	Fr	1	Gen0_Mut0_ID2	Nar_Fr_3	6.992684565
Average_smooth	Narrow	Fr	1	Gen0_Mut0_ID3	Nar_Fr_3	15.39984205
Average_smooth	Narrow	Fr	1	Gen0_Mut0_ID4	Nar_Fr_3	9.378912901
Average_smooth	Narrow	Fr	1	Gen0_Mut0_ID6	Nar_Fr_3	11.73152795
Average_smooth	Narrow	Fr	1	Gen0_Mut0_ID7	Nar_Fr_3	9.888303138
Average_smooth	Narrow	Fr	1	Gen0_Mut0_ID9	Nar_Fr_3	11.06251067
Average_smooth	Narrow	Fr	1	Gen0_Mut0_ID14	Nar_Fr_3	17.16145166
Average_smooth	Narrow	Fr	1	Gen0_Mut0_ID15	Nar_Fr_3	7.605607274
Average_smooth	Narrow	Fr	1	Gen0_Mut0_ID20	Nar_Fr_3	20.73808743
Average_smooth	Narrow	Fr	1	Gen0_Mut0_ID22	Nar_Fr_3	15.61688934
Average_smooth	Narrow	Fr	1	Gen0_Mut0_ID23	Nar_Fr_3	17.17432515
Average_smooth	Narrow	Fr	1	Gen1_Mut0_ID0	Nar_Fr_3	9.216299407
Average_smooth	Narrow	Fr	1	Gen1_Mut0_ID1	Nar_Fr_3	17.46366497
Average_smooth	Narrow	Fr	1	Gen1_Mut0_ID2	Nar_Fr_3	4.895835204
Average_smooth	Narrow	Fr	1	Gen1_Mut0_ID3	Nar_Fr_3	7.704644001
Average_smooth	Narrow	Fr	1	Gen1_Mut0_ID4	Nar_Fr_3	14.6207146
Average_smooth	Narrow	Fr	1	Gen1_Mut0_ID5	Nar_Fr_3	18.04676392
Average_smooth	Narrow	Fr	1	Gen1_Mut0_ID6	Nar_Fr_3	12.58039993
Average_smooth	Narrow	Fr	1	Gen1_Mut0_ID7	Nar_Fr_3	7.501419992
Average_smooth	Narrow	Fr	1	Gen1_Mut0_ID8	Nar_Fr_3	7.070537327
Average_smooth	Narrow	Fr	1	Gen1_Mut0_ID9	Nar_Fr_3	10.85076894
Average_smooth	Narrow	Fr	1	Gen1_Mut0_ID10	Nar_Fr_3	12.80437928
Average_smooth	Narrow	Fr	1	Gen1_Mut0_ID11	Nar_Fr_3	20.9655023
Average_smooth	Narrow	Sm	1	Gen0_Mut0_ID2	Nar_Sm_1	6.992861297
Average_smooth	Narrow	Sm	1	Gen0_Mut0_ID3	Nar_Sm_1	15.39412361
Average_smooth	Narrow	Sm	1	Gen0_Mut0_ID4	Nar_Sm_1	9.38040655
Average_smooth	Narrow	Sm	1	Gen0_Mut0_ID5	Nar_Sm_1	13.56043956
Average_smooth	Narrow	Sm	1	Gen0_Mut0_ID9	Nar_Sm_1	11.06345465
Average_smooth	Narrow	Sm	1	Gen0_Mut0_ID14	Nar_Sm_1	17.16254918
Average_smooth	Narrow	Sm	1	Gen0_Mut0_ID17	Nar_Sm_1	8.751312629
Average_smooth	Narrow	Sm	1	Gen0_Mut0_ID18	Nar_Sm_1	5.743410358
Average_smooth	Narrow	Sm	1	Gen0_Mut0_ID19	Nar_Sm_1	13.83852967
Average_smooth	Narrow	Sm	1	Gen0_Mut0_ID21	Nar_Sm_1	7.649023045
Average_smooth	Narrow	Sm	1	Gen0_Mut0_ID22	Nar_Sm_1	15.61826083
Average_smooth	Narrow	Sm	1	Gen0_Mut0_ID23	Nar_Sm_1	17.17486214
Average_smooth	Narrow	Sm	1	Gen1_Mut0_ID0	Nar_Sm_1	13.9465096
Average_smooth	Narrow	Sm	1	Gen1_Mut0_ID1	Nar_Sm_1	17.28862935
Average_smooth	Narrow	Sm	1	Gen1_Mut0_ID2	Nar_Sm_1	7.836656192
Average_smooth	Narrow	Sm	1	Gen1_Mut0_ID3	Nar_Sm_1	16.5215641
Average_smooth	Narrow	Sm	1	Gen1_Mut0_ID4	Nar_Sm_1	9.07789015
Average_smooth	Narrow	Sm	1	Gen1_Mut0_ID5	Nar_Sm_1	9.619317662
Average_smooth	Narrow	Sm	1	Gen1_Mut0_ID6	Nar_Sm_1	10.19281214
Average_smooth	Narrow	Sm	1	Gen1_Mut0_ID7	Nar_Sm_1	11.98244574
Average_smooth	Narrow	Sm	1	Gen1_Mut0_ID8	Nar_Sm_1	9.943769592
Average_smooth	Narrow	Sm	1	Gen1_Mut0_ID9	Nar_Sm_1	8.669903416
Average_smooth	Narrow	Sm	1	Gen1_Mut0_ID10	Nar_Sm_1	14.64671877
Average_smooth	Narrow	Sm	1	Gen1_Mut0_ID11	Nar_Sm_1	13.80759461
Average_smooth	Narrow	Sm	1	Gen0_Mut0_ID1	Nar_Sm_2	20.66297974
Average_smooth	Narrow	Sm	1	Gen0_Mut0_ID3	Nar_Sm_2	15.39720431
Average_smooth	Narrow	Sm	1	Gen0_Mut0_ID6	Nar_Sm_2	11.73482627
Average_smooth	Narrow	Sm	1	Gen0_Mut0_ID7	Nar_Sm_2	9.889641077
Average_smooth	Narrow	Sm	1	Gen0_Mut0_ID10	Nar_Sm_2	12.8405241
Average_smooth	Narrow	Sm	1	Gen0_Mut0_ID11	Nar_Sm_2	9.328627012
Average_smooth	Narrow	Sm	1	Gen0_Mut0_ID12	Nar_Sm_2	8.008068681
Average_smooth	Narrow	Sm	1	Gen0_Mut0_ID16	Nar_Sm_2	22.62207636
Average_smooth	Narrow	Sm	1	Gen0_Mut0_ID17	Nar_Sm_2	8.751394459
Average_smooth	Narrow	Sm	1	Gen0_Mut0_ID21	Nar_Sm_2	7.651741694
Average_smooth	Narrow	Sm	1	Gen0_Mut0_ID22	Nar_Sm_2	15.61905678
Average_smooth	Narrow	Sm	1	Gen0_Mut0_ID23	Nar_Sm_2	17.17663159
Average_smooth	Narrow	Sm	1	Gen1_Mut0_ID0	Nar_Sm_2	6.918316073
Average_smooth	Narrow	Sm	1	Gen1_Mut0_ID1	Nar_Sm_2	12.8065661
Average_smooth	Narrow	Sm	1	Gen1_Mut0_ID2	Nar_Sm_2	16.36173697
Average_smooth	Narrow	Sm	1	Gen1_Mut0_ID3	Nar_Sm_2	15.55678125
Average_smooth	Narrow	Sm	1	Gen1_Mut0_ID4	Nar_Sm_2	20.47477534
Average_smooth	Narrow	Sm	1	Gen1_Mut0_ID5	Nar_Sm_2	10.86225378
Average_smooth	Narrow	Sm	1	Gen1_Mut0_ID6	Nar_Sm_2	11.33891392
Average_smooth	Narrow	Sm	1	Gen1_Mut0_ID7	Nar_Sm_2	12.96008862
Average_smooth	Narrow	Sm	1	Gen1_Mut0_ID8	Nar_Sm_2	8.899511027
Average_smooth	Narrow	Sm	1	Gen1_Mut0_ID9	Nar_Sm_2	9.28397737
Average_smooth	Narrow	Sm	1	Gen1_Mut0_ID10	Nar_Sm_2	17.74899753
Average_smooth	Narrow	Sm	1	Gen1_Mut0_ID11	Nar_Sm_2	12.71504077
Average_smooth	Narrow	Sm	1	Gen0_Mut0_ID0	Nar_Sm_3	7.915050252
Average_smooth	Narrow	Sm	1	Gen0_Mut0_ID1	Nar_Sm_3	20.66365544
Average_smooth	Narrow	Sm	1	Gen0_Mut0_ID2	Nar_Sm_3	6.993391631
Average_smooth	Narrow	Sm	1	Gen0_Mut0_ID3	Nar_Sm_3	15.39919134
Average_smooth	Narrow	Sm	1	Gen0_Mut0_ID5	Nar_Sm_3	13.55960316
Average_smooth	Narrow	Sm	1	Gen0_Mut0_ID6	Nar_Sm_3	11.73356071
Average_smooth	Narrow	Sm	1	Gen0_Mut0_ID7	Nar_Sm_3	9.888173946
Average_smooth	Narrow	Sm	1	Gen0_Mut0_ID9	Nar_Sm_3	11.06666196
Average_smooth	Narrow	Sm	1	Gen0_Mut0_ID11	Nar_Sm_3	9.327687248
Average_smooth	Narrow	Sm	1	Gen0_Mut0_ID13	Nar_Sm_3	7.067930239
Average_smooth	Narrow	Sm	1	Gen0_Mut0_ID14	Nar_Sm_3	17.16223536
Average_smooth	Narrow	Sm	1	Gen0_Mut0_ID17	Nar_Sm_3	8.750384216
Average_smooth	Narrow	Sm	1	Gen1_Mut0_ID0	Nar_Sm_3	15.06652754
Average_smooth	Narrow	Sm	1	Gen1_Mut0_ID1	Nar_Sm_3	19.4366067
Average_smooth	Narrow	Sm	1	Gen1_Mut0_ID2	Nar_Sm_3	14.50893534
Average_smooth	Narrow	Sm	1	Gen1_Mut0_ID3	Nar_Sm_3	11.93364837
Average_smooth	Narrow	Sm	1	Gen1_Mut0_ID4	Nar_Sm_3	7.598026472
Average_smooth	Narrow	Sm	1	Gen1_Mut0_ID5	Nar_Sm_3	8.474915809
Average_smooth	Narrow	Sm	1	Gen1_Mut0_ID6	Nar_Sm_3	7.158219214
Average_smooth	Narrow	Sm	1	Gen1_Mut0_ID7	Nar_Sm_3	12.08399232
Average_smooth	Narrow	Sm	1	Gen1_Mut0_ID8	Nar_Sm_3	9.40549682
Average_smooth	Narrow	Sm	1	Gen1_Mut0_ID9	Nar_Sm_3	10.4791823
Average_smooth	Narrow	Sm	1	Gen1_Mut0_ID10	Nar_Sm_3	11.76346133
Average_smooth	Narrow	Sm	1	Gen1_Mut0_ID11	Nar_Sm_3	19.71013091
Average_smooth	Full	Fr	2	Gen0_Mut0_ID1	Full_Fr_1	37.99081013
Average_smooth	Full	Fr	2	Gen0_Mut0_ID6	Full_Fr_1	23.35828059
Average_smooth	Full	Fr	2	Gen0_Mut0_ID11	Full_Fr_1	19.49415994
Average_smooth	Full	Fr	2	Gen0_Mut0_ID19	Full_Fr_1	24.0142393
Average_smooth	Full	Fr	2	Gen0_Mut0_ID20	Full_Fr_1	35.9196701
Average_smooth	Full	Fr	2	Gen0_Mut0_ID23	Full_Fr_1	27.95983556
Average_smooth	Full	Fr	2	Gen1_Mut0_ID1	Full_Fr_1	25.20638136
Average_smooth	Full	Fr	2	Gen1_Mut0_ID2	Full_Fr_1	32.61743513
Average_smooth	Full	Fr	2	Gen1_Mut0_ID3	Full_Fr_1	35.17025888
Average_smooth	Full	Fr	2	Gen1_Mut0_ID5	Full_Fr_1	17.16850177
Average_smooth	Full	Fr	2	Gen1_Mut0_ID7	Full_Fr_1	17.61986323
Average_smooth	Full	Fr	2	Gen1_Mut0_ID11	Full_Fr_1	27.0754798
Average_smooth	Full	Fr	2	Gen2_Mut0_ID0	Full_Fr_1	20.90805572
Average_smooth	Full	Fr	2	Gen2_Mut0_ID2	Full_Fr_1	36.48573924
Average_smooth	Full	Fr	2	Gen2_Mut0_ID3	Full_Fr_1	37.95262684
Average_smooth	Full	Fr	2	Gen2_Mut0_ID4	Full_Fr_1	19.433737
Average_smooth	Full	Fr	2	Gen2_Mut0_ID5	Full_Fr_1	26.88409771
Average_smooth	Full	Fr	2	Gen2_Mut0_ID7	Full_Fr_1	29.77440091
Average_smooth	Full	Fr	2	Gen2_Mut0_ID8	Full_Fr_1	20.14150993
Average_smooth	Full	Fr	2	Gen2_Mut0_ID9	Full_Fr_1	29.79316885
Average_smooth	Full	Fr	2	Gen2_Mut0_ID10	Full_Fr_1	17.34597592
Average_smooth	Full	Fr	2	Gen2_Mut0_IDR1	Full_Fr_1	4.661204203
Average_smooth	Full	Fr	2	Gen2_Mut0_IDR2	Full_Fr_1	15.4881553
Average_smooth	Full	Fr	2	Gen2_Mut0_IDR3	Full_Fr_1	27.75755916
Average_smooth	Full	Fr	2	Gen0_Mut0_ID3	Full_Fr_2	27.00969747
Average_smooth	Full	Fr	2	Gen0_Mut0_ID8	Full_Fr_2	37.54201427
Average_smooth	Full	Fr	2	Gen0_Mut0_ID10	Full_Fr_2	24.11253579
Average_smooth	Full	Fr	2	Gen0_Mut0_ID13	Full_Fr_2	4.660944104
Average_smooth	Full	Fr	2	Gen0_Mut0_ID20	Full_Fr_2	35.92039778
Average_smooth	Full	Fr	2	Gen0_Mut0_ID21	Full_Fr_2	7.215475523
Average_smooth	Full	Fr	2	Gen0_Mut0_ID23	Full_Fr_2	27.96009344
Average_smooth	Full	Fr	2	Gen1_Mut0_ID0	Full_Fr_2	7.432758787
Average_smooth	Full	Fr	2	Gen1_Mut0_ID4	Full_Fr_2	10.0692377
Average_smooth	Full	Fr	2	Gen1_Mut0_ID7	Full_Fr_2	12.95958307
Average_smooth	Full	Fr	2	Gen1_Mut0_ID8	Full_Fr_2	31.08144781
Average_smooth	Full	Fr	2	Gen1_Mut0_ID10	Full_Fr_2	9.846979232
Average_smooth	Full	Fr	2	Gen2_Mut0_ID1	Full_Fr_2	28.88967901
Average_smooth	Full	Fr	2	Gen2_Mut0_ID2	Full_Fr_2	11.060208
Average_smooth	Full	Fr	2	Gen2_Mut0_ID3	Full_Fr_2	7.432192502
Average_smooth	Full	Fr	2	Gen2_Mut0_ID4	Full_Fr_2	33.21543339
Average_smooth	Full	Fr	2	Gen2_Mut0_ID5	Full_Fr_2	6.70778425
Average_smooth	Full	Fr	2	Gen2_Mut0_ID7	Full_Fr_2	5.910540408
Average_smooth	Full	Fr	2	Gen2_Mut0_ID10	Full_Fr_2	33.61323439
Average_smooth	Full	Fr	2	Gen2_Mut0_ID11	Full_Fr_2	28.6704798
Average_smooth	Full	Fr	2	Gen2_Mut0_IDR0	Full_Fr_2	24.01209023
Average_smooth	Full	Fr	2	Gen2_Mut0_IDR1	Full_Fr_2	8.355295367
Average_smooth	Full	Fr	2	Gen2_Mut0_IDR2	Full_Fr_2	9.479931895
Average_smooth	Full	Fr	2	Gen2_Mut0_IDR3	Full_Fr_2	11.66935086
Average_smooth	Full	Fr	2	Gen0_Mut0_ID1	Full_Fr_3	37.990476
Average_smooth	Full	Fr	2	Gen0_Mut0_ID6	Full_Fr_3	23.35727074
Average_smooth	Full	Fr	2	Gen0_Mut0_ID10	Full_Fr_3	24.11089839
Average_smooth	Full	Fr	2	Gen0_Mut0_ID11	Full_Fr_3	19.4908852
Average_smooth	Full	Fr	2	Gen0_Mut0_ID12	Full_Fr_3	8.355070966
Average_smooth	Full	Fr	2	Gen0_Mut0_ID13	Full_Fr_3	4.661940371
Average_smooth	Full	Fr	2	Gen0_Mut0_ID17	Full_Fr_3	11.66974621
Average_smooth	Full	Fr	2	Gen0_Mut0_ID22	Full_Fr_3	36.81869364
Average_smooth	Full	Fr	2	Gen1_Mut0_ID0	Full_Fr_3	19.61824262
Average_smooth	Full	Fr	2	Gen1_Mut0_ID4	Full_Fr_3	27.78062171
Average_smooth	Full	Fr	2	Gen1_Mut0_ID6	Full_Fr_3	31.02495885
Average_smooth	Full	Fr	2	Gen1_Mut0_ID7	Full_Fr_3	7.803321655
Average_smooth	Full	Fr	2	Gen2_Mut0_ID0	Full_Fr_3	31.99085714
Average_smooth	Full	Fr	2	Gen2_Mut0_ID1	Full_Fr_3	29.75911823
Average_smooth	Full	Fr	2	Gen2_Mut0_ID4	Full_Fr_3	25.16172163
Average_smooth	Full	Fr	2	Gen2_Mut0_ID5	Full_Fr_3	19.67844911
Average_smooth	Full	Fr	2	Gen2_Mut0_ID6	Full_Fr_3	15.75569356
Average_smooth	Full	Fr	2	Gen2_Mut0_ID7	Full_Fr_3	21.42826263
Average_smooth	Full	Fr	2	Gen2_Mut0_ID8	Full_Fr_3	20.05420494
Average_smooth	Full	Fr	2	Gen2_Mut0_ID9	Full_Fr_3	12.8114954
Average_smooth	Full	Fr	2	Gen2_Mut0_ID10	Full_Fr_3	10.91279031
Average_smooth	Full	Fr	2	Gen2_Mut0_ID11	Full_Fr_3	15.9783536
Average_smooth	Full	Fr	2	Gen2_Mut0_IDR1	Full_Fr_3	33.64402558
Average_smooth	Full	Fr	2	Gen2_Mut0_IDR2	Full_Fr_3	26.91456877
Average_smooth	Full	Sm	2	Gen0_Mut0_ID2	Full_Sm_1	6.948547385
Average_smooth	Full	Sm	2	Gen0_Mut0_ID3	Full_Sm_1	27.01074468
Average_smooth	Full	Sm	2	Gen0_Mut0_ID5	Full_Sm_1	24.25597789
Average_smooth	Full	Sm	2	Gen0_Mut0_ID7	Full_Sm_1	15.48795203
Average_smooth	Full	Sm	2	Gen0_Mut0_ID8	Full_Sm_1	37.54218382
Average_smooth	Full	Sm	2	Gen0_Mut0_ID16	Full_Sm_1	28.82362393
Average_smooth	Full	Sm	2	Gen1_Mut0_ID1	Full_Sm_1	14.76808661
Average_smooth	Full	Sm	2	Gen1_Mut0_ID5	Full_Sm_1	7.424515263
Average_smooth	Full	Sm	2	Gen1_Mut0_ID6	Full_Sm_1	14.22526807
Average_smooth	Full	Sm	2	Gen1_Mut0_ID7	Full_Sm_1	19.92976416
Average_smooth	Full	Sm	2	Gen1_Mut0_ID8	Full_Sm_1	21.24609981
Average_smooth	Full	Sm	2	Gen1_Mut0_ID9	Full_Sm_1	32.16627007
Average_smooth	Full	Sm	2	Gen2_Mut0_ID0	Full_Sm_1	29.93498894
Average_smooth	Full	Sm	2	Gen2_Mut0_ID2	Full_Sm_1	14.89695624
Average_smooth	Full	Sm	2	Gen2_Mut0_ID3	Full_Sm_1	21.0508484
Average_smooth	Full	Sm	2	Gen2_Mut0_ID4	Full_Sm_1	11.03284737
Average_smooth	Full	Sm	2	Gen2_Mut0_ID6	Full_Sm_1	4.038084875
Average_smooth	Full	Sm	2	Gen2_Mut0_ID7	Full_Sm_1	31.10215966
Average_smooth	Full	Sm	2	Gen2_Mut0_ID8	Full_Sm_1	9.290929056
Average_smooth	Full	Sm	2	Gen2_Mut0_ID11	Full_Sm_1	11.76435101
Average_smooth	Full	Sm	2	Gen2_Mut0_IDR0	Full_Sm_1	4.661804706
Average_smooth	Full	Sm	2	Gen2_Mut0_IDR2	Full_Sm_1	26.91728112
Average_smooth	Full	Sm	2	Gen2_Mut0_IDR3	Full_Sm_1	24.01141123
Average_smooth	Full	Sm	2	Gen2_Mut0_IDR4	Full_Sm_1	36.81819693
Average_smooth	Full	Sm	2	Gen0_Mut0_ID1	Full_Sm_2	37.99092706
Average_smooth	Full	Sm	2	Gen0_Mut0_ID3	Full_Sm_2	27.00825969
Average_smooth	Full	Sm	2	Gen0_Mut0_ID8	Full_Sm_2	37.54283734
Average_smooth	Full	Sm	2	Gen0_Mut0_ID12	Full_Sm_2	8.356822715
Average_smooth	Full	Sm	2	Gen0_Mut0_ID20	Full_Sm_2	35.9203384
Average_smooth	Full	Sm	2	Gen0_Mut0_ID23	Full_Sm_2	27.95836219
Average_smooth	Full	Sm	2	Gen1_Mut0_ID0	Full_Sm_2	15.20923766
Average_smooth	Full	Sm	2	Gen1_Mut0_ID2	Full_Sm_2	4.969588331
Average_smooth	Full	Sm	2	Gen1_Mut0_ID3	Full_Sm_2	6.819771449
Average_smooth	Full	Sm	2	Gen1_Mut0_ID4	Full_Sm_2	35.14528126
Average_smooth	Full	Sm	2	Gen1_Mut0_ID8	Full_Sm_2	25.9827813
Average_smooth	Full	Sm	2	Gen1_Mut0_ID9	Full_Sm_2	24.6805052
Average_smooth	Full	Sm	2	Gen2_Mut0_ID0	Full_Sm_2	27.09718826
Average_smooth	Full	Sm	2	Gen2_Mut0_ID1	Full_Sm_2	26.00831456
Average_smooth	Full	Sm	2	Gen2_Mut0_ID2	Full_Sm_2	8.24894961
Average_smooth	Full	Sm	2	Gen2_Mut0_ID3	Full_Sm_2	6.460780658
Average_smooth	Full	Sm	2	Gen2_Mut0_ID5	Full_Sm_2	36.75327842
Average_smooth	Full	Sm	2	Gen2_Mut0_ID6	Full_Sm_2	25.86955833
Average_smooth	Full	Sm	2	Gen2_Mut0_ID7	Full_Sm_2	34.39792401
Average_smooth	Full	Sm	2	Gen2_Mut0_ID9	Full_Sm_2	32.83512706
Average_smooth	Full	Sm	2	Gen2_Mut0_ID10	Full_Sm_2	28.90682324
Average_smooth	Full	Sm	2	Gen2_Mut0_ID11	Full_Sm_2	25.90590381
Average_smooth	Full	Sm	2	Gen2_Mut0_IDR1	Full_Sm_2	3.037549241
Average_smooth	Full	Sm	2	Gen2_Mut0_IDR2	Full_Sm_2	24.11157385
Average_smooth	Full	Sm	2	Gen0_Mut0_ID3	Full_Sm_3	27.00986293
Average_smooth	Full	Sm	2	Gen0_Mut0_ID5	Full_Sm_3	24.2570258
Average_smooth	Full	Sm	2	Gen0_Mut0_ID9	Full_Sm_3	26.91598052
Average_smooth	Full	Sm	2	Gen0_Mut0_ID16	Full_Sm_3	28.82421379
Average_smooth	Full	Sm	2	Gen0_Mut0_ID21	Full_Sm_3	7.216921457
Average_smooth	Full	Sm	2	Gen1_Mut0_ID2	Full_Sm_3	35.63397943
Average_smooth	Full	Sm	2	Gen1_Mut0_ID3	Full_Sm_3	17.74289499
Average_smooth	Full	Sm	2	Gen1_Mut0_ID5	Full_Sm_3	23.84607636
Average_smooth	Full	Sm	2	Gen1_Mut0_ID6	Full_Sm_3	9.962853343
Average_smooth	Full	Sm	2	Gen1_Mut0_ID9	Full_Sm_3	32.89371724
Average_smooth	Full	Sm	2	Gen1_Mut0_ID10	Full_Sm_3	34.4439213
Average_smooth	Full	Sm	2	Gen1_Mut0_ID11	Full_Sm_3	18.17266251
Average_smooth	Full	Sm	2	Gen2_Mut0_ID0	Full_Sm_3	17.4718858
Average_smooth	Full	Sm	2	Gen2_Mut0_ID1	Full_Sm_3	22.90540264
Average_smooth	Full	Sm	2	Gen2_Mut0_ID3	Full_Sm_3	18.08533394
Average_smooth	Full	Sm	2	Gen2_Mut0_ID4	Full_Sm_3	31.54959243
Average_smooth	Full	Sm	2	Gen2_Mut0_ID5	Full_Sm_3	15.30195792
Average_smooth	Full	Sm	2	Gen2_Mut0_ID7	Full_Sm_3	24.0103499
Average_smooth	Full	Sm	2	Gen2_Mut0_ID8	Full_Sm_3	26.61864282
Average_smooth	Full	Sm	2	Gen2_Mut0_ID9	Full_Sm_3	10.47981495
Average_smooth	Full	Sm	2	Gen2_Mut0_ID11	Full_Sm_3	18.87136441
Average_smooth	Full	Sm	2	Gen2_Mut0_IDR0	Full_Sm_3	28.5462271
Average_smooth	Full	Sm	2	Gen2_Mut0_IDR1	Full_Sm_3	9.480436853
Average_smooth	Full	Sm	2	Gen2_Mut0_IDR2	Full_Sm_3	15.48693269
Average_smooth	Narrow	Fr	2	Gen0_Mut0_ID3	Nar_Fr_1	15.39871343
Average_smooth	Narrow	Fr	2	Gen0_Mut0_ID6	Nar_Fr_1	11.73114383
Average_smooth	Narrow	Fr	2	Gen0_Mut0_ID7	Nar_Fr_1	9.88897279
Average_smooth	Narrow	Fr	2	Gen0_Mut0_ID9	Nar_Fr_1	11.06406504
Average_smooth	Narrow	Fr	2	Gen0_Mut0_ID13	Nar_Fr_1	7.066585425
Average_smooth	Narrow	Fr	2	Gen1_Mut0_ID1	Nar_Fr_1	10.95604563
Average_smooth	Narrow	Fr	2	Gen1_Mut0_ID4	Nar_Fr_1	9.576876974
Average_smooth	Narrow	Fr	2	Gen1_Mut0_ID5	Nar_Fr_1	10.11403842
Average_smooth	Narrow	Fr	2	Gen1_Mut0_ID6	Nar_Fr_1	16.8339389
Average_smooth	Narrow	Fr	2	Gen1_Mut0_ID8	Nar_Fr_1	14.08685618
Average_smooth	Narrow	Fr	2	Gen1_Mut0_ID10	Nar_Fr_1	10.97387072
Average_smooth	Narrow	Fr	2	Gen1_Mut0_ID11	Nar_Fr_1	10.90938458
Average_smooth	Narrow	Fr	2	Gen2_Mut0_ID1	Nar_Fr_1	11.86335362
Average_smooth	Narrow	Fr	2	Gen2_Mut0_ID2	Nar_Fr_1	9.072725657
Average_smooth	Narrow	Fr	2	Gen2_Mut0_ID4	Nar_Fr_1	9.457258974
Average_smooth	Narrow	Fr	2	Gen2_Mut0_ID5	Nar_Fr_1	12.73932303
Average_smooth	Narrow	Fr	2	Gen2_Mut0_ID6	Nar_Fr_1	17.81955199
Average_smooth	Narrow	Fr	2	Gen2_Mut0_ID8	Nar_Fr_1	11.75300854
Average_smooth	Narrow	Fr	2	Gen2_Mut0_ID10	Nar_Fr_1	9.016819931
Average_smooth	Narrow	Fr	2	Gen2_Mut0_ID11	Nar_Fr_1	10.00057151
Average_smooth	Narrow	Fr	2	Gen2_Mut0_IDR0	Nar_Fr_1	7.651196703
Average_smooth	Narrow	Fr	2	Gen2_Mut0_IDR1	Nar_Fr_1	6.993363722
Average_smooth	Narrow	Fr	2	Gen2_Mut0_IDR2	Nar_Fr_1	12.8412451
Average_smooth	Narrow	Fr	2	Gen2_Mut0_IDR3	Nar_Fr_1	17.16045374
Average_smooth	Narrow	Fr	2	Gen0_Mut0_ID3	Nar_Fr_2	15.39980282
Average_smooth	Narrow	Fr	2	Gen0_Mut0_ID7	Nar_Fr_2	9.889811126
Average_smooth	Narrow	Fr	2	Gen0_Mut0_ID10	Nar_Fr_2	12.83844066
Average_smooth	Narrow	Fr	2	Gen0_Mut0_ID11	Nar_Fr_2	9.325472508
Average_smooth	Narrow	Fr	2	Gen0_Mut0_ID13	Nar_Fr_2	7.065971104
Average_smooth	Narrow	Fr	2	Gen0_Mut0_ID17	Nar_Fr_2	8.750082737
Average_smooth	Narrow	Fr	2	Gen0_Mut0_ID21	Nar_Fr_2	7.650079287
Average_smooth	Narrow	Fr	2	Gen0_Mut0_ID23	Nar_Fr_2	17.17557062
Average_smooth	Narrow	Fr	2	Gen1_Mut0_ID0	Nar_Fr_2	18.62111852
Average_smooth	Narrow	Fr	2	Gen1_Mut0_ID3	Nar_Fr_2	16.16673655
Average_smooth	Narrow	Fr	2	Gen1_Mut0_ID8	Nar_Fr_2	15.06806817
Average_smooth	Narrow	Fr	2	Gen1_Mut0_ID10	Nar_Fr_2	12.83994651
Average_smooth	Narrow	Fr	2	Gen2_Mut0_ID0	Nar_Fr_2	7.050333818
Average_smooth	Narrow	Fr	2	Gen2_Mut0_ID1	Nar_Fr_2	15.24786426
Average_smooth	Narrow	Fr	2	Gen2_Mut0_ID3	Nar_Fr_2	8.27187749
Average_smooth	Narrow	Fr	2	Gen2_Mut0_ID4	Nar_Fr_2	21.05461635
Average_smooth	Narrow	Fr	2	Gen2_Mut0_ID5	Nar_Fr_2	16.19154819
Average_smooth	Narrow	Fr	2	Gen2_Mut0_ID6	Nar_Fr_2	16.76525366
Average_smooth	Narrow	Fr	2	Gen2_Mut0_ID8	Nar_Fr_2	12.56403373
Average_smooth	Narrow	Fr	2	Gen2_Mut0_ID9	Nar_Fr_2	16.15734036
Average_smooth	Narrow	Fr	2	Gen2_Mut0_ID10	Nar_Fr_2	16.88167302
Average_smooth	Narrow	Fr	2	Gen2_Mut0_ID11	Nar_Fr_2	16.43515661
Average_smooth	Narrow	Fr	2	Gen2_Mut0_IDR0	Nar_Fr_2	7.609107158
Average_smooth	Narrow	Fr	2	Gen2_Mut0_IDR1	Nar_Fr_2	17.15916435
Average_smooth	Narrow	Fr	2	Gen0_Mut0_ID3	Nar_Fr_3	15.39984205
Average_smooth	Narrow	Fr	2	Gen0_Mut0_ID4	Nar_Fr_3	9.378912901
Average_smooth	Narrow	Fr	2	Gen0_Mut0_ID6	Nar_Fr_3	11.73152795
Average_smooth	Narrow	Fr	2	Gen0_Mut0_ID7	Nar_Fr_3	9.888303138
Average_smooth	Narrow	Fr	2	Gen0_Mut0_ID14	Nar_Fr_3	17.16145166
Average_smooth	Narrow	Fr	2	Gen0_Mut0_ID15	Nar_Fr_3	7.605607274
Average_smooth	Narrow	Fr	2	Gen0_Mut0_ID23	Nar_Fr_3	17.17432515
Average_smooth	Narrow	Fr	2	Gen1_Mut0_ID3	Nar_Fr_3	7.704644001
Average_smooth	Narrow	Fr	2	Gen1_Mut0_ID4	Nar_Fr_3	14.6207146
Average_smooth	Narrow	Fr	2	Gen1_Mut0_ID5	Nar_Fr_3	18.04676392
Average_smooth	Narrow	Fr	2	Gen1_Mut0_ID6	Nar_Fr_3	12.58039993
Average_smooth	Narrow	Fr	2	Gen1_Mut0_ID10	Nar_Fr_3	12.80437928
Average_smooth	Narrow	Fr	2	Gen2_Mut0_ID0	Nar_Fr_3	9.920580102
Average_smooth	Narrow	Fr	2	Gen2_Mut0_ID1	Nar_Fr_3	13.16552227
Average_smooth	Narrow	Fr	2	Gen2_Mut0_ID2	Nar_Fr_3	11.79248758
Average_smooth	Narrow	Fr	2	Gen2_Mut0_ID5	Nar_Fr_3	19.78398017
Average_smooth	Narrow	Fr	2	Gen2_Mut0_ID6	Nar_Fr_3	10.10766975
Average_smooth	Narrow	Fr	2	Gen2_Mut0_ID7	Nar_Fr_3	18.96053467
Average_smooth	Narrow	Fr	2	Gen2_Mut0_ID8	Nar_Fr_3	19.26283563
Average_smooth	Narrow	Fr	2	Gen2_Mut0_ID9	Nar_Fr_3	8.955280475
Average_smooth	Narrow	Fr	2	Gen2_Mut0_ID10	Nar_Fr_3	9.650054974
Average_smooth	Narrow	Fr	2	Gen2_Mut0_ID11	Nar_Fr_3	14.61675449
Average_smooth	Narrow	Fr	2	Gen2_Mut0_IDR1	Nar_Fr_3	6.99299288
Average_smooth	Narrow	Fr	2	Gen2_Mut0_IDR2	Nar_Fr_3	20.73708665
Average_smooth	Narrow	Sm	2	Gen0_Mut0_ID2	Nar_Sm_1	6.992861297
Average_smooth	Narrow	Sm	2	Gen0_Mut0_ID3	Nar_Sm_1	15.39412361
Average_smooth	Narrow	Sm	2	Gen0_Mut0_ID4	Nar_Sm_1	9.38040655
Average_smooth	Narrow	Sm	2	Gen0_Mut0_ID5	Nar_Sm_1	13.56043956
Average_smooth	Narrow	Sm	2	Gen0_Mut0_ID14	Nar_Sm_1	17.16254918
Average_smooth	Narrow	Sm	2	Gen0_Mut0_ID17	Nar_Sm_1	8.751312629
Average_smooth	Narrow	Sm	2	Gen0_Mut0_ID19	Nar_Sm_1	13.83852967
Average_smooth	Narrow	Sm	2	Gen1_Mut0_ID1	Nar_Sm_1	17.28862935
Average_smooth	Narrow	Sm	2	Gen1_Mut0_ID2	Nar_Sm_1	7.836656192
Average_smooth	Narrow	Sm	2	Gen1_Mut0_ID6	Nar_Sm_1	10.19281214
Average_smooth	Narrow	Sm	2	Gen1_Mut0_ID7	Nar_Sm_1	11.98244574
Average_smooth	Narrow	Sm	2	Gen1_Mut0_ID9	Nar_Sm_1	8.669903416
Average_smooth	Narrow	Sm	2	Gen2_Mut0_ID0	Nar_Sm_1	8.074870353
Average_smooth	Narrow	Sm	2	Gen2_Mut0_ID2	Nar_Sm_1	10.64723333
Average_smooth	Narrow	Sm	2	Gen2_Mut0_ID3	Nar_Sm_1	8.383211125
Average_smooth	Narrow	Sm	2	Gen2_Mut0_ID4	Nar_Sm_1	19.69175899
Average_smooth	Narrow	Sm	2	Gen2_Mut0_ID6	Nar_Sm_1	10.71338882
Average_smooth	Narrow	Sm	2	Gen2_Mut0_ID7	Nar_Sm_1	9.710308807
Average_smooth	Narrow	Sm	2	Gen2_Mut0_ID8	Nar_Sm_1	13.77983069
Average_smooth	Narrow	Sm	2	Gen2_Mut0_ID9	Nar_Sm_1	11.92438677
Average_smooth	Narrow	Sm	2	Gen2_Mut0_ID10	Nar_Sm_1	16.36473927
Average_smooth	Narrow	Sm	2	Gen2_Mut0_ID11	Nar_Sm_1	11.75645523
Average_smooth	Narrow	Sm	2	Gen2_Mut0_IDR0	Nar_Sm_1	7.650077238
Average_smooth	Narrow	Sm	2	Gen2_Mut0_IDR1	Nar_Sm_1	11.06441591
Average_smooth	Narrow	Sm	2	Gen0_Mut0_ID7	Nar_Sm_2	9.889641077
Average_smooth	Narrow	Sm	2	Gen0_Mut0_ID10	Nar_Sm_2	12.8405241
Average_smooth	Narrow	Sm	2	Gen0_Mut0_ID11	Nar_Sm_2	9.328627012
Average_smooth	Narrow	Sm	2	Gen0_Mut0_ID12	Nar_Sm_2	8.008068681
Average_smooth	Narrow	Sm	2	Gen0_Mut0_ID17	Nar_Sm_2	8.751394459
Average_smooth	Narrow	Sm	2	Gen1_Mut0_ID2	Nar_Sm_2	16.36173697
Average_smooth	Narrow	Sm	2	Gen1_Mut0_ID3	Nar_Sm_2	15.55678125
Average_smooth	Narrow	Sm	2	Gen1_Mut0_ID4	Nar_Sm_2	20.47477534
Average_smooth	Narrow	Sm	2	Gen1_Mut0_ID6	Nar_Sm_2	11.33891392
Average_smooth	Narrow	Sm	2	Gen1_Mut0_ID7	Nar_Sm_2	12.96008862
Average_smooth	Narrow	Sm	2	Gen1_Mut0_ID10	Nar_Sm_2	17.74899753
Average_smooth	Narrow	Sm	2	Gen1_Mut0_ID11	Nar_Sm_2	12.71504077
Average_smooth	Narrow	Sm	2	Gen2_Mut0_ID0	Nar_Sm_2	17.76479604
Average_smooth	Narrow	Sm	2	Gen2_Mut0_ID2	Nar_Sm_2	19.4124657
Average_smooth	Narrow	Sm	2	Gen2_Mut0_ID3	Nar_Sm_2	11.93741519
Average_smooth	Narrow	Sm	2	Gen2_Mut0_ID4	Nar_Sm_2	17.89535321
Average_smooth	Narrow	Sm	2	Gen2_Mut0_ID5	Nar_Sm_2	17.59967758
Average_smooth	Narrow	Sm	2	Gen2_Mut0_ID6	Nar_Sm_2	9.408681187
Average_smooth	Narrow	Sm	2	Gen2_Mut0_ID7	Nar_Sm_2	14.61145139
Average_smooth	Narrow	Sm	2	Gen2_Mut0_ID8	Nar_Sm_2	12.63260124
Average_smooth	Narrow	Sm	2	Gen2_Mut0_ID10	Nar_Sm_2	11.09926582
Average_smooth	Narrow	Sm	2	Gen2_Mut0_IDR0	Nar_Sm_2	14.83984238
Average_smooth	Narrow	Sm	2	Gen2_Mut0_IDR1	Nar_Sm_2	20.66274294
Average_smooth	Narrow	Sm	2	Gen2_Mut0_IDR2	Nar_Sm_2	7.649863203
Average_smooth	Narrow	Sm	2	Gen0_Mut0_ID2	Nar_Sm_3	6.993391631
Average_smooth	Narrow	Sm	2	Gen0_Mut0_ID3	Nar_Sm_3	15.39919134
Average_smooth	Narrow	Sm	2	Gen0_Mut0_ID6	Nar_Sm_3	11.73356071
Average_smooth	Narrow	Sm	2	Gen0_Mut0_ID7	Nar_Sm_3	9.888173946
Average_smooth	Narrow	Sm	2	Gen0_Mut0_ID11	Nar_Sm_3	9.327687248
Average_smooth	Narrow	Sm	2	Gen0_Mut0_ID14	Nar_Sm_3	17.16223536
Average_smooth	Narrow	Sm	2	Gen1_Mut0_ID2	Nar_Sm_3	14.50893534
Average_smooth	Narrow	Sm	2	Gen1_Mut0_ID3	Nar_Sm_3	11.93364837
Average_smooth	Narrow	Sm	2	Gen1_Mut0_ID4	Nar_Sm_3	7.598026472
Average_smooth	Narrow	Sm	2	Gen1_Mut0_ID8	Nar_Sm_3	9.40549682
Average_smooth	Narrow	Sm	2	Gen1_Mut0_ID9	Nar_Sm_3	10.4791823
Average_smooth	Narrow	Sm	2	Gen1_Mut0_ID11	Nar_Sm_3	19.71013091
Average_smooth	Narrow	Sm	2	Gen2_Mut0_ID0	Nar_Sm_3	10.02747738
Average_smooth	Narrow	Sm	2	Gen2_Mut0_ID1	Nar_Sm_3	13.78683352
Average_smooth	Narrow	Sm	2	Gen2_Mut0_ID2	Nar_Sm_3	14.35383539
Average_smooth	Narrow	Sm	2	Gen2_Mut0_ID3	Nar_Sm_3	15.06707206
Average_smooth	Narrow	Sm	2	Gen2_Mut0_ID4	Nar_Sm_3	10.12883622
Average_smooth	Narrow	Sm	2	Gen2_Mut0_ID5	Nar_Sm_3	12.22791572
Average_smooth	Narrow	Sm	2	Gen2_Mut0_ID6	Nar_Sm_3	10.06439379
Average_smooth	Narrow	Sm	2	Gen2_Mut0_ID7	Nar_Sm_3	11.10207394
Average_smooth	Narrow	Sm	2	Gen2_Mut0_ID8	Nar_Sm_3	16.13711628
Average_smooth	Narrow	Sm	2	Gen2_Mut0_ID9	Nar_Sm_3	12.83574013
Average_smooth	Narrow	Sm	2	Gen2_Mut0_IDR0	Nar_Sm_3	17.2839348
Average_smooth	Narrow	Sm	2	Gen2_Mut0_IDR1	Nar_Sm_3	11.06433863
Average_smooth	Full	Fr	3	Gen0_Mut0_ID6	Full_Fr_1	23.35828059
Average_smooth	Full	Fr	3	Gen0_Mut0_ID11	Full_Fr_1	19.49415994
Average_smooth	Full	Fr	3	Gen0_Mut0_ID20	Full_Fr_1	35.9196701
Average_smooth	Full	Fr	3	Gen1_Mut0_ID3	Full_Fr_1	35.17025888
Average_smooth	Full	Fr	3	Gen1_Mut0_ID11	Full_Fr_1	27.0754798
Average_smooth	Full	Fr	3	Gen2_Mut0_ID0	Full_Fr_1	20.90805572
Average_smooth	Full	Fr	3	Gen2_Mut0_ID2	Full_Fr_1	36.48573924
Average_smooth	Full	Fr	3	Gen2_Mut0_ID3	Full_Fr_1	37.95262684
Average_smooth	Full	Fr	3	Gen2_Mut0_ID7	Full_Fr_1	29.77440091
Average_smooth	Full	Fr	3	Gen2_Mut0_ID8	Full_Fr_1	20.14150993
Average_smooth	Full	Fr	3	Gen2_Mut0_ID10	Full_Fr_1	17.34597592
Average_smooth	Full	Fr	3	Gen2_Mut0_IDR2	Full_Fr_1	15.4881553
Average_smooth	Full	Fr	3	Gen3_Mut0_ID0	Full_Fr_1	14.55141406
Average_smooth	Full	Fr	3	Gen3_Mut0_ID1	Full_Fr_1	33.07873382
Average_smooth	Full	Fr	3	Gen3_Mut0_ID3	Full_Fr_1	29.18379119
Average_smooth	Full	Fr	3	Gen3_Mut0_ID4	Full_Fr_1	21.29840127
Average_smooth	Full	Fr	3	Gen3_Mut0_ID5	Full_Fr_1	20.42780594
Average_smooth	Full	Fr	3	Gen3_Mut0_ID7	Full_Fr_1	21.30407358
Average_smooth	Full	Fr	3	Gen3_Mut0_ID8	Full_Fr_1	37.04293457
Average_smooth	Full	Fr	3	Gen3_Mut0_ID9	Full_Fr_1	33.16724052
Average_smooth	Full	Fr	3	Gen3_Mut0_ID10	Full_Fr_1	17.4560571
Average_smooth	Full	Fr	3	Gen3_Mut0_ID11	Full_Fr_1	21.22626624
Average_smooth	Full	Fr	3	Gen3_Mut0_IDR0	Full_Fr_1	37.99046009
Average_smooth	Full	Fr	3	Gen3_Mut0_IDR1	Full_Fr_1	17.16756576
Average_smooth	Full	Fr	3	Gen0_Mut0_ID21	Full_Fr_2	7.215475523
Average_smooth	Full	Fr	3	Gen1_Mut0_ID0	Full_Fr_2	7.432758787
Average_smooth	Full	Fr	3	Gen1_Mut0_ID4	Full_Fr_2	10.0692377
Average_smooth	Full	Fr	3	Gen1_Mut0_ID7	Full_Fr_2	12.95958307
Average_smooth	Full	Fr	3	Gen1_Mut0_ID8	Full_Fr_2	31.08144781
Average_smooth	Full	Fr	3	Gen1_Mut0_ID10	Full_Fr_2	9.846979232
Average_smooth	Full	Fr	3	Gen2_Mut0_ID2	Full_Fr_2	11.060208
Average_smooth	Full	Fr	3	Gen2_Mut0_ID3	Full_Fr_2	7.432192502
Average_smooth	Full	Fr	3	Gen2_Mut0_ID5	Full_Fr_2	6.70778425
Average_smooth	Full	Fr	3	Gen2_Mut0_ID10	Full_Fr_2	33.61323439
Average_smooth	Full	Fr	3	Gen2_Mut0_IDR1	Full_Fr_2	8.355295367
Average_smooth	Full	Fr	3	Gen2_Mut0_IDR2	Full_Fr_2	9.479931895
Average_smooth	Full	Fr	3	Gen3_Mut0_ID2	Full_Fr_2	16.75603812
Average_smooth	Full	Fr	3	Gen3_Mut0_ID3	Full_Fr_2	26.48249985
Average_smooth	Full	Fr	3	Gen3_Mut0_ID4	Full_Fr_2	29.01573493
Average_smooth	Full	Fr	3	Gen3_Mut0_ID5	Full_Fr_2	9.030831819
Average_smooth	Full	Fr	3	Gen3_Mut0_ID6	Full_Fr_2	11.32063504
Average_smooth	Full	Fr	3	Gen3_Mut0_ID7	Full_Fr_2	17.78910039
Average_smooth	Full	Fr	3	Gen3_Mut0_ID8	Full_Fr_2	5.670512193
Average_smooth	Full	Fr	3	Gen3_Mut0_ID9	Full_Fr_2	13.02068359
Average_smooth	Full	Fr	3	Gen3_Mut0_ID10	Full_Fr_2	10.12549059
Average_smooth	Full	Fr	3	Gen3_Mut0_ID11	Full_Fr_2	5.084952025
Average_smooth	Full	Fr	3	Gen3_Mut0_IDR0	Full_Fr_2	35.91959902
Average_smooth	Full	Fr	3	Gen3_Mut0_IDR1	Full_Fr_2	24.11214725
Average_smooth	Full	Fr	3	Gen0_Mut0_ID1	Full_Fr_3	37.990476
Average_smooth	Full	Fr	3	Gen0_Mut0_ID6	Full_Fr_3	23.35727074
Average_smooth	Full	Fr	3	Gen0_Mut0_ID10	Full_Fr_3	24.11089839
Average_smooth	Full	Fr	3	Gen0_Mut0_ID17	Full_Fr_3	11.66974621
Average_smooth	Full	Fr	3	Gen1_Mut0_ID0	Full_Fr_3	19.61824262
Average_smooth	Full	Fr	3	Gen1_Mut0_ID6	Full_Fr_3	31.02495885
Average_smooth	Full	Fr	3	Gen2_Mut0_ID0	Full_Fr_3	31.99085714
Average_smooth	Full	Fr	3	Gen2_Mut0_ID6	Full_Fr_3	15.75569356
Average_smooth	Full	Fr	3	Gen2_Mut0_ID8	Full_Fr_3	20.05420494
Average_smooth	Full	Fr	3	Gen2_Mut0_ID11	Full_Fr_3	15.9783536
Average_smooth	Full	Fr	3	Gen2_Mut0_IDR1	Full_Fr_3	33.64402558
Average_smooth	Full	Fr	3	Gen2_Mut0_IDR2	Full_Fr_3	26.91456877
Average_smooth	Full	Fr	3	Gen3_Mut0_ID1	Full_Fr_3	34.22699454
Average_smooth	Full	Fr	3	Gen3_Mut0_ID2	Full_Fr_3	6.45171295
Average_smooth	Full	Fr	3	Gen3_Mut0_ID3	Full_Fr_3	27.28266794
Average_smooth	Full	Fr	3	Gen3_Mut0_ID4	Full_Fr_3	19.90118823
Average_smooth	Full	Fr	3	Gen3_Mut0_ID6	Full_Fr_3	13.45380684
Average_smooth	Full	Fr	3	Gen3_Mut0_ID7	Full_Fr_3	14.25218783
Average_smooth	Full	Fr	3	Gen3_Mut0_ID8	Full_Fr_3	20.04052788
Average_smooth	Full	Fr	3	Gen3_Mut0_ID9	Full_Fr_3	22.06325409
Average_smooth	Full	Fr	3	Gen3_Mut0_ID10	Full_Fr_3	16.06430254
Average_smooth	Full	Fr	3	Gen3_Mut0_IDR0	Full_Fr_3	4.416203107
Average_smooth	Full	Fr	3	Gen3_Mut0_IDR1	Full_Fr_3	36.81580986
Average_smooth	Full	Fr	3	Gen3_Mut0_IDR2	Full_Fr_3	7.802367807
Average_smooth	Full	Sm	3	Gen0_Mut0_ID2	Full_Sm_1	6.948547385
Average_smooth	Full	Sm	3	Gen0_Mut0_ID7	Full_Sm_1	15.48795203
Average_smooth	Full	Sm	3	Gen0_Mut0_ID16	Full_Sm_1	28.82362393
Average_smooth	Full	Sm	3	Gen1_Mut0_ID1	Full_Sm_1	14.76808661
Average_smooth	Full	Sm	3	Gen1_Mut0_ID5	Full_Sm_1	7.424515263
Average_smooth	Full	Sm	3	Gen1_Mut0_ID8	Full_Sm_1	21.24609981
Average_smooth	Full	Sm	3	Gen2_Mut0_ID0	Full_Sm_1	29.93498894
Average_smooth	Full	Sm	3	Gen2_Mut0_ID2	Full_Sm_1	14.89695624
Average_smooth	Full	Sm	3	Gen2_Mut0_ID7	Full_Sm_1	31.10215966
Average_smooth	Full	Sm	3	Gen2_Mut0_ID8	Full_Sm_1	9.290929056
Average_smooth	Full	Sm	3	Gen2_Mut0_ID11	Full_Sm_1	11.76435101
Average_smooth	Full	Sm	3	Gen2_Mut0_IDR0	Full_Sm_1	4.661804706
Average_smooth	Full	Sm	3	Gen3_Mut0_ID0	Full_Sm_1	29.60047011
Average_smooth	Full	Sm	3	Gen3_Mut0_ID1	Full_Sm_1	8.714841442
Average_smooth	Full	Sm	3	Gen3_Mut0_ID3	Full_Sm_1	21.82731176
Average_smooth	Full	Sm	3	Gen3_Mut0_ID4	Full_Sm_1	14.8765088
Average_smooth	Full	Sm	3	Gen3_Mut0_ID5	Full_Sm_1	16.17392084
Average_smooth	Full	Sm	3	Gen3_Mut0_ID6	Full_Sm_1	26.93081088
Average_smooth	Full	Sm	3	Gen3_Mut0_ID7	Full_Sm_1	21.78572819
Average_smooth	Full	Sm	3	Gen3_Mut0_ID8	Full_Sm_1	24.487028
Average_smooth	Full	Sm	3	Gen3_Mut0_ID9	Full_Sm_1	25.04872959
Average_smooth	Full	Sm	3	Gen3_Mut0_ID11	Full_Sm_1	16.85006036
Average_smooth	Full	Sm	3	Gen3_Mut0_IDR1	Full_Sm_1	27.00920927
Average_smooth	Full	Sm	3	Gen3_Mut0_IDR2	Full_Sm_1	32.16242105
Average_smooth	Full	Sm	3	Gen0_Mut0_ID1	Full_Sm_2	37.99092706
Average_smooth	Full	Sm	3	Gen0_Mut0_ID3	Full_Sm_2	27.00825969
Average_smooth	Full	Sm	3	Gen0_Mut0_ID20	Full_Sm_2	35.9203384
Average_smooth	Full	Sm	3	Gen0_Mut0_ID23	Full_Sm_2	27.95836219
Average_smooth	Full	Sm	3	Gen1_Mut0_ID3	Full_Sm_2	6.819771449
Average_smooth	Full	Sm	3	Gen1_Mut0_ID8	Full_Sm_2	25.9827813
Average_smooth	Full	Sm	3	Gen1_Mut0_ID9	Full_Sm_2	24.6805052
Average_smooth	Full	Sm	3	Gen2_Mut0_ID5	Full_Sm_2	36.75327842
Average_smooth	Full	Sm	3	Gen2_Mut0_ID6	Full_Sm_2	25.86955833
Average_smooth	Full	Sm	3	Gen2_Mut0_ID7	Full_Sm_2	34.39792401
Average_smooth	Full	Sm	3	Gen2_Mut0_ID10	Full_Sm_2	28.90682324
Average_smooth	Full	Sm	3	Gen2_Mut0_ID11	Full_Sm_2	25.90590381
Average_smooth	Full	Sm	3	Gen3_Mut0_ID0	Full_Sm_2	29.52941842
Average_smooth	Full	Sm	3	Gen3_Mut0_ID2	Full_Sm_2	35.70215458
Average_smooth	Full	Sm	3	Gen3_Mut0_ID3	Full_Sm_2	35.11644686
Average_smooth	Full	Sm	3	Gen3_Mut0_ID4	Full_Sm_2	36.38129341
Average_smooth	Full	Sm	3	Gen3_Mut0_ID6	Full_Sm_2	34.7273244
Average_smooth	Full	Sm	3	Gen3_Mut0_ID7	Full_Sm_2	21.82325906
Average_smooth	Full	Sm	3	Gen3_Mut0_ID8	Full_Sm_2	11.34900372
Average_smooth	Full	Sm	3	Gen3_Mut0_ID9	Full_Sm_2	28.09804992
Average_smooth	Full	Sm	3	Gen3_Mut0_ID10	Full_Sm_2	22.89331849
Average_smooth	Full	Sm	3	Gen3_Mut0_ID11	Full_Sm_2	15.98498627
Average_smooth	Full	Sm	3	Gen3_Mut0_IDR0	Full_Sm_2	15.20925975
Average_smooth	Full	Sm	3	Gen3_Mut0_IDR1	Full_Sm_2	37.54245313
Average_smooth	Full	Sm	3	Gen0_Mut0_ID3	Full_Sm_3	27.00986293
Average_smooth	Full	Sm	3	Gen1_Mut0_ID2	Full_Sm_3	35.63397943
Average_smooth	Full	Sm	3	Gen1_Mut0_ID3	Full_Sm_3	17.74289499
Average_smooth	Full	Sm	3	Gen1_Mut0_ID5	Full_Sm_3	23.84607636
Average_smooth	Full	Sm	3	Gen1_Mut0_ID6	Full_Sm_3	9.962853343
Average_smooth	Full	Sm	3	Gen1_Mut0_ID9	Full_Sm_3	32.89371724
Average_smooth	Full	Sm	3	Gen1_Mut0_ID11	Full_Sm_3	18.17266251
Average_smooth	Full	Sm	3	Gen2_Mut0_ID0	Full_Sm_3	17.4718858
Average_smooth	Full	Sm	3	Gen2_Mut0_ID1	Full_Sm_3	22.90540264
Average_smooth	Full	Sm	3	Gen2_Mut0_ID9	Full_Sm_3	10.47981495
Average_smooth	Full	Sm	3	Gen2_Mut0_IDR1	Full_Sm_3	9.480436853
Average_smooth	Full	Sm	3	Gen2_Mut0_IDR2	Full_Sm_3	15.48693269
Average_smooth	Full	Sm	3	Gen3_Mut0_ID0	Full_Sm_3	24.23771585
Average_smooth	Full	Sm	3	Gen3_Mut0_ID1	Full_Sm_3	28.2573859
Average_smooth	Full	Sm	3	Gen3_Mut0_ID2	Full_Sm_3	16.12371749
Average_smooth	Full	Sm	3	Gen3_Mut0_ID3	Full_Sm_3	17.15814955
Average_smooth	Full	Sm	3	Gen3_Mut0_ID5	Full_Sm_3	25.71836746
Average_smooth	Full	Sm	3	Gen3_Mut0_ID6	Full_Sm_3	25.5695774
Average_smooth	Full	Sm	3	Gen3_Mut0_ID7	Full_Sm_3	15.42408927
Average_smooth	Full	Sm	3	Gen3_Mut0_ID8	Full_Sm_3	23.41443311
Average_smooth	Full	Sm	3	Gen3_Mut0_ID9	Full_Sm_3	20.71903369
Average_smooth	Full	Sm	3	Gen3_Mut0_ID10	Full_Sm_3	27.93076786
Average_smooth	Full	Sm	3	Gen3_Mut0_IDR1	Full_Sm_3	26.91533375
Average_smooth	Full	Sm	3	Gen3_Mut0_IDR2	Full_Sm_3	6.037980256
Average_smooth	Narrow	Fr	3	Gen0_Mut0_ID6	Nar_Fr_1	11.73114383
Average_smooth	Narrow	Fr	3	Gen0_Mut0_ID7	Nar_Fr_1	9.88897279
Average_smooth	Narrow	Fr	3	Gen1_Mut0_ID1	Nar_Fr_1	10.95604563
Average_smooth	Narrow	Fr	3	Gen1_Mut0_ID5	Nar_Fr_1	10.11403842
Average_smooth	Narrow	Fr	3	Gen1_Mut0_ID10	Nar_Fr_1	10.97387072
Average_smooth	Narrow	Fr	3	Gen1_Mut0_ID11	Nar_Fr_1	10.90938458
Average_smooth	Narrow	Fr	3	Gen2_Mut0_ID4	Nar_Fr_1	9.457258974
Average_smooth	Narrow	Fr	3	Gen2_Mut0_ID10	Nar_Fr_1	9.016819931
Average_smooth	Narrow	Fr	3	Gen2_Mut0_ID11	Nar_Fr_1	10.00057151
Average_smooth	Narrow	Fr	3	Gen2_Mut0_IDR0	Nar_Fr_1	7.651196703
Average_smooth	Narrow	Fr	3	Gen2_Mut0_IDR2	Nar_Fr_1	12.8412451
Average_smooth	Narrow	Fr	3	Gen2_Mut0_IDR3	Nar_Fr_1	17.16045374
Average_smooth	Narrow	Fr	3	Gen3_Mut0_ID0	Nar_Fr_1	11.63010671
Average_smooth	Narrow	Fr	3	Gen3_Mut0_ID1	Nar_Fr_1	10.38644293
Average_smooth	Narrow	Fr	3	Gen3_Mut0_ID2	Nar_Fr_1	15.6943669
Average_smooth	Narrow	Fr	3	Gen3_Mut0_ID4	Nar_Fr_1	9.265161635
Average_smooth	Narrow	Fr	3	Gen3_Mut0_ID5	Nar_Fr_1	14.68825489
Average_smooth	Narrow	Fr	3	Gen3_Mut0_ID6	Nar_Fr_1	7.976291621
Average_smooth	Narrow	Fr	3	Gen3_Mut0_ID8	Nar_Fr_1	10.50703396
Average_smooth	Narrow	Fr	3	Gen3_Mut0_ID9	Nar_Fr_1	10.53090046
Average_smooth	Narrow	Fr	3	Gen3_Mut0_ID10	Nar_Fr_1	11.38375379
Average_smooth	Narrow	Fr	3	Gen3_Mut0_ID11	Nar_Fr_1	13.72730543
Average_smooth	Narrow	Fr	3	Gen3_Mut0_IDR0	Nar_Fr_1	7.065587828
Average_smooth	Narrow	Fr	3	Gen3_Mut0_IDR1	Nar_Fr_1	11.06159729
Average_smooth	Narrow	Fr	3	Gen0_Mut0_ID3	Nar_Fr_2	15.39980282
Average_smooth	Narrow	Fr	3	Gen0_Mut0_ID11	Nar_Fr_2	9.325472508
Average_smooth	Narrow	Fr	3	Gen0_Mut0_ID13	Nar_Fr_2	7.065971104
Average_smooth	Narrow	Fr	3	Gen0_Mut0_ID17	Nar_Fr_2	8.750082737
Average_smooth	Narrow	Fr	3	Gen1_Mut0_ID3	Nar_Fr_2	16.16673655
Average_smooth	Narrow	Fr	3	Gen1_Mut0_ID8	Nar_Fr_2	15.06806817
Average_smooth	Narrow	Fr	3	Gen1_Mut0_ID10	Nar_Fr_2	12.83994651
Average_smooth	Narrow	Fr	3	Gen2_Mut0_ID5	Nar_Fr_2	16.19154819
Average_smooth	Narrow	Fr	3	Gen2_Mut0_ID8	Nar_Fr_2	12.56403373
Average_smooth	Narrow	Fr	3	Gen2_Mut0_ID10	Nar_Fr_2	16.88167302
Average_smooth	Narrow	Fr	3	Gen2_Mut0_ID11	Nar_Fr_2	16.43515661
Average_smooth	Narrow	Fr	3	Gen2_Mut0_IDR1	Nar_Fr_2	17.15916435
Average_smooth	Narrow	Fr	3	Gen3_Mut0_ID0	Nar_Fr_2	21.48003608
Average_smooth	Narrow	Fr	3	Gen3_Mut0_ID3	Nar_Fr_2	16.05448438
Average_smooth	Narrow	Fr	3	Gen3_Mut0_ID4	Nar_Fr_2	11.58748561
Average_smooth	Narrow	Fr	3	Gen3_Mut0_ID5	Nar_Fr_2	13.61956809
Average_smooth	Narrow	Fr	3	Gen3_Mut0_ID7	Nar_Fr_2	14.52363516
Average_smooth	Narrow	Fr	3	Gen3_Mut0_ID8	Nar_Fr_2	17.67066657
Average_smooth	Narrow	Fr	3	Gen3_Mut0_ID9	Nar_Fr_2	19.65177999
Average_smooth	Narrow	Fr	3	Gen3_Mut0_ID10	Nar_Fr_2	16.74200673
Average_smooth	Narrow	Fr	3	Gen3_Mut0_ID11	Nar_Fr_2	7.740539546
Average_smooth	Narrow	Fr	3	Gen3_Mut0_IDR0	Nar_Fr_2	7.65050763
Average_smooth	Narrow	Fr	3	Gen3_Mut0_IDR2	Nar_Fr_2	9.890327524
Average_smooth	Narrow	Fr	3	Gen3_Mut0_IDR3	Nar_Fr_2	12.84255345
Average_smooth	Narrow	Fr	3	Gen0_Mut0_ID3	Nar_Fr_3	15.39984205
Average_smooth	Narrow	Fr	3	Gen0_Mut0_ID6	Nar_Fr_3	11.73152795
Average_smooth	Narrow	Fr	3	Gen0_Mut0_ID7	Nar_Fr_3	9.888303138
Average_smooth	Narrow	Fr	3	Gen0_Mut0_ID23	Nar_Fr_3	17.17432515
Average_smooth	Narrow	Fr	3	Gen1_Mut0_ID5	Nar_Fr_3	18.04676392
Average_smooth	Narrow	Fr	3	Gen2_Mut0_ID0	Nar_Fr_3	9.920580102
Average_smooth	Narrow	Fr	3	Gen2_Mut0_ID2	Nar_Fr_3	11.79248758
Average_smooth	Narrow	Fr	3	Gen2_Mut0_ID5	Nar_Fr_3	19.78398017
Average_smooth	Narrow	Fr	3	Gen2_Mut0_ID6	Nar_Fr_3	10.10766975
Average_smooth	Narrow	Fr	3	Gen2_Mut0_ID7	Nar_Fr_3	18.96053467
Average_smooth	Narrow	Fr	3	Gen2_Mut0_ID10	Nar_Fr_3	9.650054974
Average_smooth	Narrow	Fr	3	Gen2_Mut0_IDR1	Nar_Fr_3	6.99299288
Average_smooth	Narrow	Fr	3	Gen3_Mut0_ID0	Nar_Fr_3	17.03028205
Average_smooth	Narrow	Fr	3	Gen3_Mut0_ID1	Nar_Fr_3	19.43825624
Average_smooth	Narrow	Fr	3	Gen3_Mut0_ID3	Nar_Fr_3	9.739838166
Average_smooth	Narrow	Fr	3	Gen3_Mut0_ID4	Nar_Fr_3	9.353658022
Average_smooth	Narrow	Fr	3	Gen3_Mut0_ID5	Nar_Fr_3	15.17820336
Average_smooth	Narrow	Fr	3	Gen3_Mut0_ID6	Nar_Fr_3	15.36592423
Average_smooth	Narrow	Fr	3	Gen3_Mut0_ID7	Nar_Fr_3	10.04748132
Average_smooth	Narrow	Fr	3	Gen3_Mut0_ID8	Nar_Fr_3	9.659455505
Average_smooth	Narrow	Fr	3	Gen3_Mut0_ID10	Nar_Fr_3	13.69016006
Average_smooth	Narrow	Fr	3	Gen3_Mut0_IDR1	Nar_Fr_3	7.609504804
Average_smooth	Narrow	Fr	3	Gen3_Mut0_IDR2	Nar_Fr_3	15.89996327
Average_smooth	Narrow	Fr	3	Gen3_Mut0_IDR3	Nar_Fr_3	12.80519235
Average_smooth	Narrow	Sm	3	Gen0_Mut0_ID2	Nar_Sm_1	6.992861297
Average_smooth	Narrow	Sm	3	Gen0_Mut0_ID3	Nar_Sm_1	15.39412361
Average_smooth	Narrow	Sm	3	Gen0_Mut0_ID4	Nar_Sm_1	9.38040655
Average_smooth	Narrow	Sm	3	Gen0_Mut0_ID17	Nar_Sm_1	8.751312629
Average_smooth	Narrow	Sm	3	Gen1_Mut0_ID1	Nar_Sm_1	17.28862935
Average_smooth	Narrow	Sm	3	Gen1_Mut0_ID6	Nar_Sm_1	10.19281214
Average_smooth	Narrow	Sm	3	Gen1_Mut0_ID7	Nar_Sm_1	11.98244574
Average_smooth	Narrow	Sm	3	Gen2_Mut0_ID2	Nar_Sm_1	10.64723333
Average_smooth	Narrow	Sm	3	Gen2_Mut0_ID10	Nar_Sm_1	16.36473927
Average_smooth	Narrow	Sm	3	Gen2_Mut0_ID11	Nar_Sm_1	11.75645523
Average_smooth	Narrow	Sm	3	Gen2_Mut0_IDR0	Nar_Sm_1	7.650077238
Average_smooth	Narrow	Sm	3	Gen2_Mut0_IDR1	Nar_Sm_1	11.06441591
Average_smooth	Narrow	Sm	3	Gen3_Mut0_ID0	Nar_Sm_1	8.352749539
Average_smooth	Narrow	Sm	3	Gen3_Mut0_ID1	Nar_Sm_1	15.32400733
Average_smooth	Narrow	Sm	3	Gen3_Mut0_ID2	Nar_Sm_1	18.077526
Average_smooth	Narrow	Sm	3	Gen3_Mut0_ID4	Nar_Sm_1	9.580507011
Average_smooth	Narrow	Sm	3	Gen3_Mut0_ID5	Nar_Sm_1	11.68115093
Average_smooth	Narrow	Sm	3	Gen3_Mut0_ID6	Nar_Sm_1	11.54713619
Average_smooth	Narrow	Sm	3	Gen3_Mut0_ID7	Nar_Sm_1	10.07642684
Average_smooth	Narrow	Sm	3	Gen3_Mut0_ID8	Nar_Sm_1	14.07521007
Average_smooth	Narrow	Sm	3	Gen3_Mut0_ID9	Nar_Sm_1	16.16037573
Average_smooth	Narrow	Sm	3	Gen3_Mut0_ID10	Nar_Sm_1	9.623929043
Average_smooth	Narrow	Sm	3	Gen3_Mut0_ID11	Nar_Sm_1	11.63727554
Average_smooth	Narrow	Sm	3	Gen3_Mut0_IDR0	Nar_Sm_1	7.837939258
Average_smooth	Narrow	Sm	3	Gen0_Mut0_ID7	Nar_Sm_2	9.889641077
Average_smooth	Narrow	Sm	3	Gen1_Mut0_ID6	Nar_Sm_2	11.33891392
Average_smooth	Narrow	Sm	3	Gen1_Mut0_ID7	Nar_Sm_2	12.96008862
Average_smooth	Narrow	Sm	3	Gen1_Mut0_ID10	Nar_Sm_2	17.74899753
Average_smooth	Narrow	Sm	3	Gen1_Mut0_ID11	Nar_Sm_2	12.71504077
Average_smooth	Narrow	Sm	3	Gen2_Mut0_ID0	Nar_Sm_2	17.76479604
Average_smooth	Narrow	Sm	3	Gen2_Mut0_ID3	Nar_Sm_2	11.93741519
Average_smooth	Narrow	Sm	3	Gen2_Mut0_ID4	Nar_Sm_2	17.89535321
Average_smooth	Narrow	Sm	3	Gen2_Mut0_ID5	Nar_Sm_2	17.59967758
Average_smooth	Narrow	Sm	3	Gen2_Mut0_ID6	Nar_Sm_2	9.408681187
Average_smooth	Narrow	Sm	3	Gen2_Mut0_ID10	Nar_Sm_2	11.09926582
Average_smooth	Narrow	Sm	3	Gen2_Mut0_IDR0	Nar_Sm_2	14.83984238
Average_smooth	Narrow	Sm	3	Gen3_Mut0_ID0	Nar_Sm_2	16.25948916
Average_smooth	Narrow	Sm	3	Gen3_Mut0_ID2	Nar_Sm_2	13.27444578
Average_smooth	Narrow	Sm	3	Gen3_Mut0_ID4	Nar_Sm_2	18.70167734
Average_smooth	Narrow	Sm	3	Gen3_Mut0_ID6	Nar_Sm_2	14.14115588
Average_smooth	Narrow	Sm	3	Gen3_Mut0_ID7	Nar_Sm_2	8.742484559
Average_smooth	Narrow	Sm	3	Gen3_Mut0_ID8	Nar_Sm_2	18.91174647
Average_smooth	Narrow	Sm	3	Gen3_Mut0_ID9	Nar_Sm_2	13.13914705
Average_smooth	Narrow	Sm	3	Gen3_Mut0_ID10	Nar_Sm_2	15.38398677
Average_smooth	Narrow	Sm	3	Gen3_Mut0_ID11	Nar_Sm_2	6.822493434
Average_smooth	Narrow	Sm	3	Gen3_Mut0_IDR0	Nar_Sm_2	9.326344809
Average_smooth	Narrow	Sm	3	Gen3_Mut0_IDR1	Nar_Sm_2	16.36169802
Average_smooth	Narrow	Sm	3	Gen3_Mut0_IDR2	Nar_Sm_2	20.4763638
Average_smooth	Narrow	Sm	3	Gen0_Mut0_ID3	Nar_Sm_3	15.39919134
Average_smooth	Narrow	Sm	3	Gen0_Mut0_ID11	Nar_Sm_3	9.327687248
Average_smooth	Narrow	Sm	3	Gen1_Mut0_ID2	Nar_Sm_3	14.50893534
Average_smooth	Narrow	Sm	3	Gen1_Mut0_ID3	Nar_Sm_3	11.93364837
Average_smooth	Narrow	Sm	3	Gen1_Mut0_ID8	Nar_Sm_3	9.40549682
Average_smooth	Narrow	Sm	3	Gen2_Mut0_ID1	Nar_Sm_3	13.78683352
Average_smooth	Narrow	Sm	3	Gen2_Mut0_ID2	Nar_Sm_3	14.35383539
Average_smooth	Narrow	Sm	3	Gen2_Mut0_ID3	Nar_Sm_3	15.06707206
Average_smooth	Narrow	Sm	3	Gen2_Mut0_ID4	Nar_Sm_3	10.12883622
Average_smooth	Narrow	Sm	3	Gen2_Mut0_ID5	Nar_Sm_3	12.22791572
Average_smooth	Narrow	Sm	3	Gen2_Mut0_ID6	Nar_Sm_3	10.06439379
Average_smooth	Narrow	Sm	3	Gen2_Mut0_ID7	Nar_Sm_3	11.10207394
Average_smooth	Narrow	Sm	3	Gen3_Mut0_ID0	Nar_Sm_3	16.33397957
Average_smooth	Narrow	Sm	3	Gen3_Mut0_ID1	Nar_Sm_3	13.05529944
Average_smooth	Narrow	Sm	3	Gen3_Mut0_ID2	Nar_Sm_3	12.16108207
Average_smooth	Narrow	Sm	3	Gen3_Mut0_ID3	Nar_Sm_3	13.61847272
Average_smooth	Narrow	Sm	3	Gen3_Mut0_ID5	Nar_Sm_3	11.66175315
Average_smooth	Narrow	Sm	3	Gen3_Mut0_ID6	Nar_Sm_3	11.13286998
Average_smooth	Narrow	Sm	3	Gen3_Mut0_ID8	Nar_Sm_3	11.62608543
Average_smooth	Narrow	Sm	3	Gen3_Mut0_ID9	Nar_Sm_3	10.97760034
Average_smooth	Narrow	Sm	3	Gen3_Mut0_ID10	Nar_Sm_3	10.16595378
Average_smooth	Narrow	Sm	3	Gen3_Mut0_ID11	Nar_Sm_3	14.33185709
Average_smooth	Narrow	Sm	3	Gen3_Mut0_IDR2	Nar_Sm_3	10.47974875
Average_smooth	Narrow	Sm	3	Gen3_Mut0_IDR3	Nar_Sm_3	6.993866186
Average_smooth	Full	Fr	4	Gen0_Mut0_ID11	Full_Fr_1	19.49415994
Average_smooth	Full	Fr	4	Gen1_Mut0_ID11	Full_Fr_1	27.0754798
Average_smooth	Full	Fr	4	Gen2_Mut0_ID0	Full_Fr_1	20.90805572
Average_smooth	Full	Fr	4	Gen2_Mut0_ID2	Full_Fr_1	36.48573924
Average_smooth	Full	Fr	4	Gen2_Mut0_ID3	Full_Fr_1	37.95262684
Average_smooth	Full	Fr	4	Gen2_Mut0_ID7	Full_Fr_1	29.77440091
Average_smooth	Full	Fr	4	Gen3_Mut0_ID1	Full_Fr_1	33.07873382
Average_smooth	Full	Fr	4	Gen3_Mut0_ID3	Full_Fr_1	29.18379119
Average_smooth	Full	Fr	4	Gen3_Mut0_ID5	Full_Fr_1	20.42780594
Average_smooth	Full	Fr	4	Gen3_Mut0_ID7	Full_Fr_1	21.30407358
Average_smooth	Full	Fr	4	Gen3_Mut0_ID9	Full_Fr_1	33.16724052
Average_smooth	Full	Fr	4	Gen3_Mut0_ID10	Full_Fr_1	17.4560571
Average_smooth	Full	Fr	4	Gen4_Mut0_ID0	Full_Fr_1	29.55501937
Average_smooth	Full	Fr	4	Gen4_Mut0_ID2	Full_Fr_1	33.88374201
Average_smooth	Full	Fr	4	Gen4_Mut0_ID4	Full_Fr_1	25.79273081
Average_smooth	Full	Fr	4	Gen4_Mut0_ID5	Full_Fr_1	36.03815604
Average_smooth	Full	Fr	4	Gen4_Mut0_ID7	Full_Fr_1	12.48675782
Average_smooth	Full	Fr	4	Gen4_Mut0_ID8	Full_Fr_1	21.79404565
Average_smooth	Full	Fr	4	Gen4_Mut0_ID9	Full_Fr_1	36.51083053
Average_smooth	Full	Fr	4	Gen4_Mut0_ID10	Full_Fr_1	17.98519113
Average_smooth	Full	Fr	4	Gen4_Mut0_IDR0	Full_Fr_1	15.48406213
Average_smooth	Full	Fr	4	Gen4_Mut0_IDR1	Full_Fr_1	17.34578173
Average_smooth	Full	Fr	4	Gen4_Mut0_IDR2	Full_Fr_1	35.92027904
Average_smooth	Full	Fr	4	Gen4_Mut0_IDR3	Full_Fr_1	32.70618058
Average_smooth	Full	Fr	4	Gen0_Mut0_ID21	Full_Fr_2	7.215475523
Average_smooth	Full	Fr	4	Gen1_Mut0_ID10	Full_Fr_2	9.846979232
Average_smooth	Full	Fr	4	Gen2_Mut0_ID2	Full_Fr_2	11.060208
Average_smooth	Full	Fr	4	Gen2_Mut0_ID3	Full_Fr_2	7.432192502
Average_smooth	Full	Fr	4	Gen2_Mut0_ID5	Full_Fr_2	6.70778425
Average_smooth	Full	Fr	4	Gen2_Mut0_ID10	Full_Fr_2	33.61323439
Average_smooth	Full	Fr	4	Gen2_Mut0_IDR1	Full_Fr_2	8.355295367
Average_smooth	Full	Fr	4	Gen3_Mut0_ID4	Full_Fr_2	29.01573493
Average_smooth	Full	Fr	4	Gen3_Mut0_ID5	Full_Fr_2	9.030831819
Average_smooth	Full	Fr	4	Gen3_Mut0_ID9	Full_Fr_2	13.02068359
Average_smooth	Full	Fr	4	Gen3_Mut0_IDR0	Full_Fr_2	35.91959902
Average_smooth	Full	Fr	4	Gen3_Mut0_IDR1	Full_Fr_2	24.11214725
Average_smooth	Full	Fr	4	Gen4_Mut0_ID0	Full_Fr_2	11.89719747
Average_smooth	Full	Fr	4	Gen4_Mut0_ID1	Full_Fr_2	10.25799986
Average_smooth	Full	Fr	4	Gen4_Mut0_ID2	Full_Fr_2	33.42610687
Average_smooth	Full	Fr	4	Gen4_Mut0_ID3	Full_Fr_2	29.90242385
Average_smooth	Full	Fr	4	Gen4_Mut0_ID5	Full_Fr_2	25.47693067
Average_smooth	Full	Fr	4	Gen4_Mut0_ID6	Full_Fr_2	7.464746515
Average_smooth	Full	Fr	4	Gen4_Mut0_ID7	Full_Fr_2	10.01004687
Average_smooth	Full	Fr	4	Gen4_Mut0_ID8	Full_Fr_2	14.13962954
Average_smooth	Full	Fr	4	Gen4_Mut0_ID9	Full_Fr_2	9.944179337
Average_smooth	Full	Fr	4	Gen4_Mut0_ID10	Full_Fr_2	22.67022437
Average_smooth	Full	Fr	4	Gen4_Mut0_ID11	Full_Fr_2	17.46744766
Average_smooth	Full	Fr	4	Gen4_Mut0_IDR0	Full_Fr_2	9.479100362
Average_smooth	Full	Fr	4	Gen0_Mut0_ID1	Full_Fr_3	37.990476
Average_smooth	Full	Fr	4	Gen0_Mut0_ID17	Full_Fr_3	11.66974621
Average_smooth	Full	Fr	4	Gen2_Mut0_ID6	Full_Fr_3	15.75569356
Average_smooth	Full	Fr	4	Gen2_Mut0_ID11	Full_Fr_3	15.9783536
Average_smooth	Full	Fr	4	Gen2_Mut0_IDR1	Full_Fr_3	33.64402558
Average_smooth	Full	Fr	4	Gen3_Mut0_ID3	Full_Fr_3	27.28266794
Average_smooth	Full	Fr	4	Gen3_Mut0_ID6	Full_Fr_3	13.45380684
Average_smooth	Full	Fr	4	Gen3_Mut0_ID7	Full_Fr_3	14.25218783
Average_smooth	Full	Fr	4	Gen3_Mut0_ID10	Full_Fr_3	16.06430254
Average_smooth	Full	Fr	4	Gen3_Mut0_IDR0	Full_Fr_3	4.416203107
Average_smooth	Full	Fr	4	Gen3_Mut0_IDR1	Full_Fr_3	36.81580986
Average_smooth	Full	Fr	4	Gen3_Mut0_IDR2	Full_Fr_3	7.802367807
Average_smooth	Full	Fr	4	Gen4_Mut0_ID1	Full_Fr_3	13.75202544
Average_smooth	Full	Fr	4	Gen4_Mut0_ID2	Full_Fr_3	8.340596247
Average_smooth	Full	Fr	4	Gen4_Mut0_ID4	Full_Fr_3	24.40106201
Average_smooth	Full	Fr	4	Gen4_Mut0_ID5	Full_Fr_3	14.73236282
Average_smooth	Full	Fr	4	Gen4_Mut0_ID6	Full_Fr_3	38.0089711
Average_smooth	Full	Fr	4	Gen4_Mut0_ID7	Full_Fr_3	34.60967036
Average_smooth	Full	Fr	4	Gen4_Mut0_ID8	Full_Fr_3	9.591471725
Average_smooth	Full	Fr	4	Gen4_Mut0_ID10	Full_Fr_3	34.09011167
Average_smooth	Full	Fr	4	Gen4_Mut0_ID11	Full_Fr_3	21.68713755
Average_smooth	Full	Fr	4	Gen4_Mut0_IDR0	Full_Fr_3	26.91481409
Average_smooth	Full	Fr	4	Gen4_Mut0_IDR1	Full_Fr_3	24.11219808
Average_smooth	Full	Fr	4	Gen4_Mut0_IDR2	Full_Fr_3	19.61538475
Average_smooth	Full	Sm	4	Gen0_Mut0_ID2	Full_Sm_1	6.948547385
Average_smooth	Full	Sm	4	Gen1_Mut0_ID1	Full_Sm_1	14.76808661
Average_smooth	Full	Sm	4	Gen1_Mut0_ID5	Full_Sm_1	7.424515263
Average_smooth	Full	Sm	4	Gen1_Mut0_ID8	Full_Sm_1	21.24609981
Average_smooth	Full	Sm	4	Gen2_Mut0_ID0	Full_Sm_1	29.93498894
Average_smooth	Full	Sm	4	Gen2_Mut0_ID8	Full_Sm_1	9.290929056
Average_smooth	Full	Sm	4	Gen3_Mut0_ID0	Full_Sm_1	29.60047011
Average_smooth	Full	Sm	4	Gen3_Mut0_ID5	Full_Sm_1	16.17392084
Average_smooth	Full	Sm	4	Gen3_Mut0_ID6	Full_Sm_1	26.93081088
Average_smooth	Full	Sm	4	Gen3_Mut0_ID7	Full_Sm_1	21.78572819
Average_smooth	Full	Sm	4	Gen3_Mut0_ID11	Full_Sm_1	16.85006036
Average_smooth	Full	Sm	4	Gen3_Mut0_IDR2	Full_Sm_1	32.16242105
Average_smooth	Full	Sm	4	Gen4_Mut0_ID1	Full_Sm_1	24.16691214
Average_smooth	Full	Sm	4	Gen4_Mut0_ID3	Full_Sm_1	27.99602118
Average_smooth	Full	Sm	4	Gen4_Mut0_ID4	Full_Sm_1	27.43314866
Average_smooth	Full	Sm	4	Gen4_Mut0_ID5	Full_Sm_1	20.82418999
Average_smooth	Full	Sm	4	Gen4_Mut0_ID6	Full_Sm_1	7.382195619
Average_smooth	Full	Sm	4	Gen4_Mut0_ID8	Full_Sm_1	30.07704328
Average_smooth	Full	Sm	4	Gen4_Mut0_ID9	Full_Sm_1	16.77135409
Average_smooth	Full	Sm	4	Gen4_Mut0_ID10	Full_Sm_1	15.64268628
Average_smooth	Full	Sm	4	Gen4_Mut0_IDR1	Full_Sm_1	4.413180756
Average_smooth	Full	Sm	4	Gen4_Mut0_IDR2	Full_Sm_1	15.48957659
Average_smooth	Full	Sm	4	Gen4_Mut0_IDR3	Full_Sm_1	31.10019325
Average_smooth	Full	Sm	4	Gen4_Mut0_IDR4	Full_Sm_1	28.82258305
Average_smooth	Full	Sm	4	Gen0_Mut0_ID3	Full_Sm_2	27.00825969
Average_smooth	Full	Sm	4	Gen0_Mut0_ID20	Full_Sm_2	35.9203384
Average_smooth	Full	Sm	4	Gen0_Mut0_ID23	Full_Sm_2	27.95836219
Average_smooth	Full	Sm	4	Gen1_Mut0_ID3	Full_Sm_2	6.819771449
Average_smooth	Full	Sm	4	Gen1_Mut0_ID9	Full_Sm_2	24.6805052
Average_smooth	Full	Sm	4	Gen2_Mut0_ID7	Full_Sm_2	34.39792401
Average_smooth	Full	Sm	4	Gen2_Mut0_ID10	Full_Sm_2	28.90682324
Average_smooth	Full	Sm	4	Gen3_Mut0_ID0	Full_Sm_2	29.52941842
Average_smooth	Full	Sm	4	Gen3_Mut0_ID2	Full_Sm_2	35.70215458
Average_smooth	Full	Sm	4	Gen3_Mut0_ID7	Full_Sm_2	21.82325906
Average_smooth	Full	Sm	4	Gen3_Mut0_ID11	Full_Sm_2	15.98498627
Average_smooth	Full	Sm	4	Gen3_Mut0_IDR1	Full_Sm_2	37.54245313
Average_smooth	Full	Sm	4	Gen4_Mut0_ID1	Full_Sm_2	29.21236041
Average_smooth	Full	Sm	4	Gen4_Mut0_ID2	Full_Sm_2	35.55197616
Average_smooth	Full	Sm	4	Gen4_Mut0_ID3	Full_Sm_2	5.857994544
Average_smooth	Full	Sm	4	Gen4_Mut0_ID6	Full_Sm_2	19.55127337
Average_smooth	Full	Sm	4	Gen4_Mut0_ID7	Full_Sm_2	25.05428807
Average_smooth	Full	Sm	4	Gen4_Mut0_ID8	Full_Sm_2	30.66941107
Average_smooth	Full	Sm	4	Gen4_Mut0_ID9	Full_Sm_2	34.79429405
Average_smooth	Full	Sm	4	Gen4_Mut0_ID10	Full_Sm_2	35.18242776
Average_smooth	Full	Sm	4	Gen4_Mut0_IDR0	Full_Sm_2	25.86807386
Average_smooth	Full	Sm	4	Gen4_Mut0_IDR1	Full_Sm_2	36.7539648
Average_smooth	Full	Sm	4	Gen4_Mut0_IDR2	Full_Sm_2	26.95853031
Average_smooth	Full	Sm	4	Gen4_Mut0_IDR3	Full_Sm_2	25.98184814
Average_smooth	Full	Sm	4	Gen1_Mut0_ID3	Full_Sm_3	17.74289499
Average_smooth	Full	Sm	4	Gen1_Mut0_ID6	Full_Sm_3	9.962853343
Average_smooth	Full	Sm	4	Gen1_Mut0_ID9	Full_Sm_3	32.89371724
Average_smooth	Full	Sm	4	Gen2_Mut0_ID1	Full_Sm_3	22.90540264
Average_smooth	Full	Sm	4	Gen2_Mut0_ID9	Full_Sm_3	10.47981495
Average_smooth	Full	Sm	4	Gen2_Mut0_IDR1	Full_Sm_3	9.480436853
Average_smooth	Full	Sm	4	Gen2_Mut0_IDR2	Full_Sm_3	15.48693269
Average_smooth	Full	Sm	4	Gen3_Mut0_ID2	Full_Sm_3	16.12371749
Average_smooth	Full	Sm	4	Gen3_Mut0_ID8	Full_Sm_3	23.41443311
Average_smooth	Full	Sm	4	Gen3_Mut0_ID10	Full_Sm_3	27.93076786
Average_smooth	Full	Sm	4	Gen3_Mut0_IDR1	Full_Sm_3	26.91533375
Average_smooth	Full	Sm	4	Gen3_Mut0_IDR2	Full_Sm_3	6.037980256
Average_smooth	Full	Sm	4	Gen4_Mut0_ID0	Full_Sm_3	11.77362928
Average_smooth	Full	Sm	4	Gen4_Mut0_ID1	Full_Sm_3	15.03284768
Average_smooth	Full	Sm	4	Gen4_Mut0_ID2	Full_Sm_3	19.97798203
Average_smooth	Full	Sm	4	Gen4_Mut0_ID3	Full_Sm_3	16.09958179
Average_smooth	Full	Sm	4	Gen4_Mut0_ID5	Full_Sm_3	23.7917165
Average_smooth	Full	Sm	4	Gen4_Mut0_ID7	Full_Sm_3	12.5874346
Average_smooth	Full	Sm	4	Gen4_Mut0_ID10	Full_Sm_3	18.5544491
Average_smooth	Full	Sm	4	Gen4_Mut0_ID11	Full_Sm_3	13.65086741
Average_smooth	Full	Sm	4	Gen4_Mut0_IDR0	Full_Sm_3	27.01026935
Average_smooth	Full	Sm	4	Gen4_Mut0_IDR1	Full_Sm_3	17.47151471
Average_smooth	Full	Sm	4	Gen4_Mut0_IDR2	Full_Sm_3	35.63299715
Average_smooth	Full	Sm	4	Gen4_Mut0_IDR3	Full_Sm_3	17.21475694
Average_smooth	Narrow	Fr	4	Gen0_Mut0_ID6	Nar_Fr_1	11.73114383
Average_smooth	Narrow	Fr	4	Gen0_Mut0_ID7	Nar_Fr_1	9.88897279
Average_smooth	Narrow	Fr	4	Gen1_Mut0_ID1	Nar_Fr_1	10.95604563
Average_smooth	Narrow	Fr	4	Gen1_Mut0_ID11	Nar_Fr_1	10.90938458
Average_smooth	Narrow	Fr	4	Gen2_Mut0_ID10	Nar_Fr_1	9.016819931
Average_smooth	Narrow	Fr	4	Gen2_Mut0_ID11	Nar_Fr_1	10.00057151
Average_smooth	Narrow	Fr	4	Gen2_Mut0_IDR2	Nar_Fr_1	12.8412451
Average_smooth	Narrow	Fr	4	Gen3_Mut0_ID0	Nar_Fr_1	11.63010671
Average_smooth	Narrow	Fr	4	Gen3_Mut0_ID1	Nar_Fr_1	10.38644293
Average_smooth	Narrow	Fr	4	Gen3_Mut0_ID4	Nar_Fr_1	9.265161635
Average_smooth	Narrow	Fr	4	Gen3_Mut0_ID8	Nar_Fr_1	10.50703396
Average_smooth	Narrow	Fr	4	Gen3_Mut0_ID10	Nar_Fr_1	11.38375379
Average_smooth	Narrow	Fr	4	Gen4_Mut0_ID0	Nar_Fr_1	20.70835067
Average_smooth	Narrow	Fr	4	Gen4_Mut0_ID1	Nar_Fr_1	10.26813487
Average_smooth	Narrow	Fr	4	Gen4_Mut0_ID2	Nar_Fr_1	12.1409539
Average_smooth	Narrow	Fr	4	Gen4_Mut0_ID4	Nar_Fr_1	12.42636154
Average_smooth	Narrow	Fr	4	Gen4_Mut0_ID6	Nar_Fr_1	8.473802762
Average_smooth	Narrow	Fr	4	Gen4_Mut0_ID7	Nar_Fr_1	9.388752609
Average_smooth	Narrow	Fr	4	Gen4_Mut0_ID8	Nar_Fr_1	13.74905635
Average_smooth	Narrow	Fr	4	Gen4_Mut0_ID9	Nar_Fr_1	10.8038241
Average_smooth	Narrow	Fr	4	Gen4_Mut0_ID10	Nar_Fr_1	10.08732794
Average_smooth	Narrow	Fr	4	Gen4_Mut0_IDR0	Nar_Fr_1	10.1135542
Average_smooth	Narrow	Fr	4	Gen4_Mut0_IDR1	Nar_Fr_1	9.455674892
Average_smooth	Narrow	Fr	4	Gen4_Mut0_IDR2	Nar_Fr_1	6.255177636
Average_smooth	Narrow	Fr	4	Gen0_Mut0_ID3	Nar_Fr_2	15.39980282
Average_smooth	Narrow	Fr	4	Gen0_Mut0_ID11	Nar_Fr_2	9.325472508
Average_smooth	Narrow	Fr	4	Gen0_Mut0_ID17	Nar_Fr_2	8.750082737
Average_smooth	Narrow	Fr	4	Gen1_Mut0_ID8	Nar_Fr_2	15.06806817
Average_smooth	Narrow	Fr	4	Gen1_Mut0_ID10	Nar_Fr_2	12.83994651
Average_smooth	Narrow	Fr	4	Gen2_Mut0_ID5	Nar_Fr_2	16.19154819
Average_smooth	Narrow	Fr	4	Gen2_Mut0_ID8	Nar_Fr_2	12.56403373
Average_smooth	Narrow	Fr	4	Gen2_Mut0_IDR1	Nar_Fr_2	17.15916435
Average_smooth	Narrow	Fr	4	Gen3_Mut0_ID7	Nar_Fr_2	14.52363516
Average_smooth	Narrow	Fr	4	Gen3_Mut0_ID8	Nar_Fr_2	17.67066657
Average_smooth	Narrow	Fr	4	Gen3_Mut0_ID10	Nar_Fr_2	16.74200673
Average_smooth	Narrow	Fr	4	Gen3_Mut0_IDR2	Nar_Fr_2	9.890327524
Average_smooth	Narrow	Fr	4	Gen4_Mut0_ID1	Nar_Fr_2	15.54106617
Average_smooth	Narrow	Fr	4	Gen4_Mut0_ID2	Nar_Fr_2	14.36287692
Average_smooth	Narrow	Fr	4	Gen4_Mut0_ID3	Nar_Fr_2	8.744117202
Average_smooth	Narrow	Fr	4	Gen4_Mut0_ID4	Nar_Fr_2	15.44881348
Average_smooth	Narrow	Fr	4	Gen4_Mut0_ID5	Nar_Fr_2	16.23131089
Average_smooth	Narrow	Fr	4	Gen4_Mut0_ID6	Nar_Fr_2	12.00267
Average_smooth	Narrow	Fr	4	Gen4_Mut0_ID7	Nar_Fr_2	18.56396551
Average_smooth	Narrow	Fr	4	Gen4_Mut0_ID8	Nar_Fr_2	17.43827302
Average_smooth	Narrow	Fr	4	Gen4_Mut0_ID9	Nar_Fr_2	13.56082835
Average_smooth	Narrow	Fr	4	Gen4_Mut0_ID10	Nar_Fr_2	15.65191077
Average_smooth	Narrow	Fr	4	Gen4_Mut0_ID11	Nar_Fr_2	17.58626754
Average_smooth	Narrow	Fr	4	Gen4_Mut0_IDR0	Nar_Fr_2	16.00125817
Average_smooth	Narrow	Fr	4	Gen0_Mut0_ID7	Nar_Fr_3	9.888303138
Average_smooth	Narrow	Fr	4	Gen1_Mut0_ID5	Nar_Fr_3	18.04676392
Average_smooth	Narrow	Fr	4	Gen2_Mut0_ID0	Nar_Fr_3	9.920580102
Average_smooth	Narrow	Fr	4	Gen2_Mut0_ID2	Nar_Fr_3	11.79248758
Average_smooth	Narrow	Fr	4	Gen2_Mut0_ID5	Nar_Fr_3	19.78398017
Average_smooth	Narrow	Fr	4	Gen2_Mut0_ID6	Nar_Fr_3	10.10766975
Average_smooth	Narrow	Fr	4	Gen2_Mut0_ID7	Nar_Fr_3	18.96053467
Average_smooth	Narrow	Fr	4	Gen2_Mut0_ID10	Nar_Fr_3	9.650054974
Average_smooth	Narrow	Fr	4	Gen2_Mut0_IDR1	Nar_Fr_3	6.99299288
Average_smooth	Narrow	Fr	4	Gen3_Mut0_ID6	Nar_Fr_3	15.36592423
Average_smooth	Narrow	Fr	4	Gen3_Mut0_ID10	Nar_Fr_3	13.69016006
Average_smooth	Narrow	Fr	4	Gen3_Mut0_IDR2	Nar_Fr_3	15.89996327
Average_smooth	Narrow	Fr	4	Gen4_Mut0_ID0	Nar_Fr_3	11.47663786
Average_smooth	Narrow	Fr	4	Gen4_Mut0_ID1	Nar_Fr_3	9.748380268
Average_smooth	Narrow	Fr	4	Gen4_Mut0_ID2	Nar_Fr_3	6.646013539
Average_smooth	Narrow	Fr	4	Gen4_Mut0_ID3	Nar_Fr_3	12.58602268
Average_smooth	Narrow	Fr	4	Gen4_Mut0_ID4	Nar_Fr_3	13.05843139
Average_smooth	Narrow	Fr	4	Gen4_Mut0_ID6	Nar_Fr_3	20.9080645
Average_smooth	Narrow	Fr	4	Gen4_Mut0_ID7	Nar_Fr_3	12.36827065
Average_smooth	Narrow	Fr	4	Gen4_Mut0_ID9	Nar_Fr_3	11.90898038
Average_smooth	Narrow	Fr	4	Gen4_Mut0_ID10	Nar_Fr_3	6.502018909
Average_smooth	Narrow	Fr	4	Gen4_Mut0_ID11	Nar_Fr_3	10.0371899
Average_smooth	Narrow	Fr	4	Gen4_Mut0_IDR0	Nar_Fr_3	20.03681149
Average_smooth	Narrow	Fr	4	Gen4_Mut0_IDR1	Nar_Fr_3	11.73198559
Average_smooth	Narrow	Sm	4	Gen0_Mut0_ID3	Nar_Sm_1	15.39412361
Average_smooth	Narrow	Sm	4	Gen0_Mut0_ID4	Nar_Sm_1	9.38040655
Average_smooth	Narrow	Sm	4	Gen0_Mut0_ID17	Nar_Sm_1	8.751312629
Average_smooth	Narrow	Sm	4	Gen1_Mut0_ID1	Nar_Sm_1	17.28862935
Average_smooth	Narrow	Sm	4	Gen1_Mut0_ID6	Nar_Sm_1	10.19281214
Average_smooth	Narrow	Sm	4	Gen2_Mut0_ID2	Nar_Sm_1	10.64723333
Average_smooth	Narrow	Sm	4	Gen2_Mut0_ID10	Nar_Sm_1	16.36473927
Average_smooth	Narrow	Sm	4	Gen2_Mut0_ID11	Nar_Sm_1	11.75645523
Average_smooth	Narrow	Sm	4	Gen2_Mut0_IDR0	Nar_Sm_1	7.650077238
Average_smooth	Narrow	Sm	4	Gen3_Mut0_ID5	Nar_Sm_1	11.68115093
Average_smooth	Narrow	Sm	4	Gen3_Mut0_ID8	Nar_Sm_1	14.07521007
Average_smooth	Narrow	Sm	4	Gen3_Mut0_ID10	Nar_Sm_1	9.623929043
Average_smooth	Narrow	Sm	4	Gen4_Mut0_ID0	Nar_Sm_1	12.27209667
Average_smooth	Narrow	Sm	4	Gen4_Mut0_ID1	Nar_Sm_1	9.273759986
Average_smooth	Narrow	Sm	4	Gen4_Mut0_ID2	Nar_Sm_1	11.91701387
Average_smooth	Narrow	Sm	4	Gen4_Mut0_ID3	Nar_Sm_1	16.73498658
Average_smooth	Narrow	Sm	4	Gen4_Mut0_ID5	Nar_Sm_1	9.844296902
Average_smooth	Narrow	Sm	4	Gen4_Mut0_ID6	Nar_Sm_1	13.20838861
Average_smooth	Narrow	Sm	4	Gen4_Mut0_ID7	Nar_Sm_1	11.93887465
Average_smooth	Narrow	Sm	4	Gen4_Mut0_ID8	Nar_Sm_1	10.02117199
Average_smooth	Narrow	Sm	4	Gen4_Mut0_ID9	Nar_Sm_1	13.06681381
Average_smooth	Narrow	Sm	4	Gen4_Mut0_ID10	Nar_Sm_1	16.78543975
Average_smooth	Narrow	Sm	4	Gen4_Mut0_ID11	Nar_Sm_1	8.593549997
Average_smooth	Narrow	Sm	4	Gen4_Mut0_IDR0	Nar_Sm_1	11.9817542
Average_smooth	Narrow	Sm	4	Gen1_Mut0_ID6	Nar_Sm_2	11.33891392
Average_smooth	Narrow	Sm	4	Gen1_Mut0_ID7	Nar_Sm_2	12.96008862
Average_smooth	Narrow	Sm	4	Gen1_Mut0_ID11	Nar_Sm_2	12.71504077
Average_smooth	Narrow	Sm	4	Gen2_Mut0_ID0	Nar_Sm_2	17.76479604
Average_smooth	Narrow	Sm	4	Gen2_Mut0_ID4	Nar_Sm_2	17.89535321
Average_smooth	Narrow	Sm	4	Gen2_Mut0_IDR0	Nar_Sm_2	14.83984238
Average_smooth	Narrow	Sm	4	Gen3_Mut0_ID2	Nar_Sm_2	13.27444578
Average_smooth	Narrow	Sm	4	Gen3_Mut0_ID4	Nar_Sm_2	18.70167734
Average_smooth	Narrow	Sm	4	Gen3_Mut0_ID6	Nar_Sm_2	14.14115588
Average_smooth	Narrow	Sm	4	Gen3_Mut0_ID11	Nar_Sm_2	6.822493434
Average_smooth	Narrow	Sm	4	Gen3_Mut0_IDR0	Nar_Sm_2	9.326344809
Average_smooth	Narrow	Sm	4	Gen3_Mut0_IDR2	Nar_Sm_2	20.4763638
Average_smooth	Narrow	Sm	4	Gen4_Mut0_ID0	Nar_Sm_2	13.20378655
Average_smooth	Narrow	Sm	4	Gen4_Mut0_ID1	Nar_Sm_2	12.6766839
Average_smooth	Narrow	Sm	4	Gen4_Mut0_ID2	Nar_Sm_2	13.37733273
Average_smooth	Narrow	Sm	4	Gen4_Mut0_ID3	Nar_Sm_2	13.16760531
Average_smooth	Narrow	Sm	4	Gen4_Mut0_ID5	Nar_Sm_2	11.16644921
Average_smooth	Narrow	Sm	4	Gen4_Mut0_ID6	Nar_Sm_2	22.89470943
Average_smooth	Narrow	Sm	4	Gen4_Mut0_ID8	Nar_Sm_2	21.77796279
Average_smooth	Narrow	Sm	4	Gen4_Mut0_ID10	Nar_Sm_2	12.83996697
Average_smooth	Narrow	Sm	4	Gen4_Mut0_ID11	Nar_Sm_2	8.99237182
Average_smooth	Narrow	Sm	4	Gen4_Mut0_IDR0	Nar_Sm_2	17.60111484
Average_smooth	Narrow	Sm	4	Gen4_Mut0_IDR1	Nar_Sm_2	17.74963414
Average_smooth	Narrow	Sm	4	Gen4_Mut0_IDR2	Nar_Sm_2	9.889033738
Average_smooth	Narrow	Sm	4	Gen0_Mut0_ID3	Nar_Sm_3	15.39919134
Average_smooth	Narrow	Sm	4	Gen0_Mut0_ID11	Nar_Sm_3	9.327687248
Average_smooth	Narrow	Sm	4	Gen1_Mut0_ID2	Nar_Sm_3	14.50893534
Average_smooth	Narrow	Sm	4	Gen1_Mut0_ID3	Nar_Sm_3	11.93364837
Average_smooth	Narrow	Sm	4	Gen1_Mut0_ID8	Nar_Sm_3	9.40549682
Average_smooth	Narrow	Sm	4	Gen2_Mut0_ID3	Nar_Sm_3	15.06707206
Average_smooth	Narrow	Sm	4	Gen3_Mut0_ID1	Nar_Sm_3	13.05529944
Average_smooth	Narrow	Sm	4	Gen3_Mut0_ID5	Nar_Sm_3	11.66175315
Average_smooth	Narrow	Sm	4	Gen3_Mut0_ID6	Nar_Sm_3	11.13286998
Average_smooth	Narrow	Sm	4	Gen3_Mut0_ID9	Nar_Sm_3	10.97760034
Average_smooth	Narrow	Sm	4	Gen3_Mut0_ID10	Nar_Sm_3	10.16595378
Average_smooth	Narrow	Sm	4	Gen3_Mut0_IDR3	Nar_Sm_3	6.993866186
Average_smooth	Narrow	Sm	4	Gen4_Mut0_ID0	Nar_Sm_3	8.315296508
Average_smooth	Narrow	Sm	4	Gen4_Mut0_ID1	Nar_Sm_3	11.88477114
Average_smooth	Narrow	Sm	4	Gen4_Mut0_ID2	Nar_Sm_3	16.78202398
Average_smooth	Narrow	Sm	4	Gen4_Mut0_ID3	Nar_Sm_3	12.84583562
Average_smooth	Narrow	Sm	4	Gen4_Mut0_ID4	Nar_Sm_3	6.519615981
Average_smooth	Narrow	Sm	4	Gen4_Mut0_ID5	Nar_Sm_3	18.48842588
Average_smooth	Narrow	Sm	4	Gen4_Mut0_ID6	Nar_Sm_3	13.55992809
Average_smooth	Narrow	Sm	4	Gen4_Mut0_ID7	Nar_Sm_3	8.50209295
Average_smooth	Narrow	Sm	4	Gen4_Mut0_ID9	Nar_Sm_3	14.01805956
Average_smooth	Narrow	Sm	4	Gen4_Mut0_ID11	Nar_Sm_3	6.591171812
Average_smooth	Narrow	Sm	4	Gen4_Mut0_IDR0	Nar_Sm_3	12.22803359
Average_smooth	Narrow	Sm	4	Gen4_Mut0_IDR1	Nar_Sm_3	10.13048447
Average_smooth	Full	Fr	5	Gen0_Mut0_ID11	Full_Fr_1	19.49415994
Average_smooth	Full	Fr	5	Gen2_Mut0_ID3	Full_Fr_1	37.95262684
Average_smooth	Full	Fr	5	Gen2_Mut0_ID7	Full_Fr_1	29.77440091
Average_smooth	Full	Fr	5	Gen3_Mut0_ID1	Full_Fr_1	33.07873382
Average_smooth	Full	Fr	5	Gen3_Mut0_ID3	Full_Fr_1	29.18379119
Average_smooth	Full	Fr	5	Gen3_Mut0_ID7	Full_Fr_1	21.30407358
Average_smooth	Full	Fr	5	Gen3_Mut0_ID9	Full_Fr_1	33.16724052
Average_smooth	Full	Fr	5	Gen3_Mut0_ID10	Full_Fr_1	17.4560571
Average_smooth	Full	Fr	5	Gen4_Mut0_ID7	Full_Fr_1	12.48675782
Average_smooth	Full	Fr	5	Gen4_Mut0_ID8	Full_Fr_1	21.79404565
Average_smooth	Full	Fr	5	Gen4_Mut0_ID9	Full_Fr_1	36.51083053
Average_smooth	Full	Fr	5	Gen4_Mut0_IDR0	Full_Fr_1	15.48406213
Average_smooth	Full	Fr	5	Gen5_Mut0_ID1	Full_Fr_1	31.98327148
Average_smooth	Full	Fr	5	Gen5_Mut0_ID2	Full_Fr_1	34.4599927
Average_smooth	Full	Fr	5	Gen5_Mut0_ID3	Full_Fr_1	18.72993677
Average_smooth	Full	Fr	5	Gen5_Mut0_ID4	Full_Fr_1	30.3124271
Average_smooth	Full	Fr	5	Gen5_Mut0_ID5	Full_Fr_1	16.4492585
Average_smooth	Full	Fr	5	Gen5_Mut0_ID7	Full_Fr_1	20.70363819
Average_smooth	Full	Fr	5	Gen5_Mut0_ID8	Full_Fr_1	31.27191566
Average_smooth	Full	Fr	5	Gen5_Mut0_ID9	Full_Fr_1	27.50655629
Average_smooth	Full	Fr	5	Gen5_Mut0_ID10	Full_Fr_1	34.08856955
Average_smooth	Full	Fr	5	Gen5_Mut0_ID11	Full_Fr_1	26.70200682
Average_smooth	Full	Fr	5	Gen5_Mut0_IDR0	Full_Fr_1	26.47764368
Average_smooth	Full	Fr	5	Gen5_Mut0_IDR1	Full_Fr_1	36.48635259
Average_smooth	Full	Fr	5	Gen1_Mut0_ID10	Full_Fr_2	9.846979232
Average_smooth	Full	Fr	5	Gen2_Mut0_ID3	Full_Fr_2	7.432192502
Average_smooth	Full	Fr	5	Gen2_Mut0_ID10	Full_Fr_2	33.61323439
Average_smooth	Full	Fr	5	Gen3_Mut0_ID9	Full_Fr_2	13.02068359
Average_smooth	Full	Fr	5	Gen3_Mut0_IDR0	Full_Fr_2	35.91959902
Average_smooth	Full	Fr	5	Gen3_Mut0_IDR1	Full_Fr_2	24.11214725
Average_smooth	Full	Fr	5	Gen4_Mut0_ID0	Full_Fr_2	11.89719747
Average_smooth	Full	Fr	5	Gen4_Mut0_ID1	Full_Fr_2	10.25799986
Average_smooth	Full	Fr	5	Gen4_Mut0_ID5	Full_Fr_2	25.47693067
Average_smooth	Full	Fr	5	Gen4_Mut0_ID6	Full_Fr_2	7.464746515
Average_smooth	Full	Fr	5	Gen4_Mut0_ID8	Full_Fr_2	14.13962954
Average_smooth	Full	Fr	5	Gen4_Mut0_ID11	Full_Fr_2	17.46744766
Average_smooth	Full	Fr	5	Gen5_Mut0_ID2	Full_Fr_2	14.55027211
Average_smooth	Full	Fr	5	Gen5_Mut0_ID3	Full_Fr_2	14.23631853
Average_smooth	Full	Fr	5	Gen5_Mut0_ID5	Full_Fr_2	35.16177433
Average_smooth	Full	Fr	5	Gen5_Mut0_ID6	Full_Fr_2	13.17600039
Average_smooth	Full	Fr	5	Gen5_Mut0_ID7	Full_Fr_2	9.835595559
Average_smooth	Full	Fr	5	Gen5_Mut0_ID8	Full_Fr_2	8.756746069
Average_smooth	Full	Fr	5	Gen5_Mut0_ID9	Full_Fr_2	8.542873992
Average_smooth	Full	Fr	5	Gen5_Mut0_ID10	Full_Fr_2	24.5206639
Average_smooth	Full	Fr	5	Gen5_Mut0_ID11	Full_Fr_2	16.07260727
Average_smooth	Full	Fr	5	Gen5_Mut0_IDR0	Full_Fr_2	9.032659135
Average_smooth	Full	Fr	5	Gen5_Mut0_IDR1	Full_Fr_2	7.214536582
Average_smooth	Full	Fr	5	Gen5_Mut0_IDR2	Full_Fr_2	11.06464972
Average_smooth	Full	Fr	5	Gen2_Mut0_ID6	Full_Fr_3	15.75569356
Average_smooth	Full	Fr	5	Gen2_Mut0_ID11	Full_Fr_3	15.9783536
Average_smooth	Full	Fr	5	Gen3_Mut0_ID3	Full_Fr_3	27.28266794
Average_smooth	Full	Fr	5	Gen3_Mut0_ID7	Full_Fr_3	14.25218783
Average_smooth	Full	Fr	5	Gen3_Mut0_ID10	Full_Fr_3	16.06430254
Average_smooth	Full	Fr	5	Gen3_Mut0_IDR0	Full_Fr_3	4.416203107
Average_smooth	Full	Fr	5	Gen4_Mut0_ID2	Full_Fr_3	8.340596247
Average_smooth	Full	Fr	5	Gen4_Mut0_ID5	Full_Fr_3	14.73236282
Average_smooth	Full	Fr	5	Gen4_Mut0_ID7	Full_Fr_3	34.60967036
Average_smooth	Full	Fr	5	Gen4_Mut0_ID10	Full_Fr_3	34.09011167
Average_smooth	Full	Fr	5	Gen4_Mut0_IDR0	Full_Fr_3	26.91481409
Average_smooth	Full	Fr	5	Gen4_Mut0_IDR2	Full_Fr_3	19.61538475
Average_smooth	Full	Fr	5	Gen5_Mut0_ID0	Full_Fr_3	13.77831235
Average_smooth	Full	Fr	5	Gen5_Mut0_ID2	Full_Fr_3	7.988180778
Average_smooth	Full	Fr	5	Gen5_Mut0_ID3	Full_Fr_3	10.05489519
Average_smooth	Full	Fr	5	Gen5_Mut0_ID4	Full_Fr_3	8.574523038
Average_smooth	Full	Fr	5	Gen5_Mut0_ID5	Full_Fr_3	30.83419097
Average_smooth	Full	Fr	5	Gen5_Mut0_ID6	Full_Fr_3	19.84458916
Average_smooth	Full	Fr	5	Gen5_Mut0_ID7	Full_Fr_3	34.29328831
Average_smooth	Full	Fr	5	Gen5_Mut0_ID8	Full_Fr_3	25.03978211
Average_smooth	Full	Fr	5	Gen5_Mut0_ID9	Full_Fr_3	28.3640193
Average_smooth	Full	Fr	5	Gen5_Mut0_ID11	Full_Fr_3	9.336109829
Average_smooth	Full	Fr	5	Gen5_Mut0_IDR1	Full_Fr_3	13.45422341
Average_smooth	Full	Fr	5	Gen5_Mut0_IDR2	Full_Fr_3	37.98948526
Average_smooth	Full	Sm	5	Gen1_Mut0_ID1	Full_Sm_1	14.76808661
Average_smooth	Full	Sm	5	Gen1_Mut0_ID8	Full_Sm_1	21.24609981
Average_smooth	Full	Sm	5	Gen3_Mut0_ID5	Full_Sm_1	16.17392084
Average_smooth	Full	Sm	5	Gen3_Mut0_ID6	Full_Sm_1	26.93081088
Average_smooth	Full	Sm	5	Gen3_Mut0_ID11	Full_Sm_1	16.85006036
Average_smooth	Full	Sm	5	Gen4_Mut0_ID1	Full_Sm_1	24.16691214
Average_smooth	Full	Sm	5	Gen4_Mut0_ID3	Full_Sm_1	27.99602118
Average_smooth	Full	Sm	5	Gen4_Mut0_ID4	Full_Sm_1	27.43314866
Average_smooth	Full	Sm	5	Gen4_Mut0_ID5	Full_Sm_1	20.82418999
Average_smooth	Full	Sm	5	Gen4_Mut0_ID6	Full_Sm_1	7.382195619
Average_smooth	Full	Sm	5	Gen4_Mut0_ID9	Full_Sm_1	16.77135409
Average_smooth	Full	Sm	5	Gen4_Mut0_IDR4	Full_Sm_1	28.82258305
Average_smooth	Full	Sm	5	Gen5_Mut0_ID1	Full_Sm_1	7.928358241
Average_smooth	Full	Sm	5	Gen5_Mut0_ID2	Full_Sm_1	21.65980937
Average_smooth	Full	Sm	5	Gen5_Mut0_ID4	Full_Sm_1	25.73406664
Average_smooth	Full	Sm	5	Gen5_Mut0_ID5	Full_Sm_1	15.84887205
Average_smooth	Full	Sm	5	Gen5_Mut0_ID6	Full_Sm_1	25.34640186
Average_smooth	Full	Sm	5	Gen5_Mut0_ID9	Full_Sm_1	22.92330709
Average_smooth	Full	Sm	5	Gen5_Mut0_ID10	Full_Sm_1	16.97429821
Average_smooth	Full	Sm	5	Gen5_Mut0_ID11	Full_Sm_1	29.58849953
Average_smooth	Full	Sm	5	Gen5_Mut0_IDR0	Full_Sm_1	21.78617446
Average_smooth	Full	Sm	5	Gen5_Mut0_IDR1	Full_Sm_1	6.948725446
Average_smooth	Full	Sm	5	Gen5_Mut0_IDR2	Full_Sm_1	29.93541598
Average_smooth	Full	Sm	5	Gen5_Mut0_IDR3	Full_Sm_1	32.16262641
Average_smooth	Full	Sm	5	Gen1_Mut0_ID3	Full_Sm_2	6.819771449
Average_smooth	Full	Sm	5	Gen1_Mut0_ID9	Full_Sm_2	24.6805052
Average_smooth	Full	Sm	5	Gen2_Mut0_ID10	Full_Sm_2	28.90682324
Average_smooth	Full	Sm	5	Gen3_Mut0_ID7	Full_Sm_2	21.82325906
Average_smooth	Full	Sm	5	Gen4_Mut0_ID2	Full_Sm_2	35.55197616
Average_smooth	Full	Sm	5	Gen4_Mut0_ID6	Full_Sm_2	19.55127337
Average_smooth	Full	Sm	5	Gen4_Mut0_ID8	Full_Sm_2	30.66941107
Average_smooth	Full	Sm	5	Gen4_Mut0_ID9	Full_Sm_2	34.79429405
Average_smooth	Full	Sm	5	Gen4_Mut0_ID10	Full_Sm_2	35.18242776
Average_smooth	Full	Sm	5	Gen4_Mut0_IDR0	Full_Sm_2	25.86807386
Average_smooth	Full	Sm	5	Gen4_Mut0_IDR2	Full_Sm_2	26.95853031
Average_smooth	Full	Sm	5	Gen4_Mut0_IDR3	Full_Sm_2	25.98184814
Average_smooth	Full	Sm	5	Gen5_Mut0_ID0	Full_Sm_2	28.64462491
Average_smooth	Full	Sm	5	Gen5_Mut0_ID2	Full_Sm_2	34.75401977
Average_smooth	Full	Sm	5	Gen5_Mut0_ID3	Full_Sm_2	34.24427154
Average_smooth	Full	Sm	5	Gen5_Mut0_ID5	Full_Sm_2	32.14702251
Average_smooth	Full	Sm	5	Gen5_Mut0_ID7	Full_Sm_2	9.237423077
Average_smooth	Full	Sm	5	Gen5_Mut0_ID8	Full_Sm_2	17.09180227
Average_smooth	Full	Sm	5	Gen5_Mut0_ID9	Full_Sm_2	36.61929042
Average_smooth	Full	Sm	5	Gen5_Mut0_ID11	Full_Sm_2	21.25317354
Average_smooth	Full	Sm	5	Gen5_Mut0_IDR0	Full_Sm_2	33.64349138
Average_smooth	Full	Sm	5	Gen5_Mut0_IDR1	Full_Sm_2	35.70136268
Average_smooth	Full	Sm	5	Gen5_Mut0_IDR2	Full_Sm_2	29.52854009
Average_smooth	Full	Sm	5	Gen5_Mut0_IDR3	Full_Sm_2	37.54137195
Average_smooth	Full	Sm	5	Gen1_Mut0_ID3	Full_Sm_3	17.74289499
Average_smooth	Full	Sm	5	Gen1_Mut0_ID6	Full_Sm_3	9.962853343
Average_smooth	Full	Sm	5	Gen1_Mut0_ID9	Full_Sm_3	32.89371724
Average_smooth	Full	Sm	5	Gen2_Mut0_ID1	Full_Sm_3	22.90540264
Average_smooth	Full	Sm	5	Gen2_Mut0_IDR1	Full_Sm_3	9.480436853
Average_smooth	Full	Sm	5	Gen3_Mut0_ID2	Full_Sm_3	16.12371749
Average_smooth	Full	Sm	5	Gen3_Mut0_ID10	Full_Sm_3	27.93076786
Average_smooth	Full	Sm	5	Gen4_Mut0_ID0	Full_Sm_3	11.77362928
Average_smooth	Full	Sm	5	Gen4_Mut0_ID5	Full_Sm_3	23.7917165
Average_smooth	Full	Sm	5	Gen4_Mut0_ID11	Full_Sm_3	13.65086741
Average_smooth	Full	Sm	5	Gen4_Mut0_IDR0	Full_Sm_3	27.01026935
Average_smooth	Full	Sm	5	Gen4_Mut0_IDR1	Full_Sm_3	17.47151471
Average_smooth	Full	Sm	5	Gen5_Mut0_ID0	Full_Sm_3	13.42629893
Average_smooth	Full	Sm	5	Gen5_Mut0_ID1	Full_Sm_3	22.33821332
Average_smooth	Full	Sm	5	Gen5_Mut0_ID2	Full_Sm_3	21.0428882
Average_smooth	Full	Sm	5	Gen5_Mut0_ID3	Full_Sm_3	30.28349931
Average_smooth	Full	Sm	5	Gen5_Mut0_ID4	Full_Sm_3	20.2660819
Average_smooth	Full	Sm	5	Gen5_Mut0_ID5	Full_Sm_3	18.17231325
Average_smooth	Full	Sm	5	Gen5_Mut0_ID6	Full_Sm_3	16.77368299
Average_smooth	Full	Sm	5	Gen5_Mut0_ID7	Full_Sm_3	14.56581365
Average_smooth	Full	Sm	5	Gen5_Mut0_ID10	Full_Sm_3	18.40354722
Average_smooth	Full	Sm	5	Gen5_Mut0_ID11	Full_Sm_3	12.10831675
Average_smooth	Full	Sm	5	Gen5_Mut0_IDR0	Full_Sm_3	23.41563643
Average_smooth	Full	Sm	5	Gen5_Mut0_IDR1	Full_Sm_3	26.91724812
Average_smooth	Narrow	Fr	5	Gen0_Mut0_ID6	Nar_Fr_1	11.73114383
Average_smooth	Narrow	Fr	5	Gen0_Mut0_ID7	Nar_Fr_1	9.88897279
Average_smooth	Narrow	Fr	5	Gen1_Mut0_ID1	Nar_Fr_1	10.95604563
Average_smooth	Narrow	Fr	5	Gen3_Mut0_ID4	Nar_Fr_1	9.265161635
Average_smooth	Narrow	Fr	5	Gen4_Mut0_ID1	Nar_Fr_1	10.26813487
Average_smooth	Narrow	Fr	5	Gen4_Mut0_ID2	Nar_Fr_1	12.1409539
Average_smooth	Narrow	Fr	5	Gen4_Mut0_ID6	Nar_Fr_1	8.473802762
Average_smooth	Narrow	Fr	5	Gen4_Mut0_ID7	Nar_Fr_1	9.388752609
Average_smooth	Narrow	Fr	5	Gen4_Mut0_ID9	Nar_Fr_1	10.8038241
Average_smooth	Narrow	Fr	5	Gen4_Mut0_ID10	Nar_Fr_1	10.08732794
Average_smooth	Narrow	Fr	5	Gen4_Mut0_IDR1	Nar_Fr_1	9.455674892
Average_smooth	Narrow	Fr	5	Gen4_Mut0_IDR2	Nar_Fr_1	6.255177636
Average_smooth	Narrow	Fr	5	Gen5_Mut0_ID0	Nar_Fr_1	10.69991935
Average_smooth	Narrow	Fr	5	Gen5_Mut0_ID2	Nar_Fr_1	8.928067875
Average_smooth	Narrow	Fr	5	Gen5_Mut0_ID3	Nar_Fr_1	9.124964773
Average_smooth	Narrow	Fr	5	Gen5_Mut0_ID4	Nar_Fr_1	8.901337316
Average_smooth	Narrow	Fr	5	Gen5_Mut0_ID6	Nar_Fr_1	10.02737829
Average_smooth	Narrow	Fr	5	Gen5_Mut0_ID8	Nar_Fr_1	10.51068103
Average_smooth	Narrow	Fr	5	Gen5_Mut0_ID9	Nar_Fr_1	11.7423314
Average_smooth	Narrow	Fr	5	Gen5_Mut0_ID10	Nar_Fr_1	9.753532066
Average_smooth	Narrow	Fr	5	Gen5_Mut0_ID11	Nar_Fr_1	10.61670229
Average_smooth	Narrow	Fr	5	Gen5_Mut0_IDR0	Nar_Fr_1	9.611857864
Average_smooth	Narrow	Fr	5	Gen5_Mut0_IDR1	Nar_Fr_1	12.84058966
Average_smooth	Narrow	Fr	5	Gen5_Mut0_IDR2	Nar_Fr_1	9.018905174
Average_smooth	Narrow	Fr	5	Gen0_Mut0_ID3	Nar_Fr_2	15.39980282
Average_smooth	Narrow	Fr	5	Gen0_Mut0_ID17	Nar_Fr_2	8.750082737
Average_smooth	Narrow	Fr	5	Gen1_Mut0_ID10	Nar_Fr_2	12.83994651
Average_smooth	Narrow	Fr	5	Gen3_Mut0_ID8	Nar_Fr_2	17.67066657
Average_smooth	Narrow	Fr	5	Gen3_Mut0_ID10	Nar_Fr_2	16.74200673
Average_smooth	Narrow	Fr	5	Gen3_Mut0_IDR2	Nar_Fr_2	9.890327524
Average_smooth	Narrow	Fr	5	Gen4_Mut0_ID4	Nar_Fr_2	15.44881348
Average_smooth	Narrow	Fr	5	Gen4_Mut0_ID5	Nar_Fr_2	16.23131089
Average_smooth	Narrow	Fr	5	Gen4_Mut0_ID6	Nar_Fr_2	12.00267
Average_smooth	Narrow	Fr	5	Gen4_Mut0_ID7	Nar_Fr_2	18.56396551
Average_smooth	Narrow	Fr	5	Gen4_Mut0_ID8	Nar_Fr_2	17.43827302
Average_smooth	Narrow	Fr	5	Gen4_Mut0_IDR0	Nar_Fr_2	16.00125817
Average_smooth	Narrow	Fr	5	Gen5_Mut0_ID0	Nar_Fr_2	10.3345097
Average_smooth	Narrow	Fr	5	Gen5_Mut0_ID2	Nar_Fr_2	20.11352816
Average_smooth	Narrow	Fr	5	Gen5_Mut0_ID3	Nar_Fr_2	12.85022408
Average_smooth	Narrow	Fr	5	Gen5_Mut0_ID5	Nar_Fr_2	21.12964782
Average_smooth	Narrow	Fr	5	Gen5_Mut0_ID6	Nar_Fr_2	10.40130947
Average_smooth	Narrow	Fr	5	Gen5_Mut0_ID7	Nar_Fr_2	14.27946093
Average_smooth	Narrow	Fr	5	Gen5_Mut0_ID8	Nar_Fr_2	16.86728644
Average_smooth	Narrow	Fr	5	Gen5_Mut0_ID10	Nar_Fr_2	13.2820204
Average_smooth	Narrow	Fr	5	Gen5_Mut0_ID11	Nar_Fr_2	16.2302284
Average_smooth	Narrow	Fr	5	Gen5_Mut0_IDR0	Nar_Fr_2	17.16309302
Average_smooth	Narrow	Fr	5	Gen5_Mut0_IDR1	Nar_Fr_2	16.19500739
Average_smooth	Narrow	Fr	5	Gen5_Mut0_IDR2	Nar_Fr_2	15.06752308
Average_smooth	Narrow	Fr	5	Gen0_Mut0_ID7	Nar_Fr_3	9.888303138
Average_smooth	Narrow	Fr	5	Gen1_Mut0_ID5	Nar_Fr_3	18.04676392
Average_smooth	Narrow	Fr	5	Gen2_Mut0_ID0	Nar_Fr_3	9.920580102
Average_smooth	Narrow	Fr	5	Gen2_Mut0_ID6	Nar_Fr_3	10.10766975
Average_smooth	Narrow	Fr	5	Gen2_Mut0_ID10	Nar_Fr_3	9.650054974
Average_smooth	Narrow	Fr	5	Gen3_Mut0_ID10	Nar_Fr_3	13.69016006
Average_smooth	Narrow	Fr	5	Gen3_Mut0_IDR2	Nar_Fr_3	15.89996327
Average_smooth	Narrow	Fr	5	Gen4_Mut0_ID1	Nar_Fr_3	9.748380268
Average_smooth	Narrow	Fr	5	Gen4_Mut0_ID3	Nar_Fr_3	12.58602268
Average_smooth	Narrow	Fr	5	Gen4_Mut0_ID6	Nar_Fr_3	20.9080645
Average_smooth	Narrow	Fr	5	Gen4_Mut0_ID11	Nar_Fr_3	10.0371899
Average_smooth	Narrow	Fr	5	Gen4_Mut0_IDR0	Nar_Fr_3	20.03681149
Average_smooth	Narrow	Fr	5	Gen5_Mut0_ID0	Nar_Fr_3	14.81384975
Average_smooth	Narrow	Fr	5	Gen5_Mut0_ID1	Nar_Fr_3	21.86537239
Average_smooth	Narrow	Fr	5	Gen5_Mut0_ID2	Nar_Fr_3	14.72624101
Average_smooth	Narrow	Fr	5	Gen5_Mut0_ID3	Nar_Fr_3	9.541698366
Average_smooth	Narrow	Fr	5	Gen5_Mut0_ID4	Nar_Fr_3	7.526186726
Average_smooth	Narrow	Fr	5	Gen5_Mut0_ID5	Nar_Fr_3	11.63167001
Average_smooth	Narrow	Fr	5	Gen5_Mut0_ID8	Nar_Fr_3	11.43606839
Average_smooth	Narrow	Fr	5	Gen5_Mut0_ID9	Nar_Fr_3	10.92581604
Average_smooth	Narrow	Fr	5	Gen5_Mut0_ID10	Nar_Fr_3	18.27194497
Average_smooth	Narrow	Fr	5	Gen5_Mut0_IDR0	Nar_Fr_3	7.116885838
Average_smooth	Narrow	Fr	5	Gen5_Mut0_IDR1	Nar_Fr_3	11.79120108
Average_smooth	Narrow	Fr	5	Gen5_Mut0_IDR2	Nar_Fr_3	15.3650205
Average_smooth	Narrow	Sm	5	Gen0_Mut0_ID3	Nar_Sm_1	15.39412361
Average_smooth	Narrow	Sm	5	Gen0_Mut0_ID4	Nar_Sm_1	9.38040655
Average_smooth	Narrow	Sm	5	Gen1_Mut0_ID1	Nar_Sm_1	17.28862935
Average_smooth	Narrow	Sm	5	Gen1_Mut0_ID6	Nar_Sm_1	10.19281214
Average_smooth	Narrow	Sm	5	Gen2_Mut0_IDR0	Nar_Sm_1	7.650077238
Average_smooth	Narrow	Sm	5	Gen3_Mut0_ID5	Nar_Sm_1	11.68115093
Average_smooth	Narrow	Sm	5	Gen3_Mut0_ID8	Nar_Sm_1	14.07521007
Average_smooth	Narrow	Sm	5	Gen4_Mut0_ID2	Nar_Sm_1	11.91701387
Average_smooth	Narrow	Sm	5	Gen4_Mut0_ID5	Nar_Sm_1	9.844296902
Average_smooth	Narrow	Sm	5	Gen4_Mut0_ID7	Nar_Sm_1	11.93887465
Average_smooth	Narrow	Sm	5	Gen4_Mut0_ID10	Nar_Sm_1	16.78543975
Average_smooth	Narrow	Sm	5	Gen4_Mut0_ID11	Nar_Sm_1	8.593549997
Average_smooth	Narrow	Sm	5	Gen5_Mut0_ID0	Nar_Sm_1	15.46244682
Average_smooth	Narrow	Sm	5	Gen5_Mut0_ID2	Nar_Sm_1	9.773173412
Average_smooth	Narrow	Sm	5	Gen5_Mut0_ID3	Nar_Sm_1	10.1624263
Average_smooth	Narrow	Sm	5	Gen5_Mut0_ID5	Nar_Sm_1	10.83328234
Average_smooth	Narrow	Sm	5	Gen5_Mut0_ID7	Nar_Sm_1	9.333572547
Average_smooth	Narrow	Sm	5	Gen5_Mut0_ID8	Nar_Sm_1	11.82894603
Average_smooth	Narrow	Sm	5	Gen5_Mut0_ID9	Nar_Sm_1	11.60541968
Average_smooth	Narrow	Sm	5	Gen5_Mut0_ID10	Nar_Sm_1	15.71455468
Average_smooth	Narrow	Sm	5	Gen5_Mut0_ID11	Nar_Sm_1	24.60422018
Average_smooth	Narrow	Sm	5	Gen5_Mut0_IDR0	Nar_Sm_1	10.64555302
Average_smooth	Narrow	Sm	5	Gen5_Mut0_IDR1	Nar_Sm_1	8.751776193
Average_smooth	Narrow	Sm	5	Gen5_Mut0_IDR2	Nar_Sm_1	16.36444652
Average_smooth	Narrow	Sm	5	Gen1_Mut0_ID6	Nar_Sm_2	11.33891392
Average_smooth	Narrow	Sm	5	Gen1_Mut0_ID11	Nar_Sm_2	12.71504077
Average_smooth	Narrow	Sm	5	Gen2_Mut0_ID0	Nar_Sm_2	17.76479604
Average_smooth	Narrow	Sm	5	Gen2_Mut0_ID4	Nar_Sm_2	17.89535321
Average_smooth	Narrow	Sm	5	Gen2_Mut0_IDR0	Nar_Sm_2	14.83984238
Average_smooth	Narrow	Sm	5	Gen3_Mut0_ID2	Nar_Sm_2	13.27444578
Average_smooth	Narrow	Sm	5	Gen3_Mut0_ID6	Nar_Sm_2	14.14115588
Average_smooth	Narrow	Sm	5	Gen3_Mut0_ID11	Nar_Sm_2	6.822493434
Average_smooth	Narrow	Sm	5	Gen4_Mut0_ID1	Nar_Sm_2	12.6766839
Average_smooth	Narrow	Sm	5	Gen4_Mut0_ID2	Nar_Sm_2	13.37733273
Average_smooth	Narrow	Sm	5	Gen4_Mut0_ID5	Nar_Sm_2	11.16644921
Average_smooth	Narrow	Sm	5	Gen4_Mut0_IDR2	Nar_Sm_2	9.889033738
Average_smooth	Narrow	Sm	5	Gen5_Mut0_ID0	Nar_Sm_2	22.57265235
Average_smooth	Narrow	Sm	5	Gen5_Mut0_ID2	Nar_Sm_2	20.02241292
Average_smooth	Narrow	Sm	5	Gen5_Mut0_ID3	Nar_Sm_2	12.72736551
Average_smooth	Narrow	Sm	5	Gen5_Mut0_ID4	Nar_Sm_2	11.94444414
Average_smooth	Narrow	Sm	5	Gen5_Mut0_ID5	Nar_Sm_2	18.87735227
Average_smooth	Narrow	Sm	5	Gen5_Mut0_ID7	Nar_Sm_2	11.52935421
Average_smooth	Narrow	Sm	5	Gen5_Mut0_ID8	Nar_Sm_2	15.80373137
Average_smooth	Narrow	Sm	5	Gen5_Mut0_ID9	Nar_Sm_2	13.9348702
Average_smooth	Narrow	Sm	5	Gen5_Mut0_ID10	Nar_Sm_2	18.6199198
Average_smooth	Narrow	Sm	5	Gen5_Mut0_ID11	Nar_Sm_2	12.85592939
Average_smooth	Narrow	Sm	5	Gen5_Mut0_IDR0	Nar_Sm_2	9.325907903
Average_smooth	Narrow	Sm	5	Gen5_Mut0_IDR1	Nar_Sm_2	18.70299564
Average_smooth	Narrow	Sm	5	Gen0_Mut0_ID3	Nar_Sm_3	15.39919134
Average_smooth	Narrow	Sm	5	Gen1_Mut0_ID8	Nar_Sm_3	9.40549682
Average_smooth	Narrow	Sm	5	Gen2_Mut0_ID3	Nar_Sm_3	15.06707206
Average_smooth	Narrow	Sm	5	Gen3_Mut0_ID9	Nar_Sm_3	10.97760034
Average_smooth	Narrow	Sm	5	Gen3_Mut0_ID10	Nar_Sm_3	10.16595378
Average_smooth	Narrow	Sm	5	Gen4_Mut0_ID2	Nar_Sm_3	16.78202398
Average_smooth	Narrow	Sm	5	Gen4_Mut0_ID3	Nar_Sm_3	12.84583562
Average_smooth	Narrow	Sm	5	Gen4_Mut0_ID5	Nar_Sm_3	18.48842588
Average_smooth	Narrow	Sm	5	Gen4_Mut0_ID6	Nar_Sm_3	13.55992809
Average_smooth	Narrow	Sm	5	Gen4_Mut0_ID7	Nar_Sm_3	8.50209295
Average_smooth	Narrow	Sm	5	Gen4_Mut0_ID9	Nar_Sm_3	14.01805956
Average_smooth	Narrow	Sm	5	Gen4_Mut0_IDR1	Nar_Sm_3	10.13048447
Average_smooth	Narrow	Sm	5	Gen5_Mut0_ID0	Nar_Sm_3	12.47736074
Average_smooth	Narrow	Sm	5	Gen5_Mut0_ID1	Nar_Sm_3	22.75539686
Average_smooth	Narrow	Sm	5	Gen5_Mut0_ID2	Nar_Sm_3	9.720091659
Average_smooth	Narrow	Sm	5	Gen5_Mut0_ID4	Nar_Sm_3	9.137207579
Average_smooth	Narrow	Sm	5	Gen5_Mut0_ID7	Nar_Sm_3	10.85447781
Average_smooth	Narrow	Sm	5	Gen5_Mut0_ID8	Nar_Sm_3	12.46033104
Average_smooth	Narrow	Sm	5	Gen5_Mut0_ID9	Nar_Sm_3	9.522203441
Average_smooth	Narrow	Sm	5	Gen5_Mut0_ID10	Nar_Sm_3	10.94128319
Average_smooth	Narrow	Sm	5	Gen5_Mut0_IDR0	Nar_Sm_3	11.65873495
Average_smooth	Narrow	Sm	5	Gen5_Mut0_IDR1	Nar_Sm_3	14.50674385
Average_smooth	Narrow	Sm	5	Gen5_Mut0_IDR2	Nar_Sm_3	9.275001439
Average_smooth	Narrow	Sm	5	Gen5_Mut0_IDR3	Nar_Sm_3	13.05468142
Average_smooth	Full	Fr	6	Gen3_Mut0_ID1	Full_Fr_1	33.07873382
Average_smooth	Full	Fr	6	Gen3_Mut0_ID7	Full_Fr_1	21.30407358
Average_smooth	Full	Fr	6	Gen4_Mut0_ID8	Full_Fr_1	21.79404565
Average_smooth	Full	Fr	6	Gen4_Mut0_ID9	Full_Fr_1	36.51083053
Average_smooth	Full	Fr	6	Gen4_Mut0_IDR0	Full_Fr_1	15.48406213
Average_smooth	Full	Fr	6	Gen5_Mut0_ID2	Full_Fr_1	34.4599927
Average_smooth	Full	Fr	6	Gen5_Mut0_ID4	Full_Fr_1	30.3124271
Average_smooth	Full	Fr	6	Gen5_Mut0_ID5	Full_Fr_1	16.4492585
Average_smooth	Full	Fr	6	Gen5_Mut0_ID7	Full_Fr_1	20.70363819
Average_smooth	Full	Fr	6	Gen5_Mut0_ID8	Full_Fr_1	31.27191566
Average_smooth	Full	Fr	6	Gen5_Mut0_IDR0	Full_Fr_1	26.47764368
Average_smooth	Full	Fr	6	Gen5_Mut0_IDR1	Full_Fr_1	36.48635259
Average_smooth	Full	Fr	6	Gen6_Mut0_ID0	Full_Fr_1	21.56005867
Average_smooth	Full	Fr	6	Gen6_Mut0_ID1	Full_Fr_1	20.86117447
Average_smooth	Full	Fr	6	Gen6_Mut0_ID3	Full_Fr_1	35.04333412
Average_smooth	Full	Fr	6	Gen6_Mut0_ID5	Full_Fr_1	28.20644738
Average_smooth	Full	Fr	6	Gen6_Mut0_ID6	Full_Fr_1	13.84817529
Average_smooth	Full	Fr	6	Gen6_Mut0_ID8	Full_Fr_1	35.05309673
Average_smooth	Full	Fr	6	Gen6_Mut0_ID9	Full_Fr_1	34.99094195
Average_smooth	Full	Fr	6	Gen6_Mut0_ID10	Full_Fr_1	29.7901061
Average_smooth	Full	Fr	6	Gen6_Mut0_IDR0	Full_Fr_1	29.77553826
Average_smooth	Full	Fr	6	Gen6_Mut0_IDR1	Full_Fr_1	24.97557849
Average_smooth	Full	Fr	6	Gen6_Mut0_IDR2	Full_Fr_1	19.49279037
Average_smooth	Full	Fr	6	Gen6_Mut0_IDR3	Full_Fr_1	17.45727041
Average_smooth	Full	Fr	6	Gen2_Mut0_ID3	Full_Fr_2	7.432192502
Average_smooth	Full	Fr	6	Gen3_Mut0_ID9	Full_Fr_2	13.02068359
Average_smooth	Full	Fr	6	Gen3_Mut0_IDR1	Full_Fr_2	24.11214725
Average_smooth	Full	Fr	6	Gen4_Mut0_ID0	Full_Fr_2	11.89719747
Average_smooth	Full	Fr	6	Gen4_Mut0_ID11	Full_Fr_2	17.46744766
Average_smooth	Full	Fr	6	Gen5_Mut0_ID3	Full_Fr_2	14.23631853
Average_smooth	Full	Fr	6	Gen5_Mut0_ID6	Full_Fr_2	13.17600039
Average_smooth	Full	Fr	6	Gen5_Mut0_ID9	Full_Fr_2	8.542873992
Average_smooth	Full	Fr	6	Gen5_Mut0_ID10	Full_Fr_2	24.5206639
Average_smooth	Full	Fr	6	Gen5_Mut0_ID11	Full_Fr_2	16.07260727
Average_smooth	Full	Fr	6	Gen5_Mut0_IDR1	Full_Fr_2	7.214536582
Average_smooth	Full	Fr	6	Gen5_Mut0_IDR2	Full_Fr_2	11.06464972
Average_smooth	Full	Fr	6	Gen6_Mut0_ID0	Full_Fr_2	10.4774172
Average_smooth	Full	Fr	6	Gen6_Mut0_ID1	Full_Fr_2	15.67540831
Average_smooth	Full	Fr	6	Gen6_Mut0_ID2	Full_Fr_2	13.42813281
Average_smooth	Full	Fr	6	Gen6_Mut0_ID3	Full_Fr_2	8.186505304
Average_smooth	Full	Fr	6	Gen6_Mut0_ID4	Full_Fr_2	25.39013484
Average_smooth	Full	Fr	6	Gen6_Mut0_ID8	Full_Fr_2	7.646213873
Average_smooth	Full	Fr	6	Gen6_Mut0_ID9	Full_Fr_2	17.82635151
Average_smooth	Full	Fr	6	Gen6_Mut0_ID10	Full_Fr_2	20.1572922
Average_smooth	Full	Fr	6	Gen6_Mut0_ID11	Full_Fr_2	18.0174193
Average_smooth	Full	Fr	6	Gen6_Mut0_IDR0	Full_Fr_2	25.47658814
Average_smooth	Full	Fr	6	Gen6_Mut0_IDR1	Full_Fr_2	33.61371493
Average_smooth	Full	Fr	6	Gen6_Mut0_IDR2	Full_Fr_2	14.13726197
Average_smooth	Full	Fr	6	Gen2_Mut0_ID6	Full_Fr_3	15.75569356
Average_smooth	Full	Fr	6	Gen2_Mut0_ID11	Full_Fr_3	15.9783536
Average_smooth	Full	Fr	6	Gen3_Mut0_ID3	Full_Fr_3	27.28266794
Average_smooth	Full	Fr	6	Gen3_Mut0_ID10	Full_Fr_3	16.06430254
Average_smooth	Full	Fr	6	Gen4_Mut0_ID5	Full_Fr_3	14.73236282
Average_smooth	Full	Fr	6	Gen4_Mut0_ID10	Full_Fr_3	34.09011167
Average_smooth	Full	Fr	6	Gen4_Mut0_IDR2	Full_Fr_3	19.61538475
Average_smooth	Full	Fr	6	Gen5_Mut0_ID0	Full_Fr_3	13.77831235
Average_smooth	Full	Fr	6	Gen5_Mut0_ID2	Full_Fr_3	7.988180778
Average_smooth	Full	Fr	6	Gen5_Mut0_ID3	Full_Fr_3	10.05489519
Average_smooth	Full	Fr	6	Gen5_Mut0_ID5	Full_Fr_3	30.83419097
Average_smooth	Full	Fr	6	Gen5_Mut0_ID6	Full_Fr_3	19.84458916
Average_smooth	Full	Fr	6	Gen6_Mut0_ID1	Full_Fr_3	21.34406428
Average_smooth	Full	Fr	6	Gen6_Mut0_ID3	Full_Fr_3	17.92589759
Average_smooth	Full	Fr	6	Gen6_Mut0_ID4	Full_Fr_3	7.104994063
Average_smooth	Full	Fr	6	Gen6_Mut0_ID5	Full_Fr_3	21.19302818
Average_smooth	Full	Fr	6	Gen6_Mut0_ID7	Full_Fr_3	28.60278188
Average_smooth	Full	Fr	6	Gen6_Mut0_ID8	Full_Fr_3	28.70481222
Average_smooth	Full	Fr	6	Gen6_Mut0_ID9	Full_Fr_3	10.03524508
Average_smooth	Full	Fr	6	Gen6_Mut0_ID10	Full_Fr_3	23.69246285
Average_smooth	Full	Fr	6	Gen6_Mut0_ID11	Full_Fr_3	12.34207852
Average_smooth	Full	Fr	6	Gen6_Mut0_IDR0	Full_Fr_3	14.25034863
Average_smooth	Full	Fr	6	Gen6_Mut0_IDR1	Full_Fr_3	34.6100798
Average_smooth	Full	Fr	6	Gen6_Mut0_IDR2	Full_Fr_3	4.660739992
Average_smooth	Full	Sm	6	Gen1_Mut0_ID8	Full_Sm_1	21.24609981
Average_smooth	Full	Sm	6	Gen3_Mut0_ID5	Full_Sm_1	16.17392084
Average_smooth	Full	Sm	6	Gen3_Mut0_ID6	Full_Sm_1	26.93081088
Average_smooth	Full	Sm	6	Gen4_Mut0_ID1	Full_Sm_1	24.16691214
Average_smooth	Full	Sm	6	Gen4_Mut0_ID5	Full_Sm_1	20.82418999
Average_smooth	Full	Sm	6	Gen4_Mut0_IDR4	Full_Sm_1	28.82258305
Average_smooth	Full	Sm	6	Gen5_Mut0_ID2	Full_Sm_1	21.65980937
Average_smooth	Full	Sm	6	Gen5_Mut0_ID5	Full_Sm_1	15.84887205
Average_smooth	Full	Sm	6	Gen5_Mut0_ID9	Full_Sm_1	22.92330709
Average_smooth	Full	Sm	6	Gen5_Mut0_IDR1	Full_Sm_1	6.948725446
Average_smooth	Full	Sm	6	Gen5_Mut0_IDR2	Full_Sm_1	29.93541598
Average_smooth	Full	Sm	6	Gen5_Mut0_IDR3	Full_Sm_1	32.16262641
Average_smooth	Full	Sm	6	Gen6_Mut0_ID0	Full_Sm_1	25.17463698
Average_smooth	Full	Sm	6	Gen6_Mut0_ID2	Full_Sm_1	14.92536252
Average_smooth	Full	Sm	6	Gen6_Mut0_ID3	Full_Sm_1	33.66615994
Average_smooth	Full	Sm	6	Gen6_Mut0_ID4	Full_Sm_1	18.40804584
Average_smooth	Full	Sm	6	Gen6_Mut0_ID6	Full_Sm_1	15.11945138
Average_smooth	Full	Sm	6	Gen6_Mut0_ID7	Full_Sm_1	22.53623046
Average_smooth	Full	Sm	6	Gen6_Mut0_ID8	Full_Sm_1	22.34135366
Average_smooth	Full	Sm	6	Gen6_Mut0_ID9	Full_Sm_1	14.82094355
Average_smooth	Full	Sm	6	Gen6_Mut0_ID10	Full_Sm_1	11.72627947
Average_smooth	Full	Sm	6	Gen6_Mut0_ID11	Full_Sm_1	9.122728703
Average_smooth	Full	Sm	6	Gen6_Mut0_IDR0	Full_Sm_1	16.77272059
Average_smooth	Full	Sm	6	Gen6_Mut0_IDR1	Full_Sm_1	7.383795442
Average_smooth	Full	Sm	6	Gen1_Mut0_ID3	Full_Sm_2	6.819771449
Average_smooth	Full	Sm	6	Gen2_Mut0_ID10	Full_Sm_2	28.90682324
Average_smooth	Full	Sm	6	Gen3_Mut0_ID7	Full_Sm_2	21.82325906
Average_smooth	Full	Sm	6	Gen4_Mut0_ID6	Full_Sm_2	19.55127337
Average_smooth	Full	Sm	6	Gen4_Mut0_ID8	Full_Sm_2	30.66941107
Average_smooth	Full	Sm	6	Gen4_Mut0_ID9	Full_Sm_2	34.79429405
Average_smooth	Full	Sm	6	Gen5_Mut0_ID0	Full_Sm_2	28.64462491
Average_smooth	Full	Sm	6	Gen5_Mut0_ID3	Full_Sm_2	34.24427154
Average_smooth	Full	Sm	6	Gen5_Mut0_ID11	Full_Sm_2	21.25317354
Average_smooth	Full	Sm	6	Gen5_Mut0_IDR0	Full_Sm_2	33.64349138
Average_smooth	Full	Sm	6	Gen5_Mut0_IDR1	Full_Sm_2	35.70136268
Average_smooth	Full	Sm	6	Gen5_Mut0_IDR3	Full_Sm_2	37.54137195
Average_smooth	Full	Sm	6	Gen6_Mut0_ID0	Full_Sm_2	28.94921902
Average_smooth	Full	Sm	6	Gen6_Mut0_ID1	Full_Sm_2	26.05197152
Average_smooth	Full	Sm	6	Gen6_Mut0_ID2	Full_Sm_2	35.82286282
Average_smooth	Full	Sm	6	Gen6_Mut0_ID3	Full_Sm_2	12.60503152
Average_smooth	Full	Sm	6	Gen6_Mut0_ID5	Full_Sm_2	33.7757376
Average_smooth	Full	Sm	6	Gen6_Mut0_ID6	Full_Sm_2	40.22445888
Average_smooth	Full	Sm	6	Gen6_Mut0_ID8	Full_Sm_2	25.97918183
Average_smooth	Full	Sm	6	Gen6_Mut0_ID11	Full_Sm_2	19.90733467
Average_smooth	Full	Sm	6	Gen6_Mut0_IDR0	Full_Sm_2	35.18358562
Average_smooth	Full	Sm	6	Gen6_Mut0_IDR1	Full_Sm_2	25.98218048
Average_smooth	Full	Sm	6	Gen6_Mut0_IDR2	Full_Sm_2	35.55206507
Average_smooth	Full	Sm	6	Gen6_Mut0_IDR3	Full_Sm_2	25.87024988
Average_smooth	Full	Sm	6	Gen1_Mut0_ID3	Full_Sm_3	17.74289499
Average_smooth	Full	Sm	6	Gen2_Mut0_ID1	Full_Sm_3	22.90540264
Average_smooth	Full	Sm	6	Gen2_Mut0_IDR1	Full_Sm_3	9.480436853
Average_smooth	Full	Sm	6	Gen4_Mut0_IDR1	Full_Sm_3	17.47151471
Average_smooth	Full	Sm	6	Gen5_Mut0_ID0	Full_Sm_3	13.42629893
Average_smooth	Full	Sm	6	Gen5_Mut0_ID4	Full_Sm_3	20.2660819
Average_smooth	Full	Sm	6	Gen5_Mut0_ID6	Full_Sm_3	16.77368299
Average_smooth	Full	Sm	6	Gen5_Mut0_ID7	Full_Sm_3	14.56581365
Average_smooth	Full	Sm	6	Gen5_Mut0_ID10	Full_Sm_3	18.40354722
Average_smooth	Full	Sm	6	Gen5_Mut0_ID11	Full_Sm_3	12.10831675
Average_smooth	Full	Sm	6	Gen5_Mut0_IDR0	Full_Sm_3	23.41563643
Average_smooth	Full	Sm	6	Gen5_Mut0_IDR1	Full_Sm_3	26.91724812
Average_smooth	Full	Sm	6	Gen6_Mut0_ID0	Full_Sm_3	20.79690226
Average_smooth	Full	Sm	6	Gen6_Mut0_ID1	Full_Sm_3	13.75161567
Average_smooth	Full	Sm	6	Gen6_Mut0_ID2	Full_Sm_3	15.37130072
Average_smooth	Full	Sm	6	Gen6_Mut0_ID4	Full_Sm_3	25.18116869
Average_smooth	Full	Sm	6	Gen6_Mut0_ID5	Full_Sm_3	12.41881534
Average_smooth	Full	Sm	6	Gen6_Mut0_ID6	Full_Sm_3	27.37871831
Average_smooth	Full	Sm	6	Gen6_Mut0_ID7	Full_Sm_3	28.24261945
Average_smooth	Full	Sm	6	Gen6_Mut0_ID8	Full_Sm_3	16.89433992
Average_smooth	Full	Sm	6	Gen6_Mut0_ID9	Full_Sm_3	19.19461081
Average_smooth	Full	Sm	6	Gen6_Mut0_IDR1	Full_Sm_3	32.89409449
Average_smooth	Full	Sm	6	Gen6_Mut0_IDR2	Full_Sm_3	5.026262375
Average_smooth	Full	Sm	6	Gen6_Mut0_IDR3	Full_Sm_3	19.83123697
Average_smooth	Narrow	Fr	6	Gen0_Mut0_ID6	Nar_Fr_1	11.73114383
Average_smooth	Narrow	Fr	6	Gen0_Mut0_ID7	Nar_Fr_1	9.88897279
Average_smooth	Narrow	Fr	6	Gen4_Mut0_ID2	Nar_Fr_1	12.1409539
Average_smooth	Narrow	Fr	6	Gen4_Mut0_ID9	Nar_Fr_1	10.8038241
Average_smooth	Narrow	Fr	6	Gen4_Mut0_ID10	Nar_Fr_1	10.08732794
Average_smooth	Narrow	Fr	6	Gen4_Mut0_IDR2	Nar_Fr_1	6.255177636
Average_smooth	Narrow	Fr	6	Gen5_Mut0_ID8	Nar_Fr_1	10.51068103
Average_smooth	Narrow	Fr	6	Gen5_Mut0_ID9	Nar_Fr_1	11.7423314
Average_smooth	Narrow	Fr	6	Gen5_Mut0_ID10	Nar_Fr_1	9.753532066
Average_smooth	Narrow	Fr	6	Gen5_Mut0_ID11	Nar_Fr_1	10.61670229
Average_smooth	Narrow	Fr	6	Gen5_Mut0_IDR1	Nar_Fr_1	12.84058966
Average_smooth	Narrow	Fr	6	Gen5_Mut0_IDR2	Nar_Fr_1	9.018905174
Average_smooth	Narrow	Fr	6	Gen6_Mut0_ID2	Nar_Fr_1	9.210753089
Average_smooth	Narrow	Fr	6	Gen6_Mut0_ID3	Nar_Fr_1	11.20711264
Average_smooth	Narrow	Fr	6	Gen6_Mut0_ID4	Nar_Fr_1	11.29236755
Average_smooth	Narrow	Fr	6	Gen6_Mut0_ID5	Nar_Fr_1	13.5330349
Average_smooth	Narrow	Fr	6	Gen6_Mut0_ID6	Nar_Fr_1	9.029255294
Average_smooth	Narrow	Fr	6	Gen6_Mut0_ID7	Nar_Fr_1	10.95780188
Average_smooth	Narrow	Fr	6	Gen6_Mut0_ID8	Nar_Fr_1	10.73158948
Average_smooth	Narrow	Fr	6	Gen6_Mut0_ID9	Nar_Fr_1	11.19471173
Average_smooth	Narrow	Fr	6	Gen6_Mut0_ID10	Nar_Fr_1	8.883660565
Average_smooth	Narrow	Fr	6	Gen6_Mut0_ID11	Nar_Fr_1	11.10775515
Average_smooth	Narrow	Fr	6	Gen6_Mut0_IDR0	Nar_Fr_1	8.472643865
Average_smooth	Narrow	Fr	6	Gen6_Mut0_IDR1	Nar_Fr_1	9.386732173
Average_smooth	Narrow	Fr	6	Gen0_Mut0_ID17	Nar_Fr_2	8.750082737
Average_smooth	Narrow	Fr	6	Gen1_Mut0_ID10	Nar_Fr_2	12.83994651
Average_smooth	Narrow	Fr	6	Gen3_Mut0_ID8	Nar_Fr_2	17.67066657
Average_smooth	Narrow	Fr	6	Gen3_Mut0_ID10	Nar_Fr_2	16.74200673
Average_smooth	Narrow	Fr	6	Gen3_Mut0_IDR2	Nar_Fr_2	9.890327524
Average_smooth	Narrow	Fr	6	Gen4_Mut0_ID5	Nar_Fr_2	16.23131089
Average_smooth	Narrow	Fr	6	Gen4_Mut0_ID8	Nar_Fr_2	17.43827302
Average_smooth	Narrow	Fr	6	Gen4_Mut0_IDR0	Nar_Fr_2	16.00125817
Average_smooth	Narrow	Fr	6	Gen5_Mut0_ID5	Nar_Fr_2	21.12964782
Average_smooth	Narrow	Fr	6	Gen5_Mut0_ID6	Nar_Fr_2	10.40130947
Average_smooth	Narrow	Fr	6	Gen5_Mut0_ID8	Nar_Fr_2	16.86728644
Average_smooth	Narrow	Fr	6	Gen5_Mut0_IDR2	Nar_Fr_2	15.06752308
Average_smooth	Narrow	Fr	6	Gen6_Mut0_ID0	Nar_Fr_2	16.80932828
Average_smooth	Narrow	Fr	6	Gen6_Mut0_ID1	Nar_Fr_2	13.04794176
Average_smooth	Narrow	Fr	6	Gen6_Mut0_ID2	Nar_Fr_2	14.26573115
Average_smooth	Narrow	Fr	6	Gen6_Mut0_ID3	Nar_Fr_2	9.899159314
Average_smooth	Narrow	Fr	6	Gen6_Mut0_ID4	Nar_Fr_2	14.96162871
Average_smooth	Narrow	Fr	6	Gen6_Mut0_ID5	Nar_Fr_2	11.80627485
Average_smooth	Narrow	Fr	6	Gen6_Mut0_ID6	Nar_Fr_2	14.41831153
Average_smooth	Narrow	Fr	6	Gen6_Mut0_ID7	Nar_Fr_2	18.13214993
Average_smooth	Narrow	Fr	6	Gen6_Mut0_ID8	Nar_Fr_2	13.61634264
Average_smooth	Narrow	Fr	6	Gen6_Mut0_ID9	Nar_Fr_2	11.74012683
Average_smooth	Narrow	Fr	6	Gen6_Mut0_IDR0	Nar_Fr_2	15.39864055
Average_smooth	Narrow	Fr	6	Gen6_Mut0_IDR1	Nar_Fr_2	12.13147951
Average_smooth	Narrow	Fr	6	Gen0_Mut0_ID7	Nar_Fr_3	9.888303138
Average_smooth	Narrow	Fr	6	Gen2_Mut0_ID0	Nar_Fr_3	9.920580102
Average_smooth	Narrow	Fr	6	Gen2_Mut0_ID6	Nar_Fr_3	10.10766975
Average_smooth	Narrow	Fr	6	Gen2_Mut0_ID10	Nar_Fr_3	9.650054974
Average_smooth	Narrow	Fr	6	Gen4_Mut0_ID3	Nar_Fr_3	12.58602268
Average_smooth	Narrow	Fr	6	Gen4_Mut0_ID6	Nar_Fr_3	20.9080645
Average_smooth	Narrow	Fr	6	Gen4_Mut0_ID11	Nar_Fr_3	10.0371899
Average_smooth	Narrow	Fr	6	Gen5_Mut0_ID0	Nar_Fr_3	14.81384975
Average_smooth	Narrow	Fr	6	Gen5_Mut0_ID2	Nar_Fr_3	14.72624101
Average_smooth	Narrow	Fr	6	Gen5_Mut0_ID4	Nar_Fr_3	7.526186726
Average_smooth	Narrow	Fr	6	Gen5_Mut0_ID9	Nar_Fr_3	10.92581604
Average_smooth	Narrow	Fr	6	Gen5_Mut0_IDR0	Nar_Fr_3	7.116885838
Average_smooth	Narrow	Fr	6	Gen6_Mut0_ID0	Nar_Fr_3	12.903941
Average_smooth	Narrow	Fr	6	Gen6_Mut0_ID1	Nar_Fr_3	13.21406665
Average_smooth	Narrow	Fr	6	Gen6_Mut0_ID2	Nar_Fr_3	24.31604887
Average_smooth	Narrow	Fr	6	Gen6_Mut0_ID3	Nar_Fr_3	11.51731784
Average_smooth	Narrow	Fr	6	Gen6_Mut0_ID5	Nar_Fr_3	8.510239974
Average_smooth	Narrow	Fr	6	Gen6_Mut0_ID6	Nar_Fr_3	12.55647618
Average_smooth	Narrow	Fr	6	Gen6_Mut0_ID7	Nar_Fr_3	10.95386714
Average_smooth	Narrow	Fr	6	Gen6_Mut0_ID9	Nar_Fr_3	14.4224979
Average_smooth	Narrow	Fr	6	Gen6_Mut0_ID10	Nar_Fr_3	11.48863509
Average_smooth	Narrow	Fr	6	Gen6_Mut0_ID11	Nar_Fr_3	18.07315449
Average_smooth	Narrow	Fr	6	Gen6_Mut0_IDR0	Nar_Fr_3	9.745451956
Average_smooth	Narrow	Fr	6	Gen6_Mut0_IDR1	Nar_Fr_3	13.68586358
Average_smooth	Narrow	Sm	6	Gen0_Mut0_ID3	Nar_Sm_1	15.39412361
Average_smooth	Narrow	Sm	6	Gen0_Mut0_ID4	Nar_Sm_1	9.38040655
Average_smooth	Narrow	Sm	6	Gen1_Mut0_ID6	Nar_Sm_1	10.19281214
Average_smooth	Narrow	Sm	6	Gen2_Mut0_IDR0	Nar_Sm_1	7.650077238
Average_smooth	Narrow	Sm	6	Gen4_Mut0_ID7	Nar_Sm_1	11.93887465
Average_smooth	Narrow	Sm	6	Gen4_Mut0_ID10	Nar_Sm_1	16.78543975
Average_smooth	Narrow	Sm	6	Gen5_Mut0_ID0	Nar_Sm_1	15.46244682
Average_smooth	Narrow	Sm	6	Gen5_Mut0_ID5	Nar_Sm_1	10.83328234
Average_smooth	Narrow	Sm	6	Gen5_Mut0_ID7	Nar_Sm_1	9.333572547
Average_smooth	Narrow	Sm	6	Gen5_Mut0_ID8	Nar_Sm_1	11.82894603
Average_smooth	Narrow	Sm	6	Gen5_Mut0_IDR0	Nar_Sm_1	10.64555302
Average_smooth	Narrow	Sm	6	Gen5_Mut0_IDR2	Nar_Sm_1	16.36444652
Average_smooth	Narrow	Sm	6	Gen6_Mut0_ID0	Nar_Sm_1	8.232457085
Average_smooth	Narrow	Sm	6	Gen6_Mut0_ID1	Nar_Sm_1	14.48318753
Average_smooth	Narrow	Sm	6	Gen6_Mut0_ID3	Nar_Sm_1	9.466675238
Average_smooth	Narrow	Sm	6	Gen6_Mut0_ID4	Nar_Sm_1	20.02321787
Average_smooth	Narrow	Sm	6	Gen6_Mut0_ID6	Nar_Sm_1	10.92430714
Average_smooth	Narrow	Sm	6	Gen6_Mut0_ID7	Nar_Sm_1	11.17009717
Average_smooth	Narrow	Sm	6	Gen6_Mut0_ID8	Nar_Sm_1	9.545539425
Average_smooth	Narrow	Sm	6	Gen6_Mut0_ID9	Nar_Sm_1	8.391413585
Average_smooth	Narrow	Sm	6	Gen6_Mut0_ID10	Nar_Sm_1	11.4675289
Average_smooth	Narrow	Sm	6	Gen6_Mut0_ID11	Nar_Sm_1	13.41619569
Average_smooth	Narrow	Sm	6	Gen6_Mut0_IDR1	Nar_Sm_1	9.84472656
Average_smooth	Narrow	Sm	6	Gen6_Mut0_IDR2	Nar_Sm_1	14.07125264
Average_smooth	Narrow	Sm	6	Gen1_Mut0_ID6	Nar_Sm_2	11.33891392
Average_smooth	Narrow	Sm	6	Gen1_Mut0_ID11	Nar_Sm_2	12.71504077
Average_smooth	Narrow	Sm	6	Gen2_Mut0_ID0	Nar_Sm_2	17.76479604
Average_smooth	Narrow	Sm	6	Gen4_Mut0_ID2	Nar_Sm_2	13.37733273
Average_smooth	Narrow	Sm	6	Gen4_Mut0_ID5	Nar_Sm_2	11.16644921
Average_smooth	Narrow	Sm	6	Gen5_Mut0_ID0	Nar_Sm_2	22.57265235
Average_smooth	Narrow	Sm	6	Gen5_Mut0_ID4	Nar_Sm_2	11.94444414
Average_smooth	Narrow	Sm	6	Gen5_Mut0_ID7	Nar_Sm_2	11.52935421
Average_smooth	Narrow	Sm	6	Gen5_Mut0_ID8	Nar_Sm_2	15.80373137
Average_smooth	Narrow	Sm	6	Gen5_Mut0_ID9	Nar_Sm_2	13.9348702
Average_smooth	Narrow	Sm	6	Gen5_Mut0_ID10	Nar_Sm_2	18.6199198
Average_smooth	Narrow	Sm	6	Gen5_Mut0_ID11	Nar_Sm_2	12.85592939
Average_smooth	Narrow	Sm	6	Gen6_Mut0_ID0	Nar_Sm_2	15.91440659
Average_smooth	Narrow	Sm	6	Gen6_Mut0_ID1	Nar_Sm_2	10.42015235
Average_smooth	Narrow	Sm	6	Gen6_Mut0_ID2	Nar_Sm_2	13.43194651
Average_smooth	Narrow	Sm	6	Gen6_Mut0_ID3	Nar_Sm_2	11.6916016
Average_smooth	Narrow	Sm	6	Gen6_Mut0_ID4	Nar_Sm_2	17.01478066
Average_smooth	Narrow	Sm	6	Gen6_Mut0_ID5	Nar_Sm_2	16.75808134
Average_smooth	Narrow	Sm	6	Gen6_Mut0_ID6	Nar_Sm_2	14.65336494
Average_smooth	Narrow	Sm	6	Gen6_Mut0_ID9	Nar_Sm_2	16.54251181
Average_smooth	Narrow	Sm	6	Gen6_Mut0_IDR0	Nar_Sm_2	17.89703674
Average_smooth	Narrow	Sm	6	Gen6_Mut0_IDR2	Nar_Sm_2	13.27515269
Average_smooth	Narrow	Sm	6	Gen6_Mut0_IDR3	Nar_Sm_2	9.886932858
Average_smooth	Narrow	Sm	6	Gen6_Mut0_IDR4	Nar_Sm_2	15.39771031
Average_smooth	Narrow	Sm	6	Gen0_Mut0_ID3	Nar_Sm_3	15.39919134
Average_smooth	Narrow	Sm	6	Gen1_Mut0_ID8	Nar_Sm_3	9.40549682
Average_smooth	Narrow	Sm	6	Gen2_Mut0_ID3	Nar_Sm_3	15.06707206
Average_smooth	Narrow	Sm	6	Gen3_Mut0_ID9	Nar_Sm_3	10.97760034
Average_smooth	Narrow	Sm	6	Gen3_Mut0_ID10	Nar_Sm_3	10.16595378
Average_smooth	Narrow	Sm	6	Gen4_Mut0_ID2	Nar_Sm_3	16.78202398
Average_smooth	Narrow	Sm	6	Gen4_Mut0_ID5	Nar_Sm_3	18.48842588
[truncated: 2,897 more rows]
