# Supplementary material for: Adapting genetic algorithms for artificial evolution of visual patterns under selection from wild predators
Source: PLoS One. 2024 May 16;19(5):e0295106. doi: 10.1371/journal.pone.0295106 (PMC11098352; doi:10.1371/journal.pone.0295106)
Supplement: S1 Data — (ZIP) [file pone.0295106.s001.zip › KeytoDatafiles.xlsx]

## Sheet: Data for field trials
Key to data .csv files
Datafiles: CamoField_Run1.csv, CamoField_Run2.csv
Variable name	Description
ID	Prey item ID, unique to its specific pattern
Generation	Generation in experiment
UniqueID	Unique combination of generation and prey ID (see above; describes pattern of prey); this identifies a specific item in each generation
Treatment	Background type - furrowed or smooth
Repeat	Repeat of field experiment - repeat 1 with crows as predators, repeat 2 with a robin and other passerines
Tray	ID of tray prey was placed in (group)
MarbleColour	Colour of marble the prey was linked to, for automatic recording of predations
ROI_position	Combination of tray number and marble colour, for setting out experiment
Unique_Gen_Position	Combination of generation and prey position
lumMean, lumSD	Mean and standard deviation for average luminance of prey, based on cone catch for avian double cones
area	Size of prey ROI for image analysis, in scaled images
maxPower, maxFreq, propPower, sumPower, meanPower, powerSD	Pattern metrics from granularity analyses: maxPower (contrast for dominant marking size), maxFreq (dominant marking size), propPower (measure of pattern diversity), sumPower (total pattern contrast), mean and SD of contrast
lwMean & lwSD, mwMean & mwSD, swMean & swSD, vsMean & vsSD, uvMean & uvSD	Mean and standard deviation for relative cone catch values for lw, mw, sw and vs/uvs cone types respectively (peafowl or bluetit vision)
Xmean, Ymean, Zmean & Xsd, Ysd, Zsd	Mean and standard deviation of coordinates in RNL space for avian vision
Satmean & Satsd	Mean and standard deviation of prey saturation
dS (dS_damp, dS_dry)	Colour distance in RNL space, between mean prey and background colours (dS_damp & dS_dry - between prey and mean background colour for damp or dry trays only, respectively)
dL (dL_damp, dL_dry)	Achromatic difference between mean prey and background colours (dL_damp & dL_dry - between prey and mean background colour for damp or dry trays only, respectively)
pattern_energy_difference	Difference between granularity curves between prey item and average background
NewMapComp_DeltaS	Colour difference between prey and average background, using new weighted average method (see methods)
Datafiles: CamoField_GabRat_Run1.csv, CamoField_Gabrat_Run2.csv
Variable name	Description
ID, Treatment	As above
GabRat	Measure of edge disruption (see methods)

## Sheet: Data for screen-based trials
Key to data .csv files
Datafile: CamoWild_ScreenData.csv, CamoWild_ScreenControl.csv
Variable name	Description
ID	Target ID, unique to its specific pattern
Fitness	The value used as the measure of fitness by the genetic algorithm (= survival time)
Rank	Order in which prey was clicked on, relative to other prey in same slide (1= first clicked on, 4=last)
Survival_Time	Here, equal to capture_time
Response_Time	Time taken in milliseconds to move the cursor from the screen's centre; 15000 if timed out
Capture_Time	Time taken in milliseconds to click on the target; 15000 if timed out
Click_X	The x position at which participants clicked, when this target was considered located, in pixels
Click_Y	The y position at which participants clicked, when this target was considered located, in pixels
Click_Distance	Euclidean distance between click position and centre of target
Background	The name of the background image used
Target_X	The x position of the target (top left corner) on the background image, in pixels
Target_Y	The y position of the target (top left corner) on the background image, in pixels
Flip	Whether the target has been flipped horizontally (horizontal = flipped)
Angle	Angle between click position and centre of target
Crop_X	The crop x position of the background image, in pixels. Here no cropping needed.
Crop_Y	The crop y position of the background image, in pixels. Here no cropping needed.
Parent1	The parent ID of the individual; generation 0 have no parents
Parent2	The parent ID of the individual; generation 0 have no parents
Sex	Indicates the sex of the individual, though targets for this were sexless (-)
ptn_all_swt,ptn_dim_xcp,ptn_dim_ycp,ptn_dim_wdt,ptn_dim_asr,ptn_dim_agl,ptn_dim_cvr,ptn_cov_sig,ptn_cov_rad,ptn_cov_xcp,ptn_cov_ycp,ptn_edg_blr,ptn_edg_spc,ptn_bil_ctr,ptn_bil_sft,ptn_bil_frq,ptn_ajd_xsc,ptn_ajd_ysc,ptn_ajd_enl,ptn_ajd_ang,col_mac_swt,col_mac_lmv,col_mac_rgv,col_mac_byv,col_bot_swt,col_bot_lmv,col_bot_rgv,col_bot_byv,col_top_swt,col_top_lmv,col_top_rgv,col_top_byv,col_grd_sig,col…	The genes that regulate the target phenotype; see supplementary information for Hancock & Troscianko (2022)
Generation	The generation that the target belongs to
Target_L_Mean	CIELAB L mean of the target
Target_A_Mean	CIELAB A mean of the target
Target_B_Mean	CIELAB B mean of the target
Target_L_Dev	CIELAB L stdev of the target
Target_A_Dev	CIELAB A stdev of the target
Target_B_Dev	CIELAB B stdev of the target
BG_L_Mean	CIELAB L mean of the background
BG_A_Mean	CIELAB Amean of the background
BG_B_Mean	CIELAB B mean of the background
BG_L_Dev	CIELAB L stdev of the background
BG_A_Dev	CIELAB A stdev of the background
BG_B_Dev	CIELAB B stdev of the background
Target_L_GabRat	CIELAB L GabRat edge disruption
Target_A_GabRat	CIELAB A GabRat edge disruption
Target_B_GabRat	CIELAB A GabRat edge disruption
ParticipantID	Number representing individual participant
Folder	Identifies population of prey
ColSpace	Colour space (full or narrow)
Bgd	Background type (Smooth/ Furrowed)
SelectionType	Specifies "random" in random controls, without selection by human participants (see methods)
Datafile: CamoWild_ScreenData_ColDist.csv, CamoWild_ScreenControl_ColDist.csv
Variable name	Description
Generation, ID, ColSpace, Bgd, Folder, SelectionType	As above
NewMapComp_DeltaS	Colour difference between target and background, using new weighted average method (see methods)
Datafile: CamoWild_ScreenData_Pattern.csv
Variable name	Description
Generation,ColSpace, Bgd, Folder	As above. For Bgd, Fr=Furrowed, Sm=Smooth.
BgdPhoto	Background values used for pattern energy difference calucaltions with prey; here always the average from smooth backgrounds.
pattern_energy_difference	Difference in granularity curves between target and background
